# Supplementary material for: An Overview of Embryogenesis: External Morphology and Transcriptome Profiling in the Hemipteran Insect Nilaparvata lugens
Source: Front Physiol. 2020 Feb 18;11:106. doi: 10.3389/fphys.2020.00106 (PMC7040246; doi:10.3389/fphys.2020.00106)
Supplement: TABLE S1 — The summary of 8 RNA-seqes. [file Table_1.XLS]

## Sheet: Table S1
Table S1.The summary of 8 RNA-seqes.
Samples	Clean reads	Sequence length	Q20(%)	Q30(%)	Total genes	Total transcripts	Overall mapping rate (%)
6h-1	23910060	150	99.9448	97.4391	29085	41750	78.03
6h-2	21335115	150	99.9591	97.0106	29336	41849	77.1
30h-1	21612844	150	99.9109	96.837	33720	47026	81
30h-2	22925586	150	99.8952	96.1576	34164	48042	80.03
96h-1	18749134	150	99.9398	97.5518	36097	51482	77.34
96h-2	25042937	150	99.9495	97.6117	36147	51234	78.34
150h-1	24482981	150	99.9108	96.7004	36810	53851	76.98
150h-2	22918423	150	99.9446	97.1839	36606	52696	77.15
average clean reads：	22622135
average Q20:	99.9318
average Q30:	97.0615
average mapping rate（%）：	78.2463
