# Supplementary material for: An Overview of Embryogenesis: External Morphology and Transcriptome Profiling in the Hemipteran Insect Nilaparvata lugens
Source: Front Physiol. 2020 Feb 18;11:106. doi: 10.3389/fphys.2020.00106 (PMC7040246; doi:10.3389/fphys.2020.00106)
Supplement: TABLE S2 — Results of the GO enrichment analyses for all clusters. [file Table_2.XLS]

## Sheet: cluster1
Table S2-1.Results of GO enrichment analyses for Cluster1.
GO TYPE	GO ID	Description	GeneRatio	BgRatio	pvalue	fdr	geneID
C	GO:0044459	plasma membrane part	77 (33.48%)	1428 (11.02%)	0	0	LOC111044245 LOC111054418 LOC111056529 LOC111044857 MSTRG.19341 LOC111061265 LOC111064103 LOC111055653 LOC111053264 LOC111061890 LOC111049967 LOC111050043 LOC111051089 MSTRG.8385 LOC111045024 LOC111052182 LOC111056408 LOC111046139 LOC111048284 LOC111058015 LOC111056042 LOC111057196 LOC111057090 LOC111053646 LOC111054165 LOC111058051 LOC111046882 MSTRG.20453 LOC111048716 LOC111045361 LOC111051819 …
C	GO:0043292	contractile fiber	28 (12.17%)	169 (1.3%)	0	0	LOC111055558 LOC111046396 LOC111056102 LOC111051634 MSTRG.6169 LOC111049196 LOC111056719 LOC111054035 LOC111051670 LOC111051022 MSTRG.7671 LOC111056042 LOC111057090 MSTRG.16325 LOC111057674 LOC111063466 LOC111061822 LOC111045387 LOC111054165 LOC111062525 LOC111057602 MSTRG.20453 LOC111049488 LOC111053777 MSTRG.28172 LOC111044212 LOC111051102 LOC111043958
C	GO:0071944	cell periphery	112 (48.7%)	2868 (22.13%)	0	0	LOC111052576 LOC111050331 LOC111044245 LOC111054418 LOC111056529 LOC111044857 MSTRG.19341 LOC111061265 LOC111064103 LOC111055653 LOC111053264 LOC111061890 LOC111049967 LOC111050043 LOC111051089 MSTRG.8385 LOC111045024 LOC111052182 LOC111056408 LOC111046139 LOC111048284 LOC111058015 LOC111047959 LOC111050512 LOC111051670 LOC111056042 LOC111057196 LOC111057090 LOC111053646 LOC111054165 LOC111058051…
C	GO:0030016	myofibril	27 (11.74%)	159 (1.23%)	0	0	LOC111055558 LOC111046396 LOC111056102 LOC111051634 MSTRG.6169 LOC111049196 LOC111056719 LOC111054035 LOC111051670 LOC111051022 MSTRG.7671 LOC111056042 LOC111057090 MSTRG.16325 LOC111057674 LOC111063466 LOC111061822 LOC111045387 LOC111054165 LOC111062525 LOC111057602 MSTRG.20453 LOC111049488 LOC111053777 MSTRG.28172 LOC111051102 LOC111043958
C	GO:0005886	plasma membrane	108 (46.96%)	2728 (21.05%)	0	0	LOC111044245 LOC111054418 LOC111056529 LOC111044857 MSTRG.19341 LOC111061265 LOC111064103 LOC111055653 LOC111053264 LOC111061890 LOC111049967 LOC111050043 LOC111051089 MSTRG.8385 LOC111045024 LOC111052182 LOC111056408 LOC111046139 LOC111048284 LOC111058015 LOC111056042 LOC111057196 LOC111057090 LOC111053646 LOC111054165 LOC111058051 LOC111046882 LOC111044830 LOC111060559 LOC111047861 LOC111057070…
C	GO:0044449	contractile fiber part	25 (10.87%)	160 (1.23%)	0	0	LOC111055558 LOC111046396 LOC111056102 LOC111051634 MSTRG.6169 LOC111051670 LOC111051022 MSTRG.7671 LOC111056042 LOC111057090 MSTRG.16325 LOC111057674 LOC111063466 LOC111061822 LOC111045387 LOC111054165 LOC111062525 LOC111057602 MSTRG.20453 LOC111049488 LOC111053777 MSTRG.28172 LOC111044212 LOC111051102 LOC111043958
C	GO:0031224	intrinsic component of membrane	118 (51.3%)	3352 (25.87%)	0	0	LOC111044245 LOC111054418 LOC111044857 MSTRG.19341 MSTRG.8385 LOC111048591 LOC111059567 LOC111046835 LOC111061265 LOC111064103 LOC111055653 LOC111053264 LOC111061890 LOC111049967 LOC111045361 MSTRG.9932 LOC111046946 LOC111056642 LOC111050043 LOC111056529 LOC111060849 LOC111054984 LOC111052182 LOC111052093 LOC111048902 LOC111047861 LOC111049646 MSTRG.20453 LOC111044960 LOC111057070 LOC111047425 LO…
C	GO:0030017	sarcomere	24 (10.43%)	149 (1.15%)	0	0	LOC111055558 LOC111046396 LOC111056102 LOC111051634 MSTRG.6169 LOC111051670 LOC111051022 MSTRG.7671 LOC111056042 LOC111057090 MSTRG.16325 LOC111057674 LOC111063466 LOC111061822 LOC111045387 LOC111054165 LOC111062525 LOC111057602 MSTRG.20453 LOC111049488 LOC111053777 MSTRG.28172 LOC111051102 LOC111043958
C	GO:0016021	integral component of membrane	114 (49.57%)	3275 (25.28%)	0	0	LOC111044245 LOC111054418 LOC111044857 MSTRG.19341 LOC111061265 LOC111064103 LOC111055653 LOC111053264 LOC111061890 LOC111049967 LOC111045361 MSTRG.9932 LOC111046946 LOC111056642 LOC111050043 LOC111060849 LOC111054984 LOC111052182 LOC111052093 LOC111047861 LOC111049646 MSTRG.20453 LOC111044960 LOC111057070 LOC111047425 LOC111051670 LOC111051312 LOC111045024 LOC111043387 LOC111058307 LOC111044962 …
C	GO:0044425	membrane part	132 (57.39%)	4150 (32.03%)	0	0	LOC111044245 LOC111054418 LOC111056529 LOC111044857 MSTRG.19341 MSTRG.8385 LOC111048591 LOC111059567 LOC111046835 LOC111061265 LOC111064103 LOC111055653 LOC111053264 LOC111061890 LOC111049967 MSTRG.16325 LOC111049800 LOC111045361 MSTRG.9932 LOC111046946 LOC111056642 LOC111050043 LOC111051089 LOC111045024 LOC111052182 LOC111056408 LOC111046139 LOC111048284 LOC111058015 LOC111056042 LOC111057196 LO…
C	GO:0005887	integral component of plasma membrane	49 (21.3%)	778 (6%)	0	0	LOC111044245 LOC111054418 LOC111044857 MSTRG.19341 LOC111061265 LOC111064103 LOC111055653 LOC111053264 LOC111061890 LOC111049967 LOC111050043 LOC111051089 LOC111049205 LOC111057994 LOC111064574 LOC111050816 LOC111047039 LOC111050904 LOC111051810 LOC111048800 LOC111061806 LOC111057196 LOC111056507 LOC111049970 LOC111057909 LOC111056529 LOC111046139 LOC111045524 LOC111055329 MSTRG.14843 LOC11104858…
C	GO:0034702	ion channel complex	24 (10.43%)	180 (1.39%)	0	0	LOC111044245 LOC111054418 LOC111044857 MSTRG.19341 LOC111053264 LOC111061890 LOC111049967 LOC111045361 MSTRG.9932 LOC111046946 LOC111050043 LOC111052182 LOC111052093 LOC111061577 LOC111052321 LOC111057932 LOC111047668 LOC111045831 LOC111053314 LOC111060303 LOC111044518 LOC111057314 LOC111061806 LOC111055329
C	GO:1902495	transmembrane transporter complex	26 (11.3%)	217 (1.67%)	0	0	LOC111044245 LOC111054418 LOC111044857 MSTRG.19341 LOC111064103 LOC111055653 LOC111053264 LOC111061890 LOC111049967 LOC111045361 MSTRG.9932 LOC111046946 LOC111050043 LOC111052182 LOC111052093 LOC111061577 LOC111052321 LOC111057932 LOC111047668 LOC111045831 LOC111053314 LOC111060303 LOC111044518 LOC111057314 LOC111061806 LOC111055329
C	GO:1990351	transporter complex	26 (11.3%)	221 (1.71%)	0	0	LOC111044245 LOC111054418 LOC111044857 MSTRG.19341 LOC111064103 LOC111055653 LOC111053264 LOC111061890 LOC111049967 LOC111045361 MSTRG.9932 LOC111046946 LOC111050043 LOC111052182 LOC111052093 LOC111061577 LOC111052321 LOC111057932 LOC111047668 LOC111045831 LOC111053314 LOC111060303 LOC111044518 LOC111057314 LOC111061806 LOC111055329
C	GO:0031226	intrinsic component of plasma membrane	49 (21.3%)	814 (6.28%)	0	0	LOC111044245 LOC111054418 LOC111044857 MSTRG.19341 LOC111061265 LOC111064103 LOC111055653 LOC111053264 LOC111061890 LOC111049967 LOC111050043 LOC111056529 LOC111051089 LOC111049205 LOC111057994 LOC111064574 LOC111050816 LOC111047039 LOC111050904 LOC111051810 LOC111048800 LOC111061806 LOC111057196 LOC111056507 LOC111049970 LOC111057909 LOC111046139 LOC111045524 LOC111055329 MSTRG.14843 LOC11104858…
C	GO:0032982	myosin filament	10 (4.35%)	17 (0.13%)	0	0	LOC111049488 LOC111049196 LOC111056719 MSTRG.7671 LOC111057674 LOC111063466 LOC111061822 LOC111045387 LOC111062525 LOC111057602
C	GO:0098590	plasma membrane region	43 (18.7%)	673 (5.19%)	0	0	LOC111051089 MSTRG.8385 LOC111061890 LOC111045024 LOC111061265 LOC111052182 LOC111056408 LOC111049967 LOC111046139 LOC111048284 LOC111058015 LOC111056042 LOC111057196 LOC111057090 LOC111056529 LOC111055653 LOC111053646 LOC111054165 LOC111053264 MSTRG.20453 LOC111048716 LOC111045361 LOC111051819 LOC111047117 LOC111044857 MSTRG.21923 MSTRG.9932 LOC111053777 LOC111046946 MSTRG.28172 LOC111057433 LOC…
C	GO:0045202	synapse	42 (18.26%)	667 (5.15%)	0	0	LOC111061890 LOC111049967 LOC111057994 LOC111055574 LOC111049646 LOC111047425 LOC111059803 LOC111043422 LOC111044245 LOC111054418 LOC111044754 LOC111058051 LOC111048716 LOC111059236 LOC111063667 LOC111047884 LOC111047732 LOC111047996 LOC111056529 LOC111053264 MSTRG.20453 LOC111045361 LOC111051819 LOC111047117 LOC111044857 MSTRG.21923 MSTRG.9932 LOC111053777 LOC111046946 MSTRG.28172 LOC111057433 L…
C	GO:0044456	synapse part	37 (16.09%)	527 (4.07%)	0	0	LOC111057994 LOC111055574 LOC111049646 LOC111047425 LOC111059803 LOC111043422 LOC111044245 LOC111054418 LOC111044754 LOC111058051 LOC111048716 LOC111059236 LOC111063667 LOC111047884 LOC111047732 LOC111047996 LOC111056529 LOC111053264 MSTRG.20453 LOC111061890 LOC111045361 LOC111051819 LOC111047117 LOC111044857 MSTRG.21923 MSTRG.9932 LOC111049967 LOC111053777 LOC111046946 MSTRG.28172 LOC111057433 L…
C	GO:0030054	cell junction	45 (19.57%)	812 (6.27%)	0	0	LOC111056042 LOC111057090 LOC111054165 LOC111053264 LOC111047861 MSTRG.8385 LOC111061890 LOC111047425 LOC111054724 LOC111057617 LOC111055574 LOC111045361 LOC111051819 LOC111047117 LOC111059236 LOC111044857 MSTRG.21923 LOC111058550 MSTRG.9932 LOC111049967 LOC111052455 LOC111047996 LOC111046946 LOC111057433 LOC111047959 LOC111056529 LOC111050043 LOC111043422 LOC111050512 MSTRG.19341 LOC111044245 LO…
C	GO:0098589	membrane region	43 (18.7%)	766 (5.91%)	0	0	LOC111051089 MSTRG.8385 LOC111061890 LOC111045024 LOC111061265 LOC111052182 LOC111056408 LOC111049967 LOC111046139 LOC111048284 LOC111058015 LOC111056042 LOC111057196 LOC111057090 LOC111056529 LOC111055653 LOC111053646 LOC111054165 LOC111053264 MSTRG.20453 LOC111048716 LOC111045361 LOC111051819 LOC111047117 LOC111044857 MSTRG.21923 MSTRG.9932 LOC111053777 LOC111046946 MSTRG.28172 LOC111057433 LOC…
C	GO:0098797	plasma membrane protein complex	24 (10.43%)	249 (1.92%)	0	0	LOC111044245 LOC111054418 LOC111044857 MSTRG.19341 LOC111061265 LOC111064103 LOC111055653 LOC111053264 LOC111061890 LOC111049967 LOC111050043 LOC111046882 LOC111044830 LOC111052182 LOC111052093 LOC111061577 LOC111052321 LOC111057932 LOC111047668 LOC111045831 LOC111053314 LOC111060303 LOC111044518 LOC111057314
C	GO:0016459	myosin complex	13 (5.65%)	60 (0.46%)	0	0	LOC111046882 LOC111044212 LOC111049488 LOC111054035 LOC111049196 LOC111056719 MSTRG.7671 LOC111057674 LOC111063466 LOC111061822 LOC111045387 LOC111062525 LOC111057602
C	GO:0097060	synaptic membrane	22 (9.57%)	220 (1.7%)	0	0	LOC111053264 MSTRG.20453 LOC111061890 LOC111048716 LOC111045361 LOC111051819 LOC111047117 LOC111044857 MSTRG.21923 MSTRG.9932 LOC111049967 LOC111053777 LOC111046946 MSTRG.28172 LOC111057433 LOC111050043 MSTRG.19341 LOC111044245 LOC111054418 LOC111062089 LOC111047425 LOC111058051
C	GO:0045211	postsynaptic membrane	19 (8.26%)	161 (1.24%)	0	0	LOC111053264 MSTRG.20453 LOC111061890 LOC111048716 LOC111045361 LOC111051819 LOC111047117 LOC111044857 MSTRG.21923 MSTRG.9932 LOC111049967 LOC111053777 LOC111046946 MSTRG.28172 LOC111057433 LOC111050043 MSTRG.19341 LOC111044245 LOC111054418
C	GO:0036379	myofilament	9 (3.91%)	24 (0.19%)	0	0	LOC111055558 LOC111046396 MSTRG.7671 LOC111057674 LOC111063466 LOC111061822 LOC111045387 LOC111062525 LOC111057602
C	GO:0005859	muscle myosin complex	8 (3.48%)	17 (0.13%)	0	0	LOC111044212 MSTRG.7671 LOC111057674 LOC111063466 LOC111061822 LOC111045387 LOC111062525 LOC111057602
C	GO:0031674	I band	15 (6.52%)	101 (0.78%)	0	0	LOC111051634 LOC111051670 LOC111051022 MSTRG.7671 LOC111056042 LOC111057090 MSTRG.16325 LOC111057674 LOC111063466 LOC111061822 LOC111045387 LOC111054165 LOC111062525 LOC111057602 MSTRG.6169
C	GO:0015629	actin cytoskeleton	22 (9.57%)	250 (1.93%)	0	0	LOC111055558 LOC111046396 LOC111046882 LOC111051670 LOC111056042 LOC111057090 LOC111054165 LOC111050622 LOC111044212 LOC111049488 LOC111054035 LOC111049196 LOC111056719 MSTRG.7671 LOC111057674 LOC111063466 LOC111061822 LOC111045387 LOC111062525 LOC111057602 LOC111059408 LOC111064115
C	GO:0030018	Z disc	14 (6.09%)	93 (0.72%)	0	0	LOC111051634 LOC111051670 LOC111051022 MSTRG.7671 LOC111056042 LOC111057090 MSTRG.16325 LOC111057674 LOC111063466 LOC111061822 LOC111045387 LOC111054165 LOC111062525 LOC111057602
C	GO:0005863	striated muscle myosin thick filament	7 (3.04%)	14 (0.11%)	0	0	MSTRG.7671 LOC111057674 LOC111063466 LOC111061822 LOC111045387 LOC111062525 LOC111057602
C	GO:0016460	myosin II complex	8 (3.48%)	23 (0.18%)	0	0	LOC111044212 MSTRG.7671 LOC111057674 LOC111063466 LOC111061822 LOC111045387 LOC111062525 LOC111057602
C	GO:0098794	postsynapse	21 (9.13%)	262 (2.02%)	0	0	LOC111056529 LOC111058051 LOC111053264 MSTRG.20453 LOC111061890 LOC111048716 LOC111045361 LOC111051819 LOC111047117 LOC111044857 MSTRG.21923 MSTRG.9932 LOC111049967 LOC111053777 LOC111046946 MSTRG.28172 LOC111057433 LOC111050043 MSTRG.19341 LOC111044245 LOC111054418
C	GO:0008076	voltage-gated potassium channel complex	9 (3.91%)	36 (0.28%)	0	0	LOC111061577 LOC111052321 LOC111057932 LOC111047668 LOC111045831 LOC111053314 LOC111060303 LOC111044518 LOC111057314
C	GO:0030424	axon	26 (11.3%)	402 (3.1%)	0	0	LOC111055931 LOC111049646 LOC111047425 LOC111055574 LOC111059803 LOC111043422 LOC111044245 LOC111054418 LOC111044754 LOC111058051 LOC111060342 LOC111051670 LOC111064115 LOC111048716 LOC111064103 LOC111059236 LOC111056507 LOC111064336 LOC111052455 LOC111057909 LOC111062474 LOC111055788 LOC111046946 LOC111061890 LOC111051810 LOC111049967
C	GO:0034703	cation channel complex	13 (5.65%)	96 (0.74%)	0	0	LOC111052182 LOC111052093 LOC111061577 LOC111052321 LOC111057932 LOC111047668 LOC111045831 LOC111053314 LOC111060303 LOC111044518 LOC111057314 LOC111061806 LOC111055329
C	GO:0034705	potassium channel complex	9 (3.91%)	39 (0.3%)	0	0	LOC111061577 LOC111052321 LOC111057932 LOC111047668 LOC111045831 LOC111053314 LOC111060303 LOC111044518 LOC111057314
C	GO:0016020	membrane	143 (62.17%)	5749 (44.37%)	0	0	LOC111044245 LOC111054418 LOC111057994 LOC111064574 LOC111057617 LOC111048902 LOC111056529 LOC111044857 MSTRG.19341 MSTRG.8385 LOC111048591 LOC111059567 LOC111046835 LOC111061265 MSTRG.20453 LOC111053777 MSTRG.28172 LOC111064103 LOC111055653 LOC111053264 LOC111061890 LOC111049967 LOC111044754 MSTRG.16325 LOC111049800 LOC111045361 MSTRG.9932 LOC111046946 LOC111056642 LOC111050043 LOC111051089 LOC1…
C	GO:0097458	neuron part	43 (18.7%)	994 (7.67%)	0	0	LOC111044245 LOC111054418 LOC111055931 LOC111057994 LOC111055574 LOC111064115 LOC111044830 LOC111049646 LOC111047425 LOC111059803 LOC111043422 LOC111044754 LOC111058051 LOC111048716 LOC111059236 LOC111063667 LOC111047884 LOC111047732 LOC111047996 LOC111056529 LOC111046472 LOC111060342 LOC111061806 LOC111064336 LOC111055329 LOC111062089 LOC111055788 LOC111051670 LOC111045831 LOC111062474 LOC111046…
C	GO:0098793	presynapse	21 (9.13%)	300 (2.32%)	0	1e-06	LOC111057994 LOC111055574 LOC111049646 LOC111047425 LOC111059803 LOC111043422 LOC111044245 LOC111054418 LOC111044754 LOC111058051 LOC111048716 LOC111059236 LOC111063667 LOC111047884 LOC111047732 LOC111047996 LOC111057617 LOC111051819 MSTRG.21923 MSTRG.9932 LOC111046946
C	GO:0033267	axon part	15 (6.52%)	168 (1.3%)	0	3e-06	LOC111055931 LOC111049646 LOC111047425 LOC111055574 LOC111059803 LOC111043422 LOC111044245 LOC111054418 LOC111044754 LOC111058051 LOC111061890 LOC111051670 LOC111051810 LOC111057909 LOC111049967
C	GO:0043235	receptor complex	13 (5.65%)	130 (1%)	1e-06	5e-06	LOC111044245 LOC111054418 LOC111051819 MSTRG.21923 LOC111048211 LOC111044754 LOC111044857 MSTRG.19341 LOC111061265 LOC111053264 LOC111061890 LOC111049967 LOC111050043
C	GO:0016528	sarcoplasm	7 (3.04%)	32 (0.25%)	1e-06	1e-05	MSTRG.16325 LOC111049800 LOC111057082 LOC111058307 LOC111054400 LOC111049759 LOC111056529
C	GO:0043005	neuron projection	32 (13.91%)	717 (5.53%)	1e-06	1.1e-05	LOC111044245 LOC111054418 LOC111055931 LOC111064115 LOC111044830 LOC111049646 LOC111047425 LOC111055574 LOC111059803 LOC111043422 LOC111044754 LOC111058051 LOC111056529 LOC111051670 LOC111060342 LOC111048716 LOC111045831 LOC111064336 LOC111062474 LOC111046946 LOC111056507 LOC111047509 LOC111061806 LOC111055329 LOC111064103 LOC111059236 LOC111052455 LOC111057909 LOC111055788 LOC111061890 LOC111051…
C	GO:0098805	whole membrane	50 (21.74%)	1474 (11.38%)	4e-06	3.5e-05	LOC111044754 LOC111051089 MSTRG.8385 LOC111061890 LOC111045024 LOC111061265 LOC111052182 LOC111056408 LOC111049967 LOC111046139 LOC111048284 LOC111058015 LOC111056042 LOC111057196 LOC111057090 LOC111056529 LOC111055653 LOC111053646 LOC111054165 LOC111047425 LOC111047996 LOC111043422 LOC111058051 MSTRG.20453 LOC111053777 MSTRG.28172 LOC111044960 LOC111064336 LOC111048902 LOC111061823 LOC111062089 …
C	GO:0008021	synaptic vesicle	12 (5.22%)	137 (1.06%)	6e-06	4.7e-05	LOC111047425 LOC111047996 LOC111043422 LOC111044754 LOC111058051 LOC111049646 LOC111057617 LOC111059803 LOC111063667 LOC111047884 MSTRG.9932 LOC111046946
C	GO:0043679	axon terminus	10 (4.35%)	94 (0.73%)	6e-06	5e-05	LOC111055931 LOC111049646 LOC111047425 LOC111055574 LOC111059803 LOC111043422 LOC111044245 LOC111054418 LOC111044754 LOC111058051
C	GO:0098802	plasma membrane receptor complex	9 (3.91%)	75 (0.58%)	7e-06	5.3e-05	LOC111044245 LOC111054418 LOC111044857 MSTRG.19341 LOC111061265 LOC111053264 LOC111061890 LOC111049967 LOC111050043
C	GO:0070382	exocytic vesicle	12 (5.22%)	141 (1.09%)	8e-06	5.9e-05	LOC111047425 LOC111047996 LOC111043422 LOC111044754 LOC111058051 LOC111049646 LOC111057617 LOC111059803 LOC111063667 LOC111047884 MSTRG.9932 LOC111046946
C	GO:0016529	sarcoplasmic reticulum	6 (2.61%)	28 (0.22%)	8e-06	5.9e-05	MSTRG.16325 LOC111049800 LOC111057082 LOC111058307 LOC111054400 LOC111049759
C	GO:0098796	membrane protein complex	30 (13.04%)	709 (5.47%)	8e-06	5.9e-05	LOC111044245 LOC111054418 LOC111044857 MSTRG.19341 LOC111061265 LOC111064103 LOC111055653 LOC111053264 LOC111061890 LOC111049967 LOC111045361 MSTRG.9932 LOC111046946 LOC111050043 LOC111046882 LOC111044830 LOC111052182 LOC111052093 LOC111061577 LOC111052321 LOC111057932 LOC111047668 LOC111045831 LOC111053314 LOC111060303 LOC111044518 LOC111057314 LOC111047509 LOC111061806 LOC111055329
C	GO:0043195	terminal bouton	9 (3.91%)	77 (0.59%)	8e-06	5.9e-05	LOC111049646 LOC111047425 LOC111055574 LOC111059803 LOC111043422 LOC111044245 LOC111054418 LOC111044754 LOC111058051
C	GO:0099503	secretory vesicle	18 (7.83%)	305 (2.35%)	8e-06	5.9e-05	LOC111047509 LOC111062089 LOC111044754 LOC111048902 LOC111062474 LOC111057994 LOC111047425 LOC111047996 LOC111043422 LOC111058051 LOC111057196 LOC111049646 LOC111057617 LOC111059803 LOC111063667 LOC111047884 MSTRG.9932 LOC111046946
C	GO:0044306	neuron projection terminus	10 (4.35%)	100 (0.77%)	1.1e-05	7.5e-05	LOC111055931 LOC111049646 LOC111047425 LOC111055574 LOC111059803 LOC111043422 LOC111044245 LOC111054418 LOC111044754 LOC111058051
C	GO:0033017	sarcoplasmic reticulum membrane	5 (2.17%)	18 (0.14%)	1.2e-05	8.1e-05	MSTRG.16325 LOC111049800 LOC111058307 LOC111054400 LOC111049759
C	GO:0005576	extracellular region	61 (26.52%)	2048 (15.81%)	1.9e-05	0.000126	LOC111049685 MSTRG.8385 LOC111045362 LOC111049592 LOC111048092 LOC111047790 LOC111062474 LOC111062089 LOC111049497 LOC111053646 LOC111043314 LOC111051915 LOC111058309 LOC111043685 LOC111047861 LOC111047425 LOC111051670 LOC111049599 LOC111057196 LOC111048652 LOC111056408 LOC111057280 LOC111061302 LOC111046139 LOC111043462 LOC111048902 LOC111061823 LOC111058015 LOC111046472 LOC111046835 LOC11104862…
C	GO:0048786	presynaptic active zone	7 (3.04%)	49 (0.38%)	2.3e-05	0.00015	LOC111048716 LOC111055574 LOC111059236 LOC111063667 LOC111047884 LOC111047732 LOC111058051
C	GO:0030133	transport vesicle	15 (6.52%)	241 (1.86%)	2.6e-05	0.000168	LOC111047425 LOC111047996 LOC111043422 LOC111044754 LOC111058051 LOC111048902 LOC111062089 LOC111049646 LOC111057617 LOC111059803 LOC111063667 LOC111047884 LOC111062474 MSTRG.9932 LOC111046946
C	GO:0030673	axolemma	5 (2.17%)	22 (0.17%)	3.5e-05	0.000218	LOC111061890 LOC111051670 LOC111051810 LOC111057909 LOC111049967
C	GO:0008328	ionotropic glutamate receptor complex	5 (2.17%)	23 (0.18%)	4.4e-05	0.00027	LOC111044245 LOC111054418 LOC111044857 MSTRG.19341 LOC111050043
C	GO:0044297	cell body	17 (7.39%)	315 (2.43%)	4.7e-05	0.000288	LOC111046472 LOC111049646 LOC111060342 LOC111047425 LOC111064115 LOC111061806 LOC111064336 LOC111059803 LOC111055329 LOC111044245 LOC111062089 LOC111054418 LOC111055788 LOC111058051 LOC111045831 LOC111056529 LOC111062474
C	GO:0043025	neuronal cell body	16 (6.96%)	288 (2.22%)	5.6e-05	0.000337	LOC111046472 LOC111049646 LOC111060342 LOC111047425 LOC111064115 LOC111061806 LOC111064336 LOC111059803 LOC111055329 LOC111044245 LOC111062089 LOC111054418 LOC111055788 LOC111045831 LOC111056529 LOC111062474
C	GO:0044463	cell projection part	25 (10.87%)	622 (4.8%)	0.000115	0.000675	LOC111044245 LOC111054418 LOC111064115 LOC111055931 LOC111044830 LOC111046882 LOC111049646 LOC111047425 LOC111055574 LOC111059803 LOC111043422 LOC111044754 LOC111058051 LOC111056529 LOC111051670 LOC111061806 LOC111055329 LOC111051089 LOC111045024 LOC111056408 LOC111061890 LOC111051810 LOC111057909 LOC111049967 MSTRG.8385
C	GO:0042995	cell projection	41 (17.83%)	1273 (9.82%)	0.000118	0.000685	LOC111044245 LOC111054418 LOC111064115 LOC111055931 LOC111048874 LOC111061806 LOC111046882 LOC111055329 LOC111044830 LOC111049646 LOC111047425 LOC111055574 LOC111059803 LOC111043422 LOC111044754 LOC111058051 LOC111056529 LOC111049205 LOC111061890 LOC111064406 LOC111049967 LOC111051670 LOC111060342 LOC111048716 LOC111045831 LOC111064336 LOC111062474 LOC111046946 LOC111056507 LOC111047509 LOC111051…
C	GO:0031672	A band	6 (2.61%)	47 (0.36%)	0.000171	0.000977	LOC111056102 LOC111051634 MSTRG.6169 LOC111049488 LOC111051102 LOC111043958
C	GO:0036477	somatodendritic compartment	20 (8.7%)	457 (3.53%)	0.000188	0.001059	LOC111044245 LOC111054418 LOC111064115 LOC111044830 LOC111056529 LOC111058051 LOC111046472 LOC111049646 LOC111060342 LOC111047425 LOC111061806 LOC111064336 LOC111059803 LOC111055329 LOC111062089 LOC111055788 LOC111048716 LOC111045831 LOC111062474 LOC111046946
C	GO:0032589	neuron projection membrane	5 (2.17%)	31 (0.24%)	0.000197	0.001089	LOC111061890 LOC111051670 LOC111051810 LOC111057909 LOC111049967
C	GO:0031253	cell projection membrane	11 (4.78%)	168 (1.3%)	0.000204	0.001111	LOC111064115 LOC111046882 LOC111051089 LOC111045024 LOC111056408 LOC111061890 LOC111051670 LOC111051810 LOC111057909 LOC111049967 MSTRG.8385
C	GO:0045177	apical part of cell	14 (6.09%)	260 (2.01%)	0.000227	0.001222	LOC111051089 MSTRG.8385 LOC111061890 LOC111045024 LOC111061265 LOC111052182 LOC111056408 LOC111049967 LOC111046139 LOC111048284 LOC111058015 LOC111056042 LOC111057090 LOC111054165
C	GO:0031012	extracellular matrix	13 (5.65%)	231 (1.78%)	0.000248	0.001306	LOC111059623 LOC111061065 LOC111049684 LOC111047959 LOC111050512 LOC111049685 LOC111048626 LOC111045362 LOC111053039 LOC111057538 LOC111049060 LOC111051670 LOC111057818
C	GO:0005578	proteinaceous extracellular matrix	11 (4.78%)	172 (1.33%)	0.00025	0.001306	LOC111049685 LOC111048626 LOC111045362 LOC111053039 LOC111057538 LOC111049684 LOC111049060 LOC111047959 LOC111050512 LOC111051670 LOC111057818
C	GO:0044304	main axon	5 (2.17%)	33 (0.25%)	0.000267	0.001375	LOC111061890 LOC111051670 LOC111051810 LOC111057909 LOC111049967
C	GO:0000794	condensed nuclear chromosome	7 (3.04%)	72 (0.56%)	0.00028	0.001424	MSTRG.7671 LOC111057674 LOC111063466 LOC111061822 LOC111045387 LOC111062525 LOC111057602
C	GO:0032009	early phagosome	3 (1.3%)	8 (0.06%)	0.000289	0.001451	LOC111047425 LOC111055574 LOC111058051
C	GO:0005861	troponin complex	2 (0.87%)	2 (0.02%)	0.000314	0.001532	LOC111055558 LOC111046396
C	GO:0032279	asymmetric synapse	2 (0.87%)	2 (0.02%)	0.000314	0.001532	LOC111061890 LOC111049967
C	GO:0034992	microtubule organizing center attachment site	3 (1.3%)	9 (0.07%)	0.000429	0.002038	MSTRG.20453 LOC111053777 MSTRG.28172
C	GO:0034993	LINC complex	3 (1.3%)	9 (0.07%)	0.000429	0.002038	MSTRG.20453 LOC111053777 MSTRG.28172
C	GO:0016324	apical plasma membrane	11 (4.78%)	186 (1.44%)	0.000488	0.002292	LOC111051089 MSTRG.8385 LOC111061890 LOC111045024 LOC111061265 LOC111052182 LOC111056408 LOC111049967 LOC111046139 LOC111048284 LOC111058015
C	GO:0005927	muscle tendon junction	3 (1.3%)	10 (0.08%)	0.000604	0.002802	LOC111056042 LOC111057090 LOC111054165
C	GO:0030425	dendrite	15 (6.52%)	324 (2.5%)	0.000681	0.003118	LOC111044245 LOC111054418 LOC111064115 LOC111044830 LOC111056529 LOC111058051 LOC111060342 LOC111047425 LOC111048716 LOC111045831 LOC111064336 LOC111062474 LOC111046946 LOC111061806 LOC111055329
C	GO:0014701	junctional sarcoplasmic reticulum membrane	2 (0.87%)	3 (0.02%)	0.00093	0.004209	MSTRG.16325 LOC111049800
C	GO:0042734	presynaptic membrane	6 (2.61%)	67 (0.52%)	0.001185	0.005299	LOC111047425 LOC111051819 MSTRG.21923 LOC111044245 LOC111054418 LOC111058051
C	GO:0005640	nuclear outer membrane	3 (1.3%)	13 (0.1%)	0.001384	0.006114	MSTRG.20453 LOC111053777 MSTRG.28172
C	GO:0016323	basolateral plasma membrane	9 (3.91%)	151 (1.17%)	0.001491	0.006509	LOC111052182 LOC111056042 LOC111057196 LOC111057090 LOC111056529 LOC111055653 LOC111053646 LOC111054165 LOC111061265
C	GO:0030314	junctional membrane complex	2 (0.87%)	4 (0.03%)	0.001839	0.007932	LOC111049800 MSTRG.16325
C	GO:0005915	zonula adherens	3 (1.3%)	16 (0.12%)	0.002606	0.010986	LOC111056042 LOC111057090 LOC111054165
C	GO:0030285	integral component of synaptic vesicle membrane	3 (1.3%)	16 (0.12%)	0.002606	0.010986	MSTRG.9932 LOC111046946 LOC111043422
C	GO:0098527	neuromuscular junction of somatic muscle	2 (0.87%)	5 (0.04%)	0.003029	0.012625	LOC111049646 LOC111059803
C	GO:0005856	cytoskeleton	35 (15.22%)	1225 (9.45%)	0.003205	0.013213	LOC111064115 LOC111055558 LOC111046396 LOC111046882 LOC111060559 MSTRG.20453 LOC111057920 MSTRG.6169 LOC111064406 LOC111052455 LOC111053777 LOC111047307 MSTRG.28172 LOC111057938 LOC111051670 LOC111056042 LOC111057090 LOC111054165 LOC111050622 LOC111060342 LOC111056529 LOC111048033 LOC111044212 LOC111049488 LOC111054035 LOC111049196 LOC111056719 MSTRG.7671 LOC111057674 LOC111063466 LOC111061822 LO…
C	GO:0030672	synaptic vesicle membrane	5 (2.17%)	58 (0.45%)	0.003599	0.014513	LOC111047425 LOC111047996 LOC111043422 LOC111044754 LOC111058051
C	GO:0099501	exocytic vesicle membrane	5 (2.17%)	58 (0.45%)	0.003599	0.014513	LOC111047425 LOC111047996 LOC111043422 LOC111044754 LOC111058051
C	GO:0012506	vesicle membrane	14 (6.09%)	352 (2.72%)	0.004141	0.016519	LOC111057994 LOC111064574 LOC111057617 LOC111048902 LOC111044754 LOC111060559 LOC111057920 LOC111047425 LOC111047996 LOC111043422 LOC111058051 LOC111057196 LOC111062089 LOC111061823
C	GO:0001725	stress fiber	3 (1.3%)	19 (0.15%)	0.004336	0.016932	LOC111056042 LOC111057090 LOC111054165
C	GO:0097517	contractile actin filament bundle	3 (1.3%)	19 (0.15%)	0.004336	0.016932	LOC111056042 LOC111057090 LOC111054165
C	GO:0043083	synaptic cleft	2 (0.87%)	6 (0.05%)	0.00449	0.017172	LOC111046472 LOC111046835
C	GO:1990635	proximal dendrite	2 (0.87%)	6 (0.05%)	0.00449	0.017172	LOC111061806 LOC111055329
C	GO:0005892	acetylcholine-gated channel complex	3 (1.3%)	20 (0.15%)	0.005035	0.01906	LOC111053264 LOC111061890 LOC111049967
C	GO:0031256	leading edge membrane	5 (2.17%)	63 (0.49%)	0.005141	0.019265	LOC111061890 LOC111051670 LOC111051810 LOC111057909 LOC111049967
C	GO:0031594	neuromuscular junction	6 (2.61%)	91 (0.7%)	0.005574	0.02068	LOC111049646 LOC111059803 LOC111055574 LOC111047996 LOC111056529 LOC111043422
C	GO:0030658	transport vesicle membrane	7 (3.04%)	121 (0.93%)	0.005789	0.021264	LOC111047425 LOC111047996 LOC111043422 LOC111044754 LOC111058051 LOC111048902 LOC111062089
C	GO:0016023	cytoplasmic, membrane-bounded vesicle	22 (9.57%)	698 (5.39%)	0.006454	0.023477	LOC111047509 LOC111062089 LOC111044754 LOC111057994 LOC111064574 LOC111057617 LOC111048902 LOC111062474 LOC111047425 LOC111055574 LOC111058051 LOC111047996 LOC111043422 LOC111057196 LOC111049646 LOC111059803 LOC111063667 LOC111047884 LOC111056408 LOC111061823 MSTRG.9932 LOC111046946
C	GO:0044420	extracellular matrix component	6 (2.61%)	96 (0.74%)	0.007208	0.025964	LOC111049685 LOC111049060 LOC111047959 LOC111050512 LOC111051670 LOC111057818
C	GO:0044433	cytoplasmic vesicle part	15 (6.52%)	419 (3.23%)	0.007899	0.028176	LOC111057994 LOC111064574 LOC111057617 LOC111048902 LOC111062474 LOC111044754 LOC111047425 LOC111047996 LOC111043422 LOC111058051 LOC111057196 LOC111062089 LOC111061823 MSTRG.9932 LOC111046946
C	GO:0042600	chorion	2 (0.87%)	8 (0.06%)	0.008187	0.028926	LOC111052576 LOC111050331
C	GO:0032432	actin filament bundle	3 (1.3%)	25 (0.19%)	0.009518	0.033273	LOC111056042 LOC111057090 LOC111054165
C	GO:0043204	perikaryon	6 (2.61%)	102 (0.79%)	0.009596	0.033273	LOC111045831 LOC111064336 LOC111056529 LOC111044245 LOC111062474 LOC111054418
C	GO:0032281	AMPA glutamate receptor complex	2 (0.87%)	9 (0.07%)	0.010403	0.035409	LOC111044857 MSTRG.19341
C	GO:0032983	kainate selective glutamate receptor complex	2 (0.87%)	9 (0.07%)	0.010403	0.035409	LOC111044245 LOC111054418
C	GO:0042641	actomyosin	3 (1.3%)	27 (0.21%)	0.011794	0.039779	LOC111056042 LOC111057090 LOC111054165
C	GO:0005865	striated muscle thin filament	2 (0.87%)	10 (0.08%)	0.012853	0.042959	LOC111055558 LOC111046396
C	GO:0045178	basal part of cell	4 (1.74%)	53 (0.41%)	0.014362	0.047574	LOC111056042 LOC111057090 LOC111054165 LOC111061265
C	GO:0045335	phagocytic vesicle	4 (1.74%)	54 (0.42%)	0.015301	0.048828	LOC111047425 LOC111055574 LOC111058051 LOC111047509
C	GO:0005890	sodium:potassium-exchanging ATPase complex	2 (0.87%)	11 (0.08%)	0.015527	0.048828	LOC111064103 LOC111055653
C	GO:0005891	voltage-gated calcium channel complex	2 (0.87%)	11 (0.08%)	0.015527	0.048828	LOC111052182 LOC111052093
C	GO:0032992	protein-carbohydrate complex	2 (0.87%)	11 (0.08%)	0.015527	0.048828	LOC111059623 LOC111061065
C	GO:0090533	cation-transporting ATPase complex	2 (0.87%)	11 (0.08%)	0.015527	0.048828	LOC111064103 LOC111055653
C	GO:0031252	cell leading edge	8 (3.48%)	181 (1.4%)	0.01553	0.048828	LOC111061890 LOC111051670 LOC111051810 LOC111057909 LOC111049967 LOC111056042 LOC111057090 LOC111054165
C	GO:0031430	M band	3 (1.3%)	30 (0.23%)	0.015747	0.049094	LOC111056102 LOC111051634 MSTRG.6169
F	GO:0022836	gated channel activity	34 (14.72%)	224 (1.8%)	0	0	LOC111053264 LOC111061890 LOC111047117 LOC111049967 LOC111057433 LOC111061577 LOC111057314 LOC111044857 MSTRG.19341 LOC111044245 LOC111054418 LOC111050043 LOC111047039 LOC111061806 LOC111055329 LOC111046946 LOC111052321 LOC111057932 LOC111045831 LOC111053314 LOC111052455 LOC111060303 LOC111052182 MSTRG.9932 LOC111049800 MSTRG.16325 LOC111052093 LOC111047668 LOC111064065 LOC111058307 LOC111054400 …
F	GO:0005216	ion channel activity	37 (16.02%)	328 (2.63%)	0	0	LOC111053264 LOC111061890 LOC111047117 LOC111049967 LOC111057433 LOC111064065 MSTRG.9932 LOC111046946 LOC111061806 LOC111055329 LOC111047039 LOC111050904 LOC111061577 LOC111057314 LOC111044857 MSTRG.19341 LOC111044245 LOC111054418 LOC111050043 LOC111052321 LOC111057932 LOC111045831 LOC111053314 LOC111052455 LOC111060303 LOC111052182 LOC111055931 LOC111049800 MSTRG.16325 LOC111047668 LOC111052093 …
F	GO:0015267	channel activity	38 (16.45%)	349 (2.8%)	0	0	LOC111053264 LOC111061890 LOC111047117 LOC111049967 LOC111057433 LOC111064065 MSTRG.9932 LOC111046946 LOC111061806 LOC111055329 LOC111047039 LOC111050904 LOC111061577 LOC111057314 LOC111044857 MSTRG.19341 LOC111044245 LOC111054418 LOC111050043 LOC111055546 LOC111052321 LOC111057932 LOC111045831 LOC111053314 LOC111052455 LOC111060303 LOC111052182 LOC111055931 LOC111049800 MSTRG.16325 LOC111047668 …
F	GO:0022838	substrate-specific channel activity	37 (16.02%)	329 (2.64%)	0	0	LOC111053264 LOC111061890 LOC111047117 LOC111049967 LOC111057433 LOC111064065 MSTRG.9932 LOC111046946 LOC111061806 LOC111055329 LOC111047039 LOC111050904 LOC111061577 LOC111057314 LOC111044857 MSTRG.19341 LOC111044245 LOC111054418 LOC111050043 LOC111052321 LOC111057932 LOC111045831 LOC111053314 LOC111052455 LOC111060303 LOC111052182 LOC111055931 LOC111049800 MSTRG.16325 LOC111047668 LOC111052093 …
F	GO:0022803	passive transmembrane transporter activity	38 (16.45%)	350 (2.81%)	0	0	LOC111053264 LOC111061890 LOC111047117 LOC111049967 LOC111057433 LOC111064065 MSTRG.9932 LOC111046946 LOC111061806 LOC111055329 LOC111047039 LOC111050904 LOC111061577 LOC111057314 LOC111044857 MSTRG.19341 LOC111044245 LOC111054418 LOC111050043 LOC111055546 LOC111052321 LOC111057932 LOC111045831 LOC111053314 LOC111052455 LOC111060303 LOC111052182 LOC111055931 LOC111049800 MSTRG.16325 LOC111047668 …
F	GO:0015075	ion transmembrane transporter activity	57 (24.68%)	819 (6.58%)	0	0	LOC111053264 LOC111061890 LOC111047117 LOC111049967 LOC111057433 LOC111051312 LOC111045635 LOC111054101 LOC111049205 LOC111056507 LOC111055787 LOC111064065 MSTRG.9932 LOC111046946 LOC111057196 LOC111051089 LOC111045024 LOC111058015 LOC111056529 LOC111051810 LOC111057909 LOC111046139 LOC111061806 LOC111055329 LOC111047039 LOC111050904 LOC111061302 LOC111061577 LOC111057314 LOC111044857 MSTRG.19341…
F	GO:0022891	substrate-specific transmembrane transporter activity	57 (24.68%)	923 (7.41%)	0	0	LOC111053264 LOC111061890 LOC111047117 LOC111049967 LOC111057433 LOC111051312 LOC111045635 LOC111054101 LOC111049205 LOC111056507 LOC111055787 LOC111055931 LOC111064065 MSTRG.9932 LOC111046946 LOC111057196 LOC111051089 LOC111045024 LOC111058015 LOC111056529 LOC111051810 LOC111057909 LOC111046139 LOC111061806 LOC111055329 LOC111047039 LOC111050904 LOC111061302 LOC111061577 LOC111057314 LOC11104485…
F	GO:0046873	metal ion transmembrane transporter activity	33 (14.29%)	319 (2.56%)	0	0	LOC111049205 LOC111056507 LOC111055787 LOC111064065 LOC111056529 LOC111051810 LOC111057909 LOC111046139 LOC111061806 LOC111055329 LOC111047039 LOC111050904 LOC111061577 LOC111057314 LOC111052321 LOC111057932 LOC111045831 LOC111053314 LOC111052455 LOC111060303 LOC111052182 LOC111050043 LOC111049800 MSTRG.16325 LOC111055931 LOC111049970 LOC111047668 LOC111052093 LOC111055653 LOC111058307 LOC1110544…
F	GO:0022857	transmembrane transporter activity	58 (25.11%)	1019 (8.18%)	0	0	LOC111053264 LOC111061890 LOC111047117 LOC111049967 LOC111057433 LOC111051312 LOC111045635 LOC111054101 LOC111049205 LOC111056507 LOC111055787 LOC111055931 LOC111064065 MSTRG.9932 LOC111046946 LOC111057196 LOC111051089 LOC111045024 LOC111058015 LOC111056529 LOC111051810 LOC111057909 LOC111046139 LOC111061806 LOC111055329 LOC111047039 LOC111050904 LOC111061302 LOC111061577 LOC111057314 LOC11104485…
F	GO:0022892	substrate-specific transporter activity	58 (25.11%)	1063 (8.54%)	0	0	LOC111053264 LOC111061890 LOC111047117 LOC111049967 LOC111057433 LOC111051312 LOC111045635 LOC111054101 LOC111049205 LOC111056507 LOC111055787 LOC111055931 LOC111064065 LOC111064302 MSTRG.9932 LOC111046946 LOC111057196 LOC111051089 LOC111045024 LOC111058015 LOC111056529 LOC111051810 LOC111057909 LOC111046139 LOC111061806 LOC111055329 LOC111047039 LOC111050904 LOC111061302 LOC111061577 LOC11105731…
F	GO:0022890	inorganic cation transmembrane transporter activity	35 (15.15%)	423 (3.4%)	0	0	LOC111049205 LOC111056507 LOC111055787 LOC111064065 LOC111056529 LOC111051810 LOC111057909 LOC111046139 LOC111061806 LOC111055329 LOC111047039 LOC111050904 LOC111061577 LOC111057314 LOC111052321 LOC111057932 LOC111045831 LOC111053314 LOC111052455 LOC111060303 LOC111052182 LOC111050043 LOC111049800 MSTRG.16325 LOC111055931 LOC111061302 LOC111049970 LOC111047668 LOC111052093 LOC111057994 LOC1110556…
F	GO:0005261	cation channel activity	25 (10.82%)	213 (1.71%)	0	0	LOC111064065 LOC111061806 LOC111055329 LOC111047039 LOC111050904 LOC111061577 LOC111057314 LOC111052321 LOC111057932 LOC111045831 LOC111053314 LOC111052455 LOC111060303 LOC111052182 LOC111055931 LOC111050043 LOC111049800 MSTRG.16325 LOC111047668 LOC111052093 LOC111049970 LOC111058307 LOC111054400 LOC111049759 MSTRG.14843
F	GO:0005215	transporter activity	59 (25.54%)	1193 (9.58%)	0	0	LOC111053264 LOC111061890 LOC111047117 LOC111049967 LOC111057433 LOC111051312 LOC111045635 LOC111054101 LOC111049205 LOC111056507 LOC111055787 LOC111055931 LOC111064065 LOC111064302 MSTRG.9932 LOC111046946 LOC111057196 LOC111051089 LOC111045024 LOC111058015 LOC111056529 LOC111051810 LOC111057909 LOC111046139 LOC111061806 LOC111055329 LOC111047039 LOC111050904 LOC111061302 LOC111061577 LOC11105731…
F	GO:0015276	ligand-gated ion channel activity	18 (7.79%)	117 (0.94%)	0	0	LOC111053264 LOC111061890 LOC111047117 LOC111049967 LOC111057433 LOC111044857 MSTRG.19341 LOC111044245 LOC111054418 LOC111050043 LOC111046946 MSTRG.9932 LOC111049800 MSTRG.16325 LOC111058307 LOC111054400 LOC111049759 LOC111045361
F	GO:0022834	ligand-gated channel activity	18 (7.79%)	117 (0.94%)	0	0	LOC111053264 LOC111061890 LOC111047117 LOC111049967 LOC111057433 LOC111044857 MSTRG.19341 LOC111044245 LOC111054418 LOC111050043 LOC111046946 MSTRG.9932 LOC111049800 MSTRG.16325 LOC111058307 LOC111054400 LOC111049759 LOC111045361
F	GO:0008307	structural constituent of muscle	10 (4.33%)	27 (0.22%)	0	0	LOC111049488 LOC111051022 MSTRG.7671 MSTRG.16325 LOC111057674 LOC111063466 LOC111061822 LOC111045387 LOC111062525 LOC111057602
F	GO:0008324	cation transmembrane transporter activity	35 (15.15%)	527 (4.23%)	0	0	LOC111049205 LOC111056507 LOC111055787 LOC111064065 LOC111056529 LOC111051810 LOC111057909 LOC111046139 LOC111061806 LOC111055329 LOC111047039 LOC111050904 LOC111061577 LOC111057314 LOC111052321 LOC111057932 LOC111045831 LOC111053314 LOC111052455 LOC111060303 LOC111052182 LOC111055931 LOC111050043 LOC111049800 MSTRG.16325 LOC111061302 LOC111049970 LOC111047668 LOC111052093 LOC111057994 LOC1110556…
F	GO:0042302	structural constituent of cuticle	16 (6.93%)	102 (0.82%)	0	0	LOC111059623 LOC111061065 LOC111057187 LOC111045898 LOC111053653 LOC111058170 LOC111053039 LOC111047950 LOC111064107 LOC111046257 LOC111056492 LOC111056383 MSTRG.11424 LOC111045994 MSTRG.806 LOC111044928
F	GO:0015077	monovalent inorganic cation transmembrane transporter activity	25 (10.82%)	289 (2.32%)	0	0	LOC111049205 LOC111056507 LOC111055787 LOC111064065 LOC111056529 LOC111051810 LOC111057909 LOC111046139 LOC111047039 LOC111050904 LOC111061577 LOC111057314 LOC111052321 LOC111057932 LOC111045831 LOC111053314 LOC111052455 LOC111060303 LOC111055931 LOC111061302 LOC111049970 LOC111047668 LOC111057994 LOC111055653 MSTRG.14843
F	GO:0005244	voltage-gated ion channel activity	14 (6.06%)	107 (0.86%)	0	0	LOC111047039 LOC111061577 LOC111052321 LOC111057932 LOC111045831 LOC111053314 LOC111052455 LOC111060303 LOC111057314 LOC111052182 LOC111052093 LOC111047668 LOC111064065 MSTRG.14843
F	GO:0022832	voltage-gated channel activity	14 (6.06%)	107 (0.86%)	0	0	LOC111047039 LOC111061577 LOC111052321 LOC111057932 LOC111045831 LOC111053314 LOC111052455 LOC111060303 LOC111057314 LOC111052182 LOC111052093 LOC111047668 LOC111064065 MSTRG.14843
F	GO:0004871	signal transducer activity	36 (15.58%)	690 (5.54%)	0	0	LOC111053264 LOC111061890 LOC111047117 LOC111049967 LOC111057433 LOC111046946 LOC111048589 LOC111064302 LOC111048211 LOC111045524 LOC111056765 LOC111044256 LOC111044857 MSTRG.19341 LOC111044245 LOC111054418 MSTRG.9932 LOC111047456 LOC111050043 LOC111049800 MSTRG.16325 LOC111060559 LOC111057920 LOC111044830 LOC111050143 MSTRG.16300 LOC111055574 LOC111051670 LOC111045476 LOC111050622 LOC111052321 L…
F	GO:0022843	voltage-gated cation channel activity	12 (5.19%)	79 (0.63%)	0	1e-06	LOC111047039 LOC111061577 LOC111052321 LOC111057932 LOC111045831 LOC111053314 LOC111052455 LOC111060303 LOC111057314 LOC111052182 LOC111052093 MSTRG.14843
F	GO:0038023	signaling receptor activity	30 (12.99%)	516 (4.14%)	0	1e-06	LOC111053264 LOC111061890 LOC111047117 LOC111049967 LOC111057433 LOC111046946 LOC111048589 LOC111064302 LOC111048211 LOC111045524 LOC111056765 LOC111044256 LOC111044857 MSTRG.19341 LOC111044245 LOC111054418 MSTRG.9932 LOC111047456 LOC111050043 LOC111049800 MSTRG.16325 LOC111055574 LOC111051670 LOC111045476 LOC111050622 LOC111052321 LOC111058307 LOC111054400 LOC111049759 LOC111053646
F	GO:0015079	potassium ion transmembrane transporter activity	13 (5.63%)	98 (0.79%)	0	1e-06	LOC111047039 LOC111050904 LOC111061577 LOC111057314 LOC111052321 LOC111057932 LOC111045831 LOC111053314 LOC111052455 LOC111060303 LOC111049970 LOC111047668 LOC111055653
F	GO:0004888	transmembrane signaling receptor activity	27 (11.69%)	431 (3.46%)	0	1e-06	LOC111053264 LOC111061890 LOC111047117 LOC111049967 LOC111057433 LOC111048589 LOC111064302 LOC111045524 LOC111056765 LOC111044256 LOC111044857 MSTRG.19341 LOC111044245 LOC111054418 LOC111046946 MSTRG.9932 LOC111050043 LOC111049800 MSTRG.16325 LOC111051670 LOC111045476 LOC111047456 LOC111050622 LOC111058307 LOC111054400 LOC111049759 LOC111053646
F	GO:0099600	transmembrane receptor activity	28 (12.12%)	467 (3.75%)	0	1e-06	LOC111053264 LOC111061890 LOC111047117 LOC111049967 LOC111057433 LOC111048589 LOC111064302 LOC111045524 LOC111056765 LOC111044256 LOC111044857 MSTRG.19341 LOC111044245 LOC111054418 LOC111050043 LOC111046946 MSTRG.9932 LOC111049800 MSTRG.16325 LOC111051670 LOC111045476 LOC111047456 LOC111050622 LOC111058307 LOC111054400 LOC111049759 LOC111053646 LOC111045361
F	GO:0005283	sodium:amino acid symporter activity	6 (2.6%)	13 (0.1%)	0	1e-06	LOC111051810 LOC111057909 LOC111046139 LOC111055787 LOC111049205 LOC111056507
F	GO:0005509	calcium ion binding	28 (12.12%)	488 (3.92%)	0	2e-06	LOC111057070 LOC111047425 LOC111055558 LOC111044212 LOC111059150 LOC111057617 LOC111047668 LOC111045362 LOC111058307 LOC111054400 LOC111055574 LOC111056408 LOC111049684 MSTRG.28518 LOC111048092 LOC111049970 LOC111044307 LOC111056529 LOC111047959 LOC111049759 LOC111043422 LOC111050512 MSTRG.33174 LOC111052220 LOC111051670 LOC111054035 LOC111053277 LOC111059598
F	GO:0004872	receptor activity	34 (14.72%)	679 (5.45%)	0	2e-06	LOC111053264 LOC111061890 LOC111047117 LOC111049967 LOC111057433 LOC111046946 LOC111048589 LOC111061265 LOC111056408 LOC111061823 LOC111064302 LOC111048211 LOC111045524 LOC111056765 LOC111044256 LOC111044857 MSTRG.19341 LOC111044245 LOC111054418 LOC111050043 MSTRG.9932 LOC111047456 LOC111049800 MSTRG.16325 LOC111055574 LOC111051670 LOC111045476 LOC111050622 LOC111052321 LOC111058307 LOC111054400 …
F	GO:0060089	molecular transducer activity	34 (14.72%)	679 (5.45%)	0	2e-06	LOC111053264 LOC111061890 LOC111047117 LOC111049967 LOC111057433 LOC111046946 LOC111048589 LOC111061265 LOC111056408 LOC111061823 LOC111064302 LOC111048211 LOC111045524 LOC111056765 LOC111044256 LOC111044857 MSTRG.19341 LOC111044245 LOC111054418 LOC111050043 MSTRG.9932 LOC111047456 LOC111049800 MSTRG.16325 LOC111055574 LOC111051670 LOC111045476 LOC111050622 LOC111052321 LOC111058307 LOC111054400 …
F	GO:0005267	potassium channel activity	11 (4.76%)	76 (0.61%)	0	2e-06	LOC111047039 LOC111050904 LOC111061577 LOC111057314 LOC111052321 LOC111057932 LOC111045831 LOC111053314 LOC111052455 LOC111060303 LOC111047668
F	GO:0005343	organic acid:sodium symporter activity	6 (2.6%)	15 (0.12%)	0	3e-06	LOC111051810 LOC111057909 LOC111046139 LOC111055787 LOC111049205 LOC111056507
F	GO:0005262	calcium channel activity	11 (4.76%)	78 (0.63%)	0	3e-06	LOC111061806 LOC111055329 LOC111052182 LOC111050043 LOC111049800 MSTRG.16325 LOC111052093 LOC111049970 LOC111058307 LOC111054400 LOC111049759
F	GO:0099604	ligand-gated calcium channel activity	6 (2.6%)	16 (0.13%)	0	4e-06	LOC111050043 LOC111049800 MSTRG.16325 LOC111058307 LOC111054400 LOC111049759
F	GO:0005198	structural molecule activity	30 (12.99%)	575 (4.62%)	0	4e-06	LOC111059408 LOC111048033 LOC111059623 LOC111061065 LOC111049488 LOC111051022 MSTRG.7671 MSTRG.16325 LOC111057674 LOC111063466 LOC111061822 LOC111045387 LOC111062525 LOC111057602 LOC111057187 LOC111045898 LOC111053653 LOC111058170 LOC111053039 LOC111047950 LOC111064107 LOC111046257 LOC111056492 LOC111056383 MSTRG.11424 LOC111045994 MSTRG.806 LOC111044928 LOC111049060 LOC111057818
F	GO:0005416	cation:amino acid symporter activity	6 (2.6%)	17 (0.14%)	0	6e-06	LOC111051810 LOC111057909 LOC111046139 LOC111055787 LOC111049205 LOC111056507
F	GO:0015085	calcium ion transmembrane transporter activity	12 (5.19%)	106 (0.85%)	1e-06	8e-06	LOC111056529 LOC111061806 LOC111055329 LOC111052182 LOC111050043 LOC111049800 MSTRG.16325 LOC111049970 LOC111052093 LOC111058307 LOC111054400 LOC111049759
F	GO:0005249	voltage-gated potassium channel activity	9 (3.9%)	56 (0.45%)	1e-06	1.1e-05	LOC111047039 LOC111061577 LOC111052321 LOC111057932 LOC111045831 LOC111053314 LOC111052455 LOC111060303 LOC111057314
F	GO:0015081	sodium ion transmembrane transporter activity	12 (5.19%)	111 (0.89%)	1e-06	1.3e-05	LOC111049205 LOC111056507 LOC111055787 LOC111064065 LOC111056529 LOC111051810 LOC111057909 LOC111046139 LOC111055931 LOC111049970 LOC111055653 MSTRG.14843
F	GO:0003779	actin binding	19 (8.23%)	294 (2.36%)	2e-06	3.1e-05	MSTRG.20453 MSTRG.6169 LOC111051670 MSTRG.7671 LOC111056042 LOC111057090 LOC111046396 LOC111046882 LOC111053777 MSTRG.28172 LOC111057674 LOC111055720 LOC111063466 LOC111061822 LOC111045387 LOC111054165 LOC111062525 LOC111057602 LOC111049488
F	GO:0015296	anion:cation symporter activity	7 (3.03%)	34 (0.27%)	2e-06	3.1e-05	LOC111051810 LOC111057909 LOC111046139 LOC111055787 LOC111061302 LOC111049205 LOC111056507
F	GO:0015370	solute:sodium symporter activity	7 (3.03%)	35 (0.28%)	3e-06	3.8e-05	LOC111049205 LOC111056507 LOC111055787 LOC111051810 LOC111057909 LOC111046139 LOC111055931
F	GO:0005230	extracellular ligand-gated ion channel activity	8 (3.46%)	50 (0.4%)	3e-06	4.2e-05	LOC111044857 MSTRG.19341 LOC111044245 LOC111054418 LOC111050043 MSTRG.9932 LOC111046946 LOC111045361
F	GO:0015171	amino acid transmembrane transporter activity	11 (4.76%)	106 (0.85%)	4e-06	5e-05	LOC111051089 LOC111045024 LOC111058015 LOC111051810 LOC111057909 LOC111046139 LOC111044960 LOC111064336 LOC111055787 LOC111049205 LOC111056507
F	GO:0015278	calcium-release channel activity	5 (2.16%)	15 (0.12%)	5e-06	6.4e-05	LOC111049800 MSTRG.16325 LOC111058307 LOC111054400 LOC111049759
F	GO:0005234	extracellular-glutamate-gated ion channel activity	6 (2.6%)	27 (0.22%)	8e-06	9.4e-05	LOC111044857 LOC111050043 MSTRG.19341 LOC111044245 LOC111054418 LOC111045361
F	GO:0072509	divalent inorganic cation transmembrane transporter activity	12 (5.19%)	137 (1.1%)	9e-06	0.000102	LOC111056529 LOC111061806 LOC111055329 LOC111052182 LOC111050043 LOC111049800 MSTRG.16325 LOC111049970 LOC111052093 LOC111058307 LOC111054400 LOC111049759
F	GO:0005219	ryanodine-sensitive calcium-release channel activity	3 (1.3%)	4 (0.03%)	2.5e-05	0.00027	LOC111058307 LOC111054400 LOC111049759
F	GO:0015501	glutamate:sodium symporter activity	3 (1.3%)	4 (0.03%)	2.5e-05	0.00027	LOC111051810 LOC111057909 LOC111046139
F	GO:0015179	L-amino acid transmembrane transporter activity	7 (3.03%)	48 (0.39%)	2.7e-05	0.000283	LOC111051810 LOC111057909 LOC111046139 LOC111058015 LOC111055787 LOC111051089 LOC111045024
F	GO:0008509	anion transmembrane transporter activity	18 (7.79%)	325 (2.61%)	3.6e-05	0.000372	LOC111054101 MSTRG.9932 LOC111046946 LOC111057196 LOC111051089 LOC111045024 LOC111058015 LOC111051810 LOC111057909 LOC111046139 LOC111061302 LOC111044960 LOC111064336 LOC111055787 LOC111048800 LOC111049205 LOC111056507 LOC111045361
F	GO:0022848	acetylcholine-gated cation channel activity	5 (2.16%)	22 (0.18%)	4.3e-05	0.000439	LOC111053264 LOC111061890 LOC111047117 LOC111049967 LOC111057433
F	GO:0005342	organic acid transmembrane transporter activity	12 (5.19%)	161 (1.29%)	4.6e-05	0.00045	LOC111051089 LOC111045024 LOC111058015 LOC111051810 LOC111057909 LOC111046139 LOC111044960 LOC111064336 LOC111055787 LOC111048800 LOC111049205 LOC111056507
F	GO:0046943	carboxylic acid transmembrane transporter activity	12 (5.19%)	161 (1.29%)	4.6e-05	0.00045	LOC111051089 LOC111045024 LOC111058015 LOC111051810 LOC111057909 LOC111046139 LOC111044960 LOC111064336 LOC111055787 LOC111048800 LOC111049205 LOC111056507
F	GO:0005231	excitatory extracellular ligand-gated ion channel activity	6 (2.6%)	37 (0.3%)	5.5e-05	0.000514	LOC111044857 LOC111050043 MSTRG.19341 LOC111044245 LOC111054418 LOC111045361
F	GO:0022824	transmitter-gated ion channel activity	6 (2.6%)	37 (0.3%)	5.5e-05	0.000514	LOC111053264 LOC111061890 LOC111047117 LOC111049967 LOC111057433 LOC111046946
F	GO:0022835	transmitter-gated channel activity	6 (2.6%)	37 (0.3%)	5.5e-05	0.000514	LOC111053264 LOC111061890 LOC111047117 LOC111049967 LOC111057433 LOC111046946
F	GO:0005314	high-affinity glutamate transmembrane transporter activity	3 (1.3%)	5 (0.04%)	6.1e-05	0.000564	LOC111051810 LOC111057909 LOC111046139
F	GO:0015277	kainate selective glutamate receptor activity	4 (1.73%)	13 (0.1%)	7.2e-05	0.000655	LOC111044857 MSTRG.19341 LOC111044245 LOC111054418
F	GO:0008514	organic anion transmembrane transporter activity	14 (6.06%)	224 (1.8%)	7.5e-05	0.000665	LOC111054101 LOC111057196 LOC111051089 LOC111045024 LOC111058015 LOC111051810 LOC111057909 LOC111046139 LOC111044960 LOC111064336 LOC111055787 LOC111048800 LOC111049205 LOC111056507
F	GO:0015291	secondary active transmembrane transporter activity	15 (6.49%)	254 (2.04%)	7.9e-05	0.000691	LOC111054101 LOC111049205 LOC111056507 LOC111055787 LOC111057196 LOC111056529 LOC111051810 LOC111057909 LOC111046139 LOC111051089 LOC111058015 LOC111055931 LOC111048800 LOC111049970 LOC111061302
F	GO:0004970	ionotropic glutamate receptor activity	5 (2.16%)	26 (0.21%)	0.000101	0.000841	LOC111044857 MSTRG.19341 LOC111044245 LOC111054418 LOC111050043
F	GO:0015175	neutral amino acid transmembrane transporter activity	5 (2.16%)	26 (0.21%)	0.000101	0.000841	LOC111051089 LOC111045024 LOC111058015 LOC111046139 LOC111055787
F	GO:0015464	acetylcholine receptor activity	5 (2.16%)	26 (0.21%)	0.000101	0.000841	LOC111053264 LOC111061890 LOC111047117 LOC111049967 LOC111057433
F	GO:0005217	intracellular ligand-gated ion channel activity	5 (2.16%)	29 (0.23%)	0.000174	0.001415	LOC111049800 MSTRG.16325 LOC111058307 LOC111054400 LOC111049759
F	GO:0030594	neurotransmitter receptor activity	7 (3.03%)	64 (0.51%)	0.000175	0.001415	LOC111053264 LOC111061890 LOC111047117 LOC111049967 LOC111057433 LOC111046946 MSTRG.9932
F	GO:0042165	neurotransmitter binding	3 (1.3%)	8 (0.06%)	0.00033	0.002631	LOC111049205 LOC111061890 LOC111049967
F	GO:0005516	calmodulin binding	10 (4.33%)	144 (1.16%)	0.000349	0.002745	LOC111047425 LOC111049488 MSTRG.6169 LOC111048716 LOC111051102 LOC111043958 LOC111046882 LOC111056529 LOC111044297 LOC111048874
F	GO:0008066	glutamate receptor activity	5 (2.16%)	35 (0.28%)	0.000434	0.003365	LOC111044857 MSTRG.19341 LOC111044245 LOC111054418 LOC111050043
F	GO:0051371	muscle alpha-actinin binding	3 (1.3%)	9 (0.07%)	0.000488	0.003728	LOC111056042 LOC111057090 LOC111054165
F	GO:0030276	clathrin binding	5 (2.16%)	36 (0.29%)	0.000496	0.003743	LOC111057070 LOC111047425 LOC111043422 LOC111052220 LOC111058051
F	GO:0005328	neurotransmitter:sodium symporter activity	4 (1.73%)	21 (0.17%)	0.000539	0.004009	LOC111049205 LOC111056507 LOC111055787 LOC111055931
F	GO:0015294	solute:cation symporter activity	8 (3.46%)	101 (0.81%)	0.000571	0.004188	LOC111049205 LOC111056507 LOC111055787 LOC111051810 LOC111057909 LOC111046139 LOC111055931 LOC111061302
F	GO:0004143	diacylglycerol kinase activity	3 (1.3%)	10 (0.08%)	0.000687	0.004782	LOC111060559 LOC111057920 LOC111059677
F	GO:0004989	octopamine receptor activity	3 (1.3%)	10 (0.08%)	0.000687	0.004782	LOC111045524 LOC111056765 LOC111044256
F	GO:0005521	lamin binding	3 (1.3%)	10 (0.08%)	0.000687	0.004782	MSTRG.20453 LOC111053777 MSTRG.28172
F	GO:0042605	peptide antigen binding	3 (1.3%)	10 (0.08%)	0.000687	0.004782	LOC111051089 LOC111045024 LOC111058015
F	GO:0015293	symporter activity	10 (4.33%)	161 (1.29%)	0.000839	0.005764	LOC111049205 LOC111056507 LOC111055787 LOC111051810 LOC111057909 LOC111046139 LOC111055931 LOC111048800 LOC111049970 LOC111061302
F	GO:0005332	gamma-aminobutyric acid:sodium symporter activity	2 (0.87%)	3 (0.02%)	0.001016	0.006893	LOC111049205 LOC111056507
F	GO:0016597	amino acid binding	6 (2.6%)	64 (0.51%)	0.001167	0.007826	LOC111047425 MSTRG.16325 LOC111043422 LOC111050043 LOC111046139 LOC111048652
F	GO:0000099	sulfur amino acid transmembrane transporter activity	3 (1.3%)	12 (0.1%)	0.001225	0.008113	LOC111046139 LOC111051089 LOC111045024
F	GO:0022804	active transmembrane transporter activity	17 (7.36%)	407 (3.27%)	0.001547	0.00992	LOC111054101 LOC111049205 LOC111056507 LOC111055787 LOC111055931 LOC111057196 LOC111056529 LOC111051810 LOC111057909 LOC111046139 LOC111051089 LOC111058015 LOC111048800 LOC111049970 LOC111061302 LOC111057994 LOC111055653
F	GO:0005313	L-glutamate transmembrane transporter activity	3 (1.3%)	13 (0.1%)	0.001571	0.00992	LOC111051810 LOC111057909 LOC111046139
F	GO:0015172	acidic amino acid transmembrane transporter activity	3 (1.3%)	13 (0.1%)	0.001571	0.00992	LOC111051810 LOC111057909 LOC111046139
F	GO:0017046	peptide hormone binding	3 (1.3%)	13 (0.1%)	0.001571	0.00992	LOC111048211 LOC111048902 LOC111048589
F	GO:0005326	neurotransmitter transporter activity	4 (1.73%)	29 (0.23%)	0.001904	0.011885	LOC111049205 LOC111056507 LOC111055787 LOC111055931
F	GO:0004971	AMPA glutamate receptor activity	2 (0.87%)	4 (0.03%)	0.002006	0.011972	LOC111044857 MSTRG.19341
F	GO:0008179	adenylate cyclase binding	2 (0.87%)	4 (0.03%)	0.002006	0.011972	LOC111061890 LOC111049967
F	GO:0008503	benzodiazepine receptor activity	2 (0.87%)	4 (0.03%)	0.002006	0.011972	MSTRG.9932 LOC111046946
F	GO:0015185	gamma-aminobutyric acid transmembrane transporter activity	2 (0.87%)	4 (0.03%)	0.002006	0.011972	LOC111049205 LOC111056507
F	GO:0008092	cytoskeletal protein binding	22 (9.52%)	610 (4.9%)	0.002198	0.012974	MSTRG.20453 MSTRG.6169 LOC111051670 MSTRG.7671 LOC111056042 LOC111057090 LOC111046396 LOC111046882 LOC111053777 MSTRG.28172 LOC111057674 LOC111055720 LOC111063466 LOC111061822 LOC111045387 LOC111054165 LOC111062525 LOC111057602 LOC111049488 LOC111056529 LOC111060342 LOC111058051
F	GO:0015459	potassium channel regulator activity	3 (1.3%)	15 (0.12%)	0.002432	0.014048	LOC111047668 LOC111052455 LOC111044518
F	GO:0051393	alpha-actinin binding	3 (1.3%)	15 (0.12%)	0.002432	0.014048	LOC111056042 LOC111057090 LOC111054165
F	GO:0003951	NAD+ kinase activity	3 (1.3%)	16 (0.13%)	0.002952	0.016875	LOC111060559 LOC111057920 LOC111059677
F	GO:0016209	antioxidant activity	6 (2.6%)	77 (0.62%)	0.003025	0.017109	LOC111057284 LOC111052576 LOC111050331 LOC111049592 MSTRG.28518 LOC111064574
F	GO:0019905	syntaxin binding	5 (2.16%)	54 (0.43%)	0.003178	0.017789	LOC111057070 LOC111047425 LOC111043422 LOC111052220 LOC111058051
F	GO:0016595	glutamate binding	2 (0.87%)	5 (0.04%)	0.003303	0.018117	LOC111050043 LOC111046139
F	GO:0030297	transmembrane receptor protein tyrosine kinase activator activity	2 (0.87%)	5 (0.04%)	0.003303	0.018117	LOC111060559 LOC111057920
F	GO:0000149	SNARE binding	6 (2.6%)	80 (0.64%)	0.003662	0.019885	LOC111043422 LOC111047509 LOC111058051 LOC111057070 LOC111047425 LOC111052220
F	GO:0004601	peroxidase activity	5 (2.16%)	57 (0.46%)	0.004023	0.021416	LOC111052576 LOC111050331 LOC111049592 MSTRG.28518 LOC111064574
F	GO:0016684	oxidoreductase activity, acting on peroxide as acceptor	5 (2.16%)	57 (0.46%)	0.004023	0.021416	LOC111052576 LOC111050331 LOC111049592 MSTRG.28518 LOC111064574
F	GO:0001786	phosphatidylserine binding	3 (1.3%)	18 (0.14%)	0.004186	0.022068	LOC111047425 MSTRG.16325 LOC111043422
F	GO:0005057	receptor signaling protein activity	7 (3.03%)	110 (0.88%)	0.004365	0.022791	LOC111049800 MSTRG.16325 LOC111052321 LOC111058307 LOC111054400 LOC111049759 LOC111046882
F	GO:0015222	serotonin transmembrane transporter activity	2 (0.87%)	6 (0.05%)	0.004894	0.024654	LOC111057994 LOC111055931
F	GO:0042166	acetylcholine binding	2 (0.87%)	6 (0.05%)	0.004894	0.024654	LOC111061890 LOC111049967
F	GO:0022840	leak channel activity	3 (1.3%)	19 (0.15%)	0.004904	0.024654	LOC111047039 LOC111050904 LOC111064065
F	GO:0022842	narrow pore channel activity	3 (1.3%)	19 (0.15%)	0.004904	0.024654	LOC111047039 LOC111050904 LOC111064065
F	GO:0043169	cation binding	81 (35.06%)	3404 (27.34%)	0.005671	0.02759	MSTRG.8385 LOC111059150 LOC111045362 LOC111050043 LOC111057538 MSTRG.33174 LOC111048902 LOC111062089 LOC111053277 LOC111051634 LOC111057070 LOC111047425 LOC111055558 LOC111044212 LOC111057617 LOC111047668 LOC111058307 LOC111054400 LOC111055574 LOC111056408 LOC111049684 MSTRG.28518 LOC111048092 LOC111049970 LOC111044307 LOC111056529 LOC111047959 LOC111049759 LOC111043422 LOC111050512 LOC111052220 …
F	GO:0003823	antigen binding	3 (1.3%)	20 (0.16%)	0.005691	0.02759	LOC111051089 LOC111045024 LOC111058015
F	GO:0004341	gluconolactonase activity	3 (1.3%)	20 (0.16%)	0.005691	0.02759	LOC111059150 MSTRG.33174 LOC111053277
F	GO:0042805	actinin binding	3 (1.3%)	20 (0.16%)	0.005691	0.02759	LOC111056042 LOC111057090 LOC111054165
F	GO:0008381	mechanically-gated ion channel activity	2 (0.87%)	7 (0.06%)	0.006768	0.032238	LOC111061806 LOC111055329
F	GO:0022833	mechanically gated channel activity	2 (0.87%)	7 (0.06%)	0.006768	0.032238	LOC111061806 LOC111055329
F	GO:0005201	extracellular matrix structural constituent	4 (1.73%)	42 (0.34%)	0.007439	0.035124	LOC111059623 LOC111061065 LOC111049060 LOC111057818
F	GO:0015184	L-cystine transmembrane transporter activity	2 (0.87%)	8 (0.06%)	0.008914	0.041729	LOC111051089 LOC111045024
F	GO:0046872	metal ion binding	79 (34.2%)	3367 (27.04%)	0.009337	0.043331	MSTRG.8385 LOC111059150 LOC111045362 LOC111050043 LOC111057538 MSTRG.33174 LOC111048902 LOC111062089 LOC111053277 LOC111051634 LOC111057070 LOC111047425 LOC111055558 LOC111044212 LOC111057617 LOC111047668 LOC111058307 LOC111054400 LOC111055574 LOC111056408 LOC111049684 MSTRG.28518 LOC111048092 LOC111049970 LOC111044307 LOC111056529 LOC111047959 LOC111049759 LOC111043422 LOC111050512 LOC111052220 …
P	GO:0030239	myofibril assembly	19 (8.92%)	89 (0.71%)	0	0	LOC111056102 LOC111049488 LOC111055558 LOC111061265 LOC111056042 LOC111057090 LOC111049196 LOC111056719 LOC111054165 LOC111054035 LOC111046396 LOC111051022 MSTRG.7671 LOC111057674 LOC111063466 LOC111061822 LOC111045387 LOC111062525 LOC111057602
P	GO:0055002	striated muscle cell development	21 (9.86%)	139 (1.11%)	0	0	LOC111051634 LOC111056529 LOC111056102 LOC111049488 LOC111055558 LOC111061265 LOC111056042 LOC111057090 LOC111049196 LOC111056719 LOC111054165 LOC111054035 LOC111046396 LOC111051022 MSTRG.7671 LOC111057674 LOC111063466 LOC111061822 LOC111045387 LOC111062525 LOC111057602
P	GO:0055001	muscle cell development	21 (9.86%)	148 (1.18%)	0	0	LOC111051634 LOC111056529 LOC111056102 LOC111049488 LOC111055558 LOC111061265 LOC111056042 LOC111057090 LOC111049196 LOC111056719 LOC111054165 LOC111054035 LOC111046396 LOC111051022 MSTRG.7671 LOC111057674 LOC111063466 LOC111061822 LOC111045387 LOC111062525 LOC111057602
P	GO:0031032	actomyosin structure organization	19 (8.92%)	117 (0.93%)	0	0	LOC111056102 LOC111049488 LOC111055558 LOC111061265 LOC111056042 LOC111057090 LOC111049196 LOC111056719 LOC111054165 LOC111054035 LOC111046396 LOC111051022 MSTRG.7671 LOC111057674 LOC111063466 LOC111061822 LOC111045387 LOC111062525 LOC111057602
P	GO:0042692	muscle cell differentiation	25 (11.74%)	257 (2.05%)	0	0	LOC111051634 LOC111056529 LOC111056102 LOC111049488 LOC111055558 LOC111061265 LOC111056042 LOC111057090 LOC111049196 LOC111056719 LOC111054165 LOC111054035 LOC111046396 MSTRG.20453 LOC111053777 MSTRG.28172 MSTRG.7671 LOC111057674 LOC111055720 LOC111063466 LOC111061822 LOC111045387 LOC111062525 LOC111057602 LOC111051022
P	GO:0051146	striated muscle cell differentiation	22 (10.33%)	197 (1.57%)	0	0	LOC111051634 LOC111056529 LOC111056102 LOC111049488 LOC111055558 LOC111061265 LOC111056042 LOC111057090 LOC111049196 LOC111056719 LOC111054165 LOC111054035 LOC111046396 MSTRG.7671 LOC111057674 LOC111055720 LOC111063466 LOC111061822 LOC111045387 LOC111062525 LOC111057602 LOC111051022
P	GO:0010927	cellular component assembly involved in morphogenesis	24 (11.27%)	246 (1.97%)	0	0	LOC111056102 LOC111048626 LOC111052576 LOC111050331 LOC111049592 LOC111045476 LOC111049488 LOC111055558 LOC111061265 LOC111056042 LOC111057090 LOC111049196 LOC111056719 LOC111054165 LOC111054035 LOC111046396 LOC111051022 MSTRG.7671 LOC111057674 LOC111063466 LOC111061822 LOC111045387 LOC111062525 LOC111057602
P	GO:0007268	synaptic transmission	27 (12.68%)	324 (2.59%)	0	0	LOC111057617 LOC111047996 LOC111043422 LOC111046835 LOC111055931 LOC111048716 LOC111057932 LOC111045831 LOC111055574 LOC111051810 LOC111056507 LOC111046139 LOC111044245 LOC111055653 LOC111054418 LOC111059236 LOC111053264 LOC111049646 LOC111059803 LOC111063667 LOC111047884 LOC111044754 MSTRG.16604 LOC111060142 LOC111062474 LOC111047425 LOC111058051
P	GO:0099536	synaptic signaling	27 (12.68%)	327 (2.61%)	0	0	LOC111057617 LOC111047996 LOC111043422 LOC111046835 LOC111055931 LOC111048716 LOC111057932 LOC111045831 LOC111055574 LOC111051810 LOC111056507 LOC111046139 LOC111044245 LOC111055653 LOC111054418 LOC111059236 LOC111053264 LOC111049646 LOC111059803 LOC111063667 LOC111047884 LOC111044754 MSTRG.16604 LOC111060142 LOC111062474 LOC111047425 LOC111058051
P	GO:0099537	trans-synaptic signaling	27 (12.68%)	327 (2.61%)	0	0	LOC111057617 LOC111047996 LOC111043422 LOC111046835 LOC111055931 LOC111048716 LOC111057932 LOC111045831 LOC111055574 LOC111051810 LOC111056507 LOC111046139 LOC111044245 LOC111055653 LOC111054418 LOC111059236 LOC111053264 LOC111049646 LOC111059803 LOC111063667 LOC111047884 LOC111044754 MSTRG.16604 LOC111060142 LOC111062474 LOC111047425 LOC111058051
P	GO:0003008	system process	43 (20.19%)	811 (6.48%)	0	0	MSTRG.6169 LOC111048902 LOC111052321 LOC111048716 LOC111049497 LOC111060342 LOC111053128 LOC111048874 LOC111049488 LOC111058307 LOC111054400 LOC111052182 LOC111049759 LOC111047039 LOC111046396 LOC111048211 LOC111049800 MSTRG.16325 LOC111056529 LOC111048652 LOC111061806 LOC111052093 LOC111055329 LOC111047959 LOC111050512 LOC111054035 LOC111061265 LOC111057244 LOC111062102 LOC111056765 LOC111061890…
P	GO:0006811	ion transport	42 (19.72%)	810 (6.47%)	0	0	LOC111056529 LOC111064336 LOC111048800 LOC111051810 LOC111057909 LOC111046139 LOC111051089 LOC111045024 LOC111046946 LOC111045635 LOC111064103 LOC111055931 LOC111056507 LOC111055787 LOC111058307 LOC111054400 LOC111061806 LOC111052182 LOC111049970 LOC111064302 LOC111049759 LOC111055329 LOC111064065 LOC111052321 LOC111057932 LOC111045831 LOC111053314 LOC111060303 LOC111047039 LOC111058015 LOC111057…
P	GO:0045214	sarcomere organization	13 (6.1%)	66 (0.53%)	0	0	LOC111056102 LOC111049488 LOC111055558 LOC111051022 MSTRG.7671 LOC111061265 LOC111057674 LOC111063466 LOC111061822 LOC111045387 LOC111062525 LOC111057602 LOC111046396
P	GO:0044708	single-organism behavior	32 (15.02%)	496 (3.96%)	0	0	LOC111061806 LOC111055329 LOC111052321 LOC111048716 LOC111049497 LOC111051810 LOC111057909 LOC111060342 LOC111053128 LOC111048874 LOC111062474 LOC111049800 MSTRG.16325 LOC111056529 LOC111049383 LOC111051102 LOC111043958 LOC111055653 LOC111047456 LOC111047861 LOC111044245 LOC111054418 LOC111046396 LOC111061890 LOC111045831 LOC111049967 LOC111057932 LOC111043422 LOC111056507 LOC111045524 LOC1110583…
P	GO:0001505	regulation of neurotransmitter levels	19 (8.92%)	183 (1.46%)	0	0	LOC111057617 LOC111047996 LOC111043422 LOC111046835 LOC111055931 MSTRG.9932 LOC111046946 LOC111055574 LOC111059236 LOC111049383 LOC111053128 LOC111062474 LOC111049646 LOC111059803 LOC111063667 LOC111047884 LOC111044754 LOC111047425 LOC111058051
P	GO:0035206	regulation of hemocyte proliferation	10 (4.69%)	38 (0.3%)	0	0	MSTRG.7671 LOC111058307 LOC111054400 LOC111057674 LOC111063466 LOC111049759 LOC111061822 LOC111045387 LOC111062525 LOC111057602
P	GO:0007522	visceral muscle development	7 (3.29%)	14 (0.11%)	0	0	MSTRG.7671 LOC111057674 LOC111063466 LOC111061822 LOC111045387 LOC111062525 LOC111057602
P	GO:0007610	behavior	39 (18.31%)	789 (6.3%)	0	0	LOC111058309 LOC111043685 LOC111061806 LOC111055329 LOC111052321 LOC111048716 LOC111049497 LOC111051810 LOC111057909 LOC111060342 LOC111053128 LOC111048874 LOC111047213 LOC111062474 LOC111049800 MSTRG.16325 LOC111056529 LOC111048589 LOC111049383 LOC111051102 LOC111043958 LOC111055653 LOC111047456 LOC111043567 LOC111059408 LOC111046946 MSTRG.14843 LOC111059236 LOC111047861 LOC111044245 LOC11105441…
P	GO:0006812	cation transport	29 (13.62%)	466 (3.72%)	0	0	LOC111056529 LOC111045635 LOC111055931 LOC111055787 LOC111058307 LOC111054400 LOC111061806 LOC111052182 LOC111049970 LOC111064302 LOC111049759 LOC111055329 LOC111064065 LOC111052321 LOC111057932 LOC111045831 LOC111053314 LOC111064103 LOC111060303 LOC111047039 LOC111044857 MSTRG.19341 LOC111055653 LOC111049800 LOC111052093 LOC111050043 MSTRG.14843 LOC111050904 LOC111046139
P	GO:0006836	neurotransmitter transport	16 (7.51%)	144 (1.15%)	0	0	LOC111057617 LOC111047996 LOC111043422 LOC111055931 LOC111055574 LOC111059236 MSTRG.9932 LOC111046946 LOC111049646 LOC111059803 LOC111063667 LOC111047884 LOC111044754 LOC111057994 LOC111047425 LOC111058051
P	GO:0065008	regulation of biological quality	76 (35.68%)	2350 (18.78%)	0	0	MSTRG.6169 LOC111046139 LOC111052182 LOC111064065 LOC111060559 LOC111057920 LOC111048902 LOC111049488 LOC111055574 LOC111044245 LOC111063667 LOC111054418 LOC111047884 LOC111055653 LOC111057617 LOC111047996 LOC111043422 LOC111046835 LOC111059408 LOC111056529 LOC111055558 LOC111046396 LOC111062474 LOC111055931 LOC111048211 LOC111048874 LOC111044256 MSTRG.9932 LOC111046946 LOC111059236 LOC111048652 …
P	GO:0007267	cell-cell signaling	29 (13.62%)	491 (3.92%)	0	0	LOC111057617 LOC111047996 LOC111043422 LOC111046835 LOC111055931 LOC111048716 LOC111057932 LOC111045831 LOC111055574 LOC111051810 LOC111056507 LOC111046139 LOC111044245 LOC111055653 LOC111054418 LOC111059236 LOC111048902 LOC111056765 LOC111053264 LOC111049646 LOC111059803 LOC111063667 LOC111047884 LOC111044754 MSTRG.16604 LOC111060142 LOC111062474 LOC111047425 LOC111058051
P	GO:0030001	metal ion transport	23 (10.8%)	318 (2.54%)	0	0	LOC111056529 LOC111045635 LOC111058307 LOC111054400 LOC111061806 LOC111052182 LOC111049970 LOC111064302 LOC111049759 LOC111055329 LOC111064065 LOC111052321 LOC111057932 LOC111045831 LOC111053314 LOC111064103 LOC111060303 LOC111047039 LOC111049800 LOC111052093 LOC111050043 MSTRG.14843 LOC111050904
P	GO:0006874	cellular calcium ion homeostasis	16 (7.51%)	159 (1.27%)	0	1e-06	LOC111056529 LOC111055558 LOC111059150 LOC111049970 LOC111045524 MSTRG.33174 LOC111044245 LOC111054418 LOC111053277 LOC111061806 LOC111055329 LOC111048589 LOC111049800 LOC111050043 MSTRG.16325 LOC111047456
P	GO:0055074	calcium ion homeostasis	16 (7.51%)	165 (1.32%)	0	2e-06	LOC111056529 LOC111055558 LOC111059150 LOC111049970 LOC111045524 MSTRG.33174 LOC111044245 LOC111054418 LOC111053277 LOC111061806 LOC111055329 LOC111048589 LOC111049800 LOC111050043 MSTRG.16325 LOC111047456
P	GO:0006816	calcium ion transport	13 (6.1%)	107 (0.85%)	0	3e-06	LOC111056529 LOC111058307 LOC111054400 LOC111061806 LOC111052182 LOC111049970 LOC111064302 LOC111049759 LOC111055329 LOC111064065 LOC111049800 LOC111052093 LOC111050043
P	GO:0072503	cellular divalent inorganic cation homeostasis	16 (7.51%)	173 (1.38%)	0	3e-06	LOC111056529 LOC111055558 LOC111059150 LOC111049970 LOC111045524 MSTRG.33174 LOC111044245 LOC111054418 LOC111053277 LOC111061806 LOC111055329 LOC111048589 LOC111049800 LOC111050043 MSTRG.16325 LOC111047456
P	GO:0099531	presynaptic process involved in synaptic transmission	13 (6.1%)	112 (0.89%)	0	4e-06	LOC111057617 LOC111047996 LOC111043422 LOC111055931 LOC111055574 LOC111059236 LOC111049646 LOC111059803 LOC111063667 LOC111047884 LOC111044754 LOC111047425 LOC111058051
P	GO:0050804	modulation of synaptic transmission	17 (7.98%)	205 (1.64%)	0	6e-06	LOC111055574 LOC111044245 LOC111063667 LOC111054418 LOC111047884 LOC111059236 LOC111046946 LOC111043422 LOC111062474 LOC111056507 LOC111049800 MSTRG.16325 LOC111058051 LOC111056529 LOC111057932 MSTRG.16604 LOC111060142
P	GO:0072507	divalent inorganic cation homeostasis	16 (7.51%)	187 (1.49%)	0	9e-06	LOC111056529 LOC111055558 LOC111059150 LOC111049970 LOC111045524 MSTRG.33174 LOC111044245 LOC111054418 LOC111053277 LOC111061806 LOC111055329 LOC111048589 LOC111049800 LOC111050043 MSTRG.16325 LOC111047456
P	GO:0061061	muscle structure development	27 (12.68%)	508 (4.06%)	0	1e-05	LOC111051634 LOC111049488 LOC111051022 MSTRG.7671 MSTRG.16325 LOC111057674 LOC111063466 LOC111061822 LOC111045387 LOC111062525 LOC111057602 LOC111046396 LOC111056529 LOC111056102 LOC111061265 LOC111055558 LOC111056042 LOC111057090 LOC111049196 LOC111056719 LOC111054165 LOC111054035 MSTRG.20453 LOC111053777 MSTRG.28172 LOC111055720 LOC111048592
P	GO:0016203	muscle attachment	8 (3.76%)	37 (0.3%)	0	1.1e-05	MSTRG.7671 LOC111061265 LOC111057674 LOC111063466 LOC111061822 LOC111045387 LOC111062525 LOC111057602
P	GO:0003012	muscle system process	11 (5.16%)	87 (0.7%)	0	1.6e-05	LOC111049488 LOC111058307 LOC111054400 LOC111052182 LOC111049759 LOC111047039 LOC111046396 LOC111056529 LOC111047959 LOC111050512 LOC111054035
P	GO:1902578	single-organism localization	76 (35.68%)	2600 (20.78%)	0	1.9e-05	LOC111056529 LOC111064336 LOC111048800 LOC111057617 LOC111047996 LOC111043422 LOC111051810 LOC111057909 LOC111046139 LOC111059408 LOC111051089 LOC111045024 LOC111064302 LOC111046946 LOC111045635 LOC111046882 LOC111064103 LOC111055931 LOC111056507 LOC111055787 LOC111056408 LOC111055574 LOC111059236 LOC111058307 LOC111054400 LOC111061806 LOC111052182 LOC111049970 LOC111049759 LOC111055329 LOC111064…
P	GO:0007269	neurotransmitter secretion	12 (5.63%)	109 (0.87%)	0	1.9e-05	LOC111057617 LOC111047996 LOC111043422 LOC111055574 LOC111059236 LOC111049646 LOC111059803 LOC111063667 LOC111047884 LOC111044754 LOC111047425 LOC111058051
P	GO:0048789	cytoskeletal matrix organization at active zone	5 (2.35%)	10 (0.08%)	0	1.9e-05	LOC111049646 LOC111059803 LOC111063667 LOC111047884 LOC111047732
P	GO:0043269	regulation of ion transport	17 (7.98%)	227 (1.81%)	0	1.9e-05	LOC111056507 LOC111047668 LOC111052455 LOC111044518 MSTRG.14843 LOC111049800 MSTRG.16325 LOC111062474 LOC111052321 LOC111057932 LOC111045831 LOC111053314 LOC111052182 LOC111052093 LOC111060303 LOC111064065 LOC111047425
P	GO:0007186	G-protein coupled receptor signaling pathway	20 (9.39%)	310 (2.48%)	0	1.9e-05	LOC111044830 LOC111060559 LOC111057920 LOC111045476 LOC111064302 LOC111047456 LOC111048874 LOC111050622 LOC111044256 LOC111059677 LOC111048589 LOC111054456 LOC111055511 LOC111056765 LOC111053646 MSTRG.9932 LOC111046946 LOC111046882 LOC111045524 MSTRG.16300
P	GO:0055065	metal ion homeostasis	18 (8.45%)	254 (2.03%)	0	1.9e-05	LOC111056529 LOC111055558 LOC111059150 LOC111049970 LOC111045524 MSTRG.33174 LOC111044245 LOC111054418 LOC111053277 LOC111061806 LOC111055329 LOC111048589 LOC111049800 LOC111050043 MSTRG.16325 LOC111047456 LOC111051312 LOC111045635
P	GO:0044057	regulation of system process	16 (7.51%)	204 (1.63%)	0	2.2e-05	MSTRG.6169 LOC111046139 LOC111048902 LOC111056529 LOC111056102 LOC111064302 LOC111052321 LOC111057932 LOC111045524 LOC111046946 LOC111055511 LOC111055558 LOC111062474 LOC111052093 LOC111051102 LOC111043958
P	GO:0006936	muscle contraction	10 (4.69%)	74 (0.59%)	0	2.5e-05	LOC111049488 LOC111058307 LOC111054400 LOC111052182 LOC111049759 LOC111047039 LOC111046396 LOC111047959 LOC111050512 LOC111056529
P	GO:0007010	cytoskeleton organization	33 (15.49%)	759 (6.06%)	1e-06	3e-05	LOC111056102 LOC111049646 LOC111059803 LOC111063667 LOC111047884 LOC111047732 LOC111049488 LOC111055669 LOC111060342 LOC111055788 LOC111059408 LOC111046882 LOC111055558 LOC111061265 LOC111056042 LOC111057090 LOC111049196 LOC111056719 LOC111054165 LOC111054035 LOC111046396 LOC111051670 MSTRG.20453 LOC111053777 MSTRG.28172 LOC111051022 MSTRG.7671 LOC111057674 LOC111063466 LOC111061822 LOC111045387 …
P	GO:0006875	cellular metal ion homeostasis	16 (7.51%)	217 (1.73%)	1e-06	4.6e-05	LOC111056529 LOC111055558 LOC111059150 LOC111049970 LOC111045524 MSTRG.33174 LOC111044245 LOC111054418 LOC111053277 LOC111061806 LOC111055329 LOC111048589 LOC111049800 LOC111050043 MSTRG.16325 LOC111047456
P	GO:0030036	actin cytoskeleton organization	21 (9.86%)	361 (2.88%)	1e-06	4.6e-05	LOC111056102 LOC111049488 LOC111055669 LOC111055558 LOC111061265 LOC111056042 LOC111057090 LOC111049196 LOC111056719 LOC111054165 LOC111054035 LOC111046396 LOC111051670 LOC111051022 MSTRG.7671 LOC111057674 LOC111063466 LOC111061822 LOC111045387 LOC111062525 LOC111057602
P	GO:0070838	divalent metal ion transport	13 (6.1%)	144 (1.15%)	1e-06	5e-05	LOC111056529 LOC111058307 LOC111054400 LOC111061806 LOC111052182 LOC111049970 LOC111064302 LOC111049759 LOC111055329 LOC111064065 LOC111049800 LOC111052093 LOC111050043
P	GO:0072511	divalent inorganic cation transport	13 (6.1%)	144 (1.15%)	1e-06	5e-05	LOC111056529 LOC111058307 LOC111054400 LOC111061806 LOC111052182 LOC111049970 LOC111064302 LOC111049759 LOC111055329 LOC111064065 LOC111049800 LOC111052093 LOC111050043
P	GO:0044765	single-organism transport	70 (32.86%)	2407 (19.23%)	1e-06	6.5e-05	LOC111056529 LOC111064336 LOC111048800 LOC111057617 LOC111047996 LOC111043422 LOC111051810 LOC111057909 LOC111046139 LOC111051089 LOC111045024 LOC111064302 LOC111046946 LOC111045635 LOC111046882 LOC111064103 LOC111055931 LOC111056507 LOC111055787 LOC111056408 LOC111055574 LOC111059236 LOC111058307 LOC111054400 LOC111061806 LOC111052182 LOC111049970 LOC111049759 LOC111055329 LOC111064065 LOC111047…
P	GO:0023061	signal release	12 (5.63%)	125 (1%)	1e-06	6.6e-05	LOC111057617 LOC111047996 LOC111043422 LOC111055574 LOC111059236 LOC111049646 LOC111059803 LOC111063667 LOC111047884 LOC111044754 LOC111047425 LOC111058051
P	GO:0032501	multicellular organismal process	113 (53.05%)	4663 (37.26%)	2e-06	7.5e-05	LOC111050779 LOC111064115 MSTRG.6169 LOC111045476 LOC111053646 LOC111045524 LOC111044256 LOC111048902 MSTRG.28518 LOC111050143 LOC111062474 LOC111055653 LOC111051670 LOC111064103 LOC111061806 LOC111055329 LOC111052321 LOC111048716 LOC111049497 LOC111061265 LOC111051810 LOC111057909 LOC111051634 LOC111060342 LOC111053128 LOC111048874 LOC111049488 LOC111051022 MSTRG.7671 MSTRG.16325 LOC111057674 LO…
P	GO:0050877	neurological system process	28 (13.15%)	617 (4.93%)	2e-06	8.9e-05	LOC111052321 LOC111048716 LOC111049497 LOC111060342 LOC111053128 LOC111048874 LOC111049800 MSTRG.16325 LOC111056529 LOC111061806 LOC111052093 LOC111055329 LOC111061265 LOC111057244 LOC111062102 LOC111056765 LOC111061890 LOC111045831 LOC111049967 LOC111046882 LOC111043260 LOC111056507 LOC111045524 LOC111055653 LOC111064115 LOC111064103 LOC111044245 LOC111054418
P	GO:0007076	mitotic chromosome condensation	7 (3.29%)	36 (0.29%)	2e-06	9e-05	MSTRG.7671 LOC111057674 LOC111063466 LOC111061822 LOC111045387 LOC111062525 LOC111057602
P	GO:0007520	myoblast fusion	8 (3.76%)	51 (0.41%)	2e-06	9e-05	MSTRG.7671 LOC111057674 LOC111055720 LOC111063466 LOC111061822 LOC111045387 LOC111062525 LOC111057602
P	GO:0000768	syncytium formation by plasma membrane fusion	8 (3.76%)	53 (0.42%)	3e-06	0.000119	MSTRG.7671 LOC111057674 LOC111055720 LOC111063466 LOC111061822 LOC111045387 LOC111062525 LOC111057602
P	GO:0006949	syncytium formation	8 (3.76%)	54 (0.43%)	3e-06	0.000135	MSTRG.7671 LOC111057674 LOC111055720 LOC111063466 LOC111061822 LOC111045387 LOC111062525 LOC111057602
P	GO:0006937	regulation of muscle contraction	8 (3.76%)	55 (0.44%)	4e-06	0.000152	LOC111056102 LOC111064302 LOC111056529 MSTRG.6169 LOC111055558 LOC111062474 LOC111051102 LOC111043958
P	GO:0051480	regulation of cytosolic calcium ion concentration	9 (4.23%)	73 (0.58%)	4e-06	0.000152	LOC111056529 LOC111061806 LOC111055329 LOC111048589 LOC111049800 LOC111045524 LOC111050043 MSTRG.16325 LOC111047456
P	GO:0030029	actin filament-based process	21 (9.86%)	396 (3.16%)	4e-06	0.000155	LOC111056102 LOC111049488 LOC111055669 LOC111055558 LOC111061265 LOC111056042 LOC111057090 LOC111049196 LOC111056719 LOC111054165 LOC111054035 LOC111046396 LOC111051670 LOC111051022 MSTRG.7671 LOC111057674 LOC111063466 LOC111061822 LOC111045387 LOC111062525 LOC111057602
P	GO:0030534	adult behavior	14 (6.57%)	190 (1.52%)	4e-06	0.000173	LOC111061806 LOC111055329 LOC111052321 LOC111049383 LOC111051102 LOC111043958 LOC111055653 LOC111047456 LOC111047861 LOC111046396 LOC111058309 LOC111043685 LOC111051810 LOC111057909
P	GO:0034765	regulation of ion transmembrane transport	13 (6.1%)	166 (1.33%)	5e-06	0.000193	LOC111047668 LOC111052455 LOC111044518 LOC111049800 MSTRG.16325 LOC111052321 LOC111057932 LOC111045831 LOC111053314 LOC111052182 LOC111052093 LOC111060303 LOC111064065
P	GO:0045989	positive regulation of striated muscle contraction	4 (1.88%)	8 (0.06%)	5e-06	0.000201	MSTRG.6169 LOC111056102 LOC111051102 LOC111043958
P	GO:0022607	cellular component assembly	52 (24.41%)	1659 (13.26%)	7e-06	0.000239	LOC111057932 LOC111045831 LOC111051819 LOC111053314 MSTRG.21923 LOC111056507 LOC111060303 LOC111046139 LOC111056102 LOC111048626 LOC111052576 LOC111050331 LOC111049592 LOC111055574 LOC111059236 LOC111058051 LOC111051089 LOC111047509 LOC111045476 LOC111049488 LOC111055669 LOC111050043 LOC111047425 LOC111055788 LOC111055558 LOC111061265 LOC111056042 LOC111057090 LOC111049196 LOC111056719 LOC1110541…
P	GO:0007498	mesoderm development	11 (5.16%)	121 (0.97%)	7e-06	0.00024	LOC111055558 LOC111044212 MSTRG.7671 LOC111057674 LOC111063466 LOC111049196 LOC111061822 LOC111056719 LOC111045387 LOC111062525 LOC111057602
P	GO:0034762	regulation of transmembrane transport	13 (6.1%)	172 (1.37%)	8e-06	0.000266	LOC111047668 LOC111052455 LOC111044518 LOC111049800 MSTRG.16325 LOC111052321 LOC111057932 LOC111045831 LOC111053314 LOC111052182 LOC111052093 LOC111060303 LOC111064065
P	GO:0007618	mating	12 (5.63%)	148 (1.18%)	8e-06	0.000289	LOC111053716 LOC111045257 LOC111050779 LOC111043567 MSTRG.14843 LOC111059236 LOC111058309 LOC111043685 LOC111049383 LOC111052321 LOC111048716 LOC111045524
P	GO:0051234	establishment of localization	77 (36.15%)	2884 (23.04%)	9e-06	0.000311	LOC111056529 LOC111064336 LOC111048800 LOC111057617 LOC111047996 LOC111043422 LOC111051810 LOC111057909 LOC111046139 LOC111051089 LOC111045024 LOC111064302 LOC111046946 LOC111045635 LOC111046882 LOC111064103 LOC111055931 LOC111056507 LOC111055787 LOC111056408 LOC111055574 LOC111059236 LOC111058307 LOC111054400 LOC111061806 LOC111052182 LOC111049970 LOC111049759 LOC111055329 LOC111064065 LOC111047…
P	GO:0048646	anatomical structure formation involved in morphogenesis	32 (15.02%)	824 (6.58%)	9e-06	0.00032	LOC111045476 LOC111064115 LOC111056102 LOC111048626 LOC111052576 LOC111050331 LOC111049592 LOC111059408 LOC111047861 LOC111049488 LOC111055558 LOC111061265 LOC111056042 LOC111057090 LOC111049196 LOC111056719 LOC111054165 LOC111054035 LOC111046396 MSTRG.7671 LOC111057674 LOC111055720 LOC111063466 LOC111061822 LOC111045387 LOC111062525 LOC111057602 LOC111057280 LOC111064302 LOC111064385 LOC11105102…
P	GO:0007612	learning	12 (5.63%)	151 (1.21%)	1e-05	0.000339	LOC111060342 LOC111053128 LOC111048874 LOC111061890 LOC111045831 LOC111049967 LOC111052321 LOC111049800 LOC111056507 MSTRG.16325 LOC111056529 LOC111045524
P	GO:0055082	cellular chemical homeostasis	18 (8.45%)	326 (2.6%)	1.2e-05	0.000381	LOC111056529 LOC111055558 LOC111059150 LOC111049970 LOC111045524 MSTRG.33174 LOC111044245 LOC111054418 LOC111053277 LOC111061806 LOC111055329 LOC111048589 LOC111049800 LOC111050043 MSTRG.16325 LOC111047456 LOC111044754 LOC111055574
P	GO:0055080	cation homeostasis	18 (8.45%)	328 (2.62%)	1.3e-05	0.000408	LOC111056529 LOC111055558 LOC111059150 LOC111049970 LOC111045524 MSTRG.33174 LOC111044245 LOC111054418 LOC111053277 LOC111061806 LOC111055329 LOC111048589 LOC111049800 LOC111050043 MSTRG.16325 LOC111047456 LOC111051312 LOC111045635
P	GO:0098771	inorganic ion homeostasis	18 (8.45%)	330 (2.64%)	1.4e-05	0.000437	LOC111056529 LOC111055558 LOC111059150 LOC111049970 LOC111045524 MSTRG.33174 LOC111044245 LOC111054418 LOC111053277 LOC111061806 LOC111055329 LOC111048589 LOC111049800 LOC111050043 MSTRG.16325 LOC111047456 LOC111051312 LOC111045635
P	GO:0051259	protein oligomerization	15 (7.04%)	241 (1.93%)	1.6e-05	0.000497	LOC111057932 LOC111045831 LOC111051819 LOC111053314 MSTRG.21923 LOC111056507 LOC111060303 LOC111046139 LOC111058051 LOC111050043 LOC111051810 LOC111057909 LOC111052321 LOC111059677 LOC111062357
P	GO:0006813	potassium ion transport	9 (4.23%)	87 (0.7%)	1.6e-05	0.000497	LOC111052321 LOC111057932 LOC111045831 LOC111053314 LOC111064103 LOC111060303 LOC111047039 LOC111050904 LOC111064065
P	GO:0051260	protein homooligomerization	11 (5.16%)	133 (1.06%)	1.6e-05	0.000497	LOC111057932 LOC111045831 LOC111051819 LOC111053314 MSTRG.21923 LOC111056507 LOC111060303 LOC111046139 LOC111058051 LOC111051810 LOC111057909
P	GO:0007519	skeletal muscle tissue development	8 (3.76%)	67 (0.54%)	1.7e-05	0.000497	MSTRG.7671 LOC111057674 LOC111063466 LOC111061822 LOC111045387 LOC111062525 LOC111057602 LOC111046396
P	GO:0090257	regulation of muscle system process	8 (3.76%)	67 (0.54%)	1.7e-05	0.000497	LOC111056102 LOC111064302 LOC111056529 MSTRG.6169 LOC111055558 LOC111062474 LOC111051102 LOC111043958
P	GO:0015807	L-amino acid transport	6 (2.82%)	33 (0.26%)	1.7e-05	0.000497	LOC111051089 LOC111045024 LOC111046139 LOC111058015 LOC111051810 LOC111057909
P	GO:0006942	regulation of striated muscle contraction	5 (2.35%)	20 (0.16%)	1.7e-05	0.000497	LOC111056102 LOC111056529 MSTRG.6169 LOC111051102 LOC111043958
P	GO:0006810	transport	74 (34.74%)	2785 (22.25%)	1.8e-05	0.000516	LOC111056529 LOC111064336 LOC111048800 LOC111057617 LOC111047996 LOC111043422 LOC111051810 LOC111057909 LOC111046139 LOC111051089 LOC111045024 LOC111064302 LOC111046946 LOC111045635 LOC111046882 LOC111064103 LOC111055931 LOC111056507 LOC111055787 LOC111056408 LOC111055574 LOC111059236 LOC111058307 LOC111054400 LOC111061806 LOC111052182 LOC111049970 LOC111049759 LOC111055329 LOC111064065 LOC111047…
P	GO:0070777	D-aspartate transport	3 (1.41%)	4 (0.03%)	1.9e-05	0.000516	LOC111051810 LOC111057909 LOC111046139
P	GO:0070779	D-aspartate import	3 (1.41%)	4 (0.03%)	1.9e-05	0.000516	LOC111051810 LOC111057909 LOC111046139
P	GO:0098712	L-glutamate import across plasma membrane	3 (1.41%)	4 (0.03%)	1.9e-05	0.000516	LOC111051810 LOC111057909 LOC111046139
P	GO:1903802	L-glutamate(1-) import into cell	3 (1.41%)	4 (0.03%)	1.9e-05	0.000516	LOC111051810 LOC111057909 LOC111046139
P	GO:1990123	L-glutamate import into cell	3 (1.41%)	4 (0.03%)	1.9e-05	0.000516	LOC111051810 LOC111057909 LOC111046139
P	GO:0060538	skeletal muscle organ development	9 (4.23%)	90 (0.72%)	2.2e-05	0.000576	MSTRG.7671 LOC111061265 LOC111057674 LOC111063466 LOC111061822 LOC111045387 LOC111062525 LOC111057602 LOC111046396
P	GO:0010243	response to organonitrogen compound	17 (7.98%)	310 (2.48%)	2.2e-05	0.000587	LOC111048874 LOC111056529 LOC111047861 LOC111051810 LOC111057909 LOC111056507 LOC111048974 LOC111062102 LOC111048589 LOC111050622 LOC111062474 LOC111048092 LOC111060559 LOC111057920 MSTRG.28518 LOC111051102 LOC111043958
P	GO:0030003	cellular cation homeostasis	16 (7.51%)	282 (2.25%)	2.6e-05	0.000673	LOC111056529 LOC111055558 LOC111059150 LOC111049970 LOC111045524 MSTRG.33174 LOC111044245 LOC111054418 LOC111053277 LOC111061806 LOC111055329 LOC111048589 LOC111049800 LOC111050043 MSTRG.16325 LOC111047456
P	GO:0017158	regulation of calcium ion-dependent exocytosis	6 (2.82%)	36 (0.29%)	2.9e-05	0.000736	LOC111047425 LOC111057617 LOC111043422 LOC111063667 LOC111047884 LOC111055574
P	GO:0014902	myotube differentiation	8 (3.76%)	72 (0.58%)	2.9e-05	0.000736	MSTRG.7671 LOC111057674 LOC111055720 LOC111063466 LOC111061822 LOC111045387 LOC111062525 LOC111057602
P	GO:0060537	muscle tissue development	11 (5.16%)	142 (1.13%)	3e-05	0.000763	LOC111051634 LOC111056529 LOC111046396 LOC111051022 MSTRG.7671 LOC111057674 LOC111063466 LOC111061822 LOC111045387 LOC111062525 LOC111057602
P	GO:0050803	regulation of synapse structure or activity	15 (7.04%)	256 (2.05%)	3.2e-05	0.000797	LOC111055574 LOC111044245 LOC111063667 LOC111054418 LOC111047884 LOC111062474 LOC111044256 LOC111060342 LOC111048716 LOC111043422 LOC111051670 LOC111049800 MSTRG.16325 LOC111056529 LOC111057932
P	GO:0032940	secretion by cell	17 (7.98%)	320 (2.56%)	3.4e-05	0.000822	LOC111057617 LOC111047996 LOC111043422 LOC111055574 LOC111059236 LOC111047425 LOC111058051 LOC111051810 LOC111046139 LOC111057196 LOC111052220 LOC111047509 LOC111063667 LOC111047884 LOC111049646 LOC111059803 LOC111044754
P	GO:0006873	cellular ion homeostasis	16 (7.51%)	290 (2.32%)	3.6e-05	0.000884	LOC111056529 LOC111055558 LOC111059150 LOC111049970 LOC111045524 MSTRG.33174 LOC111044245 LOC111054418 LOC111053277 LOC111061806 LOC111055329 LOC111048589 LOC111049800 LOC111050043 MSTRG.16325 LOC111047456
P	GO:0007517	muscle organ development	13 (6.1%)	201 (1.61%)	4e-05	0.00095	LOC111049488 LOC111051022 MSTRG.7671 MSTRG.16325 LOC111057674 LOC111063466 LOC111061822 LOC111045387 LOC111062525 LOC111057602 LOC111046396 LOC111061265 LOC111055558
P	GO:0050801	ion homeostasis	18 (8.45%)	359 (2.87%)	4.2e-05	0.000996	LOC111056529 LOC111055558 LOC111059150 LOC111049970 LOC111045524 MSTRG.33174 LOC111044245 LOC111054418 LOC111053277 LOC111061806 LOC111055329 LOC111048589 LOC111049800 LOC111050043 MSTRG.16325 LOC111047456 LOC111051312 LOC111045635
P	GO:0070925	organelle assembly	20 (9.39%)	428 (3.42%)	4.2e-05	0.000996	LOC111056102 LOC111049488 LOC111047425 LOC111055558 LOC111061265 LOC111056042 LOC111057090 LOC111049196 LOC111056719 LOC111054165 LOC111054035 LOC111046396 LOC111051022 MSTRG.7671 LOC111057674 LOC111063466 LOC111061822 LOC111045387 LOC111062525 LOC111057602
P	GO:0048168	regulation of neuronal synaptic plasticity	7 (3.29%)	56 (0.45%)	4.3e-05	0.000996	LOC111055574 LOC111044245 LOC111063667 LOC111054418 LOC111047884 LOC111049800 MSTRG.16325
P	GO:0015804	neutral amino acid transport	5 (2.35%)	24 (0.19%)	4.4e-05	0.001024	LOC111055787 LOC111051089 LOC111045024 LOC111058015 LOC111046139
P	GO:0015810	aspartate transport	3 (1.41%)	5 (0.04%)	4.7e-05	0.00108	LOC111051810 LOC111057909 LOC111046139
P	GO:0030261	chromosome condensation	7 (3.29%)	58 (0.46%)	5.4e-05	0.001217	MSTRG.7671 LOC111057674 LOC111063466 LOC111061822 LOC111045387 LOC111062525 LOC111057602
P	GO:0007611	learning or memory	14 (6.57%)	238 (1.9%)	5.7e-05	0.001266	LOC111052321 LOC111048716 LOC111049497 LOC111060342 LOC111053128 LOC111048874 LOC111049800 MSTRG.16325 LOC111056529 LOC111061890 LOC111045831 LOC111049967 LOC111056507 LOC111045524
P	GO:1901698	response to nitrogen compound	18 (8.45%)	368 (2.94%)	5.8e-05	0.001281	LOC111048874 LOC111056529 MSTRG.8385 LOC111047861 LOC111051810 LOC111057909 LOC111056507 LOC111048974 LOC111062102 LOC111048589 LOC111050622 LOC111062474 LOC111048092 LOC111060559 LOC111057920 MSTRG.28518 LOC111051102 LOC111043958
P	GO:0017156	calcium ion regulated exocytosis	8 (3.76%)	80 (0.64%)	6.3e-05	0.001368	LOC111057617 LOC111047996 LOC111043422 LOC111055574 LOC111059236 LOC111047425 LOC111058051 LOC111047509
P	GO:0015800	acidic amino acid transport	4 (1.88%)	14 (0.11%)	7.1e-05	0.001548	LOC111051810 LOC111057909 LOC111046139 LOC111056507
P	GO:0048878	chemical homeostasis	21 (9.86%)	481 (3.84%)	7.3e-05	0.001558	LOC111056529 LOC111048874 LOC111055558 LOC111059150 LOC111049970 LOC111045524 MSTRG.33174 LOC111044245 LOC111054418 LOC111053277 LOC111061806 LOC111055329 LOC111048589 LOC111049800 LOC111050043 MSTRG.16325 LOC111047456 LOC111051312 LOC111045635 LOC111044754 LOC111055574
P	GO:0008015	blood circulation	9 (4.23%)	106 (0.85%)	8e-05	0.001694	MSTRG.6169 LOC111048902 LOC111048211 LOC111048652 LOC111058307 LOC111054400 LOC111049759 LOC111046396 LOC111056529
P	GO:0008344	adult locomotory behavior	9 (4.23%)	107 (0.85%)	8.6e-05	0.001806	LOC111061806 LOC111055329 LOC111049383 LOC111051102 LOC111043958 LOC111055653 LOC111047456 LOC111052321 LOC111046396
P	GO:0007062	sister chromatid cohesion	7 (3.29%)	63 (0.5%)	9.2e-05	0.001849	MSTRG.7671 LOC111057674 LOC111063466 LOC111061822 LOC111045387 LOC111062525 LOC111057602
P	GO:0008277	regulation of G-protein coupled receptor protein signaling pathway	7 (3.29%)	63 (0.5%)	9.2e-05	0.001849	LOC111046882 LOC111044830 LOC111060559 LOC111057920 LOC111051819 MSTRG.21923 LOC111056765
P	GO:0042940	D-amino acid transport	3 (1.41%)	6 (0.05%)	9.4e-05	0.001849	LOC111051810 LOC111057909 LOC111046139
P	GO:0051938	L-glutamate import	3 (1.41%)	6 (0.05%)	9.4e-05	0.001849	LOC111046139 LOC111051810 LOC111057909
P	GO:0060297	regulation of sarcomere organization	3 (1.41%)	6 (0.05%)	9.4e-05	0.001849	LOC111056102 LOC111051102 LOC111043958
P	GO:0060298	positive regulation of sarcomere organization	3 (1.41%)	6 (0.05%)	9.4e-05	0.001849	LOC111056102 LOC111051102 LOC111043958
P	GO:0070493	thrombin receptor signaling pathway	3 (1.41%)	6 (0.05%)	9.4e-05	0.001849	LOC111060559 LOC111057920 LOC111053646
P	GO:1903522	regulation of blood circulation	8 (3.76%)	85 (0.68%)	9.7e-05	0.00189	MSTRG.6169 LOC111046139 LOC111048902 LOC111056529 LOC111052321 LOC111057932 LOC111055511 LOC111052093
P	GO:0050890	cognition	14 (6.57%)	252 (2.01%)	0.000105	0.002032	LOC111052321 LOC111048716 LOC111049497 LOC111060342 LOC111053128 LOC111048874 LOC111049800 MSTRG.16325 LOC111056529 LOC111061890 LOC111045831 LOC111049967 LOC111056507 LOC111045524
P	GO:0014706	striated muscle tissue development	10 (4.69%)	137 (1.09%)	0.000116	0.002223	LOC111051634 LOC111056529 LOC111046396 MSTRG.7671 LOC111057674 LOC111063466 LOC111061822 LOC111045387 LOC111062525 LOC111057602
P	GO:0030802	regulation of cyclic nucleotide biosynthetic process	6 (2.82%)	46 (0.37%)	0.00012	0.002293	LOC111050622 LOC111048211 LOC111050143 LOC111048874 LOC111064302 LOC111056765
P	GO:1902475	L-alpha-amino acid transmembrane transport	4 (1.88%)	16 (0.13%)	0.000126	0.002391	LOC111058015 LOC111051810 LOC111057909 LOC111046139
P	GO:0003013	circulatory system process	9 (4.23%)	113 (0.9%)	0.000131	0.002453	MSTRG.6169 LOC111048902 LOC111048211 LOC111048652 LOC111058307 LOC111054400 LOC111049759 LOC111046396 LOC111056529
P	GO:1903305	regulation of regulated secretory pathway	6 (2.82%)	47 (0.38%)	0.000136	0.002527	LOC111047425 LOC111057617 LOC111043422 LOC111063667 LOC111047884 LOC111055574
P	GO:0042391	regulation of membrane potential	12 (5.63%)	198 (1.58%)	0.000146	0.002692	LOC111052182 LOC111064065 LOC111056529 LOC111044245 LOC111054418 MSTRG.16604 LOC111052321 LOC111060142 LOC111057932 LOC111055574 LOC111047039 LOC111050904
P	GO:0007619	courtship behavior	8 (3.76%)	91 (0.73%)	0.000156	0.002837	LOC111043567 MSTRG.14843 LOC111049383 LOC111052321 LOC111048716 LOC111045524 LOC111058309 LOC111043685
P	GO:0019725	cellular homeostasis	19 (8.92%)	434 (3.47%)	0.000156	0.002837	LOC111056529 LOC111055558 LOC111046396 LOC111059150 LOC111049970 LOC111045524 MSTRG.33174 LOC111044245 LOC111054418 LOC111053277 LOC111061806 LOC111055329 LOC111048589 LOC111049800 LOC111050043 MSTRG.16325 LOC111047456 LOC111044754 LOC111055574
P	GO:0008049	male courtship behavior	7 (3.29%)	69 (0.55%)	0.000165	0.002976	LOC111043567 MSTRG.14843 LOC111049383 LOC111048716 LOC111045524 LOC111058309 LOC111043685
P	GO:0051179	localization	85 (39.91%)	3551 (28.37%)	0.000171	0.003	LOC111056529 LOC111064336 LOC111048800 LOC111056102 LOC111057617 LOC111047996 LOC111043422 LOC111051810 LOC111057909 LOC111046139 LOC111059408 LOC111051089 LOC111045024 LOC111064302 LOC111046946 LOC111045635 LOC111046882 LOC111064103 LOC111055931 LOC111056507 LOC111055787 LOC111056408 LOC111055574 LOC111059236 LOC111047732 LOC111058307 LOC111054400 LOC111061806 LOC111052182 LOC111049970 LOC111049…
P	GO:0007204	positive regulation of cytosolic calcium ion concentration	6 (2.82%)	49 (0.39%)	0.000172	0.003	LOC111056529 LOC111049800 LOC111045524 LOC111050043 MSTRG.16325 LOC111047456
P	GO:0030808	regulation of nucleotide biosynthetic process	6 (2.82%)	49 (0.39%)	0.000172	0.003	LOC111050622 LOC111048211 LOC111050143 LOC111048874 LOC111064302 LOC111056765
P	GO:1900371	regulation of purine nucleotide biosynthetic process	6 (2.82%)	49 (0.39%)	0.000172	0.003	LOC111050622 LOC111048211 LOC111050143 LOC111048874 LOC111064302 LOC111056765
P	GO:0030799	regulation of cyclic nucleotide metabolic process	6 (2.82%)	50 (0.4%)	0.000193	0.003309	LOC111050622 LOC111048211 LOC111050143 LOC111048874 LOC111064302 LOC111056765
P	GO:0007617	mating behavior	9 (4.23%)	119 (0.95%)	0.000194	0.003309	LOC111043567 MSTRG.14843 LOC111059236 LOC111058309 LOC111043685 LOC111049383 LOC111052321 LOC111048716 LOC111045524
P	GO:0051239	regulation of multicellular organismal process	44 (20.66%)	1501 (11.99%)	0.000194	0.003309	MSTRG.6169 LOC111046139 LOC111056529 LOC111048902 LOC111048589 LOC111061823 LOC111056102 MSTRG.16325 LOC111059236 LOC111062474 LOC111044256 LOC111049383 LOC111043567 LOC111064302 LOC111046946 LOC111052321 LOC111057932 LOC111045524 LOC111058051 LOC111045476 LOC111047425 LOC111060342 LOC111048716 LOC111043422 LOC111055511 LOC111047234 LOC111051670 LOC111051022 LOC111055558 LOC111052093 LOC111048652…
P	GO:0044700	single organism signaling	62 (29.11%)	2373 (18.96%)	0.000199	0.00337	LOC111061265 LOC111057617 LOC111047996 LOC111043422 LOC111046835 LOC111044830 LOC111060559 LOC111057920 LOC111045476 LOC111064302 LOC111047456 LOC111048874 LOC111050622 LOC111044256 LOC111059677 LOC111048284 LOC111054988 LOC111048589 LOC111054456 LOC111055511 LOC111048716 LOC111055574 LOC111048211 LOC111048626 LOC111056765 LOC111055931 LOC111063667 LOC111047884 LOC111056102 LOC111057932 LOC111045…
P	GO:0023052	signaling	62 (29.11%)	2374 (18.97%)	0.000202	0.003386	LOC111061265 LOC111057617 LOC111047996 LOC111043422 LOC111046835 LOC111044830 LOC111060559 LOC111057920 LOC111045476 LOC111064302 LOC111047456 LOC111048874 LOC111050622 LOC111044256 LOC111059677 LOC111048284 LOC111054988 LOC111048589 LOC111054456 LOC111055511 LOC111048716 LOC111055574 LOC111048211 LOC111048626 LOC111056765 LOC111055931 LOC111063667 LOC111047884 LOC111056102 LOC111057932 LOC111045…
P	GO:0019098	reproductive behavior	10 (4.69%)	147 (1.17%)	0.000206	0.003422	LOC111047213 LOC111043567 MSTRG.14843 LOC111059236 LOC111058309 LOC111043685 LOC111049383 LOC111052321 LOC111048716 LOC111045524
P	GO:0043090	amino acid import	4 (1.88%)	18 (0.14%)	0.000207	0.003422	LOC111051810 LOC111057909 LOC111046139 LOC111056507
P	GO:0048167	regulation of synaptic plasticity	8 (3.76%)	95 (0.76%)	0.000211	0.003461	LOC111055574 LOC111044245 LOC111063667 LOC111054418 LOC111047884 LOC111049800 MSTRG.16325 LOC111056529
P	GO:0008016	regulation of heart contraction	7 (3.29%)	72 (0.58%)	0.000216	0.003523	LOC111046139 LOC111056529 LOC111052321 LOC111057932 MSTRG.6169 LOC111055511 LOC111052093
P	GO:0044699	single-organism process	187 (87.79%)	9801 (78.31%)	0.000235	0.003801	LOC111050779 LOC111064115 LOC111044245 LOC111054418 LOC111061265 LOC111056529 LOC111048652 LOC111048401 LOC111048284 LOC111045476 MSTRG.7671 LOC111064406 LOC111057674 LOC111063466 LOC111061822 LOC111051670 LOC111045387 LOC111062525 LOC111057602 LOC111056408 LOC111051810 LOC111057909 LOC111064336 LOC111045524 LOC111053646 LOC111044256 LOC111048800 MSTRG.28518 LOC111050143 LOC111062474 LOC111055653…
P	GO:0048172	regulation of short-term neuronal synaptic plasticity	5 (2.35%)	34 (0.27%)	0.000254	0.003985	LOC111055574 LOC111044245 LOC111063667 LOC111054418 LOC111047884
P	GO:0072347	response to anesthetic	3 (1.41%)	8 (0.06%)	0.000256	0.003985	LOC111058307 LOC111054400 LOC111049759
P	GO:0089718	amino acid import across plasma membrane	3 (1.41%)	8 (0.06%)	0.000256	0.003985	LOC111051810 LOC111057909 LOC111046139
P	GO:1902837	amino acid import into cell	3 (1.41%)	8 (0.06%)	0.000256	0.003985	LOC111051810 LOC111057909 LOC111046139
P	GO:0060179	male mating behavior	7 (3.29%)	74 (0.59%)	0.000257	0.003985	LOC111043567 MSTRG.14843 LOC111049383 LOC111048716 LOC111045524 LOC111058309 LOC111043685
P	GO:0007626	locomotory behavior	13 (6.1%)	242 (1.93%)	0.000257	0.003985	LOC111061806 LOC111055329 LOC111049383 LOC111051102 LOC111043958 LOC111055653 LOC111047456 LOC111059236 LOC111052321 LOC111046396 LOC111057932 LOC111053128 LOC111043422
P	GO:0046903	secretion	17 (7.98%)	379 (3.03%)	0.000263	0.00405	LOC111057617 LOC111047996 LOC111043422 LOC111055574 LOC111059236 LOC111047425 LOC111058051 LOC111051810 LOC111046139 LOC111057196 LOC111052220 LOC111047509 LOC111063667 LOC111047884 LOC111049646 LOC111059803 LOC111044754
P	GO:0001778	plasma membrane repair	2 (0.94%)	2 (0.02%)	0.000288	0.004378	LOC111047425 LOC111058051
P	GO:1990927	calcium ion regulated lysosome exocytosis	2 (0.94%)	2 (0.02%)	0.000288	0.004378	LOC111047425 LOC111058051
P	GO:0007154	cell communication	63 (29.58%)	2462 (19.67%)	0.000314	0.004741	LOC111061265 LOC111051810 LOC111057909 LOC111057617 LOC111047996 LOC111043422 LOC111046835 LOC111044830 LOC111060559 LOC111057920 LOC111045476 LOC111064302 LOC111047456 LOC111048874 LOC111050622 LOC111044256 LOC111059677 LOC111048284 LOC111054988 LOC111048589 LOC111054456 LOC111055511 LOC111048716 LOC111055574 LOC111048211 LOC111048626 LOC111056765 LOC111055931 LOC111056529 LOC111063667 LOC111047…
P	GO:0016079	synaptic vesicle exocytosis	7 (3.29%)	77 (0.62%)	0.000329	0.004922	LOC111057617 LOC111047996 LOC111043422 LOC111055574 LOC111059236 LOC111047425 LOC111058051
P	GO:0060047	heart contraction	5 (2.35%)	36 (0.29%)	0.000334	0.004973	LOC111058307 LOC111054400 LOC111049759 LOC111046396 LOC111056529
P	GO:0044706	multi-multicellular organism process	11 (5.16%)	186 (1.49%)	0.00034	0.005028	LOC111053646 LOC111053716 LOC111045257 LOC111050779 LOC111043567 MSTRG.14843 LOC111049383 LOC111048716 LOC111045524 LOC111058309 LOC111043685
P	GO:0034220	ion transmembrane transport	15 (7.04%)	319 (2.55%)	0.00037	0.00535	LOC111064336 LOC111064103 LOC111056529 LOC111058015 LOC111061890 LOC111049967 LOC111064065 LOC111051810 LOC111057909 LOC111046139 LOC111052182 LOC111052093 LOC111050043 LOC111047039 LOC111050904
P	GO:0044085	cellular component biogenesis	52 (24.41%)	1930 (15.42%)	0.000375	0.00535	LOC111057932 LOC111045831 LOC111051819 LOC111053314 MSTRG.21923 LOC111056507 LOC111060303 LOC111046139 LOC111056102 LOC111048626 LOC111052576 LOC111050331 LOC111049592 LOC111055574 LOC111059236 LOC111058051 LOC111051089 LOC111047509 LOC111045476 LOC111049488 LOC111055669 LOC111050043 LOC111047425 LOC111055788 LOC111055558 LOC111061265 LOC111056042 LOC111057090 LOC111049196 LOC111056719 LOC1110541…
P	GO:0015740	C4-dicarboxylate transport	3 (1.41%)	9 (0.07%)	0.000379	0.00535	LOC111051810 LOC111057909 LOC111046139
P	GO:0043578	nuclear matrix organization	3 (1.41%)	9 (0.07%)	0.000379	0.00535	MSTRG.20453 LOC111053777 MSTRG.28172
P	GO:0089711	L-glutamate transmembrane transport	3 (1.41%)	9 (0.07%)	0.000379	0.00535	LOC111051810 LOC111057909 LOC111046139
P	GO:0090292	nuclear matrix anchoring at nuclear membrane	3 (1.41%)	9 (0.07%)	0.000379	0.00535	MSTRG.20453 LOC111053777 MSTRG.28172
P	GO:0015672	monovalent inorganic cation transport	13 (6.1%)	252 (2.01%)	0.00038	0.00535	LOC111055931 LOC111052321 LOC111057932 LOC111045831 LOC111053314 LOC111064103 LOC111060303 LOC111047039 LOC111056529 LOC111049970 MSTRG.14843 LOC111050904 LOC111064065
P	GO:0098657	import into cell	5 (2.35%)	37 (0.3%)	0.000381	0.00535	LOC111055931 LOC111056529 LOC111051810 LOC111057909 LOC111046139
P	GO:0045933	positive regulation of muscle contraction	4 (1.88%)	21 (0.17%)	0.000389	0.005425	MSTRG.6169 LOC111056102 LOC111051102 LOC111043958
P	GO:0065007	biological regulation	142 (66.67%)	6911 (55.22%)	0.000396	0.005484	LOC111060559 LOC111057920 LOC111061265 MSTRG.8385 LOC111049599 LOC111064302 LOC111051634 MSTRG.28518 LOC111047234 MSTRG.6169 LOC111046139 LOC111052182 LOC111064065 LOC111056529 LOC111048902 LOC111049488 LOC111055574 LOC111044245 LOC111063667 LOC111054418 LOC111047884 LOC111047732 LOC111050622 LOC111059236 LOC111055653 LOC111057617 LOC111047996 LOC111043422 LOC111046835 LOC111056507 LOC111059408 L…
P	GO:0030817	regulation of cAMP biosynthetic process	5 (2.35%)	38 (0.3%)	0.000433	0.005964	LOC111050622 LOC111050143 LOC111048874 LOC111064302 LOC111056765
P	GO:0043279	response to alkaloid	6 (2.82%)	59 (0.47%)	0.000481	0.006591	LOC111056529 LOC111047861 LOC111056507 LOC111048974 LOC111051102 LOC111043958
P	GO:0044705	multi-organism reproductive behavior	9 (4.23%)	135 (1.08%)	0.000496	0.006756	LOC111043567 MSTRG.14843 LOC111059236 LOC111058309 LOC111043685 LOC111049383 LOC111052321 LOC111048716 LOC111045524
P	GO:0000101	sulfur amino acid transport	3 (1.41%)	10 (0.08%)	0.000534	0.007095	LOC111051089 LOC111045024 LOC111046139
P	GO:0030728	ovulation	3 (1.41%)	10 (0.08%)	0.000534	0.007095	LOC111045524 LOC111053646 LOC111044256
P	GO:0045823	positive regulation of heart contraction	3 (1.41%)	10 (0.08%)	0.000534	0.007095	LOC111046139 MSTRG.6169 LOC111055511
P	GO:0090286	cytoskeletal anchoring at nuclear membrane	3 (1.41%)	10 (0.08%)	0.000534	0.007095	MSTRG.20453 LOC111053777 MSTRG.28172
P	GO:0006865	amino acid transport	9 (4.23%)	138 (1.1%)	0.000583	0.007694	LOC111064336 LOC111051810 LOC111057909 LOC111046139 LOC111051089 LOC111045024 LOC111056507 LOC111055787 LOC111058015
P	GO:0030814	regulation of cAMP metabolic process	5 (2.35%)	41 (0.33%)	0.00062	0.008142	LOC111050622 LOC111050143 LOC111048874 LOC111064302 LOC111056765
P	GO:0098739	import across plasma membrane	4 (1.88%)	24 (0.19%)	0.000663	0.008659	LOC111056529 LOC111051810 LOC111057909 LOC111046139
P	GO:0001508	action potential	5 (2.35%)	42 (0.34%)	0.000694	0.008974	LOC111052182 LOC111064065 LOC111057932 LOC111044245 LOC111054418
P	GO:0006887	exocytosis	12 (5.63%)	235 (1.88%)	0.000696	0.008974	LOC111057617 LOC111047996 LOC111043422 LOC111055574 LOC111059236 LOC111047425 LOC111058051 LOC111057196 LOC111052220 LOC111047509 LOC111063667 LOC111047884
P	GO:0003015	heart process	5 (2.35%)	43 (0.34%)	0.000775	0.00994	LOC111058307 LOC111054400 LOC111049759 LOC111046396 LOC111056529
P	GO:0031946	regulation of glucocorticoid biosynthetic process	2 (0.94%)	3 (0.02%)	0.000855	0.010724	LOC111060559 LOC111057920
P	GO:0060314	regulation of ryanodine-sensitive calcium-release channel activity	2 (0.94%)	3 (0.02%)	0.000855	0.010724	LOC111049800 MSTRG.16325
P	GO:2000064	regulation of cortisol biosynthetic process	2 (0.94%)	3 (0.02%)	0.000855	0.010724	LOC111060559 LOC111057920
P	GO:2000182	regulation of progesterone biosynthetic process	2 (0.94%)	3 (0.02%)	0.000855	0.010724	LOC111060559 LOC111057920
P	GO:0035249	synaptic transmission, glutamatergic	4 (1.88%)	26 (0.21%)	0.000909	0.01127	LOC111057617 LOC111055574 LOC111044245 LOC111054418
P	GO:0042749	regulation of circadian sleep/wake cycle	4 (1.88%)	26 (0.21%)	0.000909	0.01127	LOC111048589 LOC111046946 LOC111045524 LOC111057932
P	GO:0014866	skeletal myofibril assembly	3 (1.41%)	12 (0.1%)	0.000955	0.011607	LOC111056102 LOC111049488 LOC111055558
P	GO:0015813	L-glutamate transport	3 (1.41%)	12 (0.1%)	0.000955	0.011607	LOC111046139 LOC111051810 LOC111057909
P	GO:0051155	positive regulation of striated muscle cell differentiation	3 (1.41%)	12 (0.1%)	0.000955	0.011607	LOC111056102 LOC111051102 LOC111043958
P	GO:0003018	vascular process in circulatory system	5 (2.35%)	45 (0.36%)	0.000957	0.011607	MSTRG.6169 LOC111048902 LOC111048211 LOC111048652 LOC111056529
P	GO:0045761	regulation of adenylate cyclase activity	4 (1.88%)	27 (0.22%)	0.001053	0.012634	LOC111050622 LOC111050143 LOC111048874 LOC111056765
P	GO:0051153	regulation of striated muscle cell differentiation	4 (1.88%)	27 (0.22%)	0.001053	0.012634	LOC111056102 LOC111051102 LOC111043958 LOC111055720
P	GO:0050848	regulation of calcium-mediated signaling	5 (2.35%)	46 (0.37%)	0.001059	0.012638	LOC111059150 MSTRG.33174 LOC111053277 LOC111049800 MSTRG.16325
P	GO:0050905	neuromuscular process	5 (2.35%)	47 (0.38%)	0.001169	0.013802	LOC111061806 LOC111055329 LOC111049800 MSTRG.16325 LOC111055653
P	GO:0070588	calcium ion transmembrane transport	5 (2.35%)	47 (0.38%)	0.001169	0.013802	LOC111056529 LOC111052182 LOC111052093 LOC111064065 LOC111050043
P	GO:0031279	regulation of cyclase activity	4 (1.88%)	28 (0.22%)	0.001212	0.014238	LOC111050622 LOC111050143 LOC111048874 LOC111056765
P	GO:0050805	negative regulation of synaptic transmission	5 (2.35%)	48 (0.38%)	0.001287	0.015037	LOC111044245 LOC111054418 LOC111046946 LOC111056507 LOC111058051
P	GO:0050806	positive regulation of synaptic transmission	6 (2.82%)	73 (0.58%)	0.001493	0.017361	LOC111059236 LOC111044245 LOC111054418 LOC111062474 LOC111055574 LOC111056529
P	GO:0007205	protein kinase C-activating G-protein coupled receptor signaling pathway	3 (1.41%)	14 (0.11%)	0.00154	0.017632	LOC111060559 LOC111057920 LOC111059677
P	GO:0043092	L-amino acid import	3 (1.41%)	14 (0.11%)	0.00154	0.017632	LOC111046139 LOC111051810 LOC111057909
P	GO:2000300	regulation of synaptic vesicle exocytosis	3 (1.41%)	14 (0.11%)	0.00154	0.017632	LOC111063667 LOC111047884 LOC111055574
P	GO:0042592	homeostatic process	26 (12.21%)	820 (6.55%)	0.001578	0.017966	LOC111055653 LOC111056529 LOC111055558 LOC111046396 LOC111048874 LOC111061265 LOC111059150 LOC111049970 LOC111045524 MSTRG.33174 LOC111044245 LOC111054418 LOC111053277 LOC111061806 LOC111055329 LOC111048589 LOC111049800 LOC111064115 LOC111050043 MSTRG.16325 LOC111047456 LOC111045635 LOC111046882 LOC111051312 LOC111044754 LOC111055574
P	GO:0051049	regulation of transport	28 (13.15%)	909 (7.26%)	0.001598	0.018102	LOC111056507 LOC111047509 LOC111050143 LOC111062474 LOC111047668 LOC111052455 LOC111044518 LOC111048284 LOC111047425 LOC111057617 LOC111058051 MSTRG.14843 LOC111049800 MSTRG.16325 LOC111043422 LOC111055574 LOC111051810 LOC111057909 LOC111052321 LOC111057932 LOC111045831 LOC111053314 LOC111052182 LOC111052093 LOC111060303 LOC111064065 LOC111063667 LOC111047884
P	GO:0006527	arginine catabolic process	2 (0.94%)	4 (0.03%)	0.001691	0.018781	LOC111048974 LOC111048652
P	GO:0030241	skeletal muscle myosin thick filament assembly	2 (0.94%)	4 (0.03%)	0.001691	0.018781	LOC111056102 LOC111049488
P	GO:0031630	regulation of synaptic vesicle fusion to presynaptic membrane	2 (0.94%)	4 (0.03%)	0.001691	0.018781	LOC111063667 LOC111047884
P	GO:0071688	striated muscle myosin thick filament assembly	2 (0.94%)	4 (0.03%)	0.001691	0.018781	LOC111056102 LOC111049488
P	GO:1902803	regulation of synaptic vesicle transport	4 (1.88%)	31 (0.25%)	0.00179	0.019777	LOC111058051 LOC111063667 LOC111047884 LOC111055574
P	GO:0000070	mitotic sister chromatid segregation	7 (3.29%)	103 (0.82%)	0.001867	0.02053	MSTRG.7671 LOC111057674 LOC111063466 LOC111061822 LOC111045387 LOC111062525 LOC111057602
P	GO:0051952	regulation of amine transport	3 (1.41%)	15 (0.12%)	0.001901	0.020804	LOC111056507 LOC111062474 LOC111047425
P	GO:0007608	sensory perception of smell	6 (2.82%)	77 (0.62%)	0.001967	0.021384	LOC111052321 LOC111061265 LOC111057244 LOC111062102 LOC111048874 LOC111056765
P	GO:0033057	multicellular organism reproductive behavior	7 (3.29%)	104 (0.83%)	0.001974	0.021384	LOC111043567 MSTRG.14843 LOC111049383 LOC111048716 LOC111045524 LOC111058309 LOC111043685
P	GO:1901700	response to oxygen-containing compound	22 (10.33%)	661 (5.28%)	0.00201	0.021558	LOC111048874 LOC111052321 LOC111064302 MSTRG.8385 LOC111053646 LOC111062102 LOC111047861 LOC111052576 LOC111050331 LOC111056529 LOC111051810 LOC111057909 LOC111056507 LOC111048589 LOC111050622 LOC111062474 LOC111044754 LOC111048092 LOC111055574 LOC111060559 LOC111057920 MSTRG.28518
P	GO:0006584	catecholamine metabolic process	4 (1.88%)	32 (0.26%)	0.002019	0.021558	LOC111049383 LOC111048211 LOC111047790 LOC111050012
P	GO:0051339	regulation of lyase activity	4 (1.88%)	32 (0.26%)	0.002019	0.021558	LOC111050622 LOC111050143 LOC111048874 LOC111056765
P	GO:0017157	regulation of exocytosis	6 (2.82%)	78 (0.62%)	0.002101	0.022328	LOC111047425 LOC111057617 LOC111043422 LOC111063667 LOC111047884 LOC111055574
P	GO:0045055	regulated exocytosis	9 (4.23%)	166 (1.33%)	0.002139	0.02263	LOC111057617 LOC111047996 LOC111043422 LOC111055574 LOC111059236 LOC111047425 LOC111058051 LOC111057196 LOC111047509
P	GO:0030537	larval behavior	5 (2.35%)	54 (0.43%)	0.002189	0.023045	LOC111062474 LOC111057932 LOC111053128 LOC111043422 LOC111047456
P	GO:0007600	sensory perception	14 (6.57%)	343 (2.74%)	0.002231	0.023379	LOC111061806 LOC111052093 LOC111055329 LOC111052321 LOC111061265 LOC111057244 LOC111062102 LOC111048874 LOC111056765 LOC111046882 LOC111043260 LOC111064115 LOC111064103 LOC111055653
P	GO:0009712	catechol-containing compound metabolic process	4 (1.88%)	33 (0.26%)	0.002267	0.023643	LOC111049383 LOC111048211 LOC111047790 LOC111050012
P	GO:0048791	calcium ion-regulated exocytosis of neurotransmitter	3 (1.41%)	16 (0.13%)	0.002311	0.023993	LOC111047425 LOC111043422 LOC111058051
P	GO:0007270	neuron-neuron synaptic transmission	5 (2.35%)	55 (0.44%)	0.002375	0.024289	LOC111055931 LOC111057617 LOC111055574 LOC111044245 LOC111054418
P	GO:0014074	response to purine-containing compound	5 (2.35%)	55 (0.44%)	0.002375	0.024289	LOC111056529 LOC111060559 LOC111057920 MSTRG.28518 LOC111056507
P	GO:0030865	cortical cytoskeleton organization	5 (2.35%)	55 (0.44%)	0.002375	0.024289	LOC111049646 LOC111059803 LOC111063667 LOC111047884 LOC111047732
P	GO:0010817	regulation of hormone levels	11 (5.16%)	236 (1.89%)	0.002383	0.024289	LOC111060559 LOC111057920 LOC111048902 LOC111062474 LOC111064574 LOC111057196 LOC111059173 LOC111047425 LOC111060464 LOC111062089 LOC111044754
P	GO:0008345	larval locomotory behavior	4 (1.88%)	34 (0.27%)	0.002535	0.025721	LOC111057932 LOC111053128 LOC111043422 LOC111047456
P	GO:0006654	phosphatidic acid biosynthetic process	3 (1.41%)	17 (0.14%)	0.002771	0.027286	LOC111060559 LOC111057920 LOC111059586
P	GO:0003333	amino acid transmembrane transport	5 (2.35%)	57 (0.46%)	0.002781	0.027286	LOC111064336 LOC111058015 LOC111051810 LOC111057909 LOC111046139
P	GO:0007211	octopamine or tyramine signaling pathway	2 (0.94%)	5 (0.04%)	0.002787	0.027286	LOC111045524 LOC111056765
P	GO:0010566	regulation of ketone biosynthetic process	2 (0.94%)	5 (0.04%)	0.002787	0.027286	LOC111060559 LOC111057920
P	GO:0010840	regulation of circadian sleep/wake cycle, wakefulness	2 (0.94%)	5 (0.04%)	0.002787	0.027286	LOC111048589 LOC111045524
P	GO:0014819	regulation of skeletal muscle contraction	2 (0.94%)	5 (0.04%)	0.002787	0.027286	LOC111056102 LOC111056529
P	GO:0031943	regulation of glucocorticoid metabolic process	2 (0.94%)	5 (0.04%)	0.002787	0.027286	LOC111060559 LOC111057920
P	GO:0060347	heart trabecula formation	2 (0.94%)	5 (0.04%)	0.002787	0.027286	LOC111051634 LOC111045476
P	GO:0008306	associative learning	6 (2.82%)	84 (0.67%)	0.003057	0.029792	LOC111060342 LOC111053128 LOC111048874 LOC111061890 LOC111045831 LOC111049967
P	GO:0015849	organic acid transport	10 (4.69%)	209 (1.67%)	0.003085	0.029807	LOC111064336 LOC111048800 LOC111051810 LOC111057909 LOC111046139 LOC111051089 LOC111045024 LOC111056507 LOC111055787 LOC111058015
P	GO:0046942	carboxylic acid transport	10 (4.69%)	209 (1.67%)	0.003085	0.029807	LOC111064336 LOC111048800 LOC111051810 LOC111057909 LOC111046139 LOC111051089 LOC111045024 LOC111056507 LOC111055787 LOC111058015
P	GO:0009065	glutamine family amino acid catabolic process	3 (1.41%)	18 (0.14%)	0.003284	0.031194	LOC111048974 LOC111048652 LOC111053128
P	GO:0046473	phosphatidic acid metabolic process	3 (1.41%)	18 (0.14%)	0.003284	0.031194	LOC111060559 LOC111057920 LOC111059586
P	GO:0051457	maintenance of protein location in nucleus	3 (1.41%)	18 (0.14%)	0.003284	0.031194	MSTRG.20453 LOC111053777 MSTRG.28172
P	GO:0060402	calcium ion transport into cytosol	3 (1.41%)	18 (0.14%)	0.003284	0.031194	LOC111056529 LOC111049800 LOC111050043
P	GO:0007525	somatic muscle development	9 (4.23%)	178 (1.42%)	0.00342	0.032343	LOC111049488 MSTRG.7671 LOC111057674 LOC111063466 LOC111061822 LOC111045387 LOC111062525 LOC111057602 LOC111048592
P	GO:0050880	regulation of blood vessel size	4 (1.88%)	37 (0.3%)	0.00347	0.032679	MSTRG.6169 LOC111048902 LOC111048211 LOC111056529
P	GO:0099504	synaptic vesicle cycle	8 (3.76%)	148 (1.18%)	0.003802	0.035107	LOC111057617 LOC111047996 LOC111043422 LOC111055574 LOC111059236 LOC111047425 LOC111057994 LOC111058051
P	GO:0042744	hydrogen peroxide catabolic process	4 (1.88%)	38 (0.3%)	0.003827	0.035107	LOC111052576 LOC111050331 LOC111049592 MSTRG.28518
P	GO:0018958	phenol-containing compound metabolic process	7 (3.29%)	117 (0.93%)	0.00383	0.035107	LOC111049383 LOC111048211 LOC111047790 LOC111050012 LOC111064574 LOC111057196 LOC111043567
P	GO:0045956	positive regulation of calcium ion-dependent exocytosis	3 (1.41%)	19 (0.15%)	0.003852	0.035107	LOC111047425 LOC111057617 LOC111055574
P	GO:0051149	positive regulation of muscle cell differentiation	3 (1.41%)	19 (0.15%)	0.003852	0.035107	LOC111056102 LOC111051102 LOC111043958
P	GO:0060401	cytosolic calcium ion transport	3 (1.41%)	19 (0.15%)	0.003852	0.035107	LOC111056529 LOC111049800 LOC111050043
P	GO:1903524	positive regulation of blood circulation	3 (1.41%)	19 (0.15%)	0.003852	0.035107	MSTRG.6169 LOC111046139 LOC111055511
P	GO:0035150	regulation of tube size	6 (2.82%)	88 (0.7%)	0.003854	0.035107	MSTRG.6169 LOC111048902 LOC111048211 LOC111064103 LOC111056529 LOC111055653
P	GO:1900542	regulation of purine nucleotide metabolic process	6 (2.82%)	89 (0.71%)	0.004075	0.036762	LOC111050622 LOC111048211 LOC111050143 LOC111048874 LOC111064302 LOC111056765
P	GO:0031033	myosin filament organization	2 (0.94%)	6 (0.05%)	0.004134	0.036762	LOC111056102 LOC111049488
P	GO:0031034	myosin filament assembly	2 (0.94%)	6 (0.05%)	0.004134	0.036762	LOC111056102 LOC111049488
P	GO:0035095	behavioral response to nicotine	2 (0.94%)	6 (0.05%)	0.004134	0.036762	LOC111051102 LOC111043958
P	GO:0060361	flight	2 (0.94%)	6 (0.05%)	0.004134	0.036762	LOC111049488 LOC111054035
P	GO:0090030	regulation of steroid hormone biosynthetic process	2 (0.94%)	6 (0.05%)	0.004134	0.036762	LOC111060559 LOC111057920
P	GO:1901379	regulation of potassium ion transmembrane transport	3 (1.41%)	20 (0.16%)	0.004475	0.039635	LOC111047668 LOC111052455 LOC111044518
P	GO:0042445	hormone metabolic process	7 (3.29%)	121 (0.97%)	0.004607	0.040237	LOC111048902 LOC111062474 LOC111064574 LOC111057196 LOC111059173 LOC111060464 LOC111062089
P	GO:0042743	hydrogen peroxide metabolic process	4 (1.88%)	40 (0.32%)	0.004615	0.040237	MSTRG.28518 LOC111049592 LOC111052576 LOC111050331
P	GO:0046928	regulation of neurotransmitter secretion	4 (1.88%)	40 (0.32%)	0.004615	0.040237	LOC111062474 LOC111063667 LOC111047884 LOC111055574
P	GO:0051591	response to cAMP	4 (1.88%)	40 (0.32%)	0.004615	0.040237	LOC111056529 LOC111060559 LOC111057920 MSTRG.28518
P	GO:0006906	vesicle fusion	5 (2.35%)	65 (0.52%)	0.004918	0.042716	LOC111047509 LOC111047425 LOC111057070 LOC111052220 LOC111058051
P	GO:0007189	adenylate cyclase-activating G-protein coupled receptor signaling pathway	4 (1.88%)	41 (0.33%)	0.005047	0.043325	LOC111056765 LOC111064302 LOC111048874 LOC111044256
P	GO:0046189	phenol-containing compound biosynthetic process	4 (1.88%)	41 (0.33%)	0.005047	0.043325	LOC111050012 LOC111043567 LOC111047790 LOC111049383
P	GO:0051588	regulation of neurotransmitter transport	4 (1.88%)	41 (0.33%)	0.005047	0.043325	LOC111062474 LOC111063667 LOC111047884 LOC111055574
P	GO:0035094	response to nicotine	3 (1.41%)	21 (0.17%)	0.005156	0.044092	LOC111048974 LOC111051102 LOC111043958
P	GO:0006140	regulation of nucleotide metabolic process	6 (2.82%)	94 (0.75%)	0.005325	0.045361	LOC111050622 LOC111048211 LOC111050143 LOC111048874 LOC111064302 LOC111056765
P	GO:0072348	sulfur compound transport	4 (1.88%)	42 (0.34%)	0.005505	0.04672	LOC111051089 LOC111045024 LOC111054387 LOC111046139
P	GO:0032989	cellular component morphogenesis	34 (15.96%)	1277 (10.2%)	0.005538	0.046824	LOC111064115 LOC111060342 LOC111064336 LOC111047732 LOC111056102 LOC111048626 LOC111052576 LOC111050331 LOC111049592 LOC111051670 LOC111045476 LOC111049488 LOC111050816 LOC111057932 LOC111045361 LOC111055788 LOC111055558 LOC111061265 LOC111056042 LOC111057090 LOC111049196 LOC111056719 LOC111054165 LOC111054035 LOC111046396 LOC111047509 LOC111051022 MSTRG.7671 LOC111057674 LOC111063466 LOC11106182…
P	GO:1903825	organic acid transmembrane transport	5 (2.35%)	67 (0.54%)	0.005596	0.047134	LOC111064336 LOC111058015 LOC111051810 LOC111057909 LOC111046139
P	GO:0097479	synaptic vesicle localization	8 (3.76%)	158 (1.26%)	0.005627	0.047136	LOC111057617 LOC111047996 LOC111043422 LOC111055574 LOC111059236 LOC111047732 LOC111047425 LOC111058051
P	GO:0009719	response to endogenous stimulus	20 (9.39%)	633 (5.06%)	0.005701	0.047136	LOC111048874 LOC111051634 LOC111056529 LOC111047861 LOC111051810 LOC111057909 LOC111056507 LOC111048974 LOC111062102 LOC111053646 LOC111048589 LOC111050622 LOC111051670 LOC111062474 LOC111048092 LOC111060559 LOC111057920 MSTRG.28518 LOC111051102 LOC111043958
P	GO:0015811	L-cystine transport	2 (0.94%)	7 (0.06%)	0.005723	0.047136	LOC111051089 LOC111045024
P	GO:0030070	insulin processing	2 (0.94%)	7 (0.06%)	0.005723	0.047136	LOC111062474 LOC111062089
P	GO:0032482	Rab protein signal transduction	2 (0.94%)	7 (0.06%)	0.005723	0.047136	LOC111063667 LOC111047884
P	GO:0070528	protein kinase C signaling	2 (0.94%)	7 (0.06%)	0.005723	0.047136	LOC111060559 LOC111057920
P	GO:0019932	second-messenger-mediated signaling	6 (2.82%)	96 (0.77%)	0.005896	0.048381	LOC111056102 LOC111052182 LOC111060559 LOC111057920 LOC111045476 LOC111048652

## Sheet: cluster2
Table S2-2.Results of GO enrichment analyses for Cluster2.
GO TYPE	GO ID	Description	GeneRatio	BgRatio	pvalue	fdr	geneID
C	GO:0005886	plasma membrane	31 (49.21%)	2728 (21.05%)	1e-06	0.000167	LOC111043328 LOC111054417 LOC111044977 LOC111045736 LOC111054219 LOC111046993 LOC111045154 LOC111047686 LOC111055660 LOC111055678 LOC111043544 LOC111050841 LOC111053393 LOC111052403 MSTRG.29738 LOC111053904 LOC111045739 LOC111063241 LOC111052458 LOC111060296 MSTRG.4107 MSTRG.25629 LOC111058042 LOC111056612 LOC111056073 LOC111061699 LOC111056558 LOC111045415 LOC111049286 LOC111052092 MSTRG.16086
C	GO:0071944	cell periphery	31 (49.21%)	2868 (22.13%)	2e-06	0.000261	LOC111043328 LOC111054417 LOC111044977 LOC111045736 LOC111054219 LOC111046993 LOC111045154 LOC111047686 LOC111055660 LOC111055678 LOC111043544 LOC111050841 LOC111053393 LOC111052403 MSTRG.29738 LOC111053904 LOC111045739 LOC111063241 LOC111052458 LOC111060296 MSTRG.4107 MSTRG.25629 LOC111058042 LOC111056612 LOC111056073 LOC111061699 LOC111056558 LOC111045415 LOC111049286 LOC111052092 MSTRG.16086
C	GO:0042995	cell projection	19 (30.16%)	1273 (9.82%)	6e-06	0.000477	LOC111043328 LOC111063241 MSTRG.29830 LOC111053904 MSTRG.36597 MSTRG.25629 LOC111049325 LOC111056558 LOC111053393 LOC111056515 LOC111052092 LOC111055660 MSTRG.4107 LOC111046993 LOC111049935 LOC111054337 LOC111054219 LOC111045739 LOC111045736
C	GO:0044463	cell projection part	13 (20.63%)	622 (4.8%)	7e-06	0.000477	LOC111043328 LOC111063241 LOC111053904 MSTRG.36597 MSTRG.25629 LOC111049325 LOC111056558 MSTRG.29830 LOC111055660 MSTRG.4107 LOC111054219 LOC111045739 LOC111045736
C	GO:0005891	voltage-gated calcium channel complex	3 (4.76%)	11 (0.08%)	1.8e-05	0.000928	LOC111054417 LOC111044977 LOC111045415
C	GO:0044459	plasma membrane part	19 (30.16%)	1428 (11.02%)	2.9e-05	0.001295	LOC111043328 LOC111054417 LOC111044977 LOC111045736 LOC111054219 LOC111046993 LOC111045154 LOC111056558 MSTRG.29738 LOC111063241 LOC111047686 LOC111045415 LOC111052403 LOC111055660 LOC111049286 LOC111052458 MSTRG.4107 LOC111052092 MSTRG.16086
C	GO:0097228	sperm principal piece	3 (4.76%)	15 (0.12%)	4.8e-05	0.001803	LOC111054219 LOC111045739 LOC111045736
C	GO:0044425	membrane part	35 (55.56%)	4150 (32.03%)	9.4e-05	0.003091	LOC111043328 LOC111054417 LOC111050841 LOC111044977 LOC111045736 LOC111054219 LOC111046993 LOC111045154 LOC111056558 MSTRG.36597 MSTRG.29738 LOC111063241 LOC111047686 LOC111052092 LOC111045415 LOC111052403 LOC111055660 LOC111045982 LOC111052105 LOC111053393 LOC111051367 LOC111053904 LOC111045739 LOC111060296 MSTRG.4107 LOC111044967 LOC111046319 LOC111056612 LOC111056073 LOC111061699 LOC111051815 …
C	GO:0034704	calcium channel complex	3 (4.76%)	20 (0.15%)	0.000118	0.003453	LOC111054417 LOC111044977 LOC111045415
C	GO:0016029	subrhabdomeral cisterna	2 (3.17%)	4 (0.03%)	0.000139	0.003663	LOC111055660 MSTRG.4107
C	GO:0097425	smooth endoplasmic reticulum part	2 (3.17%)	7 (0.05%)	0.000481	0.011544	LOC111055660 MSTRG.4107
C	GO:0031201	SNARE complex	3 (4.76%)	34 (0.26%)	0.000589	0.012952	LOC111053904 LOC111056558 MSTRG.25629
C	GO:0016323	basolateral plasma membrane	5 (7.94%)	151 (1.17%)	0.000821	0.01578	LOC111044977 LOC111054219 LOC111046993 LOC111045736 LOC111045154
C	GO:0044441	ciliary part	6 (9.52%)	229 (1.77%)	0.000837	0.01578	LOC111049325 LOC111056558 MSTRG.29830 LOC111054219 LOC111045739 LOC111045736
C	GO:0031224	intrinsic component of membrane	28 (44.44%)	3352 (25.87%)	0.001049	0.018463	LOC111050841 LOC111054417 LOC111047686 LOC111044977 LOC111045415 LOC111055660 LOC111054219 LOC111045982 LOC111052105 LOC111053393 LOC111052403 LOC111051367 LOC111053904 LOC111045739 LOC111060296 MSTRG.4107 LOC111045736 LOC111044967 LOC111046319 LOC111056612 LOC111056073 LOC111061699 LOC111049286 LOC111046993 LOC111052458 LOC111045154 LOC111052092 MSTRG.16086
C	GO:0034703	cation channel complex	4 (6.35%)	96 (0.74%)	0.001207	0.019908	LOC111054417 LOC111044977 LOC111045415 MSTRG.16086
C	GO:0098797	plasma membrane protein complex	6 (9.52%)	249 (1.92%)	0.00129	0.020027	LOC111043328 LOC111054417 MSTRG.29738 LOC111044977 LOC111045415 MSTRG.16086
C	GO:0044306	neuron projection terminus	4 (6.35%)	100 (0.77%)	0.001404	0.020588	LOC111063241 LOC111053904 MSTRG.36597 MSTRG.25629
C	GO:0036126	sperm flagellum	3 (4.76%)	55 (0.42%)	0.0024	0.033354	LOC111054219 LOC111045739 LOC111045736
C	GO:0030672	synaptic vesicle membrane	3 (4.76%)	58 (0.45%)	0.002794	0.035127	LOC111054219 LOC111053904 LOC111045736
C	GO:0099501	exocytic vesicle membrane	3 (4.76%)	58 (0.45%)	0.002794	0.035127	LOC111054219 LOC111053904 LOC111045736
C	GO:0098793	presynapse	6 (9.52%)	300 (2.32%)	0.003291	0.038863	LOC111063241 LOC111053904 MSTRG.36597 MSTRG.25629 LOC111054219 LOC111045736
C	GO:0098827	endoplasmic reticulum subcompartment	2 (3.17%)	18 (0.14%)	0.003386	0.038863	LOC111055660 MSTRG.4107
C	GO:0001726	ruffle	3 (4.76%)	63 (0.49%)	0.003535	0.038882	LOC111043328 LOC111054337 LOC111063241
C	GO:0016021	integral component of membrane	26 (41.27%)	3275 (25.28%)	0.00386	0.040761	LOC111054417 LOC111044977 LOC111045415 LOC111055660 LOC111054219 LOC111045982 LOC111052105 LOC111053393 LOC111052403 LOC111051367 LOC111053904 LOC111045739 LOC111060296 MSTRG.4107 LOC111045736 LOC111044967 LOC111046319 LOC111056612 LOC111056073 LOC111061699 LOC111049286 LOC111046993 LOC111052458 LOC111045154 LOC111052092 MSTRG.16086
C	GO:0005790	smooth endoplasmic reticulum	2 (3.17%)	21 (0.16%)	0.004604	0.046746	LOC111055660 MSTRG.4107
C	GO:0016013	syntrophin complex	1 (1.59%)	1 (0.01%)	0.004862	0.047542	LOC111043328
F	GO:0046873	metal ion transmembrane transporter activity	12 (19.05%)	319 (2.56%)	0	1.8e-05	LOC111052092 LOC111046993 LOC111055660 MSTRG.4107 MSTRG.16086 LOC111044977 LOC111054417 LOC111054219 LOC111045739 LOC111045736 LOC111052458 LOC111045415
F	GO:0022804	active transmembrane transporter activity	12 (19.05%)	407 (3.27%)	1e-06	0.000127	LOC111052092 LOC111045154 LOC111052403 LOC111056073 LOC111055660 MSTRG.4107 LOC111046993 LOC111054219 LOC111045739 LOC111045736 LOC111045982 LOC111052458
F	GO:0022890	inorganic cation transmembrane transporter activity	12 (19.05%)	423 (3.4%)	1e-06	0.000127	LOC111052092 LOC111046993 LOC111055660 MSTRG.4107 MSTRG.16086 LOC111044977 LOC111054417 LOC111054219 LOC111045739 LOC111045736 LOC111052458 LOC111045415
F	GO:0022891	substrate-specific transmembrane transporter activity	17 (26.98%)	923 (7.41%)	2e-06	0.000176	LOC111045154 LOC111052092 LOC111046993 LOC111052403 LOC111056073 LOC111045982 LOC111055660 MSTRG.4107 MSTRG.16086 LOC111053393 LOC111044977 LOC111054417 LOC111054219 LOC111045739 LOC111045736 LOC111052458 LOC111045415
F	GO:0022857	transmembrane transporter activity	17 (26.98%)	1019 (8.18%)	8e-06	0.000407	LOC111045154 LOC111052092 LOC111046993 LOC111052403 LOC111056073 LOC111045982 LOC111055660 MSTRG.4107 MSTRG.16086 LOC111053393 LOC111044977 LOC111054417 LOC111054219 LOC111045739 LOC111045736 LOC111052458 LOC111045415
F	GO:0015491	cation:cation antiporter activity	4 (6.35%)	26 (0.21%)	8e-06	0.000407	LOC111054219 LOC111045739 LOC111045736 LOC111052458
F	GO:0015298	solute:cation antiporter activity	4 (6.35%)	27 (0.22%)	1e-05	0.000407	LOC111054219 LOC111045739 LOC111045736 LOC111052458
F	GO:0015075	ion transmembrane transporter activity	15 (23.81%)	819 (6.58%)	1e-05	0.000407	LOC111045154 LOC111052092 LOC111046993 LOC111045982 LOC111055660 MSTRG.4107 MSTRG.16086 LOC111053393 LOC111044977 LOC111054417 LOC111054219 LOC111045739 LOC111045736 LOC111052458 LOC111045415
F	GO:0008324	cation transmembrane transporter activity	12 (19.05%)	527 (4.23%)	1.1e-05	0.000407	LOC111052092 LOC111046993 LOC111055660 MSTRG.4107 MSTRG.16086 LOC111044977 LOC111054417 LOC111054219 LOC111045739 LOC111045736 LOC111052458 LOC111045415
F	GO:0022892	substrate-specific transporter activity	17 (26.98%)	1063 (8.54%)	1.4e-05	0.000466	LOC111045154 LOC111052092 LOC111046993 LOC111052403 LOC111056073 LOC111045982 LOC111055660 MSTRG.4107 MSTRG.16086 LOC111053393 LOC111044977 LOC111054417 LOC111054219 LOC111045739 LOC111045736 LOC111052458 LOC111045415
F	GO:0015085	calcium ion transmembrane transporter activity	6 (9.52%)	106 (0.85%)	1.5e-05	0.000466	LOC111055660 MSTRG.4107 LOC111044977 LOC111054417 LOC111052458 LOC111045415
F	GO:0015385	sodium:proton antiporter activity	3 (4.76%)	11 (0.09%)	2e-05	0.000559	LOC111054219 LOC111045739 LOC111045736
F	GO:0005451	monovalent cation:proton antiporter activity	3 (4.76%)	13 (0.1%)	3.4e-05	0.000888	LOC111054219 LOC111045739 LOC111045736
F	GO:0015291	secondary active transmembrane transporter activity	8 (12.7%)	254 (2.04%)	3.9e-05	0.000955	LOC111052092 LOC111045154 LOC111046993 LOC111054219 LOC111045739 LOC111045736 LOC111045982 LOC111052458
F	GO:0015299	solute:proton antiporter activity	3 (4.76%)	14 (0.11%)	4.3e-05	0.000976	LOC111054219 LOC111045739 LOC111045736
F	GO:1901618	organic hydroxy compound transmembrane transporter activity	4 (6.35%)	41 (0.33%)	5.2e-05	0.001073	LOC111045154 LOC111052403 LOC111056073 LOC111052092
F	GO:0005245	voltage-gated calcium channel activity	3 (4.76%)	15 (0.12%)	5.4e-05	0.001073	LOC111044977 LOC111054417 LOC111045415
F	GO:0005215	transporter activity	17 (26.98%)	1193 (9.58%)	6.1e-05	0.001152	LOC111045154 LOC111052092 LOC111046993 LOC111052403 LOC111056073 LOC111045982 LOC111055660 MSTRG.4107 MSTRG.16086 LOC111053393 LOC111044977 LOC111054417 LOC111054219 LOC111045739 LOC111045736 LOC111052458 LOC111045415
F	GO:0072509	divalent inorganic cation transmembrane transporter activity	6 (9.52%)	137 (1.1%)	6.5e-05	0.001152	LOC111055660 MSTRG.4107 LOC111044977 LOC111054417 LOC111052458 LOC111045415
F	GO:0008331	high voltage-gated calcium channel activity	2 (3.17%)	3 (0.02%)	7.5e-05	0.001216	LOC111044977 LOC111054417
F	GO:0010348	lithium:proton antiporter activity	2 (3.17%)	3 (0.02%)	7.5e-05	0.001216	LOC111054219 LOC111045736
F	GO:0005319	lipid transporter activity	5 (7.94%)	98 (0.79%)	0.000134	0.00198	LOC111045154 LOC111052403 LOC111056073 LOC111055660 MSTRG.4107
F	GO:0099516	ion antiporter activity	4 (6.35%)	52 (0.42%)	0.000134	0.00198	LOC111054219 LOC111045739 LOC111045736 LOC111052458
F	GO:0015081	sodium ion transmembrane transporter activity	5 (7.94%)	111 (0.89%)	0.00024	0.003384	LOC111052092 LOC111054219 LOC111045739 LOC111045736 LOC111052458
F	GO:1990050	phosphatidic acid transporter activity	2 (3.17%)	7 (0.06%)	0.000521	0.007059	LOC111055660 MSTRG.4107
F	GO:0015297	antiporter activity	4 (6.35%)	77 (0.62%)	0.000611	0.007712	LOC111054219 LOC111045739 LOC111045736 LOC111052458
F	GO:0015077	monovalent inorganic cation transmembrane transporter activity	7 (11.11%)	289 (2.32%)	0.000614	0.007712	LOC111052092 LOC111046993 MSTRG.16086 LOC111054219 LOC111045739 LOC111045736 LOC111052458
F	GO:0005262	calcium channel activity	4 (6.35%)	78 (0.63%)	0.000641	0.007766	LOC111044977 LOC111054417 LOC111045415 LOC111052458
F	GO:0022843	voltage-gated cation channel activity	4 (6.35%)	79 (0.63%)	0.000673	0.007869	MSTRG.16086 LOC111044977 LOC111054417 LOC111045415
F	GO:0008526	phosphatidylinositol transporter activity	2 (3.17%)	9 (0.07%)	0.000887	0.010019	LOC111055660 MSTRG.4107
F	GO:0008525	phosphatidylcholine transporter activity	2 (3.17%)	10 (0.08%)	0.001105	0.01208	LOC111055660 MSTRG.4107
F	GO:0005001	transmembrane receptor protein tyrosine phosphatase activity	2 (3.17%)	12 (0.1%)	0.00161	0.016049	LOC111060296 LOC111061699
F	GO:0019198	transmembrane receptor protein phosphatase activity	2 (3.17%)	12 (0.1%)	0.00161	0.016049	LOC111060296 LOC111061699
F	GO:0070300	phosphatidic acid binding	2 (3.17%)	12 (0.1%)	0.00161	0.016049	LOC111055660 MSTRG.4107
F	GO:0005548	phospholipid transporter activity	3 (4.76%)	47 (0.38%)	0.001708	0.016545	LOC111055660 MSTRG.4107 LOC111052403
F	GO:0005244	voltage-gated ion channel activity	4 (6.35%)	107 (0.86%)	0.002081	0.019063	MSTRG.16086 LOC111044977 LOC111054417 LOC111045415
F	GO:0022832	voltage-gated channel activity	4 (6.35%)	107 (0.86%)	0.002081	0.019063	MSTRG.16086 LOC111044977 LOC111054417 LOC111045415
F	GO:0004115	3',5'-cyclic-AMP phosphodiesterase activity	2 (3.17%)	17 (0.14%)	0.003263	0.029111	LOC111044032 LOC111046669
F	GO:0034040	lipid-transporting ATPase activity	2 (3.17%)	18 (0.14%)	0.003659	0.031011	LOC111052403 LOC111056073
F	GO:0034041	sterol-transporting ATPase activity	2 (3.17%)	18 (0.14%)	0.003659	0.031011	LOC111052403 LOC111056073
F	GO:0005261	cation channel activity	5 (7.94%)	213 (1.71%)	0.004395	0.034965	MSTRG.16086 LOC111044977 LOC111054417 LOC111045415 LOC111052458
F	GO:0016820	hydrolase activity, acting on acid anhydrides, catalyzing transmembrane movement of substances	4 (6.35%)	132 (1.06%)	0.004435	0.034965	LOC111052403 LOC111056073 LOC111055660 MSTRG.4107
F	GO:0042626	ATPase activity, coupled to transmembrane movement of substances	4 (6.35%)	132 (1.06%)	0.004435	0.034965	LOC111052403 LOC111056073 LOC111055660 MSTRG.4107
F	GO:0005388	calcium-transporting ATPase activity	2 (3.17%)	21 (0.17%)	0.004974	0.037289	LOC111055660 MSTRG.4107
F	GO:0004054	arginine kinase activity	1 (1.59%)	1 (0.01%)	0.00506	0.037289	LOC111050889
F	GO:0035827	rubidium ion transmembrane transporter activity	1 (1.59%)	1 (0.01%)	0.00506	0.037289	LOC111046993
F	GO:0043492	ATPase activity, coupled to movement of substances	4 (6.35%)	138 (1.11%)	0.005191	0.03744	LOC111052403 LOC111056073 LOC111055660 MSTRG.4107
F	GO:0015665	alcohol transmembrane transporter activity	2 (3.17%)	22 (0.18%)	0.005453	0.037727	LOC111052403 LOC111056073
F	GO:0017127	cholesterol transporter activity	2 (3.17%)	22 (0.18%)	0.005453	0.037727	LOC111052403 LOC111056073
F	GO:0015399	primary active transmembrane transporter activity	4 (6.35%)	149 (1.2%)	0.006792	0.045146	LOC111052403 LOC111056073 LOC111055660 MSTRG.4107
F	GO:0015405	P-P-bond-hydrolysis-driven transmembrane transporter activity	4 (6.35%)	149 (1.2%)	0.006792	0.045146	LOC111052403 LOC111056073 LOC111055660 MSTRG.4107
P	GO:1903012	positive regulation of bone development	2 (3.13%)	3 (0.02%)	7.7e-05	0.030056	LOC111054219 LOC111045736
P	GO:2001206	positive regulation of osteoclast development	2 (3.13%)	3 (0.02%)	7.7e-05	0.030056	LOC111054219 LOC111045736
P	GO:0038128	ERBB2 signaling pathway	2 (3.13%)	4 (0.03%)	0.000153	0.030056	LOC111060296 LOC111061699
P	GO:0045672	positive regulation of osteoclast differentiation	2 (3.13%)	4 (0.03%)	0.000153	0.030056	LOC111054219 LOC111045736
P	GO:0071476	cellular hypotonic response	2 (3.13%)	4 (0.03%)	0.000153	0.030056	LOC111046993 LOC111049935
P	GO:1902875	regulation of embryonic pattern specification	3 (4.69%)	22 (0.18%)	0.000183	0.030056	LOC111049904 LOC111053904 MSTRG.36597
P	GO:0006811	ion transport	13 (20.31%)	810 (6.47%)	0.000191	0.030056	LOC111053393 LOC111046993 LOC111052458 LOC111044977 LOC111052403 LOC111045154 LOC111045739 LOC111045736 LOC111054219 LOC111045415 LOC111045982 LOC111055660 MSTRG.4107
P	GO:0007268	synaptic transmission	8 (12.5%)	324 (2.59%)	0.000232	0.030056	LOC111044032 MSTRG.9459 LOC111054417 LOC111046993 LOC111049674 MSTRG.36597 MSTRG.25629 LOC111053904
P	GO:0099536	synaptic signaling	8 (12.5%)	327 (2.61%)	0.000247	0.030056	LOC111044032 MSTRG.9459 LOC111054417 LOC111046993 LOC111049674 MSTRG.36597 MSTRG.25629 LOC111053904
P	GO:0099537	trans-synaptic signaling	8 (12.5%)	327 (2.61%)	0.000247	0.030056	LOC111044032 MSTRG.9459 LOC111054417 LOC111046993 LOC111049674 MSTRG.36597 MSTRG.25629 LOC111053904
P	GO:0006971	hypotonic response	2 (3.13%)	5 (0.04%)	0.000255	0.030056	LOC111046993 LOC111049935
P	GO:0048856	anatomical structure development	33 (51.56%)	3792 (30.3%)	0.000296	0.031324	LOC111052458 LOC111043328 LOC111060296 LOC111061699 LOC111051019 LOC111063241 LOC111052144 LOC111056612 LOC111044673 LOC111053393 LOC111049904 LOC111056849 LOC111044967 MSTRG.1463 LOC111043544 LOC111048786 LOC111044977 LOC111056515 LOC111060772 LOC111059969 LOC111053904 LOC111049286 LOC111049325 LOC111056558 MSTRG.29830 MSTRG.24156 LOC111049935 LOC111058042 LOC111054337 LOC111044032 MSTRG.36597 L…
P	GO:0022406	membrane docking	4 (6.25%)	64 (0.51%)	0.000314	0.031324	LOC111056558 MSTRG.36597 LOC111053904 MSTRG.25629
P	GO:0002763	positive regulation of myeloid leukocyte differentiation	2 (3.13%)	7 (0.06%)	0.000532	0.049266	LOC111054219 LOC111045736

## Sheet: cluster3
Table S2-3.Results of GO enrichment analyses for Cluster3.
GO TYPE	GO ID	Description	GeneRatio	BgRatio	pvalue	fdr	geneID
F	GO:0004028	3-chloroallyl aldehyde dehydrogenase activity	1 (14.29%)	1 (0.01%)	0.000562	0.006559	LOC111059573
F	GO:0004648	O-phospho-L-serine:2-oxoglutarate aminotransferase activity	1 (14.29%)	1 (0.01%)	0.000562	0.006559	LOC111063659
F	GO:0046577	long-chain-alcohol oxidase activity	1 (14.29%)	1 (0.01%)	0.000562	0.006559	LOC111059573
F	GO:0047391	alkylglycerophosphoethanolamine phosphodiesterase activity	1 (14.29%)	1 (0.01%)	0.000562	0.006559	LOC111050790
F	GO:0050061	long-chain-aldehyde dehydrogenase activity	1 (14.29%)	1 (0.01%)	0.000562	0.006559	LOC111059573
F	GO:0052814	medium-chain-aldehyde dehydrogenase activity	1 (14.29%)	1 (0.01%)	0.000562	0.006559	LOC111059573
F	GO:0004030	aldehyde dehydrogenase [NAD(P)+] activity	1 (14.29%)	2 (0.02%)	0.001124	0.008429	LOC111059573
F	GO:0018479	benzaldehyde dehydrogenase (NAD+) activity	1 (14.29%)	2 (0.02%)	0.001124	0.008429	LOC111059573
F	GO:0001875	lipopolysaccharide receptor activity	1 (14.29%)	3 (0.02%)	0.001686	0.008429	LOC111044179
F	GO:0008035	high-density lipoprotein particle binding	1 (14.29%)	3 (0.02%)	0.001686	0.008429	LOC111044179
F	GO:0046987	N-acetyllactosamine beta-1,3-glucuronosyltransferase activity	1 (14.29%)	3 (0.02%)	0.001686	0.008429	LOC111057449
F	GO:0046988	asioloorosomucoid beta-1,3-glucuronosyltransferase activity	1 (14.29%)	3 (0.02%)	0.001686	0.008429	LOC111057449
F	GO:0046989	galactosyl beta-1,3 N-acetylgalactosamine beta-1,3-glucuronosyltransferase activity	1 (14.29%)	3 (0.02%)	0.001686	0.008429	LOC111057449
F	GO:0070506	high-density lipoprotein particle receptor activity	1 (14.29%)	3 (0.02%)	0.001686	0.008429	LOC111044179
F	GO:0016899	oxidoreductase activity, acting on the CH-OH group of donors, oxygen as acceptor	1 (14.29%)	4 (0.03%)	0.002247	0.010487	LOC111059573
F	GO:0008329	signaling pattern recognition receptor activity	1 (14.29%)	6 (0.05%)	0.003369	0.01072	LOC111044179
F	GO:0015018	galactosylgalactosylxylosylprotein 3-beta-glucuronosyltransferase activity	1 (14.29%)	6 (0.05%)	0.003369	0.01072	LOC111057449
F	GO:0030169	low-density lipoprotein particle binding	1 (14.29%)	6 (0.05%)	0.003369	0.01072	LOC111044179
F	GO:0034186	apolipoprotein A-I binding	1 (14.29%)	6 (0.05%)	0.003369	0.01072	LOC111044179
F	GO:0038187	pattern recognition receptor activity	1 (14.29%)	6 (0.05%)	0.003369	0.01072	LOC111044179
F	GO:0071813	lipoprotein particle binding	1 (14.29%)	6 (0.05%)	0.003369	0.01072	LOC111044179
F	GO:0071814	protein-lipid complex binding	1 (14.29%)	6 (0.05%)	0.003369	0.01072	LOC111044179
F	GO:0001530	lipopolysaccharide binding	1 (14.29%)	10 (0.08%)	0.00561	0.017073	LOC111044179
F	GO:0004029	aldehyde dehydrogenase (NAD) activity	1 (14.29%)	13 (0.1%)	0.007288	0.020405	LOC111059573
F	GO:0030228	lipoprotein particle receptor activity	1 (14.29%)	13 (0.1%)	0.007288	0.020405	LOC111044179
F	GO:0034185	apolipoprotein binding	1 (14.29%)	14 (0.11%)	0.007846	0.021124	LOC111044179
F	GO:0004622	lysophospholipase activity	1 (14.29%)	15 (0.12%)	0.008405	0.02179	LOC111050790
F	GO:0097602	cullin family protein binding	1 (14.29%)	17 (0.14%)	0.009521	0.023802	MSTRG.8984
F	GO:0008106	alcohol dehydrogenase (NADP+) activity	1 (14.29%)	18 (0.14%)	0.010078	0.024327	LOC111059573
F	GO:0004033	aldo-keto reductase (NADP) activity	1 (14.29%)	19 (0.15%)	0.010636	0.024817	LOC111059573
F	GO:0001540	beta-amyloid binding	1 (14.29%)	21 (0.17%)	0.01175	0.026531	LOC111044179
F	GO:0008483	transaminase activity	1 (14.29%)	29 (0.23%)	0.016194	0.034352	LOC111063659
F	GO:0016769	transferase activity, transferring nitrogenous groups	1 (14.29%)	29 (0.23%)	0.016194	0.034352	LOC111063659
F	GO:0031624	ubiquitin conjugating enzyme binding	1 (14.29%)	34 (0.27%)	0.018964	0.039043	MSTRG.8984
F	GO:0044390	ubiquitin-like protein conjugating enzyme binding	1 (14.29%)	37 (0.3%)	0.020622	0.041244	MSTRG.8984
F	GO:0015020	glucuronosyltransferase activity	1 (14.29%)	43 (0.35%)	0.023931	0.046533	LOC111057449
F	GO:0038024	cargo receptor activity	1 (14.29%)	47 (0.38%)	0.026132	0.04944	LOC111044179
P	GO:0006629	lipid metabolic process	5 (50%)	890 (7.11%)	0.000335	0.048581	LOC111057449 LOC111059573 LOC111044179 LOC111050790 LOC111045617
P	GO:0034308	primary alcohol metabolic process	2 (20%)	36 (0.29%)	0.000357	0.048581	LOC111050790 LOC111059573
P	GO:0044281	small molecule metabolic process	6 (60%)	1680 (13.42%)	0.000751	0.048581	LOC111059573 LOC111050790 LOC111057449 LOC111044179 LOC111045617 LOC111063659
P	GO:0033306	phytol metabolic process	1 (10%)	1 (0.01%)	0.000799	0.048581	LOC111059573
P	GO:1903173	fatty alcohol metabolic process	1 (10%)	1 (0.01%)	0.000799	0.048581	LOC111059573
P	GO:0006066	alcohol metabolic process	3 (30%)	269 (2.15%)	0.001054	0.048581	LOC111050790 LOC111059573 LOC111044179
P	GO:0044255	cellular lipid metabolic process	4 (40%)	680 (5.43%)	0.001394	0.048581	LOC111057449 LOC111059573 LOC111050790 LOC111045617
P	GO:0007422	peripheral nervous system development	2 (20%)	93 (0.74%)	0.002365	0.048581	LOC111057449 LOC111059573
P	GO:0006910	phagocytosis, recognition	1 (10%)	3 (0.02%)	0.002395	0.048581	LOC111044179
P	GO:0015920	lipopolysaccharide transport	1 (10%)	3 (0.02%)	0.002395	0.048581	LOC111044179
P	GO:0032497	detection of lipopolysaccharide	1 (10%)	3 (0.02%)	0.002395	0.048581	LOC111044179
P	GO:0034384	high-density lipoprotein particle clearance	1 (10%)	3 (0.02%)	0.002395	0.048581	LOC111044179
P	GO:0043654	recognition of apoptotic cell	1 (10%)	3 (0.02%)	0.002395	0.048581	LOC111044179
P	GO:0044406	adhesion of symbiont to host	1 (10%)	3 (0.02%)	0.002395	0.048581	LOC111044179
P	GO:0070291	N-acylethanolamine metabolic process	1 (10%)	3 (0.02%)	0.002395	0.048581	LOC111050790
P	GO:0010886	positive regulation of cholesterol storage	1 (10%)	4 (0.03%)	0.003193	0.048581	LOC111044179
P	GO:0010899	regulation of phosphatidylcholine catabolic process	1 (10%)	4 (0.03%)	0.003193	0.048581	LOC111044179
P	GO:0032490	detection of molecule of bacterial origin	1 (10%)	4 (0.03%)	0.003193	0.048581	LOC111044179
P	GO:0035376	sterol import	1 (10%)	4 (0.03%)	0.003193	0.048581	LOC111044179
P	GO:0035461	vitamin transmembrane transport	1 (10%)	4 (0.03%)	0.003193	0.048581	LOC111044179
P	GO:0070508	cholesterol import	1 (10%)	4 (0.03%)	0.003193	0.048581	LOC111044179
P	GO:1901615	organic hydroxy compound metabolic process	3 (30%)	411 (3.28%)	0.003552	0.048581	LOC111050790 LOC111059573 LOC111044179
P	GO:0060696	regulation of phospholipid catabolic process	1 (10%)	5 (0.04%)	0.003989	0.048581	LOC111044179
P	GO:0006564	L-serine biosynthetic process	1 (10%)	6 (0.05%)	0.004786	0.048581	LOC111063659
P	GO:0006707	cholesterol catabolic process	1 (10%)	6 (0.05%)	0.004786	0.048581	LOC111044179
P	GO:0009595	detection of biotic stimulus	1 (10%)	6 (0.05%)	0.004786	0.048581	LOC111044179
P	GO:0016127	sterol catabolic process	1 (10%)	6 (0.05%)	0.004786	0.048581	LOC111044179
P	GO:0032770	positive regulation of monooxygenase activity	1 (10%)	6 (0.05%)	0.004786	0.048581	LOC111044179
P	GO:0034381	plasma lipoprotein particle clearance	1 (10%)	6 (0.05%)	0.004786	0.048581	LOC111044179
P	GO:0034383	low-density lipoprotein particle clearance	1 (10%)	6 (0.05%)	0.004786	0.048581	LOC111044179
P	GO:0046292	formaldehyde metabolic process	1 (10%)	6 (0.05%)	0.004786	0.048581	LOC111059573
P	GO:0051000	positive regulation of nitric-oxide synthase activity	1 (10%)	6 (0.05%)	0.004786	0.048581	LOC111044179
P	GO:0098581	detection of external biotic stimulus	1 (10%)	6 (0.05%)	0.004786	0.048581	LOC111044179

## Sheet: cluster4
Table S2-4.Results of GO enrichment analyses for Cluster4.
GO TYPE	GO ID	Description	GeneRatio	BgRatio	pvalue	fdr	geneID
C	GO:0005779	integral component of peroxisomal membrane	3 (6.25%)	27 (0.21%)	0.000131	0.011932	LOC111052054 LOC111061519 LOC111055060
C	GO:0031231	intrinsic component of peroxisomal membrane	3 (6.25%)	27 (0.21%)	0.000131	0.011932	LOC111052054 LOC111061519 LOC111055060
C	GO:0030424	axon	7 (14.58%)	402 (3.1%)	0.000644	0.039096	LOC111045379 LOC111046550 LOC111047814 LOC111055641 LOC111055734 LOC111055831 LOC111060933
C	GO:0005778	peroxisomal membrane	3 (6.25%)	58 (0.45%)	0.001276	0.046452	LOC111052054 LOC111061519 LOC111055060
C	GO:0031903	microbody membrane	3 (6.25%)	58 (0.45%)	0.001276	0.046452	LOC111052054 LOC111061519 LOC111055060
F	GO:0080019	fatty-acyl-CoA reductase (alcohol-forming) activity	3 (5.77%)	21 (0.17%)	8.7e-05	0.020538	LOC111052054 LOC111061519 LOC111055060
F	GO:0045735	nutrient reservoir activity	2 (3.85%)	7 (0.06%)	0.000354	0.042007	LOC111055914 LOC111054088
P	GO:0035337	fatty-acyl-CoA metabolic process	4 (8.33%)	38 (0.3%)	1.3e-05	0.007424	LOC111052054 LOC111061519 LOC111055060 LOC111045556
P	GO:0008611	ether lipid biosynthetic process	3 (6.25%)	17 (0.14%)	3.5e-05	0.007424	LOC111052054 LOC111061519 LOC111055060
P	GO:0046504	glycerol ether biosynthetic process	3 (6.25%)	17 (0.14%)	3.5e-05	0.007424	LOC111052054 LOC111061519 LOC111055060
P	GO:1901503	ether biosynthetic process	3 (6.25%)	18 (0.14%)	4.1e-05	0.007424	LOC111052054 LOC111061519 LOC111055060
P	GO:0046485	ether lipid metabolic process	3 (6.25%)	19 (0.15%)	4.9e-05	0.007424	LOC111052054 LOC111061519 LOC111055060
P	GO:0097384	cellular lipid biosynthetic process	3 (6.25%)	19 (0.15%)	4.9e-05	0.007424	LOC111052054 LOC111061519 LOC111055060
P	GO:0010025	wax biosynthetic process	3 (6.25%)	21 (0.17%)	6.7e-05	0.007424	LOC111052054 LOC111061519 LOC111055060
P	GO:0010166	wax metabolic process	3 (6.25%)	21 (0.17%)	6.7e-05	0.007424	LOC111052054 LOC111061519 LOC111055060
P	GO:0006662	glycerol ether metabolic process	3 (6.25%)	24 (0.19%)	0.000101	0.007424	LOC111052054 LOC111061519 LOC111055060
P	GO:0035336	long-chain fatty-acyl-CoA metabolic process	3 (6.25%)	24 (0.19%)	0.000101	0.007424	LOC111052054 LOC111061519 LOC111055060
P	GO:0007155	cell adhesion	9 (18.75%)	506 (4.04%)	0.00011	0.007424	LOC111046550 LOC111047814 LOC111054122 LOC111055734 MSTRG.2992 LOC111044914 LOC111049809 LOC111045975 LOC111055641
P	GO:0018904	ether metabolic process	3 (6.25%)	25 (0.2%)	0.000115	0.007424	LOC111052054 LOC111061519 LOC111055060
P	GO:0008038	neuron recognition	6 (12.5%)	203 (1.62%)	0.000118	0.007424	LOC111054122 LOC111046550 LOC111055641 LOC111055734 LOC111060933 LOC111049809
P	GO:0022610	biological adhesion	9 (18.75%)	511 (4.08%)	0.000119	0.007424	LOC111046550 LOC111047814 LOC111054122 LOC111055734 MSTRG.2992 LOC111044914 LOC111049809 LOC111045975 LOC111055641
P	GO:0007413	axonal fasciculation	3 (6.25%)	26 (0.21%)	0.000129	0.007424	LOC111046550 LOC111055641 LOC111055734
P	GO:0031290	retinal ganglion cell axon guidance	3 (6.25%)	26 (0.21%)	0.000129	0.007424	LOC111046550 LOC111047814 LOC111055734
P	GO:0008037	cell recognition	6 (12.5%)	215 (1.72%)	0.000161	0.0087	LOC111054122 LOC111046550 LOC111055641 LOC111055734 LOC111060933 LOC111049809
P	GO:0006637	acyl-CoA metabolic process	4 (8.33%)	96 (0.77%)	0.000489	0.022284	LOC111052054 LOC111061519 LOC111055060 LOC111045556
P	GO:0035383	thioester metabolic process	4 (8.33%)	96 (0.77%)	0.000489	0.022284	LOC111052054 LOC111061519 LOC111055060 LOC111045556
P	GO:0007412	axon target recognition	2 (4.17%)	9 (0.07%)	0.00051	0.022284	LOC111046550 LOC111055734
P	GO:0045463	R8 cell development	2 (4.17%)	9 (0.07%)	0.00051	0.022284	LOC111046550 LOC111055734
P	GO:0048841	regulation of axon extension involved in axon guidance	2 (4.17%)	11 (0.09%)	0.000775	0.031486	LOC111046550 LOC111055734
P	GO:0007156	homophilic cell adhesion via plasma membrane adhesion molecules	4 (8.33%)	109 (0.87%)	0.000789	0.031486	LOC111046550 LOC111047814 LOC111054122 LOC111055734
P	GO:0048846	axon extension involved in axon guidance	2 (4.17%)	12 (0.1%)	0.000928	0.034065	LOC111046550 LOC111055734
P	GO:1902284	neuron projection extension involved in neuron projection guidance	2 (4.17%)	12 (0.1%)	0.000928	0.034065	LOC111046550 LOC111055734
P	GO:0050774	negative regulation of dendrite morphogenesis	2 (4.17%)	13 (0.1%)	0.001094	0.038616	LOC111046550 LOC111055734
P	GO:0098742	cell-cell adhesion via plasma-membrane adhesion molecules	4 (8.33%)	123 (0.98%)	0.001238	0.042088	LOC111046550 LOC111047814 LOC111054122 LOC111055734

## Sheet: cluster5
Table S2-5.Results of GO enrichment analyses for Cluster5.
GO TYPE	GO ID	Description	GeneRatio	BgRatio	pvalue	fdr	geneID
C	GO:0030014	CCR4-NOT complex	2 (13.33%)	18 (0.14%)	0.000189	0.019693	LOC111054866 LOC111053252

## Sheet: cluster6
Table S2-6.Results of GO enrichment analyses for Cluster6.
GO TYPE	GO ID	Description	GeneRatio	BgRatio	pvalue	fdr	geneID
F	GO:0050254	rhodopsin kinase activity	2 (2.38%)	3 (0.02%)	0.000134	0.021399	LOC111046871 MSTRG.9789
F	GO:0004697	protein kinase C activity	3 (3.57%)	16 (0.13%)	0.000156	0.021399	LOC111046812 LOC111047809 LOC111052561
F	GO:0004703	G-protein coupled receptor kinase activity	2 (2.38%)	4 (0.03%)	0.000267	0.021399	LOC111046871 MSTRG.9789
F	GO:0010997	anaphase-promoting complex binding	2 (2.38%)	4 (0.03%)	0.000267	0.021399	LOC111059580 LOC111046109
P	GO:0035186	syncytial blastoderm mitotic cell cycle	3 (3.9%)	12 (0.1%)	4.7e-05	0.03947	LOC111055557 LOC111059235 LOC111048104
P	GO:0033301	cell cycle comprising mitosis without cytokinesis	3 (3.9%)	15 (0.12%)	9.7e-05	0.03947	LOC111055557 LOC111059235 LOC111048104
P	GO:0090128	regulation of synapse maturation	2 (2.6%)	3 (0.02%)	0.000112	0.03947	LOC111059580 LOC111046109
P	GO:0090129	positive regulation of synapse maturation	2 (2.6%)	3 (0.02%)	0.000112	0.03947	LOC111059580 LOC111046109
P	GO:0035561	regulation of chromatin binding	3 (3.9%)	16 (0.13%)	0.000118	0.03947	LOC111055557 LOC111059235 LOC111048104

## Sheet: cluster7
Table S2-7.Results of GO enrichment analyses for Cluster7.
GO TYPE	GO ID	Description	GeneRatio	BgRatio	pvalue	fdr	geneID
C	GO:0036019	endolysosome	3 (3.8%)	16 (0.12%)	0.000115	0.022153	LOC111052085 LOC111043716 LOC111051525
F	GO:0004075	biotin carboxylase activity	6 (7.14%)	12 (0.1%)	0	0	LOC111043602 LOC111055638 MSTRG.37065 LOC111054529 LOC111059250 LOC111062686
F	GO:0009374	biotin binding	6 (7.14%)	12 (0.1%)	0	0	LOC111043602 LOC111055638 MSTRG.37065 LOC111054529 LOC111059250 LOC111062686
F	GO:0016885	ligase activity, forming carbon-carbon bonds	6 (7.14%)	15 (0.12%)	0	0	LOC111043602 LOC111055638 LOC111062686 MSTRG.37065 LOC111054529 LOC111059250
F	GO:0033293	monocarboxylic acid binding	6 (7.14%)	19 (0.15%)	0	0	LOC111043602 LOC111055638 MSTRG.37065 LOC111054529 LOC111059250 LOC111062686
F	GO:0004736	pyruvate carboxylase activity	3 (3.57%)	3 (0.02%)	0	1.7e-05	MSTRG.37065 LOC111054529 LOC111059250
F	GO:0003989	acetyl-CoA carboxylase activity	3 (3.57%)	5 (0.04%)	3e-06	0.000142	LOC111043602 LOC111055638 LOC111062686
F	GO:1901681	sulfur compound binding	7 (8.33%)	108 (0.87%)	8e-06	0.000329	LOC111059894 LOC111043602 LOC111055638 MSTRG.37065 LOC111054529 LOC111059250 LOC111062686
F	GO:0008509	anion transmembrane transporter activity	11 (13.1%)	325 (2.61%)	1.1e-05	0.000398	LOC111047199 LOC111063353 LOC111045687 LOC111055188 LOC111052085 LOC111043716 LOC111051525 LOC111056041 LOC111054695 LOC111050196 LOC111062864
F	GO:0016879	ligase activity, forming carbon-nitrogen bonds	6 (7.14%)	78 (0.63%)	1.4e-05	0.000442	LOC111043602 LOC111055638 MSTRG.37065 LOC111054529 LOC111059250 LOC111062686
F	GO:0008514	organic anion transmembrane transporter activity	9 (10.71%)	224 (1.8%)	1.9e-05	0.000557	LOC111055188 LOC111052085 LOC111043716 LOC111051525 LOC111056041 LOC111047199 LOC111054695 LOC111050196 LOC111062864
F	GO:0016421	CoA carboxylase activity	3 (3.57%)	11 (0.09%)	4.7e-05	0.001239	LOC111043602 LOC111055638 LOC111062686
F	GO:0004349	glutamate 5-kinase activity	2 (2.38%)	3 (0.02%)	0.000134	0.002311	LOC111055463 LOC111050573
F	GO:0004350	glutamate-5-semialdehyde dehydrogenase activity	2 (2.38%)	3 (0.02%)	0.000134	0.002311	LOC111055463 LOC111050573
F	GO:0017084	delta1-pyrroline-5-carboxylate synthetase activity	2 (2.38%)	3 (0.02%)	0.000134	0.002311	LOC111050573 LOC111055463
F	GO:0050692	DBD domain binding	2 (2.38%)	3 (0.02%)	0.000134	0.002311	LOC111055638 LOC111062686
F	GO:0031406	carboxylic acid binding	6 (7.14%)	117 (0.94%)	0.000135	0.002311	LOC111043602 LOC111055638 MSTRG.37065 LOC111054529 LOC111059250 LOC111062686
F	GO:0043177	organic acid binding	6 (7.14%)	117 (0.94%)	0.000135	0.002311	LOC111043602 LOC111055638 MSTRG.37065 LOC111054529 LOC111059250 LOC111062686
F	GO:0019202	amino acid kinase activity	2 (2.38%)	4 (0.03%)	0.000267	0.004116	LOC111055463 LOC111050573
F	GO:0004252	serine-type endopeptidase activity	7 (8.33%)	188 (1.51%)	0.000272	0.004116	LOC111060542 MSTRG.11028 LOC111056159 LOC111060471 LOC111045867 LOC111063198 LOC111060452
F	GO:0019842	vitamin binding	6 (7.14%)	134 (1.08%)	0.000284	0.004116	LOC111043602 LOC111055638 MSTRG.37065 LOC111054529 LOC111059250 LOC111062686
F	GO:0003987	acetate-CoA ligase activity	2 (2.38%)	5 (0.04%)	0.000444	0.005851	LOC111063547 LOC111057202
F	GO:0032810	sterol response element binding	2 (2.38%)	5 (0.04%)	0.000444	0.005851	LOC111055638 LOC111062686
F	GO:0016874	ligase activity	8 (9.52%)	279 (2.24%)	0.000574	0.007242	LOC111043602 LOC111055638 MSTRG.37065 LOC111054529 LOC111059250 LOC111062686 LOC111063547 LOC111057202
F	GO:0015171	amino acid transmembrane transporter activity	5 (5.95%)	106 (0.85%)	0.000737	0.008406	LOC111055188 LOC111052085 LOC111043716 LOC111051525 LOC111056041
F	GO:0005342	organic acid transmembrane transporter activity	6 (7.14%)	161 (1.29%)	0.000754	0.008406	LOC111055188 LOC111052085 LOC111043716 LOC111051525 LOC111056041 LOC111047199
F	GO:0046943	carboxylic acid transmembrane transporter activity	6 (7.14%)	161 (1.29%)	0.000754	0.008406	LOC111055188 LOC111052085 LOC111043716 LOC111051525 LOC111056041 LOC111047199
F	GO:0016774	phosphotransferase activity, carboxyl group as acceptor	2 (2.38%)	7 (0.06%)	0.000924	0.009924	LOC111055463 LOC111050573
F	GO:0005121	Toll binding	2 (2.38%)	8 (0.06%)	0.001227	0.012266	LOC111048666 LOC111048433
F	GO:0016208	AMP binding	2 (2.38%)	8 (0.06%)	0.001227	0.012266	LOC111063547 LOC111057202
F	GO:0008236	serine-type peptidase activity	7 (8.33%)	244 (1.96%)	0.00128	0.012371	LOC111060542 MSTRG.11028 LOC111056159 LOC111060471 LOC111045867 LOC111063198 LOC111060452
F	GO:0017171	serine hydrolase activity	7 (8.33%)	252 (2.02%)	0.001541	0.014229	LOC111060542 MSTRG.11028 LOC111056159 LOC111060471 LOC111045867 LOC111063198 LOC111060452
F	GO:0004065	arylsulfatase activity	2 (2.38%)	9 (0.07%)	0.00157	0.014229	LOC111056249 LOC111044180
F	GO:0003943	N-acetylgalactosamine-4-sulfatase activity	2 (2.38%)	10 (0.08%)	0.001954	0.017172	LOC111056249 LOC111044180
F	GO:0008395	steroid hydroxylase activity	2 (2.38%)	12 (0.1%)	0.002841	0.024231	LOC111052016 LOC111052017
F	GO:0046966	thyroid hormone receptor binding	2 (2.38%)	13 (0.1%)	0.003343	0.027697	LOC111055638 LOC111062686
F	GO:0016903	oxidoreductase activity, acting on the aldehyde or oxo group of donors	4 (4.76%)	94 (0.75%)	0.003709	0.029874	LOC111050573 LOC111055463 LOC111052654 LOC111046667
F	GO:0033218	amide binding	6 (7.14%)	222 (1.78%)	0.003841	0.030106	LOC111043602 LOC111055638 MSTRG.37065 LOC111054529 LOC111059250 LOC111062686
F	GO:0016405	CoA-ligase activity	2 (2.38%)	16 (0.13%)	0.005076	0.038735	LOC111063547 LOC111057202
F	GO:0008484	sulfuric ester hydrolase activity	2 (2.38%)	18 (0.14%)	0.006415	0.040486	LOC111056249 LOC111044180
F	GO:0004020	adenylylsulfate kinase activity	1 (1.19%)	1 (0.01%)	0.006746	0.040486	LOC111053152
F	GO:0004304	estrone sulfotransferase activity	1 (1.19%)	1 (0.01%)	0.006746	0.040486	LOC111043712
F	GO:0004489	methylenetetrahydrofolate reductase (NAD(P)H) activity	1 (1.19%)	1 (0.01%)	0.006746	0.040486	LOC111045770
F	GO:0004505	phenylalanine 4-monooxygenase activity	1 (1.19%)	1 (0.01%)	0.006746	0.040486	MSTRG.36474
F	GO:0004779	sulfate adenylyltransferase activity	1 (1.19%)	1 (0.01%)	0.006746	0.040486	LOC111053152
F	GO:0004781	sulfate adenylyltransferase (ATP) activity	1 (1.19%)	1 (0.01%)	0.006746	0.040486	LOC111053152
F	GO:0035302	ecdysteroid 25-hydroxylase activity	1 (1.19%)	1 (0.01%)	0.006746	0.040486	LOC111052017
F	GO:0047894	flavonol 3-sulfotransferase activity	1 (1.19%)	1 (0.01%)	0.006746	0.040486	LOC111043712
F	GO:0050294	steroid sulfotransferase activity	1 (1.19%)	1 (0.01%)	0.006746	0.040486	LOC111043712
F	GO:0005102	receptor binding	9 (10.71%)	505 (4.06%)	0.006841	0.040486	LOC111046284 LOC111054000 LOC111055638 LOC111062686 LOC111063702 LOC111054151 LOC111046523 LOC111048666 LOC111048433

## Sheet: cluster8
Table S2-8.Results of GO enrichment analyses for Cluster8.
GO TYPE	GO ID	Description	GeneRatio	BgRatio	pvalue	fdr	geneID
C	GO:0005779	integral component of peroxisomal membrane	3 (4.92%)	27 (0.21%)	0.000268	0.026527	LOC111062389 LOC111046886 LOC111058248
C	GO:0031231	intrinsic component of peroxisomal membrane	3 (4.92%)	27 (0.21%)	0.000268	0.026527	LOC111062389 LOC111046886 LOC111058248
F	GO:0080019	fatty-acyl-CoA reductase (alcohol-forming) activity	4 (6.35%)	21 (0.17%)	3e-06	0.000692	LOC111057305 LOC111062389 LOC111046886 LOC111058248
F	GO:0004252	serine-type endopeptidase activity	8 (12.7%)	188 (1.51%)	4e-06	0.000692	LOC111050715 LOC111055725 LOC111048018 LOC111044875 LOC111052974 LOC111045323 LOC111043245 LOC111043598
F	GO:0008236	serine-type peptidase activity	8 (12.7%)	244 (1.96%)	3e-05	0.002909	LOC111050715 LOC111055725 LOC111048018 LOC111044875 LOC111052974 LOC111045323 LOC111043245 LOC111043598
F	GO:0017171	serine hydrolase activity	8 (12.7%)	252 (2.02%)	3.7e-05	0.002909	LOC111050715 LOC111055725 LOC111048018 LOC111044875 LOC111052974 LOC111045323 LOC111043245 LOC111043598
F	GO:0050062	long-chain-fatty-acyl-CoA reductase activity	3 (4.76%)	16 (0.13%)	6.6e-05	0.004116	LOC111057305 LOC111046886 LOC111058248
F	GO:0070011	peptidase activity, acting on L-amino acid peptides	13 (20.63%)	786 (6.31%)	0.000126	0.006478	LOC111043598 LOC111050715 LOC111055725 LOC111048018 LOC111044875 LOC111052974 LOC111045323 LOC111043245 MSTRG.16676 LOC111051356 LOC111061281 MSTRG.19042 LOC111049512
F	GO:0004459	L-lactate dehydrogenase activity	2 (3.17%)	4 (0.03%)	0.00015	0.006478	LOC111049565 LOC111057948
F	GO:0008233	peptidase activity	13 (20.63%)	808 (6.49%)	0.000166	0.006478	LOC111043598 LOC111050715 LOC111055725 LOC111048018 LOC111044875 LOC111052974 LOC111045323 LOC111043245 MSTRG.16676 LOC111051356 LOC111061281 MSTRG.19042 LOC111049512
F	GO:0004175	endopeptidase activity	10 (15.87%)	543 (4.36%)	0.000364	0.011408	LOC111043598 LOC111050715 LOC111055725 LOC111048018 LOC111044875 LOC111052974 LOC111045323 LOC111043245 LOC111061281 LOC111049512
F	GO:0016841	ammonia-lyase activity	2 (3.17%)	6 (0.05%)	0.000373	0.011408	LOC111059169 LOC111048885
F	GO:0016620	oxidoreductase activity, acting on the aldehyde or oxo group of donors, NAD or NADP as acceptor	4 (6.35%)	69 (0.55%)	0.000402	0.011408	LOC111057305 LOC111062389 LOC111046886 LOC111058248
F	GO:0004457	lactate dehydrogenase activity	2 (3.17%)	8 (0.06%)	0.000692	0.017988	LOC111049565 LOC111057948
F	GO:0016903	oxidoreductase activity, acting on the aldehyde or oxo group of donors	4 (6.35%)	94 (0.75%)	0.001291	0.030988	LOC111057305 LOC111062389 LOC111046886 LOC111058248
F	GO:0042302	structural constituent of cuticle	4 (6.35%)	102 (0.82%)	0.001746	0.038908	LOC111058171 LOC111061326 LOC111057730 LOC111062945
F	GO:0016840	carbon-nitrogen lyase activity	2 (3.17%)	13 (0.1%)	0.001896	0.039438	LOC111059169 LOC111048885
F	GO:0004568	chitinase activity	2 (3.17%)	15 (0.12%)	0.002536	0.049448	LOC111055424 MSTRG.12412
P	GO:0010025	wax biosynthetic process	4 (6.9%)	21 (0.17%)	2e-06	0.001502	LOC111057305 LOC111062389 LOC111046886 LOC111058248
P	GO:0010166	wax metabolic process	4 (6.9%)	21 (0.17%)	2e-06	0.001502	LOC111057305 LOC111062389 LOC111046886 LOC111058248
P	GO:0031639	plasminogen activation	3 (5.17%)	11 (0.09%)	1.5e-05	0.006488	LOC111050715 LOC111052974 LOC111044875
P	GO:1901071	glucosamine-containing compound metabolic process	4 (6.9%)	41 (0.33%)	3.7e-05	0.011311	LOC111055424 LOC111050526 MSTRG.12412 MSTRG.23947
P	GO:0008611	ether lipid biosynthetic process	3 (5.17%)	17 (0.14%)	6.1e-05	0.011311	LOC111062389 LOC111046886 LOC111058248
P	GO:0046504	glycerol ether biosynthetic process	3 (5.17%)	17 (0.14%)	6.1e-05	0.011311	LOC111062389 LOC111046886 LOC111058248
P	GO:1901503	ether biosynthetic process	3 (5.17%)	18 (0.14%)	7.3e-05	0.011311	LOC111062389 LOC111046886 LOC111058248
P	GO:0046485	ether lipid metabolic process	3 (5.17%)	19 (0.15%)	8.7e-05	0.011311	LOC111062389 LOC111046886 LOC111058248
P	GO:0097384	cellular lipid biosynthetic process	3 (5.17%)	19 (0.15%)	8.7e-05	0.011311	LOC111062389 LOC111046886 LOC111058248
P	GO:0031638	zymogen activation	4 (6.9%)	51 (0.41%)	8.8e-05	0.011311	LOC111043598 LOC111050715 LOC111052974 LOC111044875
P	GO:0006032	chitin catabolic process	3 (5.17%)	20 (0.16%)	0.000102	0.011806	LOC111055424 LOC111050526 MSTRG.12412
P	GO:0006040	amino sugar metabolic process	4 (6.9%)	54 (0.43%)	0.000111	0.011806	LOC111055424 LOC111050526 MSTRG.12412 MSTRG.23947
P	GO:1901072	glucosamine-containing compound catabolic process	3 (5.17%)	23 (0.18%)	0.000157	0.014296	LOC111055424 LOC111050526 MSTRG.12412
P	GO:0006030	chitin metabolic process	3 (5.17%)	24 (0.19%)	0.000178	0.014296	LOC111055424 LOC111050526 MSTRG.12412
P	GO:0006662	glycerol ether metabolic process	3 (5.17%)	24 (0.19%)	0.000178	0.014296	LOC111062389 LOC111046886 LOC111058248
P	GO:0035336	long-chain fatty-acyl-CoA metabolic process	3 (5.17%)	24 (0.19%)	0.000178	0.014296	LOC111057305 LOC111046886 LOC111058248
P	GO:0018904	ether metabolic process	3 (5.17%)	25 (0.2%)	0.000202	0.015239	LOC111062389 LOC111046886 LOC111058248
P	GO:0046348	amino sugar catabolic process	3 (5.17%)	28 (0.22%)	0.000285	0.020299	LOC111055424 LOC111050526 MSTRG.12412
P	GO:1901565	organonitrogen compound catabolic process	7 (12.07%)	282 (2.25%)	0.000308	0.02031	LOC111055424 LOC111050526 MSTRG.12412 LOC111063954 LOC111048885 LOC111059169 LOC111051489
P	GO:0000272	polysaccharide catabolic process	3 (5.17%)	29 (0.23%)	0.000317	0.02031	LOC111055424 LOC111050526 MSTRG.12412
P	GO:0005976	polysaccharide metabolic process	4 (6.9%)	78 (0.62%)	0.000459	0.028017	MSTRG.23947 LOC111055424 LOC111050526 MSTRG.12412
P	GO:0015942	formate metabolic process	2 (3.45%)	8 (0.06%)	0.000581	0.029772	LOC111048885 LOC111059169
P	GO:0019556	histidine catabolic process to glutamate and formamide	2 (3.45%)	8 (0.06%)	0.000581	0.029772	LOC111048885 LOC111059169
P	GO:0019557	histidine catabolic process to glutamate and formate	2 (3.45%)	8 (0.06%)	0.000581	0.029772	LOC111048885 LOC111059169
P	GO:0043606	formamide metabolic process	2 (3.45%)	8 (0.06%)	0.000581	0.029772	LOC111048885 LOC111059169
P	GO:0035337	fatty-acyl-CoA metabolic process	3 (5.17%)	38 (0.3%)	0.00071	0.0339	LOC111057305 LOC111046886 LOC111058248
P	GO:0006548	histidine catabolic process	2 (3.45%)	9 (0.07%)	0.000744	0.0339	LOC111048885 LOC111059169
P	GO:0052805	imidazole-containing compound catabolic process	2 (3.45%)	9 (0.07%)	0.000744	0.0339	LOC111048885 LOC111059169
P	GO:0006026	aminoglycan catabolic process	3 (5.17%)	39 (0.31%)	0.000767	0.0339	LOC111055424 LOC111050526 MSTRG.12412

## Sheet: cluster9
Table S2-9.Results of GO enrichment analyses for Cluster9.
GO TYPE	GO ID	Description	GeneRatio	BgRatio	pvalue	fdr	geneID
F	GO:0004799	thymidylate synthase activity	1 (25%)	2 (0.02%)	0.000642	0.025376	LOC111052130
F	GO:0042083	5,10-methylenetetrahydrofolate-dependent methyltransferase activity	1 (25%)	2 (0.02%)	0.000642	0.025376	LOC111052130
P	GO:0019088	immortalization of host cell by virus	1 (25%)	2 (0.02%)	0.000639	0.025971	LOC111052130
P	GO:0020021	immortalization of host cell	1 (25%)	2 (0.02%)	0.000639	0.025971	LOC111052130
P	GO:0060574	intestinal epithelial cell maturation	1 (25%)	2 (0.02%)	0.000639	0.025971	LOC111052130
P	GO:0006269	DNA replication, synthesis of RNA primer	1 (25%)	3 (0.02%)	0.000959	0.025971	LOC111057101
P	GO:0019087	transformation of host cell by virus	1 (25%)	3 (0.02%)	0.000959	0.025971	LOC111052130
P	GO:0060576	intestinal epithelial cell development	1 (25%)	3 (0.02%)	0.000959	0.025971	LOC111052130
P	GO:0006231	dTMP biosynthetic process	1 (25%)	4 (0.03%)	0.001278	0.025971	LOC111052130
P	GO:0033189	response to vitamin A	1 (25%)	4 (0.03%)	0.001278	0.025971	LOC111052130
P	GO:0046073	dTMP metabolic process	1 (25%)	4 (0.03%)	0.001278	0.025971	LOC111052130
P	GO:0046078	dUMP metabolic process	1 (25%)	4 (0.03%)	0.001278	0.025971	LOC111052130
P	GO:0051593	response to folic acid	1 (25%)	4 (0.03%)	0.001278	0.025971	LOC111052130
P	GO:0002069	columnar/cuboidal epithelial cell maturation	1 (25%)	5 (0.04%)	0.001597	0.025971	LOC111052130
P	GO:0006235	dTTP biosynthetic process	1 (25%)	6 (0.05%)	0.001917	0.025971	LOC111052130
P	GO:0009212	pyrimidine deoxyribonucleoside triphosphate biosynthetic process	1 (25%)	6 (0.05%)	0.001917	0.025971	LOC111052130
P	GO:0019860	uracil metabolic process	1 (25%)	6 (0.05%)	0.001917	0.025971	LOC111052130
P	GO:0046075	dTTP metabolic process	1 (25%)	6 (0.05%)	0.001917	0.025971	LOC111052130
P	GO:0002070	epithelial cell maturation	1 (25%)	7 (0.06%)	0.002236	0.025971	LOC111052130
P	GO:0009157	deoxyribonucleoside monophosphate biosynthetic process	1 (25%)	7 (0.06%)	0.002236	0.025971	LOC111052130
P	GO:0009162	deoxyribonucleoside monophosphate metabolic process	1 (25%)	7 (0.06%)	0.002236	0.025971	LOC111052130
P	GO:0009176	pyrimidine deoxyribonucleoside monophosphate metabolic process	1 (25%)	7 (0.06%)	0.002236	0.025971	LOC111052130
P	GO:0009177	pyrimidine deoxyribonucleoside monophosphate biosynthetic process	1 (25%)	7 (0.06%)	0.002236	0.025971	LOC111052130
P	GO:0006273	lagging strand elongation	1 (25%)	8 (0.06%)	0.002555	0.025971	LOC111057101
P	GO:0009202	deoxyribonucleoside triphosphate biosynthetic process	1 (25%)	8 (0.06%)	0.002555	0.025971	LOC111052130
P	GO:0060575	intestinal epithelial cell differentiation	1 (25%)	8 (0.06%)	0.002555	0.025971	LOC111052130
P	GO:0006272	leading strand elongation	1 (25%)	9 (0.07%)	0.002874	0.025971	LOC111057101
P	GO:0009211	pyrimidine deoxyribonucleoside triphosphate metabolic process	1 (25%)	9 (0.07%)	0.002874	0.025971	LOC111052130
P	GO:0032570	response to progesterone	1 (25%)	9 (0.07%)	0.002874	0.025971	LOC111052130
P	GO:0035999	tetrahydrofolate interconversion	1 (25%)	10 (0.08%)	0.003193	0.027822	LOC111052130
P	GO:0009221	pyrimidine deoxyribonucleotide biosynthetic process	1 (25%)	11 (0.09%)	0.003512	0.029206	LOC111052130
P	GO:0009265	2'-deoxyribonucleotide biosynthetic process	1 (25%)	12 (0.1%)	0.00383	0.029206	LOC111052130
P	GO:0046385	deoxyribose phosphate biosynthetic process	1 (25%)	12 (0.1%)	0.00383	0.029206	LOC111052130
P	GO:0097421	liver regeneration	1 (25%)	12 (0.1%)	0.00383	0.029206	LOC111052130
P	GO:0009219	pyrimidine deoxyribonucleotide metabolic process	1 (25%)	14 (0.11%)	0.004468	0.033034	LOC111052130
P	GO:0009200	deoxyribonucleoside triphosphate metabolic process	1 (25%)	16 (0.13%)	0.005105	0.035022	LOC111052130
P	GO:0019048	modulation by virus of host morphology or physiology	1 (25%)	16 (0.13%)	0.005105	0.035022	LOC111052130
P	GO:0008283	cell proliferation	2 (50%)	383 (3.06%)	0.00538	0.035022	LOC111057101 LOC111059057
P	GO:0009263	deoxyribonucleotide biosynthetic process	1 (25%)	17 (0.14%)	0.005423	0.035022	LOC111052130
P	GO:0009129	pyrimidine nucleoside monophosphate metabolic process	1 (25%)	18 (0.14%)	0.005741	0.035022	LOC111052130
P	GO:0009130	pyrimidine nucleoside monophosphate biosynthetic process	1 (25%)	18 (0.14%)	0.005741	0.035022	LOC111052130
P	GO:0009148	pyrimidine nucleoside triphosphate biosynthetic process	1 (25%)	18 (0.14%)	0.005741	0.035022	LOC111052130
P	GO:0044003	modification by symbiont of host morphology or physiology	1 (25%)	19 (0.15%)	0.00606	0.036062	LOC111052130
P	GO:0006271	DNA strand elongation involved in DNA replication	1 (25%)	20 (0.16%)	0.006378	0.037052	LOC111057101
P	GO:0033273	response to vitamin	1 (25%)	21 (0.17%)	0.006696	0.037132	LOC111052130
P	GO:0046653	tetrahydrofolate metabolic process	1 (25%)	21 (0.17%)	0.006696	0.037132	LOC111052130
P	GO:0009147	pyrimidine nucleoside triphosphate metabolic process	1 (25%)	22 (0.18%)	0.007014	0.037204	LOC111052130
P	GO:0009394	2'-deoxyribonucleotide metabolic process	1 (25%)	22 (0.18%)	0.007014	0.037204	LOC111052130
P	GO:0019692	deoxyribose phosphate metabolic process	1 (25%)	24 (0.19%)	0.00765	0.038886	LOC111052130
P	GO:0022616	DNA strand elongation	1 (25%)	24 (0.19%)	0.00765	0.038886	LOC111057101
P	GO:0030855	epithelial cell differentiation	2 (50%)	473 (3.78%)	0.00813	0.040484	LOC111052130 LOC111059057
P	GO:0006730	one-carbon metabolic process	1 (25%)	30 (0.24%)	0.009555	0.044836	LOC111052130
P	GO:0006760	folic acid-containing compound metabolic process	1 (25%)	30 (0.24%)	0.009555	0.044836	LOC111052130
P	GO:0009262	deoxyribonucleotide metabolic process	1 (25%)	30 (0.24%)	0.009555	0.044836	LOC111052130
P	GO:0034654	nucleobase-containing compound biosynthetic process	3 (75%)	1775 (14.18%)	0.010185	0.04578	LOC111057101 LOC111052130 LOC111059057
P	GO:0006206	pyrimidine nucleobase metabolic process	1 (25%)	33 (0.26%)	0.010507	0.04578	LOC111052130
P	GO:0006221	pyrimidine nucleotide biosynthetic process	1 (25%)	33 (0.26%)	0.010507	0.04578	LOC111052130
P	GO:0006270	DNA replication initiation	1 (25%)	33 (0.26%)	0.010507	0.04578	LOC111057101
P	GO:0031100	organ regeneration	1 (25%)	35 (0.28%)	0.011141	0.046099	LOC111052130
P	GO:0006220	pyrimidine nucleotide metabolic process	1 (25%)	37 (0.3%)	0.011775	0.046099	LOC111052130
P	GO:0042558	pteridine-containing compound metabolic process	1 (25%)	37 (0.3%)	0.011775	0.046099	LOC111052130
P	GO:0043200	response to amino acid	1 (25%)	37 (0.3%)	0.011775	0.046099	LOC111052130
P	GO:0018130	heterocycle biosynthetic process	3 (75%)	1870 (14.94%)	0.011835	0.046099	LOC111057101 LOC111052130 LOC111059057
P	GO:0019438	aromatic compound biosynthetic process	3 (75%)	1879 (15.01%)	0.011999	0.046099	LOC111057101 LOC111052130 LOC111059057
P	GO:0050673	epithelial cell proliferation	1 (25%)	38 (0.3%)	0.012092	0.046099	LOC111059057
P	GO:0051817	modification of morphology or physiology of other organism involved in symbiotic interaction	1 (25%)	38 (0.3%)	0.012092	0.046099	LOC111052130
P	GO:0035821	modification of morphology or physiology of other organism	1 (25%)	42 (0.34%)	0.013358	0.049384	LOC111052130
P	GO:0072528	pyrimidine-containing compound biosynthetic process	1 (25%)	42 (0.34%)	0.013358	0.049384	LOC111052130

## Sheet: cluster10
Table S2-10.Results of GO enrichment analyses for Cluster10.
GO TYPE	GO ID	Description	GeneRatio	BgRatio	pvalue	fdr	geneID
F	GO:0015151	alpha-glucoside transmembrane transporter activity	5 (3.79%)	39 (0.31%)	5.4e-05	0.004346	LOC111063213 LOC111058459 LOC111050671 LOC111063402 LOC111050667
F	GO:0015154	disaccharide transmembrane transporter activity	5 (3.79%)	39 (0.31%)	5.4e-05	0.004346	LOC111063213 LOC111058459 LOC111050671 LOC111063402 LOC111050667
F	GO:0015157	oligosaccharide transmembrane transporter activity	5 (3.79%)	39 (0.31%)	5.4e-05	0.004346	LOC111063213 LOC111058459 LOC111050671 LOC111063402 LOC111050667
F	GO:0015574	trehalose transmembrane transporter activity	5 (3.79%)	39 (0.31%)	5.4e-05	0.004346	LOC111063213 LOC111058459 LOC111050671 LOC111063402 LOC111050667
F	GO:0004175	endopeptidase activity	17 (12.88%)	543 (4.36%)	5.9e-05	0.004346	LOC111051504 MSTRG.22539 LOC111060767 LOC111053958 MSTRG.24249 LOC111051464 LOC111056152 LOC111061095 LOC111049926 MSTRG.32777 MSTRG.8076 MSTRG.32778 MSTRG.18617 MSTRG.25658 MSTRG.28969 MSTRG.8400 MSTRG.17644
F	GO:0042947	glucoside transmembrane transporter activity	5 (3.79%)	40 (0.32%)	6.1e-05	0.004346	LOC111063213 LOC111058459 LOC111050671 LOC111063402 LOC111050667
F	GO:0004198	calcium-dependent cysteine-type endopeptidase activity	4 (3.03%)	24 (0.19%)	0.000109	0.006683	LOC111051504 MSTRG.22539 LOC111060767 LOC111053958
F	GO:0015144	carbohydrate transmembrane transporter activity	6 (4.55%)	81 (0.65%)	0.000214	0.010246	LOC111047359 LOC111050667 LOC111063213 LOC111058459 LOC111050671 LOC111063402
F	GO:0051119	sugar transmembrane transporter activity	6 (4.55%)	81 (0.65%)	0.000214	0.010246	LOC111047359 LOC111050667 LOC111063213 LOC111058459 LOC111050671 LOC111063402
F	GO:1901476	carbohydrate transporter activity	6 (4.55%)	83 (0.67%)	0.000245	0.010541	LOC111047359 LOC111050667 LOC111063213 LOC111058459 LOC111050671 LOC111063402
F	GO:0051392	tRNA N-acetyltransferase activity	2 (1.52%)	3 (0.02%)	0.000332	0.011908	LOC111058157 LOC111058199
F	GO:1990883	rRNA cytidine N-acetyltransferase activity	2 (1.52%)	3 (0.02%)	0.000332	0.011908	LOC111058157 LOC111058199
F	GO:0004070	aspartate carbamoyltransferase activity	2 (1.52%)	4 (0.03%)	0.00066	0.018921	LOC111048445 LOC111056427
F	GO:0004087	carbamoyl-phosphate synthase (ammonia) activity	2 (1.52%)	4 (0.03%)	0.00066	0.018921	LOC111048445 LOC111056427
F	GO:0070406	glutamine binding	2 (1.52%)	4 (0.03%)	0.00066	0.018921	LOC111048445 LOC111056427
F	GO:0009922	fatty acid elongase activity	3 (2.27%)	18 (0.14%)	0.000846	0.022733	LOC111043686 LOC111060838 LOC111060955
F	GO:0004088	carbamoyl-phosphate synthase (glutamine-hydrolyzing) activity	2 (1.52%)	5 (0.04%)	0.001092	0.023486	LOC111048445 LOC111056427
F	GO:0004151	dihydroorotase activity	2 (1.52%)	5 (0.04%)	0.001092	0.023486	LOC111048445 LOC111056427
F	GO:0004396	hexokinase activity	2 (1.52%)	5 (0.04%)	0.001092	0.023486	LOC111043460 LOC111062818
F	GO:0016743	carboxyl- or carbamoyltransferase activity	2 (1.52%)	5 (0.04%)	0.001092	0.023486	LOC111048445 LOC111056427
F	GO:0003676	nucleic acid binding	50 (37.88%)	3250 (26.1%)	0.001875	0.038385	LOC111058935 MSTRG.18540 LOC111049922 LOC111060308 MSTRG.3041 MSTRG.6456 MSTRG.8306 LOC111062758 LOC111043959 LOC111053378 LOC111060104 LOC111048213 LOC111053315 MSTRG.32778 MSTRG.7855 LOC111059838 LOC111056214 MSTRG.16874 LOC111046080 LOC111064597 LOC111049138 MSTRG.25658 MSTRG.9083 MSTRG.28969 MSTRG.20505 MSTRG.29197 LOC111061886 MSTRG.14281 MSTRG.32777 MSTRG.8076 MSTRG.32253 MSTRG.18617 MSTRG.…
F	GO:0004519	endonuclease activity	11 (8.33%)	376 (3.02%)	0.002175	0.042519	MSTRG.32777 MSTRG.8076 MSTRG.32253 MSTRG.18617 MSTRG.36068 MSTRG.33158 MSTRG.30624 LOC111060104 MSTRG.32778 MSTRG.25658 MSTRG.28969
P	GO:0016119	carotene metabolic process	3 (2.5%)	3 (0.02%)	1e-06	0.000928	LOC111061272 LOC111057997 LOC111044250
P	GO:0042214	terpene metabolic process	3 (2.5%)	3 (0.02%)	1e-06	0.000928	LOC111061272 LOC111057997 LOC111044250
P	GO:2000648	positive regulation of stem cell proliferation	5 (4.17%)	32 (0.26%)	1.2e-05	0.005779	MSTRG.18540 MSTRG.8306 LOC111060308 LOC111064597 MSTRG.9083
P	GO:0006633	fatty acid biosynthetic process	8 (6.67%)	113 (0.9%)	1.2e-05	0.005779	LOC111043686 LOC111060838 LOC111060955 LOC111055939 LOC111045751 LOC111060855 MSTRG.35033 LOC111046085
P	GO:0016540	protein autoprocessing	4 (3.33%)	16 (0.13%)	1.3e-05	0.005779	LOC111051504 MSTRG.22539 LOC111060767 LOC111053958
P	GO:0021914	negative regulation of smoothened signaling pathway involved in ventral spinal cord patterning	3 (2.5%)	7 (0.06%)	2.9e-05	0.006152	LOC111051504 LOC111060767 LOC111053958
P	GO:0021919	BMP signaling pathway involved in spinal cord dorsal/ventral patterning	3 (2.5%)	7 (0.06%)	2.9e-05	0.006152	LOC111051504 LOC111060767 LOC111053958
P	GO:0015766	disaccharide transport	5 (4.17%)	39 (0.31%)	3.3e-05	0.006152	LOC111063213 LOC111058459 LOC111050671 LOC111063402 LOC111050667
P	GO:0015771	trehalose transport	5 (4.17%)	39 (0.31%)	3.3e-05	0.006152	LOC111063213 LOC111058459 LOC111050671 LOC111063402 LOC111050667
P	GO:0015772	oligosaccharide transport	5 (4.17%)	39 (0.31%)	3.3e-05	0.006152	LOC111063213 LOC111058459 LOC111050671 LOC111063402 LOC111050667
P	GO:0030497	fatty acid elongation	4 (3.33%)	22 (0.18%)	5.1e-05	0.006152	LOC111043686 LOC111060838 LOC111060955 LOC111055939
P	GO:0072330	monocarboxylic acid biosynthetic process	8 (6.67%)	138 (1.1%)	5.3e-05	0.006152	LOC111043686 LOC111060838 LOC111060955 LOC111055939 LOC111045751 LOC111060855 MSTRG.35033 LOC111046085
P	GO:0016322	neuron remodeling	4 (3.33%)	23 (0.18%)	6.2e-05	0.006152	LOC111051504 MSTRG.22539 LOC111060767 LOC111053958
P	GO:0042761	very long-chain fatty acid biosynthetic process	4 (3.33%)	25 (0.2%)	8.7e-05	0.006152	LOC111043686 LOC111055939 LOC111060838 LOC111060955
P	GO:0009926	auxin polar transport	2 (1.67%)	2 (0.02%)	9.1e-05	0.006152	LOC111061272 LOC111057997
P	GO:0009965	leaf morphogenesis	2 (1.67%)	2 (0.02%)	9.1e-05	0.006152	LOC111061272 LOC111057997
P	GO:0010016	shoot system morphogenesis	2 (1.67%)	2 (0.02%)	9.1e-05	0.006152	LOC111061272 LOC111057997
P	GO:0010223	secondary shoot formation	2 (1.67%)	2 (0.02%)	9.1e-05	0.006152	LOC111061272 LOC111057997
P	GO:0010346	shoot axis formation	2 (1.67%)	2 (0.02%)	9.1e-05	0.006152	LOC111061272 LOC111057997
P	GO:0016110	tetraterpenoid catabolic process	2 (1.67%)	2 (0.02%)	9.1e-05	0.006152	LOC111061272 LOC111057997
P	GO:0016115	terpenoid catabolic process	2 (1.67%)	2 (0.02%)	9.1e-05	0.006152	LOC111061272 LOC111057997
P	GO:0016118	carotenoid catabolic process	2 (1.67%)	2 (0.02%)	9.1e-05	0.006152	LOC111061272 LOC111057997
P	GO:0016121	carotene catabolic process	2 (1.67%)	2 (0.02%)	9.1e-05	0.006152	LOC111061272 LOC111057997
P	GO:0016124	xanthophyll catabolic process	2 (1.67%)	2 (0.02%)	9.1e-05	0.006152	LOC111061272 LOC111057997
P	GO:0046247	terpene catabolic process	2 (1.67%)	2 (0.02%)	9.1e-05	0.006152	LOC111061272 LOC111057997
P	GO:0060918	auxin transport	2 (1.67%)	2 (0.02%)	9.1e-05	0.006152	LOC111061272 LOC111057997
P	GO:1901334	lactone metabolic process	2 (1.67%)	2 (0.02%)	9.1e-05	0.006152	LOC111061272 LOC111057997
P	GO:1901336	lactone biosynthetic process	2 (1.67%)	2 (0.02%)	9.1e-05	0.006152	LOC111061272 LOC111057997
P	GO:1901600	strigolactone metabolic process	2 (1.67%)	2 (0.02%)	9.1e-05	0.006152	LOC111061272 LOC111057997
P	GO:1901601	strigolactone biosynthetic process	2 (1.67%)	2 (0.02%)	9.1e-05	0.006152	LOC111061272 LOC111057997
P	GO:2000631	regulation of pre-miRNA processing	2 (1.67%)	2 (0.02%)	9.1e-05	0.006152	LOC111064597 MSTRG.9083
P	GO:2000632	negative regulation of pre-miRNA processing	2 (1.67%)	2 (0.02%)	9.1e-05	0.006152	LOC111064597 MSTRG.9083
P	GO:1904978	regulation of endosome organization	3 (2.5%)	10 (0.08%)	9.8e-05	0.006426	LOC111059673 LOC111050393 LOC111052112
P	GO:0042551	neuron maturation	4 (3.33%)	26 (0.21%)	0.000102	0.006483	LOC111051504 MSTRG.22539 LOC111060767 LOC111053958
P	GO:0044283	small molecule biosynthetic process	14 (11.67%)	457 (3.65%)	0.000119	0.007356	LOC111048445 LOC111056427 LOC111058473 LOC111043686 LOC111060838 LOC111060955 LOC111055939 LOC111045751 LOC111063864 LOC111057635 LOC111060855 MSTRG.35033 LOC111046085 LOC111046863
P	GO:0042335	cuticle development	7 (5.83%)	121 (0.97%)	0.00016	0.009601	LOC111061161 LOC111050905 LOC111046363 LOC111051504 LOC111060767 LOC111053958 LOC111063864
P	GO:0008610	lipid biosynthetic process	13 (10.83%)	423 (3.38%)	0.000205	0.011073	LOC111061272 LOC111057997 LOC111043686 LOC111060838 LOC111060955 LOC111055939 LOC111045751 LOC111063864 LOC111050393 LOC111060855 MSTRG.35033 LOC111046085 LOC111044911
P	GO:0008643	carbohydrate transport	6 (5%)	89 (0.71%)	0.000208	0.011073	LOC111047359 LOC111050667 LOC111063213 LOC111058459 LOC111050671 LOC111063402
P	GO:0021511	spinal cord patterning	3 (2.5%)	13 (0.1%)	0.000229	0.011073	LOC111051504 LOC111060767 LOC111053958
P	GO:0021513	spinal cord dorsal/ventral patterning	3 (2.5%)	13 (0.1%)	0.000229	0.011073	LOC111051504 LOC111060767 LOC111053958
P	GO:0044255	cellular lipid metabolic process	17 (14.17%)	680 (5.43%)	0.000256	0.011073	LOC111047605 LOC111061272 LOC111057997 LOC111059673 LOC111050393 LOC111043686 LOC111060838 LOC111060955 LOC111057635 LOC111055939 LOC111048735 LOC111058429 LOC111045751 LOC111044250 LOC111060855 MSTRG.35033 LOC111046085
P	GO:0072091	regulation of stem cell proliferation	5 (4.17%)	60 (0.48%)	0.000267	0.011073	MSTRG.18540 MSTRG.8306 LOC111060308 LOC111064597 MSTRG.9083
P	GO:0002101	tRNA wobble cytosine modification	2 (1.67%)	3 (0.02%)	0.000272	0.011073	LOC111058157 LOC111058199
P	GO:0003050	regulation of systemic arterial blood pressure by atrial natriuretic peptide	2 (1.67%)	3 (0.02%)	0.000272	0.011073	LOC111061095 LOC111049926
P	GO:0008300	isoprenoid catabolic process	2 (1.67%)	3 (0.02%)	0.000272	0.011073	LOC111061272 LOC111057997
P	GO:0046628	positive regulation of insulin receptor signaling pathway	2 (1.67%)	3 (0.02%)	0.000272	0.011073	LOC111064597 MSTRG.9083
P	GO:0048366	leaf development	2 (1.67%)	3 (0.02%)	0.000272	0.011073	LOC111061272 LOC111057997
P	GO:0048367	shoot system development	2 (1.67%)	3 (0.02%)	0.000272	0.011073	LOC111061272 LOC111057997
P	GO:0048827	phyllome development	2 (1.67%)	3 (0.02%)	0.000272	0.011073	LOC111061272 LOC111057997
P	GO:0051391	tRNA acetylation	2 (1.67%)	3 (0.02%)	0.000272	0.011073	LOC111058157 LOC111058199
P	GO:1904812	rRNA acetylation involved in maturation of SSU-rRNA	2 (1.67%)	3 (0.02%)	0.000272	0.011073	LOC111058157 LOC111058199
P	GO:1990882	rRNA acetylation	2 (1.67%)	3 (0.02%)	0.000272	0.011073	LOC111058157 LOC111058199
P	GO:1990884	RNA acetylation	2 (1.67%)	3 (0.02%)	0.000272	0.011073	LOC111058157 LOC111058199
P	GO:0006629	lipid metabolic process	20 (16.67%)	890 (7.11%)	0.000289	0.011559	LOC111047605 LOC111061272 LOC111057997 LOC111059673 LOC111050393 LOC111043686 LOC111060838 LOC111060955 LOC111057635 LOC111055939 LOC111048735 LOC111044863 LOC111058429 LOC111045751 LOC111063864 LOC111044250 LOC111060855 MSTRG.35033 LOC111046085 LOC111044911
P	GO:0008345	larval locomotory behavior	4 (3.33%)	34 (0.27%)	0.000298	0.011717	MSTRG.18540 LOC111051504 LOC111060767 LOC111053958
P	GO:0046949	fatty-acyl-CoA biosynthetic process	3 (2.5%)	15 (0.12%)	0.00036	0.013864	LOC111043686 LOC111060838 MSTRG.35033
P	GO:0000038	very long-chain fatty acid metabolic process	4 (3.33%)	37 (0.3%)	0.000416	0.015556	LOC111043686 LOC111055939 LOC111060838 LOC111060955
P	GO:0032787	monocarboxylic acid metabolic process	12 (10%)	398 (3.18%)	0.000432	0.015556	LOC111047605 LOC111043686 LOC111060838 LOC111060955 LOC111043460 LOC111063555 LOC111062818 LOC111055939 LOC111045751 LOC111060855 MSTRG.35033 LOC111046085
P	GO:0019368	fatty acid elongation, unsaturated fatty acid	3 (2.5%)	16 (0.13%)	0.00044	0.015556	LOC111043686 LOC111060838 LOC111060955
P	GO:0034625	fatty acid elongation, monounsaturated fatty acid	3 (2.5%)	16 (0.13%)	0.00044	0.015556	LOC111043686 LOC111060838 LOC111060955
P	GO:0034626	fatty acid elongation, polyunsaturated fatty acid	3 (2.5%)	16 (0.13%)	0.00044	0.015556	LOC111043686 LOC111060838 LOC111060955
P	GO:0035337	fatty-acyl-CoA metabolic process	4 (3.33%)	38 (0.3%)	0.000461	0.016062	LOC111044863 LOC111043686 LOC111060838 MSTRG.35033
P	GO:0016053	organic acid biosynthetic process	10 (8.33%)	293 (2.34%)	0.000509	0.016904	LOC111048445 LOC111056427 LOC111043686 LOC111060838 LOC111060955 LOC111055939 LOC111045751 LOC111060855 MSTRG.35033 LOC111046085
P	GO:0046394	carboxylic acid biosynthetic process	10 (8.33%)	293 (2.34%)	0.000509	0.016904	LOC111048445 LOC111056427 LOC111043686 LOC111060838 LOC111060955 LOC111055939 LOC111045751 LOC111060855 MSTRG.35033 LOC111046085
P	GO:0016108	tetraterpenoid metabolic process	2 (1.67%)	4 (0.03%)	0.00054	0.016904	LOC111061272 LOC111057997
P	GO:0016116	carotenoid metabolic process	2 (1.67%)	4 (0.03%)	0.00054	0.016904	LOC111061272 LOC111057997
P	GO:0016122	xanthophyll metabolic process	2 (1.67%)	4 (0.03%)	0.00054	0.016904	LOC111061272 LOC111057997
P	GO:0035813	regulation of renal sodium excretion	2 (1.67%)	4 (0.03%)	0.00054	0.016904	LOC111061095 LOC111049926
P	GO:0098801	regulation of renal system process	2 (1.67%)	4 (0.03%)	0.00054	0.016904	LOC111061095 LOC111049926
P	GO:0030509	BMP signaling pathway	4 (3.33%)	41 (0.33%)	0.000619	0.018678	LOC111047521 LOC111051504 LOC111060767 LOC111053958
P	GO:0019367	fatty acid elongation, saturated fatty acid	3 (2.5%)	18 (0.14%)	0.000632	0.018678	LOC111043686 LOC111060838 LOC111060955
P	GO:0046838	phosphorylated carbohydrate dephosphorylation	3 (2.5%)	18 (0.14%)	0.000632	0.018678	LOC111057635 LOC111059673 LOC111050393
P	GO:0046855	inositol phosphate dephosphorylation	3 (2.5%)	18 (0.14%)	0.000632	0.018678	LOC111057635 LOC111059673 LOC111050393
P	GO:0006631	fatty acid metabolic process	9 (7.5%)	249 (1.99%)	0.000649	0.018925	LOC111047605 LOC111043686 LOC111060838 LOC111060955 LOC111055939 LOC111045751 LOC111060855 MSTRG.35033 LOC111046085
P	GO:0071545	inositol phosphate catabolic process	3 (2.5%)	19 (0.15%)	0.000745	0.021438	LOC111057635 LOC111059673 LOC111050393
P	GO:0009733	response to auxin	2 (1.67%)	5 (0.04%)	0.000895	0.025417	LOC111061272 LOC111057997
P	GO:0071772	response to BMP	4 (3.33%)	48 (0.38%)	0.00113	0.031264	LOC111047521 LOC111051504 LOC111060767 LOC111053958
P	GO:0071773	cellular response to BMP stimulus	4 (3.33%)	48 (0.38%)	0.00113	0.031264	LOC111047521 LOC111051504 LOC111060767 LOC111053958
P	GO:0035338	long-chain fatty-acyl-CoA biosynthetic process	2 (1.67%)	6 (0.05%)	0.001334	0.035992	LOC111043686 LOC111060838
P	GO:0098724	symmetric stem cell division	2 (1.67%)	6 (0.05%)	0.001334	0.035992	LOC111064597 MSTRG.9083
P	GO:0007520	myoblast fusion	4 (3.33%)	51 (0.41%)	0.001419	0.037821	LOC111051504 LOC111063555 LOC111060767 LOC111053958
P	GO:0035336	long-chain fatty-acyl-CoA metabolic process	3 (2.5%)	24 (0.19%)	0.001502	0.03955	LOC111044863 LOC111043686 LOC111060838
P	GO:0021510	spinal cord development	4 (3.33%)	52 (0.42%)	0.001526	0.039693	LOC111049612 LOC111051504 LOC111060767 LOC111053958
P	GO:0044712	single-organism catabolic process	16 (13.33%)	729 (5.83%)	0.001581	0.040638	LOC111047605 LOC111057635 LOC111059673 LOC111050393 LOC111061272 LOC111057997 LOC111056461 LOC111058429 LOC111043460 LOC111063555 LOC111062818 LOC111048735 LOC111060104 LOC111051984 LOC111053442 LOC111051464
P	GO:0000768	syncytium formation by plasma membrane fusion	4 (3.33%)	53 (0.42%)	0.001638	0.041616	LOC111051504 LOC111063555 LOC111060767 LOC111053958
P	GO:0046112	nucleobase biosynthetic process	3 (2.5%)	25 (0.2%)	0.001695	0.042555	LOC111048445 LOC111056427 LOC111051984
P	GO:0006949	syncytium formation	4 (3.33%)	54 (0.43%)	0.001757	0.042616	LOC111051504 LOC111063555 LOC111060767 LOC111053958
P	GO:0030537	larval behavior	4 (3.33%)	54 (0.43%)	0.001757	0.042616	MSTRG.18540 LOC111051504 LOC111060767 LOC111053958
P	GO:0006732	coenzyme metabolic process	9 (7.5%)	289 (2.31%)	0.00184	0.042616	LOC111044863 LOC111058473 LOC111043686 LOC111060838 LOC111043460 LOC111063555 LOC111062818 MSTRG.35033 LOC111057201
P	GO:0000050	urea cycle	2 (1.67%)	7 (0.06%)	0.001855	0.042616	LOC111048445 LOC111056427
P	GO:0016191	synaptic vesicle uncoating	2 (1.67%)	7 (0.06%)	0.001855	0.042616	LOC111059673 LOC111050393
P	GO:0044062	regulation of excretion	2 (1.67%)	7 (0.06%)	0.001855	0.042616	LOC111061095 LOC111049926
P	GO:0098725	symmetric cell division	2 (1.67%)	7 (0.06%)	0.001855	0.042616	LOC111064597 MSTRG.9083
P	GO:1904980	positive regulation of endosome organization	2 (1.67%)	7 (0.06%)	0.001855	0.042616	LOC111059673 LOC111050393
