# Supplementary material for: An Overview of Embryogenesis: External Morphology and Transcriptome Profiling in the Hemipteran Insect Nilaparvata lugens
Source: Front Physiol. 2020 Feb 18;11:106. doi: 10.3389/fphys.2020.00106 (PMC7040246; doi:10.3389/fphys.2020.00106)
Supplement: TABLE S3 — Blast results of the transcription factors identified in each module. [file Table_3.XLS]

## Sheet: tblastx_black_fly_tf.txt
Table S3-1. Blastx results of transcription factors in black module from Flybase.
Query	Target	Percent identity	Alignment length	Number of mismatches	Number of gap opens	based position of start in query	based position of end in query	based position of start in target	based position of end in target	E-value calculated using Karlin-Altschul statistics	Bit score calculated using Karlin-Altschul statistics
MSTRG.117.2	FBgn0261617	51.85	27	13	0	10136	10216	2619	2539	8e-06	39.1
MSTRG.117.2	FBgn0261617	29.41	51	36	0	5825	5977	5535	5383	8e-06	31.3
MSTRG.117.2	FBgn0261617	30.95	42	29	0	2090	2215	6184	6059	8e-06	29.5
MSTRG.117.2	FBgn0261617	35.29	34	22	0	8087	8188	4884	4783	8e-06	28.6
MSTRG.117.2	FBgn0261617	51.85	27	13	0	10136	10216	2666	2586	8e-06	39.1
MSTRG.117.2	FBgn0261617	29.41	51	36	0	5825	5977	5564	5412	8e-06	31.3
MSTRG.117.2	FBgn0261617	30.95	42	29	0	2090	2215	6213	6088	8e-06	29.5
MSTRG.117.2	FBgn0261617	35.29	34	22	0	8087	8188	4913	4812	8e-06	28.6
MSTRG.206.2	FBgn0026411	38.46	26	16	0	1178	1255	1000	1077	7e-07	35
MSTRG.206.2	FBgn0026411	50	16	8	0	1289	1336	1117	1164	7e-07	25.8
MSTRG.206.2	FBgn0026411	81.82	11	2	0	1055	1087	877	909	7e-07	25.4
MSTRG.206.1	FBgn0026411	37.04	27	17	0	1268	1348	916	996	2e-07	30.4
MSTRG.206.1	FBgn0026411	32.14	28	19	0	1349	1432	994	1077	2e-07	27.2
MSTRG.206.1	FBgn0026411	50	18	9	0	1466	1519	1117	1170	2e-07	25.8
MSTRG.206.1	FBgn0026411	38.46	13	8	0	1232	1270	877	915	2e-07	22.6
MSTRG.206.1	FBgn0026411	38.46	26	16	0	1178	1255	1000	1077	9e-06	35
MSTRG.206.1	FBgn0026411	81.82	11	2	0	1055	1087	877	909	9e-06	25.4
MSTRG.206.1	FBgn0026411	38.89	18	11	0	1289	1342	1117	1170	9e-06	23.5
MSTRG.206.3	FBgn0026411	38.46	26	16	0	1177	1254	1000	1077	7e-07	35
MSTRG.206.3	FBgn0026411	50	16	8	0	1288	1335	1117	1164	7e-07	25.8
MSTRG.206.3	FBgn0026411	81.82	11	2	0	1054	1086	877	909	7e-07	25.4
MSTRG.206.4	FBgn0026411	38.46	26	16	0	1321	1398	1000	1077	8e-07	35
MSTRG.206.4	FBgn0026411	50	16	8	0	1432	1479	1117	1164	8e-07	25.8
MSTRG.206.4	FBgn0026411	81.82	11	2	0	1198	1230	877	909	8e-07	25.4
MSTRG.206.6	FBgn0026411	38.46	26	16	0	1138	1215	1000	1077	7e-07	35
MSTRG.206.6	FBgn0026411	50	16	8	0	1249	1296	1117	1164	7e-07	25.8
MSTRG.206.6	FBgn0026411	81.82	11	2	0	1015	1047	877	909	7e-07	25.4
MSTRG.206.7	FBgn0026411	37.04	27	17	0	1189	1269	916	996	7e-08	30.4
MSTRG.206.7	FBgn0026411	32.14	28	19	0	1270	1353	994	1077	7e-08	27.2
MSTRG.206.7	FBgn0026411	50	18	9	0	1387	1440	1117	1170	7e-08	25.8
MSTRG.206.7	FBgn0026411	38.46	13	8	0	1153	1191	877	915	7e-08	22.6
MSTRG.206.7	FBgn0026411	38.46	26	16	0	1099	1176	1000	1077	4e-06	35
MSTRG.206.7	FBgn0026411	81.82	11	2	0	976	1008	877	909	4e-06	25.4
MSTRG.206.7	FBgn0026411	38.89	18	11	0	1210	1263	1117	1170	4e-06	23.5
MSTRG.206.8	FBgn0026411	37.04	27	17	0	1685	1765	916	996	7e-08	30.4
MSTRG.206.8	FBgn0026411	32.14	28	19	0	1766	1849	994	1077	7e-08	27.2
MSTRG.206.8	FBgn0026411	50	18	9	0	1883	1936	1117	1170	7e-08	25.8
MSTRG.206.8	FBgn0026411	38.46	13	8	0	1649	1687	877	915	7e-08	22.6
MSTRG.206.8	FBgn0026411	38.46	26	16	0	1595	1672	1000	1077	4e-06	35
MSTRG.206.8	FBgn0026411	81.82	11	2	0	1472	1504	877	909	4e-06	25.4
MSTRG.206.8	FBgn0026411	38.89	18	11	0	1706	1759	1117	1170	4e-06	23.5
rna165	FBgn0026411	37.04	27	17	0	1205	1285	916	996	6e-08	30.4
rna165	FBgn0026411	32.14	28	19	0	1286	1369	994	1077	6e-08	27.2
rna165	FBgn0026411	50	18	9	0	1403	1456	1117	1170	6e-08	25.8
rna165	FBgn0026411	38.46	13	8	0	1169	1207	877	915	6e-08	22.6
rna165	FBgn0026411	38.46	26	16	0	1115	1192	1000	1077	3e-06	35
rna165	FBgn0026411	81.82	11	2	0	992	1024	877	909	3e-06	25.4
rna165	FBgn0026411	38.89	18	11	0	1226	1279	1117	1170	3e-06	23.5
rna166	FBgn0026411	38.46	26	16	0	987	1064	1000	1077	6e-07	35
rna166	FBgn0026411	50	16	8	0	1098	1145	1117	1164	6e-07	25.8
rna166	FBgn0026411	81.82	11	2	0	864	896	877	909	6e-07	25.4
rna168	FBgn0026411	38.46	26	16	0	571	648	1000	1077	4e-07	35
rna168	FBgn0026411	50	16	8	0	682	729	1117	1164	4e-07	25.8
rna168	FBgn0026411	81.82	11	2	0	448	480	877	909	4e-07	25.4
rna167	FBgn0026411	37.04	27	17	0	661	741	916	996	4e-08	30.4
rna167	FBgn0026411	32.14	28	19	0	742	825	994	1077	4e-08	27.2
rna167	FBgn0026411	50	18	9	0	859	912	1117	1170	4e-08	25.8
rna167	FBgn0026411	38.46	13	8	0	625	663	877	915	4e-08	22.6
rna167	FBgn0026411	38.46	26	16	0	571	648	1000	1077	2e-06	35
rna167	FBgn0026411	81.82	11	2	0	448	480	877	909	2e-06	25.4
rna167	FBgn0026411	38.89	18	11	0	682	735	1117	1170	2e-06	23.5
MSTRG.206.13	FBgn0026411	38.46	26	16	0	570	647	1000	1077	5e-07	35
MSTRG.206.13	FBgn0026411	50	16	8	0	681	728	1117	1164	5e-07	25.8
MSTRG.206.13	FBgn0026411	81.82	11	2	0	447	479	877	909	5e-07	25.4
rna169	FBgn0026411	37.04	27	17	0	660	740	916	996	4e-08	30.4
rna169	FBgn0026411	32.14	28	19	0	741	824	994	1077	4e-08	27.2
rna169	FBgn0026411	50	18	9	0	858	911	1117	1170	4e-08	25.8
rna169	FBgn0026411	38.46	13	8	0	624	662	877	915	4e-08	22.6
rna169	FBgn0026411	38.46	26	16	0	570	647	1000	1077	2e-06	35
rna169	FBgn0026411	81.82	11	2	0	447	479	877	909	2e-06	25.4
rna169	FBgn0026411	38.89	18	11	0	681	734	1117	1170	2e-06	23.5
rna328	FBgn0052343	35	100	65	0	229	528	396	695	2e-11	62.9
rna328	FBgn0052343	36.36	22	14	0	110	175	193	258	2e-11	25.8
rna328	FBgn0052343	34.41	93	61	0	301	579	369	647	3e-08	55.1
rna328	FBgn0052343	35	100	65	0	229	528	396	695	2e-11	62.9
rna328	FBgn0052343	36.36	22	14	0	110	175	193	258	2e-11	25.8
rna328	FBgn0052343	34.41	93	61	0	301	579	369	647	3e-08	55.1
rna328	FBgn0052343	35	100	65	0	229	528	498	797	2e-11	62.9
rna328	FBgn0052343	36.36	22	14	0	110	175	295	360	2e-11	25.8
rna328	FBgn0052343	34.41	93	61	0	301	579	471	749	3e-08	55.1
rna328	FBgn0052343	35	100	65	0	229	528	549	848	2e-11	62.9
rna328	FBgn0052343	36.36	22	14	0	110	175	346	411	2e-11	25.8
rna328	FBgn0052343	34.41	93	61	0	301	579	522	800	3e-08	55.1
rna482	FBgn0040066	31.65	79	54	0	648	884	753	989	6e-13	61.1
rna482	FBgn0040066	41.94	31	18	0	150	242	636	728	6e-13	33.6
rna482	FBgn0040066	28.74	87	62	0	624	884	477	737	1e-09	57
rna482	FBgn0040066	56.25	16	7	0	553	600	442	489	1e-09	22.1
rna482	FBgn0040066	31.65	79	54	0	648	884	753	989	8e-13	61.1
rna482	FBgn0040066	41.94	31	18	0	150	242	636	728	8e-13	33.6
rna482	FBgn0040066	28.74	87	62	0	624	884	477	737	1e-09	57
rna482	FBgn0040066	56.25	16	7	0	553	600	442	489	1e-09	22.1
rna482	FBgn0039067	35.71	84	54	0	675	926	1844	2095	4e-12	68.9
rna482	FBgn0039067	37.5	24	15	0	330	401	1619	1690	4e-12	24
rna482	FBgn0010356	38.24	68	42	0	648	851	1782	1985	2e-09	58.8
rna482	FBgn0010356	52.94	17	8	0	321	371	1230	1280	2e-09	24.9
rna482	FBgn0010356	34.52	84	55	0	675	926	1683	1934	6e-08	55.1
MSTRG.778.1	FBgn0005660	43.18	44	25	0	633	764	3435	3304	8e-15	54.2
MSTRG.778.1	FBgn0005660	30.77	39	27	0	495	611	3567	3451	8e-15	42.3
rna666	FBgn0005660	43.18	44	25	0	612	743	3435	3304	5e-16	58.3
rna666	FBgn0005660	30.77	39	27	0	474	590	3567	3451	5e-16	42.3
rna673	FBgn0010356	34.86	109	71	0	621	947	1461	1787	6e-24	81.3
rna673	FBgn0010356	28.13	64	46	0	987	1178	1821	2012	6e-24	46.4
rna673	FBgn0010356	32.69	104	70	0	633	944	1347	1658	4e-23	73.5
rna673	FBgn0010356	26.58	79	58	0	963	1199	1671	1907	4e-23	51.5
rna673	FBgn0010356	28.57	98	70	0	624	917	1590	1883	2e-11	66.6
rna673	FBgn0010356	32.47	77	52	0	291	521	1776	2006	4e-11	65.7
rna673	FBgn0010356	28.13	96	69	0	627	914	1719	2006	3e-10	62.9
rna673	FBgn0010356	28.75	80	57	0	291	530	1650	1889	5e-10	62
rna673	FBgn0010356	30.19	53	37	0	759	917	1347	1505	1e-06	35
rna673	FBgn0010356	27.59	58	42	0	996	1169	1578	1751	1e-06	34.1
rna673	FBgn0040066	34.58	107	70	0	609	929	672	992	9e-23	92.3
rna673	FBgn0040066	34.29	35	23	0	987	1091	1047	1151	9e-23	31.3
rna673	FBgn0040066	26.58	79	58	0	699	935	510	746	2e-18	57.9
rna673	FBgn0040066	30.77	65	45	0	975	1169	780	974	2e-18	51
rna673	FBgn0040066	35.06	77	50	0	291	521	747	977	2e-18	62.9
rna673	FBgn0040066	32.43	37	25	0	720	830	1038	1148	2e-18	39.6
rna673	FBgn0040066	32.35	34	23	0	996	1097	1191	1292	2e-18	31.8
rna673	FBgn0040066	32.31	65	44	0	621	815	810	1004	7e-15	56.1
rna673	FBgn0040066	24.42	86	65	0	270	527	474	731	7e-15	40.9
rna673	FBgn0040066	30.69	101	70	0	621	923	558	860	1e-12	70.7
rna673	FBgn0040066	31.65	79	54	0	288	524	618	854	2e-11	55.6
rna673	FBgn0040066	24.66	73	55	0	750	968	1203	1421	2e-11	34.1
rna673	FBgn0040066	27.94	68	49	0	966	1169	645	848	3e-10	49.2
rna673	FBgn0040066	37.14	35	22	0	807	911	492	596	3e-10	31.8
rna673	FBgn0040066	34.58	107	70	0	609	929	672	992	9e-23	92.3
rna673	FBgn0040066	34.29	35	23	0	987	1091	1047	1151	9e-23	31.3
rna673	FBgn0040066	35.06	77	50	0	291	521	747	977	2e-18	62.9
rna673	FBgn0040066	32.43	37	25	0	720	830	1038	1148	2e-18	39.6
rna673	FBgn0040066	32.35	34	23	0	996	1097	1191	1292	2e-18	31.8
rna673	FBgn0040066	26.58	79	58	0	699	935	510	746	2e-18	57.9
rna673	FBgn0040066	30.77	65	45	0	975	1169	780	974	2e-18	51
rna673	FBgn0040066	32.31	65	44	0	621	815	810	1004	7e-15	56.1
rna673	FBgn0040066	24.42	86	65	0	270	527	474	731	7e-15	40.9
rna673	FBgn0040066	30.69	101	70	0	621	923	558	860	1e-12	70.7
rna673	FBgn0040066	31.65	79	54	0	288	524	618	854	2e-11	55.6
rna673	FBgn0040066	24.66	73	55	0	750	968	1203	1421	2e-11	34.1
rna673	FBgn0040066	27.94	68	49	0	966	1169	645	848	3e-10	49.2
rna673	FBgn0040066	37.14	35	22	0	807	911	492	596	3e-10	31.8
rna673	FBgn0011569	31.25	112	77	0	609	944	1955	2290	1e-16	69.8
rna673	FBgn0011569	41.38	29	17	0	963	1049	2303	2389	1e-16	33.1
rna673	FBgn0011569	38.03	71	44	0	699	911	1919	2131	3e-15	57
rna673	FBgn0011569	32.14	56	38	0	1002	1169	2216	2383	3e-15	41.4
rna673	FBgn0011569	24	100	76	0	627	926	2099	2398	6e-08	55.1
rna673	FBgn0011569	23.47	98	75	0	621	914	2219	2512	2e-06	50.1
rna673	FBgn0011569	26.51	83	61	0	273	521	2264	2512	2e-06	50.1
rna673	FBgn0039067	32.43	74	50	0	690	911	1691	1912	7e-13	57.9
rna673	FBgn0039067	24.24	66	50	0	972	1169	1967	2164	7e-13	32.2
rna673	FBgn0039067	27.62	105	76	0	621	935	1748	2062	2e-12	69.8
rna673	FBgn0039067	24	100	76	0	621	920	1874	2173	6e-08	49.2
rna673	FBgn0039067	45	20	11	0	444	503	1838	1897	6e-08	24
rna673	FBgn0032030	34.69	49	32	0	663	809	352	498	6e-11	49.6
rna673	FBgn0032030	41.67	24	14	0	852	923	535	606	6e-11	29
rna673	FBgn0032030	50	20	10	0	987	1046	814	873	6e-11	28.1
rna673	FBgn0032030	31.82	88	60	0	678	941	241	504	1e-07	53.8
MSTRG.2188.1	FBgn0039007	50	36	18	0	211	318	867	974	1e-12	48.7
MSTRG.2188.1	FBgn0039007	81.25	16	3	0	172	219	753	800	1e-12	40.9
MSTRG.2188.1	FBgn0039007	50	36	18	0	211	318	332	439	1e-12	48.7
MSTRG.2188.1	FBgn0039007	81.25	16	3	0	172	219	218	265	1e-12	40.9
rna1777	FBgn0039007	50	36	18	0	195	302	867	974	3e-13	48.7
rna1777	FBgn0039007	81.25	16	3	0	156	203	753	800	3e-13	40.9
rna1777	FBgn0039007	50	36	18	0	195	302	332	439	3e-13	48.7
rna1777	FBgn0039007	81.25	16	3	0	156	203	218	265	3e-13	40.9
MSTRG.2695.2	FBgn0263237	42.86	35	20	0	153	257	429	533	6e-11	39.6
MSTRG.2695.2	FBgn0263237	47.83	23	12	0	327	395	603	671	6e-11	34.5
MSTRG.2695.2	FBgn0263237	55	20	9	0	237	296	510	569	6e-11	24.4
MSTRG.2695.2	FBgn0015618	34.88	43	28	0	120	248	414	542	4e-09	46
MSTRG.2695.2	FBgn0015618	61.11	18	7	0	342	395	657	710	4e-09	29.5
MSTRG.2695.1	FBgn0015618	34.88	43	28	0	156	284	414	542	5e-13	46
MSTRG.2695.1	FBgn0015618	39.29	28	17	0	3	86	258	341	5e-13	30.4
MSTRG.2695.1	FBgn0015618	61.11	18	7	0	378	431	657	710	5e-13	29.5
MSTRG.2695.1	FBgn0263237	42.86	35	20	0	189	293	429	533	1e-11	39.6
MSTRG.2695.1	FBgn0263237	47.83	23	12	0	363	431	603	671	1e-11	34.5
MSTRG.2695.1	FBgn0263237	55	20	9	0	273	332	510	569	1e-11	24.4
MSTRG.2695.1	FBgn0263237	47.06	17	9	0	3	53	270	320	1e-11	23.5
MSTRG.2696.1	FBgn0263237	40.63	32	19	0	235	140	438	533	2e-10	35.9
MSTRG.2696.1	FBgn0263237	47.83	23	12	0	70	2	603	671	2e-10	34.5
MSTRG.2696.1	FBgn0263237	55	20	9	0	160	101	510	569	2e-10	24.4
MSTRG.2696.1	FBgn0015618	42.86	28	16	0	232	149	459	542	3e-07	38.2
MSTRG.2696.1	FBgn0015618	61.11	18	7	0	55	2	657	710	3e-07	29.5
MSTRG.2746.1	FBgn0000046	95.53	380	17	0	214	1353	76	1215	0	883
MSTRG.2746.1	FBgn0000046	78.89	379	80	0	1352	216	1214	78	0	658
MSTRG.2746.1	FBgn0000046	51.84	380	183	0	1350	211	1212	73	1e-132	469
MSTRG.2746.1	FBgn0000046	52.86	140	66	0	933	1352	795	1214	1e-74	140
MSTRG.2746.1	FBgn0000046	46.09	115	62	0	423	767	285	629	1e-74	106
MSTRG.2746.1	FBgn0000046	48.15	54	28	0	215	376	77	238	1e-74	56.1
MSTRG.2746.1	FBgn0000046	72.22	18	5	0	822	875	684	737	1e-74	31.8
MSTRG.2746.1	FBgn0000046	52.57	175	83	0	1348	824	1210	686	7e-54	168
MSTRG.2746.1	FBgn0000046	37.35	83	52	0	766	518	628	380	7e-54	50.1
MSTRG.2746.1	FBgn0000046	45.83	24	13	0	277	206	139	68	7e-54	35.4
MSTRG.2746.1	FBgn0000046	62.5	16	6	0	469	422	331	284	7e-54	22.1
MSTRG.2746.1	FBgn0000046	57	100	43	0	755	1054	617	916	3e-50	95
MSTRG.2746.1	FBgn0000046	48.89	45	23	0	518	652	380	514	3e-50	49.2
MSTRG.2746.1	FBgn0000046	47.5	40	21	0	252	371	114	233	3e-50	44.6
MSTRG.2746.1	FBgn0000046	60	45	18	0	1217	1351	1079	1213	3e-50	40.5
MSTRG.2746.1	FBgn0000046	72.22	18	5	0	422	475	284	337	3e-50	29.9
MSTRG.2746.1	FBgn0000046	50	18	9	0	1109	1162	971	1024	3e-50	28.1
MSTRG.2746.1	FBgn0000046	95.53	380	17	0	214	1353	152	1291	0	883
MSTRG.2746.1	FBgn0000046	78.89	379	80	0	1352	216	1290	154	0	658
MSTRG.2746.1	FBgn0000046	51.84	380	183	0	1350	211	1288	149	1e-132	469
MSTRG.2746.1	FBgn0000046	52.86	140	66	0	933	1352	871	1290	1e-74	140
MSTRG.2746.1	FBgn0000046	46.09	115	62	0	423	767	361	705	1e-74	106
MSTRG.2746.1	FBgn0000046	48.15	54	28	0	215	376	153	314	1e-74	56.1
MSTRG.2746.1	FBgn0000046	72.22	18	5	0	822	875	760	813	1e-74	31.8
MSTRG.2746.1	FBgn0000046	52.57	175	83	0	1348	824	1286	762	3e-54	168
MSTRG.2746.1	FBgn0000046	37.35	83	52	0	766	518	704	456	3e-54	50.1
MSTRG.2746.1	FBgn0000046	37.5	32	20	0	277	182	215	120	3e-54	36.3
MSTRG.2746.1	FBgn0000046	62.5	16	6	0	469	422	407	360	3e-54	22.1
MSTRG.2746.1	FBgn0000046	57	100	43	0	755	1054	693	992	3e-50	95
MSTRG.2746.1	FBgn0000046	48.89	45	23	0	518	652	456	590	3e-50	49.2
MSTRG.2746.1	FBgn0000046	47.5	40	21	0	252	371	190	309	3e-50	44.6
MSTRG.2746.1	FBgn0000046	60	45	18	0	1217	1351	1155	1289	3e-50	40.5
MSTRG.2746.1	FBgn0000046	72.22	18	5	0	422	475	360	413	3e-50	29.9
MSTRG.2746.1	FBgn0000046	50	18	9	0	1109	1162	1047	1100	3e-50	28.1
MSTRG.2746.1	FBgn0000046	95.53	380	17	0	214	1353	76	1215	0	883
MSTRG.2746.1	FBgn0000046	78.89	379	80	0	1352	216	1214	78	0	658
MSTRG.2746.1	FBgn0000046	51.84	380	183	0	1350	211	1212	73	1e-132	469
MSTRG.2746.1	FBgn0000046	52.86	140	66	0	933	1352	795	1214	1e-74	140
MSTRG.2746.1	FBgn0000046	46.09	115	62	0	423	767	285	629	1e-74	106
MSTRG.2746.1	FBgn0000046	48.15	54	28	0	215	376	77	238	1e-74	56.1
MSTRG.2746.1	FBgn0000046	72.22	18	5	0	822	875	684	737	1e-74	31.8
MSTRG.2746.1	FBgn0000046	52.57	175	83	0	1348	824	1210	686	4e-54	168
MSTRG.2746.1	FBgn0000046	37.35	83	52	0	766	518	628	380	4e-54	50.1
MSTRG.2746.1	FBgn0000046	45.83	24	13	0	277	206	139	68	4e-54	35.4
MSTRG.2746.1	FBgn0000046	62.5	16	6	0	469	422	331	284	4e-54	22.1
MSTRG.2746.1	FBgn0000046	57	100	43	0	755	1054	617	916	3e-50	95
MSTRG.2746.1	FBgn0000046	48.89	45	23	0	518	652	380	514	3e-50	49.2
MSTRG.2746.1	FBgn0000046	47.5	40	21	0	252	371	114	233	3e-50	44.6
MSTRG.2746.1	FBgn0000046	60	45	18	0	1217	1351	1079	1213	3e-50	40.5
MSTRG.2746.1	FBgn0000046	72.22	18	5	0	422	475	284	337	3e-50	29.9
MSTRG.2746.1	FBgn0000046	50	18	9	0	1109	1162	971	1024	3e-50	28.1
MSTRG.2746.1	FBgn0025716	38.24	136	84	0	406	813	373	780	3e-63	126
MSTRG.2746.1	FBgn0025716	70.73	41	12	0	1222	1344	1273	1395	3e-63	77.6
MSTRG.2746.1	FBgn0025716	30.51	59	41	0	1039	1215	1081	1257	3e-63	51.5
MSTRG.2746.1	FBgn0025716	41.18	34	20	0	229	330	154	255	3e-63	39.6
MSTRG.2746.1	FBgn0025716	41.38	29	17	0	940	1026	997	1083	3e-63	32.2
MSTRG.2746.1	FBgn0025716	61.76	34	13	0	1343	1242	1394	1293	4e-18	51.5
MSTRG.2746.1	FBgn0025716	38.2	89	55	0	776	510	743	477	4e-18	49.6
MSTRG.2746.1	FBgn0025716	39.02	41	25	0	1196	1074	1238	1116	4e-18	28.6
MSTRG.2746.1	FBgn0025716	55.56	18	8	0	332	279	257	204	4e-18	23.1
MSTRG.2746.2	FBgn0000046	95.53	380	17	0	114	1253	76	1215	0	883
MSTRG.2746.2	FBgn0000046	78.89	379	80	0	1252	116	1214	78	0	658
MSTRG.2746.2	FBgn0000046	51.84	380	183	0	1250	111	1212	73	1e-132	469
MSTRG.2746.2	FBgn0000046	52.86	140	66	0	833	1252	795	1214	1e-74	140
MSTRG.2746.2	FBgn0000046	46.09	115	62	0	323	667	285	629	1e-74	106
MSTRG.2746.2	FBgn0000046	48.15	54	28	0	115	276	77	238	1e-74	56.1
MSTRG.2746.2	FBgn0000046	72.22	18	5	0	722	775	684	737	1e-74	31.8
MSTRG.2746.2	FBgn0000046	52.57	175	83	0	1248	724	1210	686	3e-54	168
MSTRG.2746.2	FBgn0000046	37.35	83	52	0	666	418	628	380	3e-54	50.1
MSTRG.2746.2	FBgn0000046	42.86	28	16	0	177	94	139	56	3e-54	36.3
MSTRG.2746.2	FBgn0000046	62.5	16	6	0	369	322	331	284	3e-54	22.1
MSTRG.2746.2	FBgn0000046	57	100	43	0	655	954	617	916	3e-50	95
MSTRG.2746.2	FBgn0000046	48.89	45	23	0	418	552	380	514	3e-50	49.2
MSTRG.2746.2	FBgn0000046	47.5	40	21	0	152	271	114	233	3e-50	44.6
MSTRG.2746.2	FBgn0000046	60	45	18	0	1117	1251	1079	1213	3e-50	40.5
MSTRG.2746.2	FBgn0000046	72.22	18	5	0	322	375	284	337	3e-50	29.9
MSTRG.2746.2	FBgn0000046	50	18	9	0	1009	1062	971	1024	3e-50	28.1
MSTRG.2746.2	FBgn0000046	95.53	380	17	0	114	1253	152	1291	0	883
MSTRG.2746.2	FBgn0000046	78.89	379	80	0	1252	116	1290	154	0	658
MSTRG.2746.2	FBgn0000046	51.84	380	183	0	1250	111	1288	149	1e-132	469
MSTRG.2746.2	FBgn0000046	52.86	140	66	0	833	1252	871	1290	1e-74	140
MSTRG.2746.2	FBgn0000046	46.09	115	62	0	323	667	361	705	1e-74	106
MSTRG.2746.2	FBgn0000046	48.15	54	28	0	115	276	153	314	1e-74	56.1
MSTRG.2746.2	FBgn0000046	72.22	18	5	0	722	775	760	813	1e-74	31.8
MSTRG.2746.2	FBgn0000046	52.57	175	83	0	1248	724	1286	762	3e-55	168
MSTRG.2746.2	FBgn0000046	37.35	83	52	0	666	418	704	456	3e-55	50.1
MSTRG.2746.2	FBgn0000046	28.85	52	37	0	177	22	215	60	3e-55	39.1
MSTRG.2746.2	FBgn0000046	62.5	16	6	0	369	322	407	360	3e-55	22.1
MSTRG.2746.2	FBgn0000046	57	100	43	0	655	954	693	992	3e-50	95
MSTRG.2746.2	FBgn0000046	48.89	45	23	0	418	552	456	590	3e-50	49.2
MSTRG.2746.2	FBgn0000046	47.5	40	21	0	152	271	190	309	3e-50	44.6
MSTRG.2746.2	FBgn0000046	60	45	18	0	1117	1251	1155	1289	3e-50	40.5
MSTRG.2746.2	FBgn0000046	72.22	18	5	0	322	375	360	413	3e-50	29.9
MSTRG.2746.2	FBgn0000046	50	18	9	0	1009	1062	1047	1100	3e-50	28.1
MSTRG.2746.2	FBgn0000046	95.53	380	17	0	114	1253	76	1215	0	883
MSTRG.2746.2	FBgn0000046	78.89	379	80	0	1252	116	1214	78	0	658
MSTRG.2746.2	FBgn0000046	51.84	380	183	0	1250	111	1212	73	1e-132	469
MSTRG.2746.2	FBgn0000046	52.86	140	66	0	833	1252	795	1214	1e-74	140
MSTRG.2746.2	FBgn0000046	46.09	115	62	0	323	667	285	629	1e-74	106
MSTRG.2746.2	FBgn0000046	48.15	54	28	0	115	276	77	238	1e-74	56.1
MSTRG.2746.2	FBgn0000046	72.22	18	5	0	722	775	684	737	1e-74	31.8
MSTRG.2746.2	FBgn0000046	52.57	175	83	0	1248	724	1210	686	2e-54	168
MSTRG.2746.2	FBgn0000046	37.35	83	52	0	666	418	628	380	2e-54	50.1
MSTRG.2746.2	FBgn0000046	42.86	28	16	0	177	94	139	56	2e-54	36.3
MSTRG.2746.2	FBgn0000046	62.5	16	6	0	369	322	331	284	2e-54	22.1
MSTRG.2746.2	FBgn0000046	57	100	43	0	655	954	617	916	3e-50	95
MSTRG.2746.2	FBgn0000046	48.89	45	23	0	418	552	380	514	3e-50	49.2
MSTRG.2746.2	FBgn0000046	47.5	40	21	0	152	271	114	233	3e-50	44.6
MSTRG.2746.2	FBgn0000046	60	45	18	0	1117	1251	1079	1213	3e-50	40.5
MSTRG.2746.2	FBgn0000046	72.22	18	5	0	322	375	284	337	3e-50	29.9
MSTRG.2746.2	FBgn0000046	50	18	9	0	1009	1062	971	1024	3e-50	28.1
MSTRG.2746.2	FBgn0025716	38.24	136	84	0	306	713	373	780	2e-63	126
MSTRG.2746.2	FBgn0025716	70.73	41	12	0	1122	1244	1273	1395	2e-63	77.6
MSTRG.2746.2	FBgn0025716	30.51	59	41	0	939	1115	1081	1257	2e-63	51.5
MSTRG.2746.2	FBgn0025716	41.18	34	20	0	129	230	154	255	2e-63	39.6
MSTRG.2746.2	FBgn0025716	41.38	29	17	0	840	926	997	1083	2e-63	32.2
MSTRG.2746.2	FBgn0025716	61.76	34	13	0	1243	1142	1394	1293	3e-18	51.5
MSTRG.2746.2	FBgn0025716	38.2	89	55	0	676	410	743	477	3e-18	49.6
MSTRG.2746.2	FBgn0025716	39.02	41	25	0	1096	974	1238	1116	3e-18	28.6
MSTRG.2746.2	FBgn0025716	55.56	18	8	0	232	179	257	204	3e-18	23.1
rna2222	FBgn0000046	95.53	380	17	0	99	1238	76	1215	0	883
rna2222	FBgn0000046	78.89	379	80	0	1237	101	1214	78	0	658
rna2222	FBgn0000046	51.84	380	183	0	1235	96	1212	73	8e-133	469
rna2222	FBgn0000046	52.86	140	66	0	818	1237	795	1214	9e-75	140
rna2222	FBgn0000046	46.09	115	62	0	308	652	285	629	9e-75	106
rna2222	FBgn0000046	48.15	54	28	0	100	261	77	238	9e-75	56.1
rna2222	FBgn0000046	72.22	18	5	0	707	760	684	737	9e-75	31.8
rna2222	FBgn0000046	52.57	175	83	0	1233	709	1210	686	3e-54	168
rna2222	FBgn0000046	37.35	83	52	0	651	403	628	380	3e-54	50.1
rna2222	FBgn0000046	45.83	24	13	0	162	91	139	68	3e-54	35.4
rna2222	FBgn0000046	62.5	16	6	0	354	307	331	284	3e-54	22.1
rna2222	FBgn0000046	57	100	43	0	640	939	617	916	2e-50	95
rna2222	FBgn0000046	48.89	45	23	0	403	537	380	514	2e-50	49.2
rna2222	FBgn0000046	47.5	40	21	0	137	256	114	233	2e-50	44.6
rna2222	FBgn0000046	60	45	18	0	1102	1236	1079	1213	2e-50	40.5
rna2222	FBgn0000046	72.22	18	5	0	307	360	284	337	2e-50	29.9
rna2222	FBgn0000046	50	18	9	0	994	1047	971	1024	2e-50	28.1
rna2222	FBgn0000046	95.53	380	17	0	99	1238	152	1291	0	883
rna2222	FBgn0000046	78.89	379	80	0	1237	101	1290	154	0	658
rna2222	FBgn0000046	51.84	380	183	0	1235	96	1288	149	8e-133	469
rna2222	FBgn0000046	52.86	140	66	0	818	1237	871	1290	9e-75	140
rna2222	FBgn0000046	46.09	115	62	0	308	652	361	705	9e-75	106
rna2222	FBgn0000046	48.15	54	28	0	100	261	153	314	9e-75	56.1
rna2222	FBgn0000046	72.22	18	5	0	707	760	760	813	9e-75	31.8
rna2222	FBgn0000046	52.57	175	83	0	1233	709	1286	762	2e-54	168
rna2222	FBgn0000046	37.35	83	52	0	651	403	704	456	2e-54	50.1
rna2222	FBgn0000046	45.83	24	13	0	162	91	215	144	2e-54	35.4
rna2222	FBgn0000046	62.5	16	6	0	354	307	407	360	2e-54	22.1
rna2222	FBgn0000046	57	100	43	0	640	939	693	992	2e-50	95
rna2222	FBgn0000046	48.89	45	23	0	403	537	456	590	2e-50	49.2
rna2222	FBgn0000046	47.5	40	21	0	137	256	190	309	2e-50	44.6
rna2222	FBgn0000046	60	45	18	0	1102	1236	1155	1289	2e-50	40.5
rna2222	FBgn0000046	72.22	18	5	0	307	360	360	413	2e-50	29.9
rna2222	FBgn0000046	50	18	9	0	994	1047	1047	1100	2e-50	28.1
rna2222	FBgn0000046	95.53	380	17	0	99	1238	76	1215	0	883
rna2222	FBgn0000046	78.89	379	80	0	1237	101	1214	78	0	658
rna2222	FBgn0000046	51.84	380	183	0	1235	96	1212	73	8e-133	469
rna2222	FBgn0000046	52.86	140	66	0	818	1237	795	1214	9e-75	140
rna2222	FBgn0000046	46.09	115	62	0	308	652	285	629	9e-75	106
rna2222	FBgn0000046	48.15	54	28	0	100	261	77	238	9e-75	56.1
rna2222	FBgn0000046	72.22	18	5	0	707	760	684	737	9e-75	31.8
rna2222	FBgn0000046	52.57	175	83	0	1233	709	1210	686	2e-54	168
rna2222	FBgn0000046	37.35	83	52	0	651	403	628	380	2e-54	50.1
rna2222	FBgn0000046	45.83	24	13	0	162	91	139	68	2e-54	35.4
rna2222	FBgn0000046	62.5	16	6	0	354	307	331	284	2e-54	22.1
rna2222	FBgn0000046	57	100	43	0	640	939	617	916	2e-50	95
rna2222	FBgn0000046	48.89	45	23	0	403	537	380	514	2e-50	49.2
rna2222	FBgn0000046	47.5	40	21	0	137	256	114	233	2e-50	44.6
rna2222	FBgn0000046	60	45	18	0	1102	1236	1079	1213	2e-50	40.5
rna2222	FBgn0000046	72.22	18	5	0	307	360	284	337	2e-50	29.9
rna2222	FBgn0000046	50	18	9	0	994	1047	971	1024	2e-50	28.1
rna2222	FBgn0025716	38.24	136	84	0	291	698	373	780	1e-63	126
rna2222	FBgn0025716	70.73	41	12	0	1107	1229	1273	1395	1e-63	77.6
rna2222	FBgn0025716	30.51	59	41	0	924	1100	1081	1257	1e-63	51.5
rna2222	FBgn0025716	41.18	34	20	0	114	215	154	255	1e-63	39.6
rna2222	FBgn0025716	41.38	29	17	0	825	911	997	1083	1e-63	32.2
rna2222	FBgn0025716	61.76	34	13	0	1228	1127	1394	1293	2e-18	51.5
rna2222	FBgn0025716	38.2	89	55	0	661	395	743	477	2e-18	49.6
rna2222	FBgn0025716	39.02	41	25	0	1081	959	1238	1116	2e-18	28.6
rna2222	FBgn0025716	55.56	18	8	0	217	164	257	204	2e-18	23.1
MSTRG.2781.1	FBgn0002576	50	20	10	0	2068	2127	315	256	2e-06	35.9
MSTRG.2781.1	FBgn0002576	54.55	11	5	0	544	576	1562	1530	2e-06	27.6
MSTRG.2781.1	FBgn0002576	38.1	21	13	0	1114	1176	590	528	2e-06	27.2
MSTRG.2781.1	FBgn0002576	38.46	26	16	0	583	660	778	701	2e-06	26.7
MSTRG.2781.1	FBgn0002576	50	20	10	0	2068	2127	315	256	3e-06	35.9
MSTRG.2781.1	FBgn0002576	54.55	11	5	0	544	576	1925	1893	3e-06	27.6
MSTRG.2781.1	FBgn0002576	38.1	21	13	0	1114	1176	590	528	3e-06	27.2
MSTRG.2781.1	FBgn0002576	38.46	26	16	0	583	660	778	701	3e-06	26.7
rna2246	FBgn0004656	29.27	82	58	0	1177	1422	6107	6352	4e-08	48.3
rna2246	FBgn0004656	29.58	71	50	0	685	897	3188	3400	4e-08	35
rna2246	FBgn0004656	28.57	84	60	0	1168	1419	6134	6385	5e-07	45.5
rna2246	FBgn0004656	29.69	64	45	0	688	879	3236	3427	5e-07	34.1
rna2246	FBgn0004656	28.92	83	59	0	1183	1431	6071	6319	2e-06	44.6
rna2246	FBgn0004656	29.23	65	46	0	685	879	3197	3391	2e-06	33.1
rna2246	FBgn0004656	29.27	82	58	0	1177	1422	6131	6376	5e-08	48.3
rna2246	FBgn0004656	29.58	71	50	0	685	897	3188	3400	5e-08	35
rna2246	FBgn0004656	28.57	84	60	0	1168	1419	6158	6409	5e-07	45.5
rna2246	FBgn0004656	29.69	64	45	0	688	879	3236	3427	5e-07	34.1
rna2246	FBgn0004656	28.92	83	59	0	1183	1431	6095	6343	2e-06	44.6
rna2246	FBgn0004656	29.23	65	46	0	685	879	3197	3391	2e-06	33.1
rna2246	FBgn0002576	50	20	10	0	2421	2480	315	256	3e-06	35.9
rna2246	FBgn0002576	54.55	11	5	0	897	929	1562	1530	3e-06	27.6
rna2246	FBgn0002576	38.1	21	13	0	1467	1529	590	528	3e-06	27.2
rna2246	FBgn0002576	38.46	26	16	0	936	1013	778	701	3e-06	26.7
rna2246	FBgn0002576	50	20	10	0	2421	2480	315	256	4e-06	35.9
rna2246	FBgn0002576	54.55	11	5	0	897	929	1925	1893	4e-06	27.6
rna2246	FBgn0002576	38.1	21	13	0	1467	1529	590	528	4e-06	27.2
rna2246	FBgn0002576	38.46	26	16	0	936	1013	778	701	4e-06	26.7
MSTRG.2781.3	FBgn0004656	29.27	82	58	0	899	1144	6107	6352	4e-07	48.3
MSTRG.2781.3	FBgn0004656	35.71	42	27	0	605	730	2726	2851	4e-07	31.3
MSTRG.2781.3	FBgn0004656	28.57	84	60	0	890	1141	6134	6385	8e-06	45.5
MSTRG.2781.3	FBgn0004656	38.24	34	21	0	641	742	2726	2827	8e-06	29.5
MSTRG.2781.3	FBgn0004656	29.27	82	58	0	899	1144	6131	6376	4e-07	48.3
MSTRG.2781.3	FBgn0004656	35.71	42	27	0	605	730	2726	2851	4e-07	31.3
MSTRG.2781.3	FBgn0004656	28.57	84	60	0	890	1141	6158	6409	9e-06	45.5
MSTRG.2781.3	FBgn0004656	38.24	34	21	0	641	742	2726	2827	9e-06	29.5
MSTRG.2781.3	FBgn0002576	50	20	10	0	2143	2202	315	256	2e-06	35.9
MSTRG.2781.3	FBgn0002576	54.55	11	5	0	745	777	1562	1530	2e-06	27.6
MSTRG.2781.3	FBgn0002576	38.1	21	13	0	1189	1251	590	528	2e-06	27.2
MSTRG.2781.3	FBgn0002576	38.46	26	16	0	784	861	778	701	2e-06	26.7
MSTRG.2781.3	FBgn0002576	50	20	10	0	2143	2202	315	256	3e-06	35.9
MSTRG.2781.3	FBgn0002576	54.55	11	5	0	745	777	1925	1893	3e-06	27.6
MSTRG.2781.3	FBgn0002576	38.1	21	13	0	1189	1251	590	528	3e-06	27.2
MSTRG.2781.3	FBgn0002576	38.46	26	16	0	784	861	778	701	3e-06	26.7
MSTRG.2781.4	FBgn0004656	29.27	82	58	0	989	1234	6107	6352	1e-06	48.3
MSTRG.2781.4	FBgn0004656	38.24	34	21	0	605	706	2726	2827	1e-06	29.5
MSTRG.2781.4	FBgn0004656	29.27	82	58	0	989	1234	6131	6376	2e-06	48.3
MSTRG.2781.4	FBgn0004656	38.24	34	21	0	605	706	2726	2827	2e-06	29.5
MSTRG.2781.4	FBgn0002576	50	20	10	0	2233	2292	315	256	2e-06	35.9
MSTRG.2781.4	FBgn0002576	54.55	11	5	0	709	741	1562	1530	2e-06	27.6
MSTRG.2781.4	FBgn0002576	38.1	21	13	0	1279	1341	590	528	2e-06	27.2
MSTRG.2781.4	FBgn0002576	38.46	26	16	0	748	825	778	701	2e-06	26.7
MSTRG.2781.4	FBgn0002576	50	20	10	0	2233	2292	315	256	3e-06	35.9
MSTRG.2781.4	FBgn0002576	54.55	11	5	0	709	741	1925	1893	3e-06	27.6
MSTRG.2781.4	FBgn0002576	38.1	21	13	0	1279	1341	590	528	3e-06	27.2
MSTRG.2781.4	FBgn0002576	38.46	26	16	0	748	825	778	701	3e-06	26.7
MSTRG.2781.5	FBgn0002576	50	20	10	0	2068	2127	315	256	3e-06	35.9
MSTRG.2781.5	FBgn0002576	38.1	21	13	0	1114	1176	590	528	3e-06	27.2
MSTRG.2781.5	FBgn0002576	58.33	12	5	0	406	441	1562	1527	3e-06	26.7
MSTRG.2781.5	FBgn0002576	38.46	26	16	0	583	660	778	701	3e-06	26.7
MSTRG.2781.5	FBgn0002576	50	20	10	0	2068	2127	315	256	5e-06	35.9
MSTRG.2781.5	FBgn0002576	38.1	21	13	0	1114	1176	590	528	5e-06	27.2
MSTRG.2781.5	FBgn0002576	58.33	12	5	0	406	441	1925	1890	5e-06	26.7
MSTRG.2781.5	FBgn0002576	38.46	26	16	0	583	660	778	701	5e-06	26.7
MSTRG.2781.6	FBgn0004656	29.27	82	58	0	863	1108	6107	6352	1e-06	48.3
MSTRG.2781.6	FBgn0004656	38.24	34	21	0	605	706	2726	2827	1e-06	29.5
MSTRG.2781.6	FBgn0004656	29.27	82	58	0	863	1108	6131	6376	1e-06	48.3
MSTRG.2781.6	FBgn0004656	38.24	34	21	0	605	706	2726	2827	1e-06	29.5
MSTRG.2781.6	FBgn0002576	50	20	10	0	2107	2166	315	256	2e-06	35.9
MSTRG.2781.6	FBgn0002576	54.55	11	5	0	709	741	1562	1530	2e-06	27.6
MSTRG.2781.6	FBgn0002576	38.1	21	13	0	1153	1215	590	528	2e-06	27.2
MSTRG.2781.6	FBgn0002576	38.46	26	16	0	748	825	778	701	2e-06	26.7
MSTRG.2781.6	FBgn0002576	50	20	10	0	2107	2166	315	256	3e-06	35.9
MSTRG.2781.6	FBgn0002576	54.55	11	5	0	709	741	1925	1893	3e-06	27.6
MSTRG.2781.6	FBgn0002576	38.1	21	13	0	1153	1215	590	528	3e-06	27.2
MSTRG.2781.6	FBgn0002576	38.46	26	16	0	748	825	778	701	3e-06	26.7
MSTRG.2781.7	FBgn0004656	29.27	82	58	0	1006	1251	6107	6352	4e-07	48.3
MSTRG.2781.7	FBgn0004656	35.71	42	27	0	586	711	2726	2851	4e-07	31.3
MSTRG.2781.7	FBgn0004656	28.57	84	60	0	997	1248	6134	6385	9e-06	45.5
MSTRG.2781.7	FBgn0004656	38.24	34	21	0	622	723	2726	2827	9e-06	29.5
MSTRG.2781.7	FBgn0004656	29.27	82	58	0	1006	1251	6131	6376	5e-07	48.3
MSTRG.2781.7	FBgn0004656	35.71	42	27	0	586	711	2726	2851	5e-07	31.3
MSTRG.2781.7	FBgn0004656	28.57	84	60	0	997	1248	6158	6409	1e-05	45.5
MSTRG.2781.7	FBgn0004656	38.24	34	21	0	622	723	2726	2827	1e-05	29.5
MSTRG.2781.7	FBgn0002576	50	20	10	0	2214	2273	315	256	2e-06	35.9
MSTRG.2781.7	FBgn0002576	54.55	11	5	0	726	758	1562	1530	2e-06	27.6
MSTRG.2781.7	FBgn0002576	38.1	21	13	0	1296	1358	590	528	2e-06	27.2
MSTRG.2781.7	FBgn0002576	38.46	26	16	0	765	842	778	701	2e-06	26.7
MSTRG.2781.7	FBgn0002576	50	20	10	0	2214	2273	315	256	3e-06	35.9
MSTRG.2781.7	FBgn0002576	54.55	11	5	0	726	758	1925	1893	3e-06	27.6
MSTRG.2781.7	FBgn0002576	38.1	21	13	0	1296	1358	590	528	3e-06	27.2
MSTRG.2781.7	FBgn0002576	38.46	26	16	0	765	842	778	701	3e-06	26.7
MSTRG.2781.8	FBgn0002576	50	20	10	0	2053	2112	315	256	2e-06	35.9
MSTRG.2781.8	FBgn0002576	54.55	11	5	0	568	600	1562	1530	2e-06	27.6
MSTRG.2781.8	FBgn0002576	38.1	21	13	0	1138	1200	590	528	2e-06	27.2
MSTRG.2781.8	FBgn0002576	38.46	26	16	0	607	684	778	701	2e-06	26.7
MSTRG.2781.8	FBgn0002576	50	20	10	0	2053	2112	315	256	2e-06	35.9
MSTRG.2781.8	FBgn0002576	54.55	11	5	0	568	600	1925	1893	2e-06	27.6
MSTRG.2781.8	FBgn0002576	38.1	21	13	0	1138	1200	590	528	2e-06	27.2
MSTRG.2781.8	FBgn0002576	38.46	26	16	0	607	684	778	701	2e-06	26.7
MSTRG.2781.9	FBgn0004656	29.27	82	58	0	1013	1258	6107	6352	4e-07	48.3
MSTRG.2781.9	FBgn0004656	35.71	42	27	0	593	718	2726	2851	4e-07	31.3
MSTRG.2781.9	FBgn0004656	28.57	84	60	0	1004	1255	6134	6385	9e-06	45.5
MSTRG.2781.9	FBgn0004656	38.24	34	21	0	629	730	2726	2827	9e-06	29.5
MSTRG.2781.9	FBgn0004656	29.27	82	58	0	1013	1258	6131	6376	5e-07	48.3
MSTRG.2781.9	FBgn0004656	35.71	42	27	0	593	718	2726	2851	5e-07	31.3
MSTRG.2781.9	FBgn0004656	28.57	84	60	0	1004	1255	6158	6409	1e-05	45.5
MSTRG.2781.9	FBgn0004656	38.24	34	21	0	629	730	2726	2827	1e-05	29.5
MSTRG.2781.9	FBgn0002576	50	20	10	0	2257	2316	315	256	2e-06	35.9
MSTRG.2781.9	FBgn0002576	54.55	11	5	0	733	765	1562	1530	2e-06	27.6
MSTRG.2781.9	FBgn0002576	38.1	21	13	0	1303	1365	590	528	2e-06	27.2
MSTRG.2781.9	FBgn0002576	38.46	26	16	0	772	849	778	701	2e-06	26.7
MSTRG.2781.9	FBgn0002576	50	20	10	0	2257	2316	315	256	3e-06	35.9
MSTRG.2781.9	FBgn0002576	54.55	11	5	0	733	765	1925	1893	3e-06	27.6
MSTRG.2781.9	FBgn0002576	38.1	21	13	0	1303	1365	590	528	3e-06	27.2
MSTRG.2781.9	FBgn0002576	38.46	26	16	0	772	849	778	701	3e-06	26.7
MSTRG.3017.2	FBgn0053527	54.29	35	16	0	182	286	102	206	8e-12	50.1
MSTRG.3017.2	FBgn0053527	52.38	21	10	0	320	382	228	290	8e-12	35.4
MSTRG.3017.1	FBgn0053527	54.29	35	16	0	71	175	102	206	6e-12	50.1
MSTRG.3017.1	FBgn0053527	52.38	21	10	0	209	271	228	290	6e-12	35.4
MSTRG.3017.3	FBgn0053527	54.29	35	16	0	196	300	102	206	5e-12	50.1
MSTRG.3017.3	FBgn0053527	52.38	21	10	0	334	396	228	290	5e-12	35.4
rna2401	FBgn0053527	54.29	35	16	0	115	219	102	206	4e-12	50.1
rna2401	FBgn0053527	52.38	21	10	0	253	315	228	290	4e-12	35.4
MSTRG.3017.5	FBgn0053527	54.29	35	16	0	196	300	102	206	5e-12	50.1
MSTRG.3017.5	FBgn0053527	52.38	21	10	0	334	396	228	290	5e-12	35.4
rna2750	FBgn0052343	33.61	119	79	0	372	728	384	740	1e-16	85.4
rna2750	FBgn0052343	33.33	117	78	0	1752	2102	390	740	4e-15	80.8
rna2750	FBgn0052343	36.45	107	68	0	1548	1868	384	704	3e-14	77.6
rna2750	FBgn0052343	30.65	124	86	0	2019	2390	360	731	9e-14	76.2
rna2750	FBgn0052343	33.94	109	72	0	1152	1478	384	710	2e-13	75.3
rna2750	FBgn0052343	25.74	136	101	0	2241	2648	384	791	8e-13	73
rna2750	FBgn0052343	30.25	119	83	0	1350	1706	384	740	8e-13	73
rna2750	FBgn0052343	33.04	115	77	0	1845	2189	384	728	2e-12	71.6
rna2750	FBgn0052343	30.7	114	79	0	855	1196	384	725	3e-12	71.2
rna2750	FBgn0052343	31.58	114	78	0	957	1298	387	728	7e-12	69.8
rna2750	FBgn0052343	33.33	111	74	0	1659	1991	396	728	2e-11	68.4
rna2750	FBgn0052343	30.25	119	83	0	1944	2300	384	740	3e-11	68
rna2750	FBgn0052343	30.43	115	80	0	1254	1598	387	731	3e-10	64.3
rna2750	FBgn0052343	34.78	115	75	0	759	1103	387	731	3e-09	61.1
rna2750	FBgn0052343	33.61	119	79	0	1449	1805	384	740	6e-09	60.2
rna2750	FBgn0052343	29.91	107	75	0	1053	1373	384	704	6e-09	60.2
rna2750	FBgn0052343	25.21	119	89	0	2142	2498	384	740	5e-08	57
rna2750	FBgn0052343	30.91	55	38	0	471	635	384	548	5e-07	44.1
rna2750	FBgn0052343	35.29	51	33	0	861	1013	588	740	5e-07	34.1
rna2750	FBgn0052343	33.61	119	79	0	372	728	537	893	1e-16	85.4
rna2750	FBgn0052343	33.33	117	78	0	1752	2102	543	893	4e-15	80.8
rna2750	FBgn0052343	36.45	107	68	0	1548	1868	537	857	3e-14	77.6
rna2750	FBgn0052343	30.65	124	86	0	2019	2390	513	884	9e-14	76.2
rna2750	FBgn0052343	33.94	109	72	0	1152	1478	537	863	2e-13	75.3
rna2750	FBgn0052343	25.74	136	101	0	2241	2648	537	944	8e-13	73
rna2750	FBgn0052343	30.25	119	83	0	1350	1706	537	893	8e-13	73
rna2750	FBgn0052343	33.04	115	77	0	1845	2189	537	881	2e-12	71.6
rna2750	FBgn0052343	30.7	114	79	0	855	1196	537	878	3e-12	71.2
rna2750	FBgn0052343	31.58	114	78	0	957	1298	540	881	7e-12	69.8
rna2750	FBgn0052343	33.33	111	74	0	1659	1991	549	881	2e-11	68.4
rna2750	FBgn0052343	30.25	119	83	0	1944	2300	537	893	3e-11	68
rna2750	FBgn0052343	30.43	115	80	0	1254	1598	540	884	3e-10	64.3
rna2750	FBgn0052343	34.78	115	75	0	759	1103	540	884	3e-09	61.1
rna2750	FBgn0052343	33.61	119	79	0	1449	1805	537	893	6e-09	60.2
rna2750	FBgn0052343	29.91	107	75	0	1053	1373	537	857	6e-09	60.2
rna2750	FBgn0052343	25.21	119	89	0	2142	2498	537	893	5e-08	57
rna2750	FBgn0052343	30.91	55	38	0	471	635	537	701	6e-07	44.1
rna2750	FBgn0052343	35.29	51	33	0	861	1013	741	893	6e-07	34.1
rna2750	FBgn0052343	33.61	119	79	0	372	728	384	740	1e-16	85.4
rna2750	FBgn0052343	33.33	117	78	0	1752	2102	390	740	4e-15	80.8
rna2750	FBgn0052343	36.45	107	68	0	1548	1868	384	704	3e-14	77.6
rna2750	FBgn0052343	30.65	124	86	0	2019	2390	360	731	9e-14	76.2
rna2750	FBgn0052343	33.94	109	72	0	1152	1478	384	710	2e-13	75.3
rna2750	FBgn0052343	24.36	156	118	0	2241	2708	384	851	4e-13	73.9
rna2750	FBgn0052343	30.25	119	83	0	1350	1706	384	740	8e-13	73
rna2750	FBgn0052343	33.04	115	77	0	1845	2189	384	728	2e-12	71.6
rna2750	FBgn0052343	30.7	114	79	0	855	1196	384	725	3e-12	71.2
rna2750	FBgn0052343	31.58	114	78	0	957	1298	387	728	7e-12	69.8
rna2750	FBgn0052343	33.33	111	74	0	1659	1991	396	728	2e-11	68.4
rna2750	FBgn0052343	30.25	119	83	0	1944	2300	384	740	3e-11	68
rna2750	FBgn0052343	30.43	115	80	0	1254	1598	387	731	3e-10	64.3
rna2750	FBgn0052343	34.78	115	75	0	759	1103	387	731	3e-09	61.1
rna2750	FBgn0052343	33.61	119	79	0	1449	1805	384	740	6e-09	60.2
rna2750	FBgn0052343	29.91	107	75	0	1053	1373	384	704	6e-09	60.2
rna2750	FBgn0052343	25.21	119	89	0	2142	2498	384	740	5e-08	57
rna2750	FBgn0052343	30.91	55	38	0	471	635	384	548	6e-07	44.1
rna2750	FBgn0052343	35.29	51	33	0	861	1013	588	740	6e-07	34.1
rna2750	FBgn0052343	33.61	119	79	0	372	728	486	842	1e-16	85.4
rna2750	FBgn0052343	33.33	117	78	0	1752	2102	492	842	4e-15	80.8
rna2750	FBgn0052343	36.45	107	68	0	1548	1868	486	806	3e-14	77.6
rna2750	FBgn0052343	30.65	124	86	0	2019	2390	462	833	9e-14	76.2
rna2750	FBgn0052343	33.94	109	72	0	1152	1478	486	812	2e-13	75.3
rna2750	FBgn0052343	24.36	156	118	0	2241	2708	486	953	4e-13	73.9
rna2750	FBgn0052343	30.25	119	83	0	1350	1706	486	842	8e-13	73
rna2750	FBgn0052343	33.04	115	77	0	1845	2189	486	830	2e-12	71.6
rna2750	FBgn0052343	30.7	114	79	0	855	1196	486	827	3e-12	71.2
rna2750	FBgn0052343	31.58	114	78	0	957	1298	489	830	7e-12	69.8
rna2750	FBgn0052343	33.33	111	74	0	1659	1991	498	830	2e-11	68.4
rna2750	FBgn0052343	30.25	119	83	0	1944	2300	486	842	3e-11	68
rna2750	FBgn0052343	30.43	115	80	0	1254	1598	489	833	3e-10	64.3
rna2750	FBgn0052343	34.78	115	75	0	759	1103	489	833	3e-09	61.1
rna2750	FBgn0052343	33.61	119	79	0	1449	1805	486	842	6e-09	60.2
rna2750	FBgn0052343	29.91	107	75	0	1053	1373	486	806	6e-09	60.2
rna2750	FBgn0052343	25.21	119	89	0	2142	2498	486	842	5e-08	57
rna2750	FBgn0052343	30.91	55	38	0	471	635	486	650	6e-07	44.1
rna2750	FBgn0052343	35.29	51	33	0	861	1013	690	842	6e-07	34.1
rna2750	FBgn0014018	35	60	39	0	315	494	1629	1808	4e-08	47.8
rna2750	FBgn0014018	42.42	33	19	0	2031	2129	1884	1982	4e-08	34.5
rna2750	FBgn0014018	34.04	47	31	0	2040	2180	1683	1823	1e-06	40.5
rna2750	FBgn0014018	45.45	22	12	0	2238	2303	1893	1958	1e-06	29.9
rna2750	FBgn0014018	33.33	54	36	0	471	632	1686	1847	2e-06	42.3
rna2750	FBgn0014018	36.67	30	19	0	651	740	1878	1967	2e-06	27.2
rna2750	FBgn0014018	35	60	39	0	315	494	1949	2128	5e-08	47.8
rna2750	FBgn0014018	42.42	33	19	0	2031	2129	2204	2302	5e-08	34.5
rna2750	FBgn0014018	34.04	47	31	0	2040	2180	2003	2143	1e-06	40.5
rna2750	FBgn0014018	45.45	22	12	0	2238	2303	2213	2278	1e-06	29.9
rna2750	FBgn0014018	33.33	54	36	0	471	632	2006	2167	2e-06	42.3
rna2750	FBgn0014018	36.67	30	19	0	651	740	2198	2287	2e-06	27.2
rna2750	FBgn0014018	35	60	39	0	315	494	2258	2437	5e-08	47.8
rna2750	FBgn0014018	42.42	33	19	0	2031	2129	2513	2611	5e-08	34.5
rna2750	FBgn0014018	34.04	47	31	0	2040	2180	2312	2452	1e-06	40.5
rna2750	FBgn0014018	45.45	22	12	0	2238	2303	2522	2587	1e-06	29.9
rna2750	FBgn0014018	33.33	54	36	0	471	632	2315	2476	2e-06	42.3
rna2750	FBgn0014018	36.67	30	19	0	651	740	2507	2596	2e-06	27.2
rna2750	FBgn0014018	35	60	39	0	315	494	2406	2585	6e-08	47.8
rna2750	FBgn0014018	42.42	33	19	0	2031	2129	2661	2759	6e-08	34.5
rna2750	FBgn0014018	34.04	47	31	0	2040	2180	2460	2600	1e-06	40.5
rna2750	FBgn0014018	45.45	22	12	0	2238	2303	2670	2735	1e-06	29.9
rna2750	FBgn0014018	33.33	54	36	0	471	632	2463	2624	2e-06	42.3
rna2750	FBgn0014018	36.67	30	19	0	651	740	2655	2744	2e-06	27.2
MSTRG.3372.2	FBgn0052343	33.61	119	79	0	502	858	384	740	6e-16	85.4
MSTRG.3372.2	FBgn0052343	33.33	117	78	0	1882	2232	390	740	1e-14	80.8
MSTRG.3372.2	FBgn0052343	36.45	107	68	0	1678	1998	384	704	1e-13	77.6
MSTRG.3372.2	FBgn0052343	30.65	124	86	0	2149	2520	360	731	3e-13	76.2
MSTRG.3372.2	FBgn0052343	33.94	109	72	0	1282	1608	384	710	7e-13	75.3
MSTRG.3372.2	FBgn0052343	25.74	136	101	0	2371	2778	384	791	3e-12	73
MSTRG.3372.2	FBgn0052343	30.25	119	83	0	1480	1836	384	740	3e-12	73
MSTRG.3372.2	FBgn0052343	33.04	115	77	0	1975	2319	384	728	8e-12	71.6
MSTRG.3372.2	FBgn0052343	30.7	114	79	0	985	1326	384	725	1e-11	71.2
MSTRG.3372.2	FBgn0052343	31.58	114	78	0	1087	1428	387	728	3e-11	69.8
MSTRG.3372.2	FBgn0052343	33.33	111	74	0	1789	2121	396	728	8e-11	68.4
MSTRG.3372.2	FBgn0052343	30.25	119	83	0	2074	2430	384	740	1e-10	68
MSTRG.3372.2	FBgn0052343	30.43	115	80	0	1384	1728	387	731	1e-09	64.3
MSTRG.3372.2	FBgn0052343	34.78	115	75	0	889	1233	387	731	1e-08	61.1
MSTRG.3372.2	FBgn0052343	33.61	119	79	0	1579	1935	384	740	2e-08	60.2
MSTRG.3372.2	FBgn0052343	29.91	107	75	0	1183	1503	384	704	2e-08	60.2
MSTRG.3372.2	FBgn0052343	25.21	119	89	0	2272	2628	384	740	2e-07	57
MSTRG.3372.2	FBgn0052343	30.91	55	38	0	601	765	384	548	8e-06	44.1
MSTRG.3372.2	FBgn0052343	35.29	51	33	0	991	1143	588	740	8e-06	34.1
MSTRG.3372.2	FBgn0052343	33.61	119	79	0	502	858	537	893	6e-16	85.4
MSTRG.3372.2	FBgn0052343	33.33	117	78	0	1882	2232	543	893	1e-14	80.8
MSTRG.3372.2	FBgn0052343	36.45	107	68	0	1678	1998	537	857	1e-13	77.6
MSTRG.3372.2	FBgn0052343	30.65	124	86	0	2149	2520	513	884	3e-13	76.2
MSTRG.3372.2	FBgn0052343	33.94	109	72	0	1282	1608	537	863	7e-13	75.3
MSTRG.3372.2	FBgn0052343	25.74	136	101	0	2371	2778	537	944	3e-12	73
MSTRG.3372.2	FBgn0052343	30.25	119	83	0	1480	1836	537	893	3e-12	73
MSTRG.3372.2	FBgn0052343	33.04	115	77	0	1975	2319	537	881	8e-12	71.6
MSTRG.3372.2	FBgn0052343	30.7	114	79	0	985	1326	537	878	1e-11	71.2
MSTRG.3372.2	FBgn0052343	31.58	114	78	0	1087	1428	540	881	3e-11	69.8
MSTRG.3372.2	FBgn0052343	33.33	111	74	0	1789	2121	549	881	8e-11	68.4
MSTRG.3372.2	FBgn0052343	30.25	119	83	0	2074	2430	537	893	1e-10	68
MSTRG.3372.2	FBgn0052343	30.43	115	80	0	1384	1728	540	884	1e-09	64.3
MSTRG.3372.2	FBgn0052343	34.78	115	75	0	889	1233	540	884	1e-08	61.1
MSTRG.3372.2	FBgn0052343	33.61	119	79	0	1579	1935	537	893	2e-08	60.2
MSTRG.3372.2	FBgn0052343	29.91	107	75	0	1183	1503	537	857	2e-08	60.2
MSTRG.3372.2	FBgn0052343	25.21	119	89	0	2272	2628	537	893	2e-07	57
MSTRG.3372.2	FBgn0052343	30.91	55	38	0	601	765	537	701	9e-06	44.1
MSTRG.3372.2	FBgn0052343	35.29	51	33	0	991	1143	741	893	9e-06	34.1
MSTRG.3372.2	FBgn0052343	33.61	119	79	0	502	858	384	740	6e-16	85.4
MSTRG.3372.2	FBgn0052343	33.33	117	78	0	1882	2232	390	740	1e-14	80.8
MSTRG.3372.2	FBgn0052343	36.45	107	68	0	1678	1998	384	704	1e-13	77.6
MSTRG.3372.2	FBgn0052343	30.65	124	86	0	2149	2520	360	731	3e-13	76.2
MSTRG.3372.2	FBgn0052343	33.94	109	72	0	1282	1608	384	710	7e-13	75.3
MSTRG.3372.2	FBgn0052343	24.36	156	118	0	2371	2838	384	851	2e-12	73.9
MSTRG.3372.2	FBgn0052343	30.25	119	83	0	1480	1836	384	740	3e-12	73
MSTRG.3372.2	FBgn0052343	33.04	115	77	0	1975	2319	384	728	8e-12	71.6
MSTRG.3372.2	FBgn0052343	30.7	114	79	0	985	1326	384	725	1e-11	71.2
MSTRG.3372.2	FBgn0052343	31.58	114	78	0	1087	1428	387	728	3e-11	69.8
MSTRG.3372.2	FBgn0052343	33.33	111	74	0	1789	2121	396	728	8e-11	68.4
MSTRG.3372.2	FBgn0052343	30.25	119	83	0	2074	2430	384	740	1e-10	68
MSTRG.3372.2	FBgn0052343	30.43	115	80	0	1384	1728	387	731	1e-09	64.3
MSTRG.3372.2	FBgn0052343	34.78	115	75	0	889	1233	387	731	1e-08	61.1
MSTRG.3372.2	FBgn0052343	33.61	119	79	0	1579	1935	384	740	2e-08	60.2
MSTRG.3372.2	FBgn0052343	29.91	107	75	0	1183	1503	384	704	2e-08	60.2
MSTRG.3372.2	FBgn0052343	25.21	119	89	0	2272	2628	384	740	2e-07	57
MSTRG.3372.2	FBgn0052343	30.91	55	38	0	601	765	384	548	8e-06	44.1
MSTRG.3372.2	FBgn0052343	35.29	51	33	0	991	1143	588	740	8e-06	34.1
MSTRG.3372.2	FBgn0052343	33.61	119	79	0	502	858	486	842	6e-16	85.4
MSTRG.3372.2	FBgn0052343	33.33	117	78	0	1882	2232	492	842	1e-14	80.8
MSTRG.3372.2	FBgn0052343	36.45	107	68	0	1678	1998	486	806	1e-13	77.6
MSTRG.3372.2	FBgn0052343	30.65	124	86	0	2149	2520	462	833	3e-13	76.2
MSTRG.3372.2	FBgn0052343	33.94	109	72	0	1282	1608	486	812	7e-13	75.3
MSTRG.3372.2	FBgn0052343	24.36	156	118	0	2371	2838	486	953	2e-12	73.9
MSTRG.3372.2	FBgn0052343	30.25	119	83	0	1480	1836	486	842	3e-12	73
MSTRG.3372.2	FBgn0052343	33.04	115	77	0	1975	2319	486	830	8e-12	71.6
MSTRG.3372.2	FBgn0052343	30.7	114	79	0	985	1326	486	827	1e-11	71.2
MSTRG.3372.2	FBgn0052343	31.58	114	78	0	1087	1428	489	830	3e-11	69.8
MSTRG.3372.2	FBgn0052343	33.33	111	74	0	1789	2121	498	830	8e-11	68.4
MSTRG.3372.2	FBgn0052343	30.25	119	83	0	2074	2430	486	842	1e-10	68
MSTRG.3372.2	FBgn0052343	30.43	115	80	0	1384	1728	489	833	1e-09	64.3
MSTRG.3372.2	FBgn0052343	34.78	115	75	0	889	1233	489	833	1e-08	61.1
MSTRG.3372.2	FBgn0052343	33.61	119	79	0	1579	1935	486	842	2e-08	60.2
MSTRG.3372.2	FBgn0052343	29.91	107	75	0	1183	1503	486	806	2e-08	60.2
MSTRG.3372.2	FBgn0052343	25.21	119	89	0	2272	2628	486	842	2e-07	57
MSTRG.3372.2	FBgn0052343	30.91	55	38	0	601	765	486	650	9e-06	44.1
MSTRG.3372.2	FBgn0052343	35.29	51	33	0	991	1143	690	842	9e-06	34.1
MSTRG.3372.2	FBgn0014018	35	60	39	0	445	624	1629	1808	7e-07	47.8
MSTRG.3372.2	FBgn0014018	42.42	33	19	0	2161	2259	1884	1982	7e-07	34.5
MSTRG.3372.2	FBgn0014018	34.04	47	31	0	2170	2310	1683	1823	5e-06	40.5
MSTRG.3372.2	FBgn0014018	45.45	22	12	0	2368	2433	1893	1958	5e-06	29.9
MSTRG.3372.2	FBgn0014018	33.33	54	36	0	601	762	1686	1847	9e-06	42.3
MSTRG.3372.2	FBgn0014018	36.67	30	19	0	781	870	1878	1967	9e-06	27.2
MSTRG.3372.2	FBgn0014018	35	60	39	0	445	624	1949	2128	7e-07	47.8
MSTRG.3372.2	FBgn0014018	42.42	33	19	0	2161	2259	2204	2302	7e-07	34.5
MSTRG.3372.2	FBgn0014018	34.04	47	31	0	2170	2310	2003	2143	5e-06	40.5
MSTRG.3372.2	FBgn0014018	45.45	22	12	0	2368	2433	2213	2278	5e-06	29.9
MSTRG.3372.2	FBgn0014018	33.33	54	36	0	601	762	2006	2167	9e-06	42.3
MSTRG.3372.2	FBgn0014018	36.67	30	19	0	781	870	2198	2287	9e-06	27.2
MSTRG.3372.2	FBgn0014018	35	60	39	0	445	624	2258	2437	8e-07	47.8
MSTRG.3372.2	FBgn0014018	42.42	33	19	0	2161	2259	2513	2611	8e-07	34.5
MSTRG.3372.2	FBgn0014018	34.04	47	31	0	2170	2310	2312	2452	5e-06	40.5
MSTRG.3372.2	FBgn0014018	45.45	22	12	0	2368	2433	2522	2587	5e-06	29.9
MSTRG.3372.2	FBgn0014018	33.33	54	36	0	601	762	2315	2476	9e-06	42.3
MSTRG.3372.2	FBgn0014018	36.67	30	19	0	781	870	2507	2596	9e-06	27.2
MSTRG.3372.2	FBgn0014018	35	60	39	0	445	624	2406	2585	8e-07	47.8
MSTRG.3372.2	FBgn0014018	42.42	33	19	0	2161	2259	2661	2759	8e-07	34.5
MSTRG.3372.2	FBgn0014018	34.04	47	31	0	2170	2310	2460	2600	5e-06	40.5
MSTRG.3372.2	FBgn0014018	45.45	22	12	0	2368	2433	2670	2735	5e-06	29.9
MSTRG.3372.2	FBgn0014018	33.33	54	36	0	601	762	2463	2624	9e-06	42.3
MSTRG.3372.2	FBgn0014018	36.67	30	19	0	781	870	2655	2744	9e-06	27.2
MSTRG.3372.3	FBgn0052343	33.61	119	79	0	520	876	384	740	6e-16	85.4
MSTRG.3372.3	FBgn0052343	33.33	117	78	0	1900	2250	390	740	1e-14	80.8
MSTRG.3372.3	FBgn0052343	36.45	107	68	0	1696	2016	384	704	1e-13	77.6
MSTRG.3372.3	FBgn0052343	30.65	124	86	0	2167	2538	360	731	3e-13	76.2
MSTRG.3372.3	FBgn0052343	33.94	109	72	0	1300	1626	384	710	7e-13	75.3
MSTRG.3372.3	FBgn0052343	25.74	136	101	0	2389	2796	384	791	3e-12	73
MSTRG.3372.3	FBgn0052343	30.25	119	83	0	1498	1854	384	740	3e-12	73
MSTRG.3372.3	FBgn0052343	33.04	115	77	0	1993	2337	384	728	8e-12	71.6
MSTRG.3372.3	FBgn0052343	30.7	114	79	0	1003	1344	384	725	1e-11	71.2
MSTRG.3372.3	FBgn0052343	31.58	114	78	0	1105	1446	387	728	3e-11	69.8
MSTRG.3372.3	FBgn0052343	33.33	111	74	0	1807	2139	396	728	8e-11	68.4
MSTRG.3372.3	FBgn0052343	30.25	119	83	0	2092	2448	384	740	1e-10	68
MSTRG.3372.3	FBgn0052343	30.43	115	80	0	1402	1746	387	731	1e-09	64.3
MSTRG.3372.3	FBgn0052343	34.78	115	75	0	907	1251	387	731	1e-08	61.1
MSTRG.3372.3	FBgn0052343	33.61	119	79	0	1597	1953	384	740	2e-08	60.2
MSTRG.3372.3	FBgn0052343	29.91	107	75	0	1201	1521	384	704	2e-08	60.2
MSTRG.3372.3	FBgn0052343	25.21	119	89	0	2290	2646	384	740	2e-07	57
MSTRG.3372.3	FBgn0052343	30.91	55	38	0	619	783	384	548	8e-06	44.1
MSTRG.3372.3	FBgn0052343	35.29	51	33	0	1009	1161	588	740	8e-06	34.1
MSTRG.3372.3	FBgn0052343	33.61	119	79	0	520	876	537	893	6e-16	85.4
MSTRG.3372.3	FBgn0052343	33.33	117	78	0	1900	2250	543	893	1e-14	80.8
MSTRG.3372.3	FBgn0052343	36.45	107	68	0	1696	2016	537	857	1e-13	77.6
MSTRG.3372.3	FBgn0052343	30.65	124	86	0	2167	2538	513	884	3e-13	76.2
MSTRG.3372.3	FBgn0052343	33.94	109	72	0	1300	1626	537	863	7e-13	75.3
MSTRG.3372.3	FBgn0052343	25.74	136	101	0	2389	2796	537	944	3e-12	73
MSTRG.3372.3	FBgn0052343	30.25	119	83	0	1498	1854	537	893	3e-12	73
MSTRG.3372.3	FBgn0052343	33.04	115	77	0	1993	2337	537	881	8e-12	71.6
MSTRG.3372.3	FBgn0052343	30.7	114	79	0	1003	1344	537	878	1e-11	71.2
MSTRG.3372.3	FBgn0052343	31.58	114	78	0	1105	1446	540	881	3e-11	69.8
MSTRG.3372.3	FBgn0052343	33.33	111	74	0	1807	2139	549	881	8e-11	68.4
MSTRG.3372.3	FBgn0052343	30.25	119	83	0	2092	2448	537	893	1e-10	68
MSTRG.3372.3	FBgn0052343	30.43	115	80	0	1402	1746	540	884	1e-09	64.3
MSTRG.3372.3	FBgn0052343	34.78	115	75	0	907	1251	540	884	1e-08	61.1
MSTRG.3372.3	FBgn0052343	33.61	119	79	0	1597	1953	537	893	2e-08	60.2
MSTRG.3372.3	FBgn0052343	29.91	107	75	0	1201	1521	537	857	2e-08	60.2
MSTRG.3372.3	FBgn0052343	25.21	119	89	0	2290	2646	537	893	2e-07	57
MSTRG.3372.3	FBgn0052343	30.91	55	38	0	619	783	537	701	9e-06	44.1
MSTRG.3372.3	FBgn0052343	35.29	51	33	0	1009	1161	741	893	9e-06	34.1
MSTRG.3372.3	FBgn0052343	33.61	119	79	0	520	876	384	740	6e-16	85.4
MSTRG.3372.3	FBgn0052343	33.33	117	78	0	1900	2250	390	740	1e-14	80.8
MSTRG.3372.3	FBgn0052343	36.45	107	68	0	1696	2016	384	704	1e-13	77.6
MSTRG.3372.3	FBgn0052343	30.65	124	86	0	2167	2538	360	731	3e-13	76.2
MSTRG.3372.3	FBgn0052343	33.94	109	72	0	1300	1626	384	710	7e-13	75.3
MSTRG.3372.3	FBgn0052343	24.36	156	118	0	2389	2856	384	851	2e-12	73.9
MSTRG.3372.3	FBgn0052343	30.25	119	83	0	1498	1854	384	740	3e-12	73
MSTRG.3372.3	FBgn0052343	33.04	115	77	0	1993	2337	384	728	8e-12	71.6
MSTRG.3372.3	FBgn0052343	30.7	114	79	0	1003	1344	384	725	1e-11	71.2
MSTRG.3372.3	FBgn0052343	31.58	114	78	0	1105	1446	387	728	3e-11	69.8
MSTRG.3372.3	FBgn0052343	33.33	111	74	0	1807	2139	396	728	8e-11	68.4
MSTRG.3372.3	FBgn0052343	30.25	119	83	0	2092	2448	384	740	1e-10	68
MSTRG.3372.3	FBgn0052343	30.43	115	80	0	1402	1746	387	731	1e-09	64.3
MSTRG.3372.3	FBgn0052343	34.78	115	75	0	907	1251	387	731	1e-08	61.1
MSTRG.3372.3	FBgn0052343	33.61	119	79	0	1597	1953	384	740	2e-08	60.2
MSTRG.3372.3	FBgn0052343	29.91	107	75	0	1201	1521	384	704	2e-08	60.2
MSTRG.3372.3	FBgn0052343	25.21	119	89	0	2290	2646	384	740	2e-07	57
MSTRG.3372.3	FBgn0052343	30.91	55	38	0	619	783	384	548	8e-06	44.1
MSTRG.3372.3	FBgn0052343	35.29	51	33	0	1009	1161	588	740	8e-06	34.1
MSTRG.3372.3	FBgn0052343	33.61	119	79	0	520	876	486	842	6e-16	85.4
MSTRG.3372.3	FBgn0052343	33.33	117	78	0	1900	2250	492	842	1e-14	80.8
MSTRG.3372.3	FBgn0052343	36.45	107	68	0	1696	2016	486	806	1e-13	77.6
MSTRG.3372.3	FBgn0052343	30.65	124	86	0	2167	2538	462	833	3e-13	76.2
MSTRG.3372.3	FBgn0052343	33.94	109	72	0	1300	1626	486	812	7e-13	75.3
MSTRG.3372.3	FBgn0052343	24.36	156	118	0	2389	2856	486	953	2e-12	73.9
MSTRG.3372.3	FBgn0052343	30.25	119	83	0	1498	1854	486	842	3e-12	73
MSTRG.3372.3	FBgn0052343	33.04	115	77	0	1993	2337	486	830	8e-12	71.6
MSTRG.3372.3	FBgn0052343	30.7	114	79	0	1003	1344	486	827	1e-11	71.2
MSTRG.3372.3	FBgn0052343	31.58	114	78	0	1105	1446	489	830	3e-11	69.8
MSTRG.3372.3	FBgn0052343	33.33	111	74	0	1807	2139	498	830	8e-11	68.4
MSTRG.3372.3	FBgn0052343	30.25	119	83	0	2092	2448	486	842	1e-10	68
MSTRG.3372.3	FBgn0052343	30.43	115	80	0	1402	1746	489	833	1e-09	64.3
MSTRG.3372.3	FBgn0052343	34.78	115	75	0	907	1251	489	833	1e-08	61.1
MSTRG.3372.3	FBgn0052343	33.61	119	79	0	1597	1953	486	842	2e-08	60.2
MSTRG.3372.3	FBgn0052343	29.91	107	75	0	1201	1521	486	806	2e-08	60.2
MSTRG.3372.3	FBgn0052343	25.21	119	89	0	2290	2646	486	842	2e-07	57
MSTRG.3372.3	FBgn0052343	30.91	55	38	0	619	783	486	650	9e-06	44.1
MSTRG.3372.3	FBgn0052343	35.29	51	33	0	1009	1161	690	842	9e-06	34.1
MSTRG.3372.3	FBgn0014018	35	60	39	0	463	642	1629	1808	7e-07	47.8
MSTRG.3372.3	FBgn0014018	42.42	33	19	0	2179	2277	1884	1982	7e-07	34.5
MSTRG.3372.3	FBgn0014018	34.04	47	31	0	2188	2328	1683	1823	5e-06	40.5
MSTRG.3372.3	FBgn0014018	45.45	22	12	0	2386	2451	1893	1958	5e-06	29.9
MSTRG.3372.3	FBgn0014018	33.33	54	36	0	619	780	1686	1847	9e-06	42.3
MSTRG.3372.3	FBgn0014018	36.67	30	19	0	799	888	1878	1967	9e-06	27.2
MSTRG.3372.3	FBgn0014018	35	60	39	0	463	642	1949	2128	7e-07	47.8
MSTRG.3372.3	FBgn0014018	42.42	33	19	0	2179	2277	2204	2302	7e-07	34.5
MSTRG.3372.3	FBgn0014018	34.04	47	31	0	2188	2328	2003	2143	5e-06	40.5
MSTRG.3372.3	FBgn0014018	45.45	22	12	0	2386	2451	2213	2278	5e-06	29.9
MSTRG.3372.3	FBgn0014018	33.33	54	36	0	619	780	2006	2167	9e-06	42.3
MSTRG.3372.3	FBgn0014018	36.67	30	19	0	799	888	2198	2287	9e-06	27.2
MSTRG.3372.3	FBgn0014018	35	60	39	0	463	642	2258	2437	8e-07	47.8
MSTRG.3372.3	FBgn0014018	42.42	33	19	0	2179	2277	2513	2611	8e-07	34.5
MSTRG.3372.3	FBgn0014018	34.04	47	31	0	2188	2328	2312	2452	5e-06	40.5
MSTRG.3372.3	FBgn0014018	45.45	22	12	0	2386	2451	2522	2587	5e-06	29.9
MSTRG.3372.3	FBgn0014018	33.33	54	36	0	619	780	2315	2476	9e-06	42.3
MSTRG.3372.3	FBgn0014018	36.67	30	19	0	799	888	2507	2596	9e-06	27.2
MSTRG.3372.3	FBgn0014018	35	60	39	0	463	642	2406	2585	9e-07	47.8
MSTRG.3372.3	FBgn0014018	42.42	33	19	0	2179	2277	2661	2759	9e-07	34.5
MSTRG.3372.3	FBgn0014018	34.04	47	31	0	2188	2328	2460	2600	5e-06	40.5
MSTRG.3372.3	FBgn0014018	45.45	22	12	0	2386	2451	2670	2735	5e-06	29.9
MSTRG.3372.3	FBgn0014018	33.33	54	36	0	619	780	2463	2624	9e-06	42.3
MSTRG.3372.3	FBgn0014018	36.67	30	19	0	799	888	2655	2744	9e-06	27.2
MSTRG.3372.4	FBgn0052343	33.61	119	79	0	520	876	384	740	6e-16	85.4
MSTRG.3372.4	FBgn0052343	33.33	117	78	0	1900	2250	390	740	1e-14	80.8
MSTRG.3372.4	FBgn0052343	36.45	107	68	0	1696	2016	384	704	1e-13	77.6
MSTRG.3372.4	FBgn0052343	30.65	124	86	0	2167	2538	360	731	3e-13	76.2
MSTRG.3372.4	FBgn0052343	33.94	109	72	0	1300	1626	384	710	7e-13	75.3
MSTRG.3372.4	FBgn0052343	25.74	136	101	0	2389	2796	384	791	3e-12	73
MSTRG.3372.4	FBgn0052343	30.25	119	83	0	1498	1854	384	740	3e-12	73
MSTRG.3372.4	FBgn0052343	33.04	115	77	0	1993	2337	384	728	8e-12	71.6
MSTRG.3372.4	FBgn0052343	30.7	114	79	0	1003	1344	384	725	1e-11	71.2
MSTRG.3372.4	FBgn0052343	31.58	114	78	0	1105	1446	387	728	3e-11	69.8
MSTRG.3372.4	FBgn0052343	33.33	111	74	0	1807	2139	396	728	8e-11	68.4
MSTRG.3372.4	FBgn0052343	30.25	119	83	0	2092	2448	384	740	1e-10	68
MSTRG.3372.4	FBgn0052343	30.43	115	80	0	1402	1746	387	731	1e-09	64.3
MSTRG.3372.4	FBgn0052343	34.78	115	75	0	907	1251	387	731	1e-08	61.1
MSTRG.3372.4	FBgn0052343	33.61	119	79	0	1597	1953	384	740	2e-08	60.2
MSTRG.3372.4	FBgn0052343	29.91	107	75	0	1201	1521	384	704	2e-08	60.2
MSTRG.3372.4	FBgn0052343	25.21	119	89	0	2290	2646	384	740	2e-07	57
MSTRG.3372.4	FBgn0052343	30.91	55	38	0	619	783	384	548	8e-06	44.1
MSTRG.3372.4	FBgn0052343	35.29	51	33	0	1009	1161	588	740	8e-06	34.1
MSTRG.3372.4	FBgn0052343	33.61	119	79	0	520	876	537	893	6e-16	85.4
MSTRG.3372.4	FBgn0052343	33.33	117	78	0	1900	2250	543	893	1e-14	80.8
MSTRG.3372.4	FBgn0052343	36.45	107	68	0	1696	2016	537	857	1e-13	77.6
MSTRG.3372.4	FBgn0052343	30.65	124	86	0	2167	2538	513	884	3e-13	76.2
MSTRG.3372.4	FBgn0052343	33.94	109	72	0	1300	1626	537	863	7e-13	75.3
MSTRG.3372.4	FBgn0052343	25.74	136	101	0	2389	2796	537	944	3e-12	73
MSTRG.3372.4	FBgn0052343	30.25	119	83	0	1498	1854	537	893	3e-12	73
MSTRG.3372.4	FBgn0052343	33.04	115	77	0	1993	2337	537	881	8e-12	71.6
MSTRG.3372.4	FBgn0052343	30.7	114	79	0	1003	1344	537	878	1e-11	71.2
MSTRG.3372.4	FBgn0052343	31.58	114	78	0	1105	1446	540	881	3e-11	69.8
MSTRG.3372.4	FBgn0052343	33.33	111	74	0	1807	2139	549	881	8e-11	68.4
MSTRG.3372.4	FBgn0052343	30.25	119	83	0	2092	2448	537	893	1e-10	68
MSTRG.3372.4	FBgn0052343	30.43	115	80	0	1402	1746	540	884	1e-09	64.3
MSTRG.3372.4	FBgn0052343	34.78	115	75	0	907	1251	540	884	1e-08	61.1
MSTRG.3372.4	FBgn0052343	33.61	119	79	0	1597	1953	537	893	2e-08	60.2
MSTRG.3372.4	FBgn0052343	29.91	107	75	0	1201	1521	537	857	2e-08	60.2
MSTRG.3372.4	FBgn0052343	25.21	119	89	0	2290	2646	537	893	2e-07	57
MSTRG.3372.4	FBgn0052343	30.91	55	38	0	619	783	537	701	9e-06	44.1
MSTRG.3372.4	FBgn0052343	35.29	51	33	0	1009	1161	741	893	9e-06	34.1
MSTRG.3372.4	FBgn0052343	33.61	119	79	0	520	876	384	740	6e-16	85.4
MSTRG.3372.4	FBgn0052343	33.33	117	78	0	1900	2250	390	740	1e-14	80.8
MSTRG.3372.4	FBgn0052343	36.45	107	68	0	1696	2016	384	704	1e-13	77.6
MSTRG.3372.4	FBgn0052343	30.65	124	86	0	2167	2538	360	731	3e-13	76.2
MSTRG.3372.4	FBgn0052343	33.94	109	72	0	1300	1626	384	710	7e-13	75.3
MSTRG.3372.4	FBgn0052343	24.36	156	118	0	2389	2856	384	851	2e-12	73.9
MSTRG.3372.4	FBgn0052343	30.25	119	83	0	1498	1854	384	740	3e-12	73
MSTRG.3372.4	FBgn0052343	33.04	115	77	0	1993	2337	384	728	8e-12	71.6
MSTRG.3372.4	FBgn0052343	30.7	114	79	0	1003	1344	384	725	1e-11	71.2
MSTRG.3372.4	FBgn0052343	31.58	114	78	0	1105	1446	387	728	3e-11	69.8
MSTRG.3372.4	FBgn0052343	33.33	111	74	0	1807	2139	396	728	8e-11	68.4
MSTRG.3372.4	FBgn0052343	30.25	119	83	0	2092	2448	384	740	1e-10	68
MSTRG.3372.4	FBgn0052343	30.43	115	80	0	1402	1746	387	731	1e-09	64.3
MSTRG.3372.4	FBgn0052343	34.78	115	75	0	907	1251	387	731	1e-08	61.1
MSTRG.3372.4	FBgn0052343	33.61	119	79	0	1597	1953	384	740	2e-08	60.2
MSTRG.3372.4	FBgn0052343	29.91	107	75	0	1201	1521	384	704	2e-08	60.2
MSTRG.3372.4	FBgn0052343	25.21	119	89	0	2290	2646	384	740	2e-07	57
MSTRG.3372.4	FBgn0052343	30.91	55	38	0	619	783	384	548	8e-06	44.1
MSTRG.3372.4	FBgn0052343	35.29	51	33	0	1009	1161	588	740	8e-06	34.1
MSTRG.3372.4	FBgn0052343	33.61	119	79	0	520	876	486	842	6e-16	85.4
MSTRG.3372.4	FBgn0052343	33.33	117	78	0	1900	2250	492	842	1e-14	80.8
MSTRG.3372.4	FBgn0052343	36.45	107	68	0	1696	2016	486	806	1e-13	77.6
MSTRG.3372.4	FBgn0052343	30.65	124	86	0	2167	2538	462	833	3e-13	76.2
MSTRG.3372.4	FBgn0052343	33.94	109	72	0	1300	1626	486	812	7e-13	75.3
MSTRG.3372.4	FBgn0052343	24.36	156	118	0	2389	2856	486	953	2e-12	73.9
MSTRG.3372.4	FBgn0052343	30.25	119	83	0	1498	1854	486	842	3e-12	73
MSTRG.3372.4	FBgn0052343	33.04	115	77	0	1993	2337	486	830	8e-12	71.6
MSTRG.3372.4	FBgn0052343	30.7	114	79	0	1003	1344	486	827	1e-11	71.2
MSTRG.3372.4	FBgn0052343	31.58	114	78	0	1105	1446	489	830	3e-11	69.8
MSTRG.3372.4	FBgn0052343	33.33	111	74	0	1807	2139	498	830	8e-11	68.4
MSTRG.3372.4	FBgn0052343	30.25	119	83	0	2092	2448	486	842	1e-10	68
MSTRG.3372.4	FBgn0052343	30.43	115	80	0	1402	1746	489	833	1e-09	64.3
MSTRG.3372.4	FBgn0052343	34.78	115	75	0	907	1251	489	833	1e-08	61.1
MSTRG.3372.4	FBgn0052343	33.61	119	79	0	1597	1953	486	842	2e-08	60.2
MSTRG.3372.4	FBgn0052343	29.91	107	75	0	1201	1521	486	806	2e-08	60.2
MSTRG.3372.4	FBgn0052343	25.21	119	89	0	2290	2646	486	842	2e-07	57
MSTRG.3372.4	FBgn0052343	30.91	55	38	0	619	783	486	650	9e-06	44.1
MSTRG.3372.4	FBgn0052343	35.29	51	33	0	1009	1161	690	842	9e-06	34.1
MSTRG.3372.4	FBgn0014018	35	60	39	0	463	642	1629	1808	7e-07	47.8
MSTRG.3372.4	FBgn0014018	42.42	33	19	0	2179	2277	1884	1982	7e-07	34.5
MSTRG.3372.4	FBgn0014018	34.04	47	31	0	2188	2328	1683	1823	5e-06	40.5
MSTRG.3372.4	FBgn0014018	45.45	22	12	0	2386	2451	1893	1958	5e-06	29.9
MSTRG.3372.4	FBgn0014018	33.33	54	36	0	619	780	1686	1847	9e-06	42.3
MSTRG.3372.4	FBgn0014018	36.67	30	19	0	799	888	1878	1967	9e-06	27.2
MSTRG.3372.4	FBgn0014018	35	60	39	0	463	642	1949	2128	8e-07	47.8
MSTRG.3372.4	FBgn0014018	42.42	33	19	0	2179	2277	2204	2302	8e-07	34.5
MSTRG.3372.4	FBgn0014018	34.04	47	31	0	2188	2328	2003	2143	5e-06	40.5
MSTRG.3372.4	FBgn0014018	45.45	22	12	0	2386	2451	2213	2278	5e-06	29.9
MSTRG.3372.4	FBgn0014018	33.33	54	36	0	619	780	2006	2167	9e-06	42.3
MSTRG.3372.4	FBgn0014018	36.67	30	19	0	799	888	2198	2287	9e-06	27.2
MSTRG.3372.4	FBgn0014018	35	60	39	0	463	642	2258	2437	8e-07	47.8
MSTRG.3372.4	FBgn0014018	42.42	33	19	0	2179	2277	2513	2611	8e-07	34.5
MSTRG.3372.4	FBgn0014018	34.04	47	31	0	2188	2328	2312	2452	5e-06	40.5
MSTRG.3372.4	FBgn0014018	45.45	22	12	0	2386	2451	2522	2587	5e-06	29.9
MSTRG.3372.4	FBgn0014018	33.33	54	36	0	619	780	2315	2476	9e-06	42.3
MSTRG.3372.4	FBgn0014018	36.67	30	19	0	799	888	2507	2596	9e-06	27.2
MSTRG.3372.4	FBgn0014018	35	60	39	0	463	642	2406	2585	9e-07	47.8
MSTRG.3372.4	FBgn0014018	42.42	33	19	0	2179	2277	2661	2759	9e-07	34.5
MSTRG.3372.4	FBgn0014018	34.04	47	31	0	2188	2328	2460	2600	5e-06	40.5
MSTRG.3372.4	FBgn0014018	45.45	22	12	0	2386	2451	2670	2735	5e-06	29.9
MSTRG.3372.4	FBgn0014018	33.33	54	36	0	619	780	2463	2624	9e-06	42.3
MSTRG.3372.4	FBgn0014018	36.67	30	19	0	799	888	2655	2744	9e-06	27.2
MSTRG.3372.5	FBgn0052343	33.61	119	79	0	265	621	384	740	6e-16	85.4
MSTRG.3372.5	FBgn0052343	33.33	117	78	0	1645	1995	390	740	1e-14	80.8
MSTRG.3372.5	FBgn0052343	36.45	107	68	0	1441	1761	384	704	1e-13	77.6
MSTRG.3372.5	FBgn0052343	30.65	124	86	0	1912	2283	360	731	3e-13	76.2
MSTRG.3372.5	FBgn0052343	33.94	109	72	0	1045	1371	384	710	7e-13	75.3
MSTRG.3372.5	FBgn0052343	25.74	136	101	0	2134	2541	384	791	3e-12	73
MSTRG.3372.5	FBgn0052343	30.25	119	83	0	1243	1599	384	740	3e-12	73
MSTRG.3372.5	FBgn0052343	33.04	115	77	0	1738	2082	384	728	8e-12	71.6
MSTRG.3372.5	FBgn0052343	30.7	114	79	0	748	1089	384	725	1e-11	71.2
MSTRG.3372.5	FBgn0052343	31.58	114	78	0	850	1191	387	728	3e-11	69.8
MSTRG.3372.5	FBgn0052343	33.33	111	74	0	1552	1884	396	728	8e-11	68.4
MSTRG.3372.5	FBgn0052343	30.25	119	83	0	1837	2193	384	740	1e-10	68
MSTRG.3372.5	FBgn0052343	30.43	115	80	0	1147	1491	387	731	1e-09	64.3
MSTRG.3372.5	FBgn0052343	34.78	115	75	0	652	996	387	731	1e-08	61.1
MSTRG.3372.5	FBgn0052343	33.61	119	79	0	1342	1698	384	740	2e-08	60.2
MSTRG.3372.5	FBgn0052343	29.91	107	75	0	946	1266	384	704	2e-08	60.2
MSTRG.3372.5	FBgn0052343	25.21	119	89	0	2035	2391	384	740	2e-07	57
MSTRG.3372.5	FBgn0052343	30.91	55	38	0	364	528	384	548	8e-06	44.1
MSTRG.3372.5	FBgn0052343	35.29	51	33	0	754	906	588	740	8e-06	34.1
MSTRG.3372.5	FBgn0052343	33.61	119	79	0	265	621	537	893	6e-16	85.4
MSTRG.3372.5	FBgn0052343	33.33	117	78	0	1645	1995	543	893	1e-14	80.8
MSTRG.3372.5	FBgn0052343	36.45	107	68	0	1441	1761	537	857	1e-13	77.6
MSTRG.3372.5	FBgn0052343	30.65	124	86	0	1912	2283	513	884	3e-13	76.2
MSTRG.3372.5	FBgn0052343	33.94	109	72	0	1045	1371	537	863	7e-13	75.3
MSTRG.3372.5	FBgn0052343	25.74	136	101	0	2134	2541	537	944	3e-12	73
MSTRG.3372.5	FBgn0052343	30.25	119	83	0	1243	1599	537	893	3e-12	73
MSTRG.3372.5	FBgn0052343	33.04	115	77	0	1738	2082	537	881	8e-12	71.6
MSTRG.3372.5	FBgn0052343	30.7	114	79	0	748	1089	537	878	1e-11	71.2
MSTRG.3372.5	FBgn0052343	31.58	114	78	0	850	1191	540	881	3e-11	69.8
MSTRG.3372.5	FBgn0052343	33.33	111	74	0	1552	1884	549	881	8e-11	68.4
MSTRG.3372.5	FBgn0052343	30.25	119	83	0	1837	2193	537	893	1e-10	68
MSTRG.3372.5	FBgn0052343	30.43	115	80	0	1147	1491	540	884	1e-09	64.3
MSTRG.3372.5	FBgn0052343	34.78	115	75	0	652	996	540	884	1e-08	61.1
MSTRG.3372.5	FBgn0052343	33.61	119	79	0	1342	1698	537	893	2e-08	60.2
MSTRG.3372.5	FBgn0052343	29.91	107	75	0	946	1266	537	857	2e-08	60.2
MSTRG.3372.5	FBgn0052343	25.21	119	89	0	2035	2391	537	893	2e-07	57
MSTRG.3372.5	FBgn0052343	30.91	55	38	0	364	528	537	701	9e-06	44.1
MSTRG.3372.5	FBgn0052343	35.29	51	33	0	754	906	741	893	9e-06	34.1
MSTRG.3372.5	FBgn0052343	33.61	119	79	0	265	621	384	740	6e-16	85.4
MSTRG.3372.5	FBgn0052343	33.33	117	78	0	1645	1995	390	740	1e-14	80.8
MSTRG.3372.5	FBgn0052343	36.45	107	68	0	1441	1761	384	704	1e-13	77.6
MSTRG.3372.5	FBgn0052343	30.65	124	86	0	1912	2283	360	731	3e-13	76.2
MSTRG.3372.5	FBgn0052343	33.94	109	72	0	1045	1371	384	710	7e-13	75.3
MSTRG.3372.5	FBgn0052343	24.36	156	118	0	2134	2601	384	851	2e-12	73.9
MSTRG.3372.5	FBgn0052343	30.25	119	83	0	1243	1599	384	740	3e-12	73
MSTRG.3372.5	FBgn0052343	33.04	115	77	0	1738	2082	384	728	8e-12	71.6
MSTRG.3372.5	FBgn0052343	30.7	114	79	0	748	1089	384	725	1e-11	71.2
MSTRG.3372.5	FBgn0052343	31.58	114	78	0	850	1191	387	728	3e-11	69.8
MSTRG.3372.5	FBgn0052343	33.33	111	74	0	1552	1884	396	728	8e-11	68.4
MSTRG.3372.5	FBgn0052343	30.25	119	83	0	1837	2193	384	740	1e-10	68
MSTRG.3372.5	FBgn0052343	30.43	115	80	0	1147	1491	387	731	1e-09	64.3
MSTRG.3372.5	FBgn0052343	34.78	115	75	0	652	996	387	731	1e-08	61.1
MSTRG.3372.5	FBgn0052343	33.61	119	79	0	1342	1698	384	740	2e-08	60.2
MSTRG.3372.5	FBgn0052343	29.91	107	75	0	946	1266	384	704	2e-08	60.2
MSTRG.3372.5	FBgn0052343	25.21	119	89	0	2035	2391	384	740	2e-07	57
MSTRG.3372.5	FBgn0052343	30.91	55	38	0	364	528	384	548	8e-06	44.1
MSTRG.3372.5	FBgn0052343	35.29	51	33	0	754	906	588	740	8e-06	34.1
MSTRG.3372.5	FBgn0052343	33.61	119	79	0	265	621	486	842	6e-16	85.4
MSTRG.3372.5	FBgn0052343	33.33	117	78	0	1645	1995	492	842	1e-14	80.8
MSTRG.3372.5	FBgn0052343	36.45	107	68	0	1441	1761	486	806	1e-13	77.6
MSTRG.3372.5	FBgn0052343	30.65	124	86	0	1912	2283	462	833	3e-13	76.2
MSTRG.3372.5	FBgn0052343	33.94	109	72	0	1045	1371	486	812	7e-13	75.3
MSTRG.3372.5	FBgn0052343	24.36	156	118	0	2134	2601	486	953	2e-12	73.9
MSTRG.3372.5	FBgn0052343	30.25	119	83	0	1243	1599	486	842	3e-12	73
MSTRG.3372.5	FBgn0052343	33.04	115	77	0	1738	2082	486	830	8e-12	71.6
MSTRG.3372.5	FBgn0052343	30.7	114	79	0	748	1089	486	827	1e-11	71.2
MSTRG.3372.5	FBgn0052343	31.58	114	78	0	850	1191	489	830	3e-11	69.8
MSTRG.3372.5	FBgn0052343	33.33	111	74	0	1552	1884	498	830	8e-11	68.4
MSTRG.3372.5	FBgn0052343	30.25	119	83	0	1837	2193	486	842	1e-10	68
MSTRG.3372.5	FBgn0052343	30.43	115	80	0	1147	1491	489	833	1e-09	64.3
MSTRG.3372.5	FBgn0052343	34.78	115	75	0	652	996	489	833	1e-08	61.1
MSTRG.3372.5	FBgn0052343	33.61	119	79	0	1342	1698	486	842	2e-08	60.2
MSTRG.3372.5	FBgn0052343	29.91	107	75	0	946	1266	486	806	2e-08	60.2
MSTRG.3372.5	FBgn0052343	25.21	119	89	0	2035	2391	486	842	2e-07	57
MSTRG.3372.5	FBgn0052343	30.91	55	38	0	364	528	486	650	9e-06	44.1
MSTRG.3372.5	FBgn0052343	35.29	51	33	0	754	906	690	842	9e-06	34.1
MSTRG.3372.5	FBgn0014018	35	60	39	0	208	387	1629	1808	7e-07	47.8
MSTRG.3372.5	FBgn0014018	42.42	33	19	0	1924	2022	1884	1982	7e-07	34.5
MSTRG.3372.5	FBgn0014018	34.04	47	31	0	1933	2073	1683	1823	5e-06	40.5
MSTRG.3372.5	FBgn0014018	45.45	22	12	0	2131	2196	1893	1958	5e-06	29.9
MSTRG.3372.5	FBgn0014018	33.33	54	36	0	364	525	1686	1847	9e-06	42.3
MSTRG.3372.5	FBgn0014018	36.67	30	19	0	544	633	1878	1967	9e-06	27.2
MSTRG.3372.5	FBgn0014018	35	60	39	0	208	387	1949	2128	7e-07	47.8
MSTRG.3372.5	FBgn0014018	42.42	33	19	0	1924	2022	2204	2302	7e-07	34.5
MSTRG.3372.5	FBgn0014018	34.04	47	31	0	1933	2073	2003	2143	5e-06	40.5
MSTRG.3372.5	FBgn0014018	45.45	22	12	0	2131	2196	2213	2278	5e-06	29.9
MSTRG.3372.5	FBgn0014018	33.33	54	36	0	364	525	2006	2167	9e-06	42.3
MSTRG.3372.5	FBgn0014018	36.67	30	19	0	544	633	2198	2287	9e-06	27.2
MSTRG.3372.5	FBgn0014018	35	60	39	0	208	387	2258	2437	8e-07	47.8
MSTRG.3372.5	FBgn0014018	42.42	33	19	0	1924	2022	2513	2611	8e-07	34.5
MSTRG.3372.5	FBgn0014018	34.04	47	31	0	1933	2073	2312	2452	5e-06	40.5
MSTRG.3372.5	FBgn0014018	45.45	22	12	0	2131	2196	2522	2587	5e-06	29.9
MSTRG.3372.5	FBgn0014018	33.33	54	36	0	364	525	2315	2476	9e-06	42.3
MSTRG.3372.5	FBgn0014018	36.67	30	19	0	544	633	2507	2596	9e-06	27.2
MSTRG.3372.5	FBgn0014018	35	60	39	0	208	387	2406	2585	8e-07	47.8
MSTRG.3372.5	FBgn0014018	42.42	33	19	0	1924	2022	2661	2759	8e-07	34.5
MSTRG.3372.5	FBgn0014018	34.04	47	31	0	1933	2073	2460	2600	5e-06	40.5
MSTRG.3372.5	FBgn0014018	45.45	22	12	0	2131	2196	2670	2735	5e-06	29.9
MSTRG.3372.5	FBgn0014018	33.33	54	36	0	364	525	2463	2624	9e-06	42.3
MSTRG.3372.5	FBgn0014018	36.67	30	19	0	544	633	2655	2744	9e-06	27.2
MSTRG.3372.6	FBgn0052343	33.61	119	79	0	265	621	384	740	7e-16	85.4
MSTRG.3372.6	FBgn0052343	33.33	117	78	0	1645	1995	390	740	2e-14	80.8
MSTRG.3372.6	FBgn0052343	36.45	107	68	0	1441	1761	384	704	1e-13	77.6
MSTRG.3372.6	FBgn0052343	30.65	124	86	0	1912	2283	360	731	4e-13	76.2
MSTRG.3372.6	FBgn0052343	33.94	109	72	0	1045	1371	384	710	7e-13	75.3
MSTRG.3372.6	FBgn0052343	25.74	136	101	0	2134	2541	384	791	3e-12	73
MSTRG.3372.6	FBgn0052343	30.25	119	83	0	1243	1599	384	740	3e-12	73
MSTRG.3372.6	FBgn0052343	33.04	115	77	0	1738	2082	384	728	9e-12	71.6
MSTRG.3372.6	FBgn0052343	30.7	114	79	0	748	1089	384	725	1e-11	71.2
MSTRG.3372.6	FBgn0052343	31.58	114	78	0	850	1191	387	728	3e-11	69.8
MSTRG.3372.6	FBgn0052343	33.33	111	74	0	1552	1884	396	728	8e-11	68.4
MSTRG.3372.6	FBgn0052343	30.25	119	83	0	1837	2193	384	740	1e-10	68
MSTRG.3372.6	FBgn0052343	30.43	115	80	0	1147	1491	387	731	1e-09	64.3
MSTRG.3372.6	FBgn0052343	34.78	115	75	0	652	996	387	731	1e-08	61.1
MSTRG.3372.6	FBgn0052343	33.61	119	79	0	1342	1698	384	740	3e-08	60.2
MSTRG.3372.6	FBgn0052343	29.91	107	75	0	946	1266	384	704	3e-08	60.2
MSTRG.3372.6	FBgn0052343	25.21	119	89	0	2035	2391	384	740	2e-07	57
MSTRG.3372.6	FBgn0052343	30.91	55	38	0	364	528	384	548	1e-05	44.1
MSTRG.3372.6	FBgn0052343	35.29	51	33	0	754	906	588	740	1e-05	34.1
MSTRG.3372.6	FBgn0052343	33.61	119	79	0	265	621	537	893	7e-16	85.4
MSTRG.3372.6	FBgn0052343	33.33	117	78	0	1645	1995	543	893	2e-14	80.8
MSTRG.3372.6	FBgn0052343	36.45	107	68	0	1441	1761	537	857	1e-13	77.6
MSTRG.3372.6	FBgn0052343	30.65	124	86	0	1912	2283	513	884	4e-13	76.2
MSTRG.3372.6	FBgn0052343	33.94	109	72	0	1045	1371	537	863	7e-13	75.3
MSTRG.3372.6	FBgn0052343	25.74	136	101	0	2134	2541	537	944	3e-12	73
MSTRG.3372.6	FBgn0052343	30.25	119	83	0	1243	1599	537	893	3e-12	73
MSTRG.3372.6	FBgn0052343	33.04	115	77	0	1738	2082	537	881	9e-12	71.6
MSTRG.3372.6	FBgn0052343	30.7	114	79	0	748	1089	537	878	1e-11	71.2
MSTRG.3372.6	FBgn0052343	31.58	114	78	0	850	1191	540	881	3e-11	69.8
MSTRG.3372.6	FBgn0052343	33.33	111	74	0	1552	1884	549	881	8e-11	68.4
MSTRG.3372.6	FBgn0052343	30.25	119	83	0	1837	2193	537	893	1e-10	68
MSTRG.3372.6	FBgn0052343	30.43	115	80	0	1147	1491	540	884	1e-09	64.3
MSTRG.3372.6	FBgn0052343	34.78	115	75	0	652	996	540	884	1e-08	61.1
MSTRG.3372.6	FBgn0052343	33.61	119	79	0	1342	1698	537	893	3e-08	60.2
MSTRG.3372.6	FBgn0052343	29.91	107	75	0	946	1266	537	857	3e-08	60.2
MSTRG.3372.6	FBgn0052343	25.21	119	89	0	2035	2391	537	893	2e-07	57
MSTRG.3372.6	FBgn0052343	33.61	119	79	0	265	621	384	740	7e-16	85.4
MSTRG.3372.6	FBgn0052343	33.33	117	78	0	1645	1995	390	740	2e-14	80.8
MSTRG.3372.6	FBgn0052343	36.45	107	68	0	1441	1761	384	704	1e-13	77.6
MSTRG.3372.6	FBgn0052343	30.65	124	86	0	1912	2283	360	731	4e-13	76.2
MSTRG.3372.6	FBgn0052343	33.94	109	72	0	1045	1371	384	710	7e-13	75.3
MSTRG.3372.6	FBgn0052343	24.36	156	118	0	2134	2601	384	851	2e-12	73.9
MSTRG.3372.6	FBgn0052343	30.25	119	83	0	1243	1599	384	740	3e-12	73
MSTRG.3372.6	FBgn0052343	33.04	115	77	0	1738	2082	384	728	9e-12	71.6
MSTRG.3372.6	FBgn0052343	30.7	114	79	0	748	1089	384	725	1e-11	71.2
MSTRG.3372.6	FBgn0052343	31.58	114	78	0	850	1191	387	728	3e-11	69.8
MSTRG.3372.6	FBgn0052343	33.33	111	74	0	1552	1884	396	728	8e-11	68.4
MSTRG.3372.6	FBgn0052343	30.25	119	83	0	1837	2193	384	740	1e-10	68
MSTRG.3372.6	FBgn0052343	30.43	115	80	0	1147	1491	387	731	1e-09	64.3
MSTRG.3372.6	FBgn0052343	34.78	115	75	0	652	996	387	731	1e-08	61.1
MSTRG.3372.6	FBgn0052343	33.61	119	79	0	1342	1698	384	740	3e-08	60.2
MSTRG.3372.6	FBgn0052343	29.91	107	75	0	946	1266	384	704	3e-08	60.2
MSTRG.3372.6	FBgn0052343	25.21	119	89	0	2035	2391	384	740	2e-07	57
MSTRG.3372.6	FBgn0052343	30.91	55	38	0	364	528	384	548	1e-05	44.1
MSTRG.3372.6	FBgn0052343	35.29	51	33	0	754	906	588	740	1e-05	34.1
MSTRG.3372.6	FBgn0052343	33.61	119	79	0	265	621	486	842	7e-16	85.4
MSTRG.3372.6	FBgn0052343	33.33	117	78	0	1645	1995	492	842	2e-14	80.8
MSTRG.3372.6	FBgn0052343	36.45	107	68	0	1441	1761	486	806	1e-13	77.6
MSTRG.3372.6	FBgn0052343	30.65	124	86	0	1912	2283	462	833	4e-13	76.2
MSTRG.3372.6	FBgn0052343	33.94	109	72	0	1045	1371	486	812	7e-13	75.3
MSTRG.3372.6	FBgn0052343	24.36	156	118	0	2134	2601	486	953	2e-12	73.9
MSTRG.3372.6	FBgn0052343	30.25	119	83	0	1243	1599	486	842	3e-12	73
MSTRG.3372.6	FBgn0052343	33.04	115	77	0	1738	2082	486	830	9e-12	71.6
MSTRG.3372.6	FBgn0052343	30.7	114	79	0	748	1089	486	827	1e-11	71.2
MSTRG.3372.6	FBgn0052343	31.58	114	78	0	850	1191	489	830	3e-11	69.8
MSTRG.3372.6	FBgn0052343	33.33	111	74	0	1552	1884	498	830	8e-11	68.4
MSTRG.3372.6	FBgn0052343	30.25	119	83	0	1837	2193	486	842	1e-10	68
MSTRG.3372.6	FBgn0052343	30.43	115	80	0	1147	1491	489	833	1e-09	64.3
MSTRG.3372.6	FBgn0052343	34.78	115	75	0	652	996	489	833	1e-08	61.1
MSTRG.3372.6	FBgn0052343	33.61	119	79	0	1342	1698	486	842	3e-08	60.2
MSTRG.3372.6	FBgn0052343	29.91	107	75	0	946	1266	486	806	3e-08	60.2
MSTRG.3372.6	FBgn0052343	25.21	119	89	0	2035	2391	486	842	2e-07	57
MSTRG.3372.6	FBgn0014018	35	60	39	0	208	387	1629	1808	8e-07	47.8
MSTRG.3372.6	FBgn0014018	42.42	33	19	0	1924	2022	1884	1982	8e-07	34.5
MSTRG.3372.6	FBgn0014018	34.04	47	31	0	1933	2073	1683	1823	5e-06	40.5
MSTRG.3372.6	FBgn0014018	45.45	22	12	0	2131	2196	1893	1958	5e-06	29.9
MSTRG.3372.6	FBgn0014018	33.33	54	36	0	364	525	1686	1847	1e-05	42.3
MSTRG.3372.6	FBgn0014018	36.67	30	19	0	544	633	1878	1967	1e-05	27.2
MSTRG.3372.6	FBgn0014018	35	60	39	0	208	387	1949	2128	9e-07	47.8
MSTRG.3372.6	FBgn0014018	42.42	33	19	0	1924	2022	2204	2302	9e-07	34.5
MSTRG.3372.6	FBgn0014018	34.04	47	31	0	1933	2073	2003	2143	5e-06	40.5
MSTRG.3372.6	FBgn0014018	45.45	22	12	0	2131	2196	2213	2278	5e-06	29.9
MSTRG.3372.6	FBgn0014018	33.33	54	36	0	364	525	2006	2167	1e-05	42.3
MSTRG.3372.6	FBgn0014018	36.67	30	19	0	544	633	2198	2287	1e-05	27.2
MSTRG.3372.6	FBgn0014018	35	60	39	0	208	387	2258	2437	1e-06	47.8
MSTRG.3372.6	FBgn0014018	42.42	33	19	0	1924	2022	2513	2611	1e-06	34.5
MSTRG.3372.6	FBgn0014018	34.04	47	31	0	1933	2073	2312	2452	5e-06	40.5
MSTRG.3372.6	FBgn0014018	45.45	22	12	0	2131	2196	2522	2587	5e-06	29.9
MSTRG.3372.6	FBgn0014018	33.33	54	36	0	364	525	2315	2476	1e-05	42.3
MSTRG.3372.6	FBgn0014018	36.67	30	19	0	544	633	2507	2596	1e-05	27.2
MSTRG.3372.6	FBgn0014018	35	60	39	0	208	387	2406	2585	1e-06	47.8
MSTRG.3372.6	FBgn0014018	42.42	33	19	0	1924	2022	2661	2759	1e-06	34.5
MSTRG.3372.6	FBgn0014018	34.04	47	31	0	1933	2073	2460	2600	5e-06	40.5
MSTRG.3372.6	FBgn0014018	45.45	22	12	0	2131	2196	2670	2735	5e-06	29.9
MSTRG.3372.6	FBgn0014018	33.33	54	36	0	364	525	2463	2624	1e-05	42.3
MSTRG.3372.6	FBgn0014018	36.67	30	19	0	544	633	2655	2744	1e-05	27.2
MSTRG.3372.7	FBgn0052343	33.61	119	79	0	253	609	384	740	4e-16	85.4
MSTRG.3372.7	FBgn0052343	33.33	117	78	0	1633	1983	390	740	9e-15	80.8
MSTRG.3372.7	FBgn0052343	36.45	107	68	0	1429	1749	384	704	8e-14	77.6
MSTRG.3372.7	FBgn0052343	30.65	124	86	0	1900	2271	360	731	2e-13	76.2
MSTRG.3372.7	FBgn0052343	33.94	109	72	0	1033	1359	384	710	4e-13	75.3
MSTRG.3372.7	FBgn0052343	25.74	136	101	0	2122	2529	384	791	2e-12	73
MSTRG.3372.7	FBgn0052343	30.25	119	83	0	1231	1587	384	740	2e-12	73
MSTRG.3372.7	FBgn0052343	33.04	115	77	0	1726	2070	384	728	5e-12	71.6
MSTRG.3372.7	FBgn0052343	30.7	114	79	0	736	1077	384	725	7e-12	71.2
MSTRG.3372.7	FBgn0052343	31.58	114	78	0	838	1179	387	728	2e-11	69.8
MSTRG.3372.7	FBgn0052343	33.33	111	74	0	1540	1872	396	728	5e-11	68.4
MSTRG.3372.7	FBgn0052343	30.25	119	83	0	1825	2181	384	740	6e-11	68
MSTRG.3372.7	FBgn0052343	30.43	115	80	0	1135	1479	387	731	8e-10	64.3
MSTRG.3372.7	FBgn0052343	34.78	115	75	0	640	984	387	731	8e-09	61.1
MSTRG.3372.7	FBgn0052343	33.61	119	79	0	1330	1686	384	740	1e-08	60.2
MSTRG.3372.7	FBgn0052343	29.91	107	75	0	934	1254	384	704	1e-08	60.2
MSTRG.3372.7	FBgn0052343	25.21	119	89	0	2023	2379	384	740	1e-07	57
MSTRG.3372.7	FBgn0052343	30.91	55	38	0	352	516	384	548	3e-06	44.1
MSTRG.3372.7	FBgn0052343	35.29	51	33	0	742	894	588	740	3e-06	34.1
MSTRG.3372.7	FBgn0052343	33.61	119	79	0	253	609	537	893	4e-16	85.4
MSTRG.3372.7	FBgn0052343	33.33	117	78	0	1633	1983	543	893	9e-15	80.8
MSTRG.3372.7	FBgn0052343	36.45	107	68	0	1429	1749	537	857	8e-14	77.6
MSTRG.3372.7	FBgn0052343	30.65	124	86	0	1900	2271	513	884	2e-13	76.2
MSTRG.3372.7	FBgn0052343	33.94	109	72	0	1033	1359	537	863	4e-13	75.3
MSTRG.3372.7	FBgn0052343	25.74	136	101	0	2122	2529	537	944	2e-12	73
MSTRG.3372.7	FBgn0052343	30.25	119	83	0	1231	1587	537	893	2e-12	73
MSTRG.3372.7	FBgn0052343	33.04	115	77	0	1726	2070	537	881	5e-12	71.6
MSTRG.3372.7	FBgn0052343	30.7	114	79	0	736	1077	537	878	7e-12	71.2
MSTRG.3372.7	FBgn0052343	31.58	114	78	0	838	1179	540	881	2e-11	69.8
MSTRG.3372.7	FBgn0052343	33.33	111	74	0	1540	1872	549	881	5e-11	68.4
MSTRG.3372.7	FBgn0052343	30.25	119	83	0	1825	2181	537	893	6e-11	68
MSTRG.3372.7	FBgn0052343	30.43	115	80	0	1135	1479	540	884	8e-10	64.3
MSTRG.3372.7	FBgn0052343	34.78	115	75	0	640	984	540	884	8e-09	61.1
MSTRG.3372.7	FBgn0052343	33.61	119	79	0	1330	1686	537	893	1e-08	60.2
MSTRG.3372.7	FBgn0052343	29.91	107	75	0	934	1254	537	857	1e-08	60.2
MSTRG.3372.7	FBgn0052343	25.21	119	89	0	2023	2379	537	893	1e-07	57
MSTRG.3372.7	FBgn0052343	30.91	55	38	0	352	516	537	701	3e-06	44.1
MSTRG.3372.7	FBgn0052343	35.29	51	33	0	742	894	741	893	3e-06	34.1
MSTRG.3372.7	FBgn0052343	33.61	119	79	0	253	609	384	740	4e-16	85.4
MSTRG.3372.7	FBgn0052343	33.33	117	78	0	1633	1983	390	740	9e-15	80.8
MSTRG.3372.7	FBgn0052343	36.45	107	68	0	1429	1749	384	704	8e-14	77.6
MSTRG.3372.7	FBgn0052343	30.65	124	86	0	1900	2271	360	731	2e-13	76.2
MSTRG.3372.7	FBgn0052343	33.94	109	72	0	1033	1359	384	710	4e-13	75.3
MSTRG.3372.7	FBgn0052343	24.36	156	118	0	2122	2589	384	851	1e-12	73.9
MSTRG.3372.7	FBgn0052343	30.25	119	83	0	1231	1587	384	740	2e-12	73
MSTRG.3372.7	FBgn0052343	33.04	115	77	0	1726	2070	384	728	5e-12	71.6
MSTRG.3372.7	FBgn0052343	30.7	114	79	0	736	1077	384	725	7e-12	71.2
MSTRG.3372.7	FBgn0052343	31.58	114	78	0	838	1179	387	728	2e-11	69.8
MSTRG.3372.7	FBgn0052343	33.33	111	74	0	1540	1872	396	728	5e-11	68.4
MSTRG.3372.7	FBgn0052343	30.25	119	83	0	1825	2181	384	740	6e-11	68
MSTRG.3372.7	FBgn0052343	30.43	115	80	0	1135	1479	387	731	8e-10	64.3
MSTRG.3372.7	FBgn0052343	34.78	115	75	0	640	984	387	731	8e-09	61.1
MSTRG.3372.7	FBgn0052343	33.61	119	79	0	1330	1686	384	740	1e-08	60.2
MSTRG.3372.7	FBgn0052343	29.91	107	75	0	934	1254	384	704	1e-08	60.2
MSTRG.3372.7	FBgn0052343	25.21	119	89	0	2023	2379	384	740	1e-07	57
MSTRG.3372.7	FBgn0052343	30.91	55	38	0	352	516	384	548	3e-06	44.1
MSTRG.3372.7	FBgn0052343	35.29	51	33	0	742	894	588	740	3e-06	34.1
MSTRG.3372.7	FBgn0052343	33.61	119	79	0	253	609	486	842	4e-16	85.4
MSTRG.3372.7	FBgn0052343	33.33	117	78	0	1633	1983	492	842	9e-15	80.8
MSTRG.3372.7	FBgn0052343	36.45	107	68	0	1429	1749	486	806	8e-14	77.6
MSTRG.3372.7	FBgn0052343	30.65	124	86	0	1900	2271	462	833	2e-13	76.2
MSTRG.3372.7	FBgn0052343	33.94	109	72	0	1033	1359	486	812	4e-13	75.3
MSTRG.3372.7	FBgn0052343	24.36	156	118	0	2122	2589	486	953	1e-12	73.9
MSTRG.3372.7	FBgn0052343	30.25	119	83	0	1231	1587	486	842	2e-12	73
MSTRG.3372.7	FBgn0052343	33.04	115	77	0	1726	2070	486	830	5e-12	71.6
MSTRG.3372.7	FBgn0052343	30.7	114	79	0	736	1077	486	827	7e-12	71.2
MSTRG.3372.7	FBgn0052343	31.58	114	78	0	838	1179	489	830	2e-11	69.8
MSTRG.3372.7	FBgn0052343	33.33	111	74	0	1540	1872	498	830	5e-11	68.4
MSTRG.3372.7	FBgn0052343	30.25	119	83	0	1825	2181	486	842	6e-11	68
MSTRG.3372.7	FBgn0052343	30.43	115	80	0	1135	1479	489	833	8e-10	64.3
MSTRG.3372.7	FBgn0052343	34.78	115	75	0	640	984	489	833	8e-09	61.1
MSTRG.3372.7	FBgn0052343	33.61	119	79	0	1330	1686	486	842	1e-08	60.2
MSTRG.3372.7	FBgn0052343	29.91	107	75	0	934	1254	486	806	1e-08	60.2
MSTRG.3372.7	FBgn0052343	25.21	119	89	0	2023	2379	486	842	1e-07	57
MSTRG.3372.7	FBgn0052343	30.91	55	38	0	352	516	486	650	3e-06	44.1
MSTRG.3372.7	FBgn0052343	35.29	51	33	0	742	894	690	842	3e-06	34.1
MSTRG.3372.7	FBgn0014018	35	60	39	0	196	375	1629	1808	3e-07	47.8
MSTRG.3372.7	FBgn0014018	42.42	33	19	0	1912	2010	1884	1982	3e-07	34.5
MSTRG.3372.7	FBgn0014018	34.04	47	31	0	1921	2061	1683	1823	3e-06	40.5
MSTRG.3372.7	FBgn0014018	45.45	22	12	0	2119	2184	1893	1958	3e-06	29.9
MSTRG.3372.7	FBgn0014018	33.33	54	36	0	352	513	1686	1847	6e-06	42.3
MSTRG.3372.7	FBgn0014018	36.67	30	19	0	532	621	1878	1967	6e-06	27.2
MSTRG.3372.7	FBgn0014018	35	60	39	0	196	375	1949	2128	3e-07	47.8
MSTRG.3372.7	FBgn0014018	42.42	33	19	0	1912	2010	2204	2302	3e-07	34.5
MSTRG.3372.7	FBgn0014018	34.04	47	31	0	1921	2061	2003	2143	3e-06	40.5
MSTRG.3372.7	FBgn0014018	45.45	22	12	0	2119	2184	2213	2278	3e-06	29.9
MSTRG.3372.7	FBgn0014018	33.33	54	36	0	352	513	2006	2167	5e-06	42.3
MSTRG.3372.7	FBgn0014018	36.67	30	19	0	532	621	2198	2287	5e-06	27.2
MSTRG.3372.7	FBgn0014018	35	60	39	0	196	375	2258	2437	3e-07	47.8
MSTRG.3372.7	FBgn0014018	42.42	33	19	0	1912	2010	2513	2611	3e-07	34.5
MSTRG.3372.7	FBgn0014018	34.04	47	31	0	1921	2061	2312	2452	3e-06	40.5
MSTRG.3372.7	FBgn0014018	45.45	22	12	0	2119	2184	2522	2587	3e-06	29.9
MSTRG.3372.7	FBgn0014018	33.33	54	36	0	352	513	2315	2476	5e-06	42.3
MSTRG.3372.7	FBgn0014018	36.67	30	19	0	532	621	2507	2596	5e-06	27.2
MSTRG.3372.7	FBgn0014018	35	60	39	0	196	375	2406	2585	3e-07	47.8
MSTRG.3372.7	FBgn0014018	42.42	33	19	0	1912	2010	2661	2759	3e-07	34.5
MSTRG.3372.7	FBgn0014018	34.04	47	31	0	1921	2061	2460	2600	3e-06	40.5
MSTRG.3372.7	FBgn0014018	45.45	22	12	0	2119	2184	2670	2735	3e-06	29.9
MSTRG.3372.7	FBgn0014018	33.33	54	36	0	352	513	2463	2624	5e-06	42.3
MSTRG.3372.7	FBgn0014018	36.67	30	19	0	532	621	2655	2744	5e-06	27.2
rna2751	FBgn0052343	33.61	119	79	0	249	605	384	740	1e-16	85.4
rna2751	FBgn0052343	33.33	117	78	0	1629	1979	390	740	3e-15	80.8
rna2751	FBgn0052343	36.45	107	68	0	1425	1745	384	704	3e-14	77.6
rna2751	FBgn0052343	30.65	124	86	0	1896	2267	360	731	8e-14	76.2
rna2751	FBgn0052343	33.94	109	72	0	1029	1355	384	710	2e-13	75.3
rna2751	FBgn0052343	25.74	136	101	0	2118	2525	384	791	7e-13	73
rna2751	FBgn0052343	30.25	119	83	0	1227	1583	384	740	7e-13	73
rna2751	FBgn0052343	33.04	115	77	0	1722	2066	384	728	2e-12	71.6
rna2751	FBgn0052343	30.7	114	79	0	732	1073	384	725	3e-12	71.2
rna2751	FBgn0052343	31.58	114	78	0	834	1175	387	728	7e-12	69.8
rna2751	FBgn0052343	33.33	111	74	0	1536	1868	396	728	2e-11	68.4
rna2751	FBgn0052343	30.25	119	83	0	1821	2177	384	740	2e-11	68
rna2751	FBgn0052343	30.43	115	80	0	1131	1475	387	731	3e-10	64.3
rna2751	FBgn0052343	34.78	115	75	0	636	980	387	731	3e-09	61.1
rna2751	FBgn0052343	33.61	119	79	0	1326	1682	384	740	5e-09	60.2
rna2751	FBgn0052343	29.91	107	75	0	930	1250	384	704	5e-09	60.2
rna2751	FBgn0052343	25.21	119	89	0	2019	2375	384	740	5e-08	57
rna2751	FBgn0052343	30.91	55	38	0	348	512	384	548	5e-07	44.1
rna2751	FBgn0052343	35.29	51	33	0	738	890	588	740	5e-07	34.1
rna2751	FBgn0052343	33.61	119	79	0	249	605	537	893	1e-16	85.4
rna2751	FBgn0052343	33.33	117	78	0	1629	1979	543	893	3e-15	80.8
rna2751	FBgn0052343	36.45	107	68	0	1425	1745	537	857	3e-14	77.6
rna2751	FBgn0052343	30.65	124	86	0	1896	2267	513	884	8e-14	76.2
rna2751	FBgn0052343	33.94	109	72	0	1029	1355	537	863	2e-13	75.3
rna2751	FBgn0052343	25.74	136	101	0	2118	2525	537	944	7e-13	73
rna2751	FBgn0052343	30.25	119	83	0	1227	1583	537	893	7e-13	73
rna2751	FBgn0052343	33.04	115	77	0	1722	2066	537	881	2e-12	71.6
rna2751	FBgn0052343	30.7	114	79	0	732	1073	537	878	3e-12	71.2
rna2751	FBgn0052343	31.58	114	78	0	834	1175	540	881	7e-12	69.8
rna2751	FBgn0052343	33.33	111	74	0	1536	1868	549	881	2e-11	68.4
rna2751	FBgn0052343	30.25	119	83	0	1821	2177	537	893	2e-11	68
rna2751	FBgn0052343	30.43	115	80	0	1131	1475	540	884	3e-10	64.3
rna2751	FBgn0052343	34.78	115	75	0	636	980	540	884	3e-09	61.1
rna2751	FBgn0052343	33.61	119	79	0	1326	1682	537	893	5e-09	60.2
rna2751	FBgn0052343	29.91	107	75	0	930	1250	537	857	5e-09	60.2
rna2751	FBgn0052343	25.21	119	89	0	2019	2375	537	893	5e-08	57
rna2751	FBgn0052343	30.91	55	38	0	348	512	537	701	5e-07	44.1
rna2751	FBgn0052343	35.29	51	33	0	738	890	741	893	5e-07	34.1
rna2751	FBgn0052343	33.61	119	79	0	249	605	384	740	1e-16	85.4
rna2751	FBgn0052343	33.33	117	78	0	1629	1979	390	740	3e-15	80.8
rna2751	FBgn0052343	36.45	107	68	0	1425	1745	384	704	3e-14	77.6
rna2751	FBgn0052343	30.65	124	86	0	1896	2267	360	731	8e-14	76.2
rna2751	FBgn0052343	33.94	109	72	0	1029	1355	384	710	2e-13	75.3
rna2751	FBgn0052343	24.36	156	118	0	2118	2585	384	851	4e-13	73.9
rna2751	FBgn0052343	30.25	119	83	0	1227	1583	384	740	7e-13	73
rna2751	FBgn0052343	33.04	115	77	0	1722	2066	384	728	2e-12	71.6
rna2751	FBgn0052343	30.7	114	79	0	732	1073	384	725	3e-12	71.2
rna2751	FBgn0052343	31.58	114	78	0	834	1175	387	728	7e-12	69.8
rna2751	FBgn0052343	33.33	111	74	0	1536	1868	396	728	2e-11	68.4
rna2751	FBgn0052343	30.25	119	83	0	1821	2177	384	740	2e-11	68
rna2751	FBgn0052343	30.43	115	80	0	1131	1475	387	731	3e-10	64.3
rna2751	FBgn0052343	34.78	115	75	0	636	980	387	731	3e-09	61.1
rna2751	FBgn0052343	33.61	119	79	0	1326	1682	384	740	5e-09	60.2
rna2751	FBgn0052343	29.91	107	75	0	930	1250	384	704	5e-09	60.2
rna2751	FBgn0052343	25.21	119	89	0	2019	2375	384	740	5e-08	57
rna2751	FBgn0052343	30.91	55	38	0	348	512	384	548	5e-07	44.1
rna2751	FBgn0052343	35.29	51	33	0	738	890	588	740	5e-07	34.1
rna2751	FBgn0052343	33.61	119	79	0	249	605	486	842	1e-16	85.4
rna2751	FBgn0052343	33.33	117	78	0	1629	1979	492	842	3e-15	80.8
rna2751	FBgn0052343	36.45	107	68	0	1425	1745	486	806	3e-14	77.6
rna2751	FBgn0052343	30.65	124	86	0	1896	2267	462	833	8e-14	76.2
rna2751	FBgn0052343	33.94	109	72	0	1029	1355	486	812	2e-13	75.3
rna2751	FBgn0052343	24.36	156	118	0	2118	2585	486	953	4e-13	73.9
rna2751	FBgn0052343	30.25	119	83	0	1227	1583	486	842	7e-13	73
rna2751	FBgn0052343	33.04	115	77	0	1722	2066	486	830	2e-12	71.6
rna2751	FBgn0052343	30.7	114	79	0	732	1073	486	827	3e-12	71.2
rna2751	FBgn0052343	31.58	114	78	0	834	1175	489	830	7e-12	69.8
rna2751	FBgn0052343	33.33	111	74	0	1536	1868	498	830	2e-11	68.4
rna2751	FBgn0052343	30.25	119	83	0	1821	2177	486	842	2e-11	68
rna2751	FBgn0052343	30.43	115	80	0	1131	1475	489	833	3e-10	64.3
rna2751	FBgn0052343	34.78	115	75	0	636	980	489	833	3e-09	61.1
rna2751	FBgn0052343	33.61	119	79	0	1326	1682	486	842	5e-09	60.2
rna2751	FBgn0052343	29.91	107	75	0	930	1250	486	806	5e-09	60.2
rna2751	FBgn0052343	25.21	119	89	0	2019	2375	486	842	5e-08	57
rna2751	FBgn0052343	30.91	55	38	0	348	512	486	650	5e-07	44.1
rna2751	FBgn0052343	35.29	51	33	0	738	890	690	842	5e-07	34.1
rna2751	FBgn0014018	35	60	39	0	192	371	1629	1808	4e-08	47.8
rna2751	FBgn0014018	42.42	33	19	0	1908	2006	1884	1982	4e-08	34.5
rna2751	FBgn0014018	34.04	47	31	0	1917	2057	1683	1823	1e-06	40.5
rna2751	FBgn0014018	45.45	22	12	0	2115	2180	1893	1958	1e-06	29.9
rna2751	FBgn0014018	33.33	54	36	0	348	509	1686	1847	2e-06	42.3
rna2751	FBgn0014018	36.67	30	19	0	528	617	1878	1967	2e-06	27.2
rna2751	FBgn0014018	35	60	39	0	192	371	1949	2128	4e-08	47.8
rna2751	FBgn0014018	42.42	33	19	0	1908	2006	2204	2302	4e-08	34.5
rna2751	FBgn0014018	34.04	47	31	0	1917	2057	2003	2143	1e-06	40.5
rna2751	FBgn0014018	45.45	22	12	0	2115	2180	2213	2278	1e-06	29.9
rna2751	FBgn0014018	33.33	54	36	0	348	509	2006	2167	2e-06	42.3
rna2751	FBgn0014018	36.67	30	19	0	528	617	2198	2287	2e-06	27.2
rna2751	FBgn0014018	35	60	39	0	192	371	2258	2437	5e-08	47.8
rna2751	FBgn0014018	42.42	33	19	0	1908	2006	2513	2611	5e-08	34.5
rna2751	FBgn0014018	34.04	47	31	0	1917	2057	2312	2452	1e-06	40.5
rna2751	FBgn0014018	45.45	22	12	0	2115	2180	2522	2587	1e-06	29.9
rna2751	FBgn0014018	33.33	54	36	0	348	509	2315	2476	2e-06	42.3
rna2751	FBgn0014018	36.67	30	19	0	528	617	2507	2596	2e-06	27.2
rna2751	FBgn0014018	35	60	39	0	192	371	2406	2585	5e-08	47.8
rna2751	FBgn0014018	42.42	33	19	0	1908	2006	2661	2759	5e-08	34.5
rna2751	FBgn0014018	34.04	47	31	0	1917	2057	2460	2600	1e-06	40.5
rna2751	FBgn0014018	45.45	22	12	0	2115	2180	2670	2735	1e-06	29.9
rna2751	FBgn0014018	33.33	54	36	0	348	509	2463	2624	2e-06	42.3
rna2751	FBgn0014018	36.67	30	19	0	528	617	2655	2744	2e-06	27.2
MSTRG.3372.9	FBgn0052343	33.61	119	79	0	246	602	384	740	7e-16	85.4
MSTRG.3372.9	FBgn0052343	33.33	117	78	0	1626	1976	390	740	2e-14	80.8
MSTRG.3372.9	FBgn0052343	36.45	107	68	0	1422	1742	384	704	1e-13	77.6
MSTRG.3372.9	FBgn0052343	30.65	124	86	0	1893	2264	360	731	4e-13	76.2
MSTRG.3372.9	FBgn0052343	33.94	109	72	0	1026	1352	384	710	7e-13	75.3
MSTRG.3372.9	FBgn0052343	25.74	136	101	0	2115	2522	384	791	4e-12	73
MSTRG.3372.9	FBgn0052343	30.25	119	83	0	1224	1580	384	740	4e-12	73
MSTRG.3372.9	FBgn0052343	33.04	115	77	0	1719	2063	384	728	9e-12	71.6
MSTRG.3372.9	FBgn0052343	30.7	114	79	0	729	1070	384	725	1e-11	71.2
MSTRG.3372.9	FBgn0052343	31.58	114	78	0	831	1172	387	728	3e-11	69.8
MSTRG.3372.9	FBgn0052343	33.33	111	74	0	1533	1865	396	728	8e-11	68.4
MSTRG.3372.9	FBgn0052343	30.25	119	83	0	1818	2174	384	740	1e-10	68
MSTRG.3372.9	FBgn0052343	30.43	115	80	0	1128	1472	387	731	1e-09	64.3
MSTRG.3372.9	FBgn0052343	34.78	115	75	0	633	977	387	731	1e-08	61.1
MSTRG.3372.9	FBgn0052343	33.61	119	79	0	1323	1679	384	740	3e-08	60.2
MSTRG.3372.9	FBgn0052343	29.91	107	75	0	927	1247	384	704	3e-08	60.2
MSTRG.3372.9	FBgn0052343	25.21	119	89	0	2016	2372	384	740	2e-07	57
MSTRG.3372.9	FBgn0052343	30.91	55	38	0	345	509	384	548	1e-05	44.1
MSTRG.3372.9	FBgn0052343	35.29	51	33	0	735	887	588	740	1e-05	34.1
MSTRG.3372.9	FBgn0052343	33.61	119	79	0	246	602	537	893	7e-16	85.4
MSTRG.3372.9	FBgn0052343	33.33	117	78	0	1626	1976	543	893	2e-14	80.8
MSTRG.3372.9	FBgn0052343	36.45	107	68	0	1422	1742	537	857	1e-13	77.6
MSTRG.3372.9	FBgn0052343	30.65	124	86	0	1893	2264	513	884	4e-13	76.2
MSTRG.3372.9	FBgn0052343	33.94	109	72	0	1026	1352	537	863	7e-13	75.3
MSTRG.3372.9	FBgn0052343	25.74	136	101	0	2115	2522	537	944	4e-12	73
MSTRG.3372.9	FBgn0052343	30.25	119	83	0	1224	1580	537	893	4e-12	73
MSTRG.3372.9	FBgn0052343	33.04	115	77	0	1719	2063	537	881	9e-12	71.6
MSTRG.3372.9	FBgn0052343	30.7	114	79	0	729	1070	537	878	1e-11	71.2
MSTRG.3372.9	FBgn0052343	31.58	114	78	0	831	1172	540	881	3e-11	69.8
MSTRG.3372.9	FBgn0052343	33.33	111	74	0	1533	1865	549	881	8e-11	68.4
MSTRG.3372.9	FBgn0052343	30.25	119	83	0	1818	2174	537	893	1e-10	68
MSTRG.3372.9	FBgn0052343	30.43	115	80	0	1128	1472	540	884	1e-09	64.3
MSTRG.3372.9	FBgn0052343	34.78	115	75	0	633	977	540	884	1e-08	61.1
MSTRG.3372.9	FBgn0052343	33.61	119	79	0	1323	1679	537	893	3e-08	60.2
MSTRG.3372.9	FBgn0052343	29.91	107	75	0	927	1247	537	857	3e-08	60.2
MSTRG.3372.9	FBgn0052343	25.21	119	89	0	2016	2372	537	893	2e-07	57
MSTRG.3372.9	FBgn0052343	33.61	119	79	0	246	602	384	740	7e-16	85.4
MSTRG.3372.9	FBgn0052343	33.33	117	78	0	1626	1976	390	740	2e-14	80.8
MSTRG.3372.9	FBgn0052343	36.45	107	68	0	1422	1742	384	704	1e-13	77.6
MSTRG.3372.9	FBgn0052343	30.65	124	86	0	1893	2264	360	731	4e-13	76.2
MSTRG.3372.9	FBgn0052343	33.94	109	72	0	1026	1352	384	710	7e-13	75.3
MSTRG.3372.9	FBgn0052343	24.36	156	118	0	2115	2582	384	851	2e-12	73.9
MSTRG.3372.9	FBgn0052343	30.25	119	83	0	1224	1580	384	740	4e-12	73
MSTRG.3372.9	FBgn0052343	33.04	115	77	0	1719	2063	384	728	9e-12	71.6
MSTRG.3372.9	FBgn0052343	30.7	114	79	0	729	1070	384	725	1e-11	71.2
MSTRG.3372.9	FBgn0052343	31.58	114	78	0	831	1172	387	728	3e-11	69.8
MSTRG.3372.9	FBgn0052343	33.33	111	74	0	1533	1865	396	728	8e-11	68.4
MSTRG.3372.9	FBgn0052343	30.25	119	83	0	1818	2174	384	740	1e-10	68
MSTRG.3372.9	FBgn0052343	30.43	115	80	0	1128	1472	387	731	1e-09	64.3
MSTRG.3372.9	FBgn0052343	34.78	115	75	0	633	977	387	731	1e-08	61.1
MSTRG.3372.9	FBgn0052343	33.61	119	79	0	1323	1679	384	740	3e-08	60.2
MSTRG.3372.9	FBgn0052343	29.91	107	75	0	927	1247	384	704	3e-08	60.2
MSTRG.3372.9	FBgn0052343	25.21	119	89	0	2016	2372	384	740	2e-07	57
MSTRG.3372.9	FBgn0052343	30.91	55	38	0	345	509	384	548	1e-05	44.1
MSTRG.3372.9	FBgn0052343	35.29	51	33	0	735	887	588	740	1e-05	34.1
MSTRG.3372.9	FBgn0052343	33.61	119	79	0	246	602	486	842	7e-16	85.4
MSTRG.3372.9	FBgn0052343	33.33	117	78	0	1626	1976	492	842	2e-14	80.8
MSTRG.3372.9	FBgn0052343	36.45	107	68	0	1422	1742	486	806	1e-13	77.6
MSTRG.3372.9	FBgn0052343	30.65	124	86	0	1893	2264	462	833	4e-13	76.2
MSTRG.3372.9	FBgn0052343	33.94	109	72	0	1026	1352	486	812	7e-13	75.3
MSTRG.3372.9	FBgn0052343	24.36	156	118	0	2115	2582	486	953	2e-12	73.9
MSTRG.3372.9	FBgn0052343	30.25	119	83	0	1224	1580	486	842	4e-12	73
MSTRG.3372.9	FBgn0052343	33.04	115	77	0	1719	2063	486	830	9e-12	71.6
MSTRG.3372.9	FBgn0052343	30.7	114	79	0	729	1070	486	827	1e-11	71.2
MSTRG.3372.9	FBgn0052343	31.58	114	78	0	831	1172	489	830	3e-11	69.8
MSTRG.3372.9	FBgn0052343	33.33	111	74	0	1533	1865	498	830	8e-11	68.4
MSTRG.3372.9	FBgn0052343	30.25	119	83	0	1818	2174	486	842	1e-10	68
MSTRG.3372.9	FBgn0052343	30.43	115	80	0	1128	1472	489	833	1e-09	64.3
MSTRG.3372.9	FBgn0052343	34.78	115	75	0	633	977	489	833	1e-08	61.1
MSTRG.3372.9	FBgn0052343	33.61	119	79	0	1323	1679	486	842	3e-08	60.2
MSTRG.3372.9	FBgn0052343	29.91	107	75	0	927	1247	486	806	3e-08	60.2
MSTRG.3372.9	FBgn0052343	25.21	119	89	0	2016	2372	486	842	2e-07	57
MSTRG.3372.9	FBgn0014018	35	60	39	0	189	368	1629	1808	8e-07	47.8
MSTRG.3372.9	FBgn0014018	42.42	33	19	0	1905	2003	1884	1982	8e-07	34.5
MSTRG.3372.9	FBgn0014018	34.04	47	31	0	1914	2054	1683	1823	5e-06	40.5
MSTRG.3372.9	FBgn0014018	45.45	22	12	0	2112	2177	1893	1958	5e-06	29.9
MSTRG.3372.9	FBgn0014018	33.33	54	36	0	345	506	1686	1847	1e-05	42.3
MSTRG.3372.9	FBgn0014018	36.67	30	19	0	525	614	1878	1967	1e-05	27.2
MSTRG.3372.9	FBgn0014018	35	60	39	0	189	368	1949	2128	9e-07	47.8
MSTRG.3372.9	FBgn0014018	42.42	33	19	0	1905	2003	2204	2302	9e-07	34.5
MSTRG.3372.9	FBgn0014018	34.04	47	31	0	1914	2054	2003	2143	5e-06	40.5
MSTRG.3372.9	FBgn0014018	45.45	22	12	0	2112	2177	2213	2278	5e-06	29.9
MSTRG.3372.9	FBgn0014018	33.33	54	36	0	345	506	2006	2167	1e-05	42.3
MSTRG.3372.9	FBgn0014018	36.67	30	19	0	525	614	2198	2287	1e-05	27.2
MSTRG.3372.9	FBgn0014018	35	60	39	0	189	368	2258	2437	1e-06	47.8
MSTRG.3372.9	FBgn0014018	42.42	33	19	0	1905	2003	2513	2611	1e-06	34.5
MSTRG.3372.9	FBgn0014018	34.04	47	31	0	1914	2054	2312	2452	5e-06	40.5
MSTRG.3372.9	FBgn0014018	45.45	22	12	0	2112	2177	2522	2587	5e-06	29.9
MSTRG.3372.9	FBgn0014018	33.33	54	36	0	345	506	2315	2476	1e-05	42.3
MSTRG.3372.9	FBgn0014018	36.67	30	19	0	525	614	2507	2596	1e-05	27.2
MSTRG.3372.9	FBgn0014018	35	60	39	0	189	368	2406	2585	1e-06	47.8
MSTRG.3372.9	FBgn0014018	42.42	33	19	0	1905	2003	2661	2759	1e-06	34.5
MSTRG.3372.9	FBgn0014018	34.04	47	31	0	1914	2054	2460	2600	5e-06	40.5
MSTRG.3372.9	FBgn0014018	45.45	22	12	0	2112	2177	2670	2735	5e-06	29.9
MSTRG.3372.9	FBgn0014018	33.33	54	36	0	345	506	2463	2624	1e-05	42.3
MSTRG.3372.9	FBgn0014018	36.67	30	19	0	525	614	2655	2744	1e-05	27.2
MSTRG.3785.2	FBgn0000046	31.25	128	88	0	895	1278	820	1203	1e-35	110
MSTRG.3785.2	FBgn0000046	38	50	31	0	715	864	697	846	1e-35	40.9
MSTRG.3785.2	FBgn0000046	30.43	46	32	0	559	696	535	672	1e-35	34.5
MSTRG.3785.2	FBgn0000046	31.25	128	88	0	895	1278	896	1279	1e-35	110
MSTRG.3785.2	FBgn0000046	38	50	31	0	715	864	773	922	1e-35	40.9
MSTRG.3785.2	FBgn0000046	30.43	46	32	0	559	696	611	748	1e-35	34.5
MSTRG.3785.2	FBgn0000046	31.25	128	88	0	895	1278	820	1203	1e-35	110
MSTRG.3785.2	FBgn0000046	38	50	31	0	715	864	697	846	1e-35	40.9
MSTRG.3785.2	FBgn0000046	30.43	46	32	0	559	696	535	672	1e-35	34.5
rna3067	FBgn0000046	31.25	128	88	0	919	1302	820	1203	6e-36	110
rna3067	FBgn0000046	38	50	31	0	739	888	697	846	6e-36	40.9
rna3067	FBgn0000046	30.43	46	32	0	583	720	535	672	6e-36	34.5
rna3067	FBgn0000046	31.25	128	88	0	919	1302	896	1279	6e-36	110
rna3067	FBgn0000046	38	50	31	0	739	888	773	922	6e-36	40.9
rna3067	FBgn0000046	30.43	46	32	0	583	720	611	748	6e-36	34.5
rna3067	FBgn0000046	31.25	128	88	0	919	1302	820	1203	6e-36	110
rna3067	FBgn0000046	38	50	31	0	739	888	697	846	6e-36	40.9
rna3067	FBgn0000046	30.43	46	32	0	583	720	535	672	6e-36	34.5
MSTRG.3785.5	FBgn0000046	31.25	128	88	0	895	1278	820	1203	6e-36	110
MSTRG.3785.5	FBgn0000046	38	50	31	0	715	864	697	846	6e-36	40.9
MSTRG.3785.5	FBgn0000046	30.43	46	32	0	559	696	535	672	6e-36	34.5
MSTRG.3785.5	FBgn0000046	31.25	128	88	0	895	1278	896	1279	6e-36	110
MSTRG.3785.5	FBgn0000046	38	50	31	0	715	864	773	922	6e-36	40.9
MSTRG.3785.5	FBgn0000046	30.43	46	32	0	559	696	611	748	6e-36	34.5
MSTRG.3785.5	FBgn0000046	31.25	128	88	0	895	1278	820	1203	6e-36	110
MSTRG.3785.5	FBgn0000046	38	50	31	0	715	864	697	846	6e-36	40.9
MSTRG.3785.5	FBgn0000046	30.43	46	32	0	559	696	535	672	6e-36	34.5
rna3191	FBgn0010417	77.9	267	59	0	523	1323	616	1416	0	498
rna3191	FBgn0010417	57.41	162	69	0	10	495	109	594	0	218
rna3191	FBgn0010417	62.45	269	101	0	1322	516	1415	609	1e-113	332
rna3191	FBgn0010417	52.94	85	40	0	296	42	395	141	1e-113	63.4
rna3191	FBgn0010417	54.76	42	19	0	494	369	593	468	1e-113	51.5
rna3191	FBgn0010417	42.2	218	126	0	1176	523	1269	616	1e-59	195
rna3191	FBgn0010417	28.7	115	82	0	447	103	546	202	1e-59	52.4
rna3191	FBgn0010417	42.77	166	95	0	534	1031	627	1124	1e-34	144
rna3191	FBgn0010417	41.14	158	93	0	650	1123	743	1216	2e-24	110
rna3191	FBgn0010417	43.75	64	36	0	964	773	1057	866	3e-14	49.6
rna3191	FBgn0010417	42.37	59	34	0	745	569	838	662	3e-14	46
rna3191	FBgn0010417	77.9	267	59	0	523	1323	616	1416	0	498
rna3191	FBgn0010417	57.41	162	69	0	10	495	109	594	0	218
rna3191	FBgn0010417	62.45	269	101	0	1322	516	1415	609	1e-113	332
rna3191	FBgn0010417	52.94	85	40	0	296	42	395	141	1e-113	63.4
rna3191	FBgn0010417	54.76	42	19	0	494	369	593	468	1e-113	51.5
rna3191	FBgn0010417	42.2	218	126	0	1176	523	1269	616	1e-59	195
rna3191	FBgn0010417	28.7	115	82	0	447	103	546	202	1e-59	52.4
rna3191	FBgn0010417	42.77	166	95	0	534	1031	627	1124	1e-34	144
rna3191	FBgn0010417	41.14	158	93	0	650	1123	743	1216	2e-24	110
rna3191	FBgn0010417	43.75	64	36	0	964	773	1057	866	3e-14	49.6
rna3191	FBgn0010417	42.37	59	34	0	745	569	838	662	3e-14	46
rna3191	FBgn0014342	44.72	161	89	0	571	1053	1053	1535	1e-52	182
rna3191	FBgn0014342	21.54	65	51	0	1063	1257	1539	1733	1e-52	42.8
rna3191	FBgn0014342	40.71	113	67	0	956	618	1438	1100	5e-14	75.8
rna3191	FBgn0014342	38.1	42	26	0	1201	1326	1686	1811	5e-07	47.8
rna3191	FBgn0014342	52	25	12	0	797	871	1279	1353	5e-07	28.6
rna3191	FBgn0014342	44.72	161	89	0	571	1053	517	999	1e-52	182
rna3191	FBgn0014342	21.54	65	51	0	1063	1257	1003	1197	1e-52	42.8
rna3191	FBgn0014342	40.71	113	67	0	956	618	902	564	5e-14	75.8
rna3191	FBgn0014342	38.1	42	26	0	1201	1326	1150	1275	4e-07	47.8
rna3191	FBgn0014342	52	25	12	0	797	871	743	817	4e-07	28.6
rna3191	FBgn0014342	44.72	161	89	0	571	1053	517	999	1e-52	182
rna3191	FBgn0014342	21.54	65	51	0	1063	1257	1003	1197	1e-52	42.8
rna3191	FBgn0014342	40.71	113	67	0	956	618	902	564	5e-14	75.8
rna3191	FBgn0014342	38.1	42	26	0	1201	1326	1150	1275	4e-07	47.8
rna3191	FBgn0014342	52	25	12	0	797	871	743	817	4e-07	28.6
rna3190	FBgn0010417	77.9	267	59	0	660	1460	616	1416	0	498
rna3190	FBgn0010417	57.41	162	69	0	147	632	109	594	0	218
rna3190	FBgn0010417	62.45	269	101	0	1459	653	1415	609	1e-113	332
rna3190	FBgn0010417	52.94	85	40	0	433	179	395	141	1e-113	63.4
rna3190	FBgn0010417	54.76	42	19	0	631	506	593	468	1e-113	51.5
rna3190	FBgn0010417	42.2	218	126	0	1313	660	1269	616	1e-59	195
rna3190	FBgn0010417	28.7	115	82	0	584	240	546	202	1e-59	52.4
rna3190	FBgn0010417	42.77	166	95	0	671	1168	627	1124	1e-34	144
rna3190	FBgn0010417	41.14	158	93	0	787	1260	743	1216	2e-24	110
rna3190	FBgn0010417	43.75	64	36	0	1101	910	1057	866	3e-14	49.6
rna3190	FBgn0010417	42.37	59	34	0	882	706	838	662	3e-14	46
rna3190	FBgn0010417	77.9	267	59	0	660	1460	616	1416	0	498
rna3190	FBgn0010417	57.41	162	69	0	147	632	109	594	0	218
rna3190	FBgn0010417	62.45	269	101	0	1459	653	1415	609	1e-113	332
rna3190	FBgn0010417	52.94	85	40	0	433	179	395	141	1e-113	63.4
rna3190	FBgn0010417	54.76	42	19	0	631	506	593	468	1e-113	51.5
rna3190	FBgn0010417	42.2	218	126	0	1313	660	1269	616	1e-59	195
rna3190	FBgn0010417	28.7	115	82	0	584	240	546	202	1e-59	52.4
rna3190	FBgn0010417	42.77	166	95	0	671	1168	627	1124	1e-34	144
rna3190	FBgn0010417	41.14	158	93	0	787	1260	743	1216	2e-24	110
rna3190	FBgn0010417	43.75	64	36	0	1101	910	1057	866	3e-14	49.6
rna3190	FBgn0010417	42.37	59	34	0	882	706	838	662	3e-14	46
rna3190	FBgn0014342	44.72	161	89	0	708	1190	1053	1535	1e-52	182
rna3190	FBgn0014342	21.54	65	51	0	1200	1394	1539	1733	1e-52	42.8
rna3190	FBgn0014342	40.71	113	67	0	1093	755	1438	1100	6e-14	75.8
rna3190	FBgn0014342	38.1	42	26	0	1338	1463	1686	1811	5e-07	47.8
rna3190	FBgn0014342	52	25	12	0	934	1008	1279	1353	5e-07	28.6
rna3190	FBgn0014342	44.72	161	89	0	708	1190	517	999	1e-52	182
rna3190	FBgn0014342	21.54	65	51	0	1200	1394	1003	1197	1e-52	42.8
rna3190	FBgn0014342	40.71	113	67	0	1093	755	902	564	6e-14	75.8
rna3190	FBgn0014342	38.1	42	26	0	1338	1463	1150	1275	5e-07	47.8
rna3190	FBgn0014342	52	25	12	0	934	1008	743	817	5e-07	28.6
rna3190	FBgn0014342	44.72	161	89	0	708	1190	517	999	1e-52	182
rna3190	FBgn0014342	21.54	65	51	0	1200	1394	1003	1197	1e-52	42.8
rna3190	FBgn0014342	40.71	113	67	0	1093	755	902	564	6e-14	75.8
rna3190	FBgn0014342	38.1	42	26	0	1338	1463	1150	1275	4e-07	47.8
rna3190	FBgn0014342	52	25	12	0	934	1008	743	817	4e-07	28.6
MSTRG.4042.1	FBgn0261953	80.3	132	26	0	1233	1628	1162	1557	7e-69	252
MSTRG.4042.1	FBgn0261953	52.17	23	11	0	1044	1112	1003	1071	7e-69	28.1
MSTRG.4042.1	FBgn0261953	48.31	89	46	0	1852	1586	1778	1512	8e-45	88.1
MSTRG.4042.1	FBgn0261953	82.22	45	8	0	1564	1430	1493	1359	8e-45	81.7
MSTRG.4042.1	FBgn0261953	64.29	42	15	0	1360	1235	1289	1164	8e-45	48.3
MSTRG.4042.1	FBgn0261953	64.13	92	33	0	1575	1850	1501	1776	9e-38	145
MSTRG.4042.1	FBgn0261953	29.17	72	51	0	1351	1566	1280	1495	9e-38	30.4
MSTRG.4042.1	FBgn0261953	80.3	132	26	0	1233	1628	1144	1539	7e-69	252
MSTRG.4042.1	FBgn0261953	52.17	23	11	0	1044	1112	985	1053	7e-69	28.1
MSTRG.4042.1	FBgn0261953	48.31	89	46	0	1852	1586	1760	1494	8e-45	88.1
MSTRG.4042.1	FBgn0261953	82.22	45	8	0	1564	1430	1475	1341	8e-45	81.7
MSTRG.4042.1	FBgn0261953	64.29	42	15	0	1360	1235	1271	1146	8e-45	48.3
MSTRG.4042.1	FBgn0261953	64.13	92	33	0	1575	1850	1483	1758	9e-38	145
MSTRG.4042.1	FBgn0261953	29.17	72	51	0	1351	1566	1262	1477	9e-38	30.4
MSTRG.4042.1	FBgn0261953	80.3	132	26	0	1233	1628	937	1332	7e-69	252
MSTRG.4042.1	FBgn0261953	52.17	23	11	0	1044	1112	778	846	7e-69	28.1
MSTRG.4042.1	FBgn0261953	48.31	89	46	0	1852	1586	1553	1287	8e-45	88.1
MSTRG.4042.1	FBgn0261953	82.22	45	8	0	1564	1430	1268	1134	8e-45	81.7
MSTRG.4042.1	FBgn0261953	64.29	42	15	0	1360	1235	1064	939	8e-45	48.3
MSTRG.4042.1	FBgn0261953	64.13	92	33	0	1575	1850	1276	1551	7e-38	145
MSTRG.4042.1	FBgn0261953	44.44	27	15	0	807	887	520	600	7e-38	30.9
MSTRG.4042.1	FBgn0261953	29.17	72	51	0	1351	1566	1055	1270	7e-38	30.4
MSTRG.4042.1	FBgn0261953	80.3	132	26	0	1233	1628	919	1314	7e-69	252
MSTRG.4042.1	FBgn0261953	52.17	23	11	0	1044	1112	760	828	7e-69	28.1
MSTRG.4042.1	FBgn0261953	48.31	89	46	0	1852	1586	1535	1269	8e-45	88.1
MSTRG.4042.1	FBgn0261953	82.22	45	8	0	1564	1430	1250	1116	8e-45	81.7
MSTRG.4042.1	FBgn0261953	64.29	42	15	0	1360	1235	1046	921	8e-45	48.3
MSTRG.4042.1	FBgn0261953	64.13	92	33	0	1575	1850	1258	1533	7e-38	145
MSTRG.4042.1	FBgn0261953	44.44	27	15	0	807	887	502	582	7e-38	30.9
MSTRG.4042.1	FBgn0261953	29.17	72	51	0	1351	1566	1037	1252	7e-38	30.4
MSTRG.4042.1	FBgn0261953	80.3	132	26	0	1233	1628	748	1143	7e-69	252
MSTRG.4042.1	FBgn0261953	52.17	23	11	0	1044	1112	589	657	7e-69	28.1
MSTRG.4042.1	FBgn0261953	48.31	89	46	0	1852	1586	1364	1098	8e-45	88.1
MSTRG.4042.1	FBgn0261953	82.22	45	8	0	1564	1430	1079	945	8e-45	81.7
MSTRG.4042.1	FBgn0261953	64.29	42	15	0	1360	1235	875	750	8e-45	48.3
MSTRG.4042.1	FBgn0261953	64.13	92	33	0	1575	1850	1087	1362	6e-38	145
MSTRG.4042.1	FBgn0261953	44.44	27	15	0	807	887	331	411	6e-38	30.9
MSTRG.4042.1	FBgn0261953	29.17	72	51	0	1351	1566	866	1081	6e-38	30.4
MSTRG.4042.1	FBgn0261953	80.3	132	26	0	1233	1628	730	1125	7e-69	252
MSTRG.4042.1	FBgn0261953	52.17	23	11	0	1044	1112	571	639	7e-69	28.1
MSTRG.4042.1	FBgn0261953	48.31	89	46	0	1852	1586	1346	1080	8e-45	88.1
MSTRG.4042.1	FBgn0261953	82.22	45	8	0	1564	1430	1061	927	8e-45	81.7
MSTRG.4042.1	FBgn0261953	64.29	42	15	0	1360	1235	857	732	8e-45	48.3
MSTRG.4042.1	FBgn0261953	64.13	92	33	0	1575	1850	1069	1344	6e-38	145
MSTRG.4042.1	FBgn0261953	44.44	27	15	0	807	887	313	393	6e-38	30.9
MSTRG.4042.1	FBgn0261953	29.17	72	51	0	1351	1566	848	1063	6e-38	30.4
MSTRG.4042.2	FBgn0261953	80.3	132	26	0	1272	1667	730	1125	1e-69	252
MSTRG.4042.2	FBgn0261953	44.44	27	15	0	846	926	313	393	1e-69	30.9
MSTRG.4042.2	FBgn0261953	52.17	23	11	0	1083	1151	571	639	1e-69	28.1
MSTRG.4042.2	FBgn0261953	48.31	89	46	0	1891	1625	1346	1080	4e-45	88.1
MSTRG.4042.2	FBgn0261953	82.22	45	8	0	1603	1469	1061	927	4e-45	81.7
MSTRG.4042.2	FBgn0261953	64.29	42	15	0	1399	1274	857	732	4e-45	48.3
MSTRG.4042.2	FBgn0261953	64.13	92	33	0	1614	1889	1069	1344	4e-38	145
MSTRG.4042.2	FBgn0261953	29.17	72	51	0	1390	1605	848	1063	4e-38	30.4
MSTRG.4042.2	FBgn0261953	36	50	32	0	1784	1635	1239	1090	6e-06	36.8
MSTRG.4042.2	FBgn0261953	32.81	64	43	0	1460	1269	918	727	6e-06	36.3
MSTRG.4042.2	FBgn0261953	80.3	132	26	0	1272	1667	748	1143	1e-69	252
MSTRG.4042.2	FBgn0261953	44.44	27	15	0	846	926	331	411	1e-69	30.9
MSTRG.4042.2	FBgn0261953	52.17	23	11	0	1083	1151	589	657	1e-69	28.1
MSTRG.4042.2	FBgn0261953	48.31	89	46	0	1891	1625	1364	1098	4e-45	88.1
MSTRG.4042.2	FBgn0261953	82.22	45	8	0	1603	1469	1079	945	4e-45	81.7
MSTRG.4042.2	FBgn0261953	64.29	42	15	0	1399	1274	875	750	4e-45	48.3
MSTRG.4042.2	FBgn0261953	64.13	92	33	0	1614	1889	1087	1362	4e-38	145
MSTRG.4042.2	FBgn0261953	29.17	72	51	0	1390	1605	866	1081	4e-38	30.4
MSTRG.4042.2	FBgn0261953	36	50	32	0	1784	1635	1257	1108	6e-06	36.8
MSTRG.4042.2	FBgn0261953	32.81	64	43	0	1460	1269	936	745	6e-06	36.3
MSTRG.4042.2	FBgn0261953	80.3	132	26	0	1272	1667	919	1314	1e-69	252
MSTRG.4042.2	FBgn0261953	44.44	27	15	0	846	926	502	582	1e-69	30.9
MSTRG.4042.2	FBgn0261953	52.17	23	11	0	1083	1151	760	828	1e-69	28.1
MSTRG.4042.2	FBgn0261953	48.31	89	46	0	1891	1625	1535	1269	4e-45	88.1
MSTRG.4042.2	FBgn0261953	82.22	45	8	0	1603	1469	1250	1116	4e-45	81.7
MSTRG.4042.2	FBgn0261953	64.29	42	15	0	1399	1274	1046	921	4e-45	48.3
MSTRG.4042.2	FBgn0261953	64.13	92	33	0	1614	1889	1258	1533	4e-38	145
MSTRG.4042.2	FBgn0261953	29.17	72	51	0	1390	1605	1037	1252	4e-38	30.4
MSTRG.4042.2	FBgn0261953	36	50	32	0	1784	1635	1428	1279	7e-06	36.8
MSTRG.4042.2	FBgn0261953	32.81	64	43	0	1460	1269	1107	916	7e-06	36.3
MSTRG.4042.2	FBgn0261953	80.3	132	26	0	1272	1667	937	1332	1e-69	252
MSTRG.4042.2	FBgn0261953	44.44	27	15	0	846	926	520	600	1e-69	30.9
MSTRG.4042.2	FBgn0261953	52.17	23	11	0	1083	1151	778	846	1e-69	28.1
MSTRG.4042.2	FBgn0261953	48.31	89	46	0	1891	1625	1553	1287	4e-45	88.1
MSTRG.4042.2	FBgn0261953	82.22	45	8	0	1603	1469	1268	1134	4e-45	81.7
MSTRG.4042.2	FBgn0261953	64.29	42	15	0	1399	1274	1064	939	4e-45	48.3
MSTRG.4042.2	FBgn0261953	64.13	92	33	0	1614	1889	1276	1551	4e-38	145
MSTRG.4042.2	FBgn0261953	29.17	72	51	0	1390	1605	1055	1270	4e-38	30.4
MSTRG.4042.2	FBgn0261953	36	50	32	0	1784	1635	1446	1297	7e-06	36.8
MSTRG.4042.2	FBgn0261953	32.81	64	43	0	1460	1269	1125	934	7e-06	36.3
MSTRG.4042.2	FBgn0261953	80.3	132	26	0	1272	1667	1144	1539	2e-69	252
MSTRG.4042.2	FBgn0261953	44.44	27	15	0	846	926	727	807	2e-69	30.9
MSTRG.4042.2	FBgn0261953	52.17	23	11	0	1083	1151	985	1053	2e-69	28.1
MSTRG.4042.2	FBgn0261953	48.31	89	46	0	1891	1625	1760	1494	4e-45	88.1
MSTRG.4042.2	FBgn0261953	82.22	45	8	0	1603	1469	1475	1341	4e-45	81.7
MSTRG.4042.2	FBgn0261953	64.29	42	15	0	1399	1274	1271	1146	4e-45	48.3
MSTRG.4042.2	FBgn0261953	64.13	92	33	0	1614	1889	1483	1758	4e-38	145
MSTRG.4042.2	FBgn0261953	29.17	72	51	0	1390	1605	1262	1477	4e-38	30.4
MSTRG.4042.2	FBgn0261953	36	50	32	0	1784	1635	1653	1504	7e-06	36.8
MSTRG.4042.2	FBgn0261953	32.81	64	43	0	1460	1269	1332	1141	7e-06	36.3
MSTRG.4042.2	FBgn0261953	80.3	132	26	0	1272	1667	1162	1557	2e-69	252
MSTRG.4042.2	FBgn0261953	44.44	27	15	0	846	926	745	825	2e-69	30.9
MSTRG.4042.2	FBgn0261953	52.17	23	11	0	1083	1151	1003	1071	2e-69	28.1
MSTRG.4042.2	FBgn0261953	48.31	89	46	0	1891	1625	1778	1512	4e-45	88.1
MSTRG.4042.2	FBgn0261953	82.22	45	8	0	1603	1469	1493	1359	4e-45	81.7
MSTRG.4042.2	FBgn0261953	64.29	42	15	0	1399	1274	1289	1164	4e-45	48.3
MSTRG.4042.2	FBgn0261953	64.13	92	33	0	1614	1889	1501	1776	4e-38	145
MSTRG.4042.2	FBgn0261953	29.17	72	51	0	1390	1605	1280	1495	4e-38	30.4
MSTRG.4042.2	FBgn0261953	36	50	32	0	1784	1635	1671	1522	7e-06	36.8
MSTRG.4042.2	FBgn0261953	32.81	64	43	0	1460	1269	1350	1159	7e-06	36.3
MSTRG.4042.3	FBgn0261953	80.3	132	26	0	1487	1882	730	1125	1e-69	252
MSTRG.4042.3	FBgn0261953	44.44	27	15	0	1061	1141	313	393	1e-69	30.9
MSTRG.4042.3	FBgn0261953	52.17	23	11	0	1298	1366	571	639	1e-69	28.1
MSTRG.4042.3	FBgn0261953	48.31	89	46	0	2106	1840	1346	1080	4e-45	88.1
MSTRG.4042.3	FBgn0261953	82.22	45	8	0	1818	1684	1061	927	4e-45	81.7
MSTRG.4042.3	FBgn0261953	64.29	42	15	0	1614	1489	857	732	4e-45	48.3
MSTRG.4042.3	FBgn0261953	64.13	92	33	0	1829	2104	1069	1344	4e-38	145
MSTRG.4042.3	FBgn0261953	29.17	72	51	0	1605	1820	848	1063	4e-38	30.4
MSTRG.4042.3	FBgn0261953	36	50	32	0	1999	1850	1239	1090	6e-06	36.8
MSTRG.4042.3	FBgn0261953	32.81	64	43	0	1675	1484	918	727	6e-06	36.3
MSTRG.4042.3	FBgn0261953	80.3	132	26	0	1487	1882	748	1143	1e-69	252
MSTRG.4042.3	FBgn0261953	44.44	27	15	0	1061	1141	331	411	1e-69	30.9
MSTRG.4042.3	FBgn0261953	52.17	23	11	0	1298	1366	589	657	1e-69	28.1
MSTRG.4042.3	FBgn0261953	48.31	89	46	0	2106	1840	1364	1098	4e-45	88.1
MSTRG.4042.3	FBgn0261953	82.22	45	8	0	1818	1684	1079	945	4e-45	81.7
MSTRG.4042.3	FBgn0261953	64.29	42	15	0	1614	1489	875	750	4e-45	48.3
MSTRG.4042.3	FBgn0261953	64.13	92	33	0	1829	2104	1087	1362	4e-38	145
MSTRG.4042.3	FBgn0261953	29.17	72	51	0	1605	1820	866	1081	4e-38	30.4
MSTRG.4042.3	FBgn0261953	36	50	32	0	1999	1850	1257	1108	6e-06	36.8
MSTRG.4042.3	FBgn0261953	32.81	64	43	0	1675	1484	936	745	6e-06	36.3
MSTRG.4042.3	FBgn0261953	80.3	132	26	0	1487	1882	919	1314	1e-69	252
MSTRG.4042.3	FBgn0261953	44.44	27	15	0	1061	1141	502	582	1e-69	30.9
MSTRG.4042.3	FBgn0261953	52.17	23	11	0	1298	1366	760	828	1e-69	28.1
MSTRG.4042.3	FBgn0261953	48.31	89	46	0	2106	1840	1535	1269	4e-45	88.1
MSTRG.4042.3	FBgn0261953	82.22	45	8	0	1818	1684	1250	1116	4e-45	81.7
MSTRG.4042.3	FBgn0261953	64.29	42	15	0	1614	1489	1046	921	4e-45	48.3
MSTRG.4042.3	FBgn0261953	64.13	92	33	0	1829	2104	1258	1533	4e-38	145
MSTRG.4042.3	FBgn0261953	29.17	72	51	0	1605	1820	1037	1252	4e-38	30.4
MSTRG.4042.3	FBgn0261953	36	50	32	0	1999	1850	1428	1279	7e-06	36.8
MSTRG.4042.3	FBgn0261953	32.81	64	43	0	1675	1484	1107	916	7e-06	36.3
MSTRG.4042.3	FBgn0261953	80.3	132	26	0	1487	1882	937	1332	1e-69	252
MSTRG.4042.3	FBgn0261953	44.44	27	15	0	1061	1141	520	600	1e-69	30.9
MSTRG.4042.3	FBgn0261953	52.17	23	11	0	1298	1366	778	846	1e-69	28.1
MSTRG.4042.3	FBgn0261953	48.31	89	46	0	2106	1840	1553	1287	4e-45	88.1
MSTRG.4042.3	FBgn0261953	82.22	45	8	0	1818	1684	1268	1134	4e-45	81.7
MSTRG.4042.3	FBgn0261953	64.29	42	15	0	1614	1489	1064	939	4e-45	48.3
MSTRG.4042.3	FBgn0261953	64.13	92	33	0	1829	2104	1276	1551	4e-38	145
MSTRG.4042.3	FBgn0261953	29.17	72	51	0	1605	1820	1055	1270	4e-38	30.4
MSTRG.4042.3	FBgn0261953	36	50	32	0	1999	1850	1446	1297	7e-06	36.8
MSTRG.4042.3	FBgn0261953	32.81	64	43	0	1675	1484	1125	934	7e-06	36.3
MSTRG.4042.3	FBgn0261953	80.3	132	26	0	1487	1882	1144	1539	2e-69	252
MSTRG.4042.3	FBgn0261953	44.44	27	15	0	1061	1141	727	807	2e-69	30.9
MSTRG.4042.3	FBgn0261953	52.17	23	11	0	1298	1366	985	1053	2e-69	28.1
MSTRG.4042.3	FBgn0261953	48.31	89	46	0	2106	1840	1760	1494	4e-45	88.1
MSTRG.4042.3	FBgn0261953	82.22	45	8	0	1818	1684	1475	1341	4e-45	81.7
MSTRG.4042.3	FBgn0261953	64.29	42	15	0	1614	1489	1271	1146	4e-45	48.3
MSTRG.4042.3	FBgn0261953	64.13	92	33	0	1829	2104	1483	1758	4e-38	145
MSTRG.4042.3	FBgn0261953	29.17	72	51	0	1605	1820	1262	1477	4e-38	30.4
MSTRG.4042.3	FBgn0261953	36	50	32	0	1999	1850	1653	1504	8e-06	36.8
MSTRG.4042.3	FBgn0261953	32.81	64	43	0	1675	1484	1332	1141	8e-06	36.3
MSTRG.4042.3	FBgn0261953	80.3	132	26	0	1487	1882	1162	1557	2e-69	252
MSTRG.4042.3	FBgn0261953	44.44	27	15	0	1061	1141	745	825	2e-69	30.9
MSTRG.4042.3	FBgn0261953	52.17	23	11	0	1298	1366	1003	1071	2e-69	28.1
MSTRG.4042.3	FBgn0261953	48.31	89	46	0	2106	1840	1778	1512	4e-45	88.1
MSTRG.4042.3	FBgn0261953	82.22	45	8	0	1818	1684	1493	1359	4e-45	81.7
MSTRG.4042.3	FBgn0261953	64.29	42	15	0	1614	1489	1289	1164	4e-45	48.3
MSTRG.4042.3	FBgn0261953	64.13	92	33	0	1829	2104	1501	1776	4e-38	145
MSTRG.4042.3	FBgn0261953	29.17	72	51	0	1605	1820	1280	1495	4e-38	30.4
MSTRG.4042.3	FBgn0261953	36	50	32	0	1999	1850	1671	1522	8e-06	36.8
MSTRG.4042.3	FBgn0261953	32.81	64	43	0	1675	1484	1350	1159	8e-06	36.3
rna3240	FBgn0261953	80.3	132	26	0	1500	1895	730	1125	1e-69	252
rna3240	FBgn0261953	44.44	27	15	0	1074	1154	313	393	1e-69	30.9
rna3240	FBgn0261953	52.17	23	11	0	1311	1379	571	639	1e-69	28.1
rna3240	FBgn0261953	48.31	89	46	0	2119	1853	1346	1080	4e-45	88.1
rna3240	FBgn0261953	82.22	45	8	0	1831	1697	1061	927	4e-45	81.7
rna3240	FBgn0261953	64.29	42	15	0	1627	1502	857	732	4e-45	48.3
rna3240	FBgn0261953	64.13	92	33	0	1842	2117	1069	1344	4e-38	145
rna3240	FBgn0261953	29.17	72	51	0	1618	1833	848	1063	4e-38	30.4
rna3240	FBgn0261953	36	50	32	0	2012	1863	1239	1090	6e-06	36.8
rna3240	FBgn0261953	32.81	64	43	0	1688	1497	918	727	6e-06	36.3
rna3240	FBgn0261953	80.3	132	26	0	1500	1895	748	1143	1e-69	252
rna3240	FBgn0261953	44.44	27	15	0	1074	1154	331	411	1e-69	30.9
rna3240	FBgn0261953	52.17	23	11	0	1311	1379	589	657	1e-69	28.1
rna3240	FBgn0261953	48.31	89	46	0	2119	1853	1364	1098	4e-45	88.1
rna3240	FBgn0261953	82.22	45	8	0	1831	1697	1079	945	4e-45	81.7
rna3240	FBgn0261953	64.29	42	15	0	1627	1502	875	750	4e-45	48.3
rna3240	FBgn0261953	64.13	92	33	0	1842	2117	1087	1362	4e-38	145
rna3240	FBgn0261953	29.17	72	51	0	1618	1833	866	1081	4e-38	30.4
rna3240	FBgn0261953	36	50	32	0	2012	1863	1257	1108	6e-06	36.8
rna3240	FBgn0261953	32.81	64	43	0	1688	1497	936	745	6e-06	36.3
rna3240	FBgn0261953	80.3	132	26	0	1500	1895	919	1314	1e-69	252
rna3240	FBgn0261953	44.44	27	15	0	1074	1154	502	582	1e-69	30.9
rna3240	FBgn0261953	52.17	23	11	0	1311	1379	760	828	1e-69	28.1
rna3240	FBgn0261953	48.31	89	46	0	2119	1853	1535	1269	4e-45	88.1
rna3240	FBgn0261953	82.22	45	8	0	1831	1697	1250	1116	4e-45	81.7
rna3240	FBgn0261953	64.29	42	15	0	1627	1502	1046	921	4e-45	48.3
rna3240	FBgn0261953	64.13	92	33	0	1842	2117	1258	1533	4e-38	145
rna3240	FBgn0261953	29.17	72	51	0	1618	1833	1037	1252	4e-38	30.4
rna3240	FBgn0261953	36	50	32	0	2012	1863	1428	1279	7e-06	36.8
rna3240	FBgn0261953	32.81	64	43	0	1688	1497	1107	916	7e-06	36.3
rna3240	FBgn0261953	80.3	132	26	0	1500	1895	937	1332	1e-69	252
rna3240	FBgn0261953	44.44	27	15	0	1074	1154	520	600	1e-69	30.9
rna3240	FBgn0261953	52.17	23	11	0	1311	1379	778	846	1e-69	28.1
rna3240	FBgn0261953	48.31	89	46	0	2119	1853	1553	1287	4e-45	88.1
rna3240	FBgn0261953	82.22	45	8	0	1831	1697	1268	1134	4e-45	81.7
rna3240	FBgn0261953	64.29	42	15	0	1627	1502	1064	939	4e-45	48.3
rna3240	FBgn0261953	64.13	92	33	0	1842	2117	1276	1551	4e-38	145
rna3240	FBgn0261953	29.17	72	51	0	1618	1833	1055	1270	4e-38	30.4
rna3240	FBgn0261953	36	50	32	0	2012	1863	1446	1297	7e-06	36.8
rna3240	FBgn0261953	32.81	64	43	0	1688	1497	1125	934	7e-06	36.3
rna3240	FBgn0261953	80.3	132	26	0	1500	1895	1144	1539	2e-69	252
rna3240	FBgn0261953	44.44	27	15	0	1074	1154	727	807	2e-69	30.9
rna3240	FBgn0261953	52.17	23	11	0	1311	1379	985	1053	2e-69	28.1
rna3240	FBgn0261953	48.31	89	46	0	2119	1853	1760	1494	4e-45	88.1
rna3240	FBgn0261953	82.22	45	8	0	1831	1697	1475	1341	4e-45	81.7
rna3240	FBgn0261953	64.29	42	15	0	1627	1502	1271	1146	4e-45	48.3
rna3240	FBgn0261953	64.13	92	33	0	1842	2117	1483	1758	4e-38	145
rna3240	FBgn0261953	29.17	72	51	0	1618	1833	1262	1477	4e-38	30.4
rna3240	FBgn0261953	36	50	32	0	2012	1863	1653	1504	7e-06	36.8
rna3240	FBgn0261953	32.81	64	43	0	1688	1497	1332	1141	7e-06	36.3
rna3240	FBgn0261953	80.3	132	26	0	1500	1895	1162	1557	2e-69	252
rna3240	FBgn0261953	44.44	27	15	0	1074	1154	745	825	2e-69	30.9
rna3240	FBgn0261953	52.17	23	11	0	1311	1379	1003	1071	2e-69	28.1
rna3240	FBgn0261953	48.31	89	46	0	2119	1853	1778	1512	4e-45	88.1
rna3240	FBgn0261953	82.22	45	8	0	1831	1697	1493	1359	4e-45	81.7
rna3240	FBgn0261953	64.29	42	15	0	1627	1502	1289	1164	4e-45	48.3
rna3240	FBgn0261953	64.13	92	33	0	1842	2117	1501	1776	4e-38	145
rna3240	FBgn0261953	29.17	72	51	0	1618	1833	1280	1495	4e-38	30.4
rna3240	FBgn0261953	36	50	32	0	2012	1863	1671	1522	7e-06	36.8
rna3240	FBgn0261953	32.81	64	43	0	1688	1497	1350	1159	7e-06	36.3
MSTRG.4249.1	FBgn0063368	57	100	43	0	3	302	203	502	1e-41	167
MSTRG.4249.1	FBgn0063368	45.45	88	48	0	268	5	468	205	4e-11	66.6
MSTRG.4249.1	FBgn0063368	57	100	43	0	3	302	163	462	1e-41	167
MSTRG.4249.1	FBgn0063368	45.45	88	48	0	268	5	428	165	4e-11	66.6
MSTRG.4249.1	FBgn0063368	57	100	43	0	3	302	240	539	1e-41	167
MSTRG.4249.1	FBgn0063368	45.45	88	48	0	268	5	505	242	4e-11	66.6
MSTRG.4249.2	FBgn0063368	55	100	45	0	3	302	203	502	5e-39	159
MSTRG.4249.2	FBgn0063368	44.32	88	49	0	268	5	468	205	5e-10	62.9
MSTRG.4249.2	FBgn0063368	55	100	45	0	3	302	163	462	5e-39	159
MSTRG.4249.2	FBgn0063368	44.32	88	49	0	268	5	428	165	5e-10	62.9
MSTRG.4249.2	FBgn0063368	55	100	45	0	3	302	240	539	5e-39	159
MSTRG.4249.2	FBgn0063368	44.32	88	49	0	268	5	505	242	5e-10	62.9
rna3399	FBgn0063368	67.5	40	13	0	3	122	203	322	3e-15	79.9
rna3399	FBgn0063368	67.5	40	13	0	3	122	163	282	3e-15	79.9
rna3399	FBgn0063368	67.5	40	13	0	3	122	240	359	3e-15	79.9
rna3555	FBgn0000046	96.09	256	10	0	4	771	448	1215	2e-168	587
rna3555	FBgn0000046	77.73	256	57	0	770	3	1214	447	7e-129	456
rna3555	FBgn0000046	52.73	256	121	0	768	1	1212	445	4e-78	287
rna3555	FBgn0000046	53.57	140	65	0	351	770	795	1214	5e-43	146
rna3555	FBgn0000046	32.79	61	41	0	3	185	447	629	5e-43	33.6
rna3555	FBgn0000046	66.67	18	6	0	240	293	684	737	5e-43	29.5
rna3555	FBgn0000046	52.27	176	84	0	769	242	1213	686	2e-42	169
rna3555	FBgn0000046	57	100	43	0	173	472	617	916	2e-39	94.5
rna3555	FBgn0000046	54.32	81	37	0	527	769	971	1213	2e-39	77.6
rna3555	FBgn0000046	43.48	23	13	0	2	70	446	514	2e-39	24.9
rna3555	FBgn0000046	96.09	256	10	0	4	771	524	1291	2e-168	587
rna3555	FBgn0000046	77.73	256	57	0	770	3	1290	523	7e-129	456
rna3555	FBgn0000046	52.73	256	121	0	768	1	1288	521	4e-78	287
rna3555	FBgn0000046	53.57	140	65	0	351	770	871	1290	5e-43	146
rna3555	FBgn0000046	32.79	61	41	0	3	185	523	705	5e-43	33.6
rna3555	FBgn0000046	66.67	18	6	0	240	293	760	813	5e-43	29.5
rna3555	FBgn0000046	52.27	176	84	0	769	242	1289	762	2e-42	169
rna3555	FBgn0000046	57	100	43	0	173	472	693	992	2e-39	94.5
rna3555	FBgn0000046	54.32	81	37	0	527	769	1047	1289	2e-39	77.6
rna3555	FBgn0000046	43.48	23	13	0	2	70	522	590	2e-39	24.9
rna3555	FBgn0000046	96.09	256	10	0	4	771	448	1215	2e-168	587
rna3555	FBgn0000046	77.73	256	57	0	770	3	1214	447	7e-129	456
rna3555	FBgn0000046	52.73	256	121	0	768	1	1212	445	4e-78	287
rna3555	FBgn0000046	53.57	140	65	0	351	770	795	1214	5e-43	146
rna3555	FBgn0000046	32.79	61	41	0	3	185	447	629	5e-43	33.6
rna3555	FBgn0000046	66.67	18	6	0	240	293	684	737	5e-43	29.5
rna3555	FBgn0000046	52.27	176	84	0	769	242	1213	686	2e-42	169
rna3555	FBgn0000046	57	100	43	0	173	472	617	916	2e-39	94.5
rna3555	FBgn0000046	54.32	81	37	0	527	769	971	1213	2e-39	77.6
rna3555	FBgn0000046	43.48	23	13	0	2	70	446	514	2e-39	24.9
rna3555	FBgn0025716	70.73	41	12	0	640	762	1273	1395	9e-42	77.6
rna3555	FBgn0025716	38.16	76	47	0	4	231	553	780	9e-42	70.3
rna3555	FBgn0025716	30.51	59	41	0	457	633	1081	1257	9e-42	51.5
rna3555	FBgn0025716	41.38	29	17	0	358	444	997	1083	9e-42	32.2
rna3555	FBgn0025716	61.76	34	13	0	761	660	1394	1293	5e-10	51.5
rna3555	FBgn0025716	39.02	41	25	0	614	492	1238	1116	5e-10	28.6
MSTRG.5189.1	FBgn0267337	45.83	24	13	0	1079	1008	1599	1528	1e-05	42.8
MSTRG.5189.1	FBgn0267337	47.37	19	10	0	750	694	1412	1356	1e-05	28.1
MSTRG.5189.1	FBgn0267337	42.31	26	15	0	191	114	475	398	1e-05	23.1
rna4193	FBgn0262636	93.97	116	7	0	1097	1444	1470	1817	6e-156	288
rna4193	FBgn0262636	86.59	82	11	0	1721	1966	2127	2372	6e-156	188
rna4193	FBgn0262636	60.78	51	20	0	1484	1636	1815	1967	6e-156	87.2
rna4193	FBgn0262636	42.42	66	38	0	875	1072	1200	1397	6e-156	62.5
rna4193	FBgn0262636	48	25	13	0	2690	2764	3372	3446	6e-156	27.6
rna4193	FBgn0262636	73.28	116	31	0	1443	1096	1816	1469	1e-86	206
rna4193	FBgn0262636	58.23	79	33	0	1959	1723	2365	2129	1e-86	100
rna4193	FBgn0262636	81.82	22	4	0	1047	982	1372	1307	1e-86	45.5
rna4193	FBgn0262636	54.05	37	17	0	1635	1525	1966	1856	1e-86	44.6
rna4193	FBgn0262636	40.79	76	45	0	1957	1730	2363	2136	6e-26	71.2
rna4193	FBgn0262636	37.5	64	40	0	1444	1253	1817	1626	6e-26	52.4
rna4193	FBgn0262636	76.19	21	5	0	1048	986	1373	1311	6e-26	35.9
rna4193	FBgn0262636	64.29	14	5	0	1269	1228	1558	1517	6e-26	31.3
rna4193	FBgn0262636	48.48	33	17	0	1097	1195	1554	1652	7e-21	49.6
rna4193	FBgn0262636	33.33	93	62	0	1711	1989	2117	2395	7e-21	49.2
rna4193	FBgn0262636	53.13	32	15	0	976	1071	1301	1396	7e-21	42.3
rna4193	FBgn0262636	52.38	21	10	0	1202	1264	1665	1727	7e-21	29
rna4193	FBgn0262636	57.89	19	8	0	1356	1412	1729	1785	7e-21	24.4
rna4193	FBgn0262636	45.45	33	18	0	1181	1279	1470	1568	3e-15	49.2
rna4193	FBgn0262636	66.67	21	7	0	987	1049	1312	1374	3e-15	38.6
rna4193	FBgn0262636	32.39	71	48	0	1731	1943	2137	2349	3e-15	36.3
rna4193	FBgn0262636	52.38	21	10	0	1292	1354	1575	1637	3e-15	29.5
rna4193	FBgn0262636	75	20	5	0	1046	987	1371	1312	1e-09	33.6
rna4193	FBgn0262636	78.57	14	3	0	1194	1153	1651	1610	1e-09	31.8
rna4193	FBgn0262636	52.94	17	8	0	1415	1365	1788	1738	1e-09	28.6
rna4193	FBgn0262636	42.86	28	16	0	1814	1731	2220	2137	1e-09	27.6
rna4193	FBgn0262636	57.14	14	6	0	1242	1201	1705	1664	1e-09	26.7
rna4193	FBgn0262636	29.51	61	43	0	1624	1442	1955	1773	1e-09	26.3
rna4193	FBgn0262636	93.97	116	7	0	1097	1444	696	1043	6e-156	288
rna4193	FBgn0262636	86.59	82	11	0	1721	1966	1353	1598	6e-156	188
rna4193	FBgn0262636	60.78	51	20	0	1484	1636	1041	1193	6e-156	87.2
rna4193	FBgn0262636	61.54	39	15	0	956	1072	507	623	6e-156	61.1
rna4193	FBgn0262636	48	25	13	0	2690	2764	2598	2672	6e-156	27.6
rna4193	FBgn0262636	73.28	116	31	0	1443	1096	1042	695	6e-87	206
rna4193	FBgn0262636	58.23	79	33	0	1959	1723	1591	1355	6e-87	100
rna4193	FBgn0262636	81.82	22	4	0	1047	982	598	533	6e-87	45.5
rna4193	FBgn0262636	54.05	37	17	0	1635	1525	1192	1082	6e-87	44.6
rna4193	FBgn0262636	40.79	76	45	0	1957	1730	1589	1362	3e-26	71.2
rna4193	FBgn0262636	37.5	64	40	0	1444	1253	1043	852	3e-26	52.4
rna4193	FBgn0262636	76.19	21	5	0	1048	986	599	537	3e-26	35.9
rna4193	FBgn0262636	64.29	14	5	0	1269	1228	784	743	3e-26	31.3
rna4193	FBgn0262636	48.48	33	17	0	1097	1195	780	878	3e-21	49.6
rna4193	FBgn0262636	33.33	93	62	0	1711	1989	1343	1621	3e-21	49.2
rna4193	FBgn0262636	53.13	32	15	0	976	1071	527	622	3e-21	42.3
rna4193	FBgn0262636	52.38	21	10	0	1202	1264	891	953	3e-21	29
rna4193	FBgn0262636	57.89	19	8	0	1356	1412	955	1011	3e-21	24.4
rna4193	FBgn0262636	45.45	33	18	0	1181	1279	696	794	1e-15	49.2
rna4193	FBgn0262636	66.67	21	7	0	987	1049	538	600	1e-15	38.6
rna4193	FBgn0262636	32.39	71	48	0	1731	1943	1363	1575	1e-15	36.3
rna4193	FBgn0262636	52.38	21	10	0	1292	1354	801	863	1e-15	29.5
rna4193	FBgn0262636	75	20	5	0	1046	987	597	538	4e-10	33.6
rna4193	FBgn0262636	78.57	14	3	0	1194	1153	877	836	4e-10	31.8
rna4193	FBgn0262636	52.94	17	8	0	1415	1365	1014	964	4e-10	28.6
rna4193	FBgn0262636	42.86	28	16	0	1814	1731	1446	1363	4e-10	27.6
rna4193	FBgn0262636	57.14	14	6	0	1242	1201	931	890	4e-10	26.7
rna4193	FBgn0262636	29.51	61	43	0	1624	1442	1181	999	4e-10	26.3
rna4193	FBgn0262636	93.97	116	7	0	1097	1444	3066	3413	2e-155	288
rna4193	FBgn0262636	86.59	82	11	0	1721	1966	3723	3968	2e-155	188
rna4193	FBgn0262636	60.78	51	20	0	1484	1636	3411	3563	2e-155	87.2
rna4193	FBgn0262636	42.42	66	38	0	875	1072	2796	2993	2e-155	62.5
rna4193	FBgn0262636	48	25	13	0	2690	2764	4968	5042	2e-155	27.6
rna4193	FBgn0262636	73.28	116	31	0	1443	1096	3412	3065	3e-86	206
rna4193	FBgn0262636	58.23	79	33	0	1959	1723	3961	3725	3e-86	100
rna4193	FBgn0262636	81.82	22	4	0	1047	982	2968	2903	3e-86	45.5
rna4193	FBgn0262636	54.05	37	17	0	1635	1525	3562	3452	3e-86	44.6
rna4193	FBgn0262636	40.79	76	45	0	1957	1730	3959	3732	2e-25	71.2
rna4193	FBgn0262636	37.5	64	40	0	1444	1253	3413	3222	2e-25	52.4
rna4193	FBgn0262636	76.19	21	5	0	1048	986	2969	2907	2e-25	35.9
rna4193	FBgn0262636	64.29	14	5	0	1269	1228	3154	3113	2e-25	31.3
rna4193	FBgn0262636	48.48	33	17	0	1097	1195	3150	3248	3e-20	49.6
rna4193	FBgn0262636	33.33	93	62	0	1711	1989	3713	3991	3e-20	49.2
rna4193	FBgn0262636	53.13	32	15	0	976	1071	2897	2992	3e-20	42.3
rna4193	FBgn0262636	52.38	21	10	0	1202	1264	3261	3323	3e-20	29
rna4193	FBgn0262636	57.89	19	8	0	1356	1412	3325	3381	3e-20	24.4
rna4193	FBgn0262636	45.45	33	18	0	1181	1279	3066	3164	7e-15	49.2
rna4193	FBgn0262636	66.67	21	7	0	987	1049	2908	2970	7e-15	38.6
rna4193	FBgn0262636	32.39	71	48	0	1731	1943	3733	3945	7e-15	36.3
rna4193	FBgn0262636	52.38	21	10	0	1292	1354	3171	3233	7e-15	29.5
rna4193	FBgn0262636	78.57	14	3	0	1194	1153	3247	3206	1e-09	31.8
rna4193	FBgn0262636	52.94	17	8	0	1415	1365	3384	3334	1e-09	28.6
rna4193	FBgn0262636	57.14	14	6	0	1242	1201	3301	3260	1e-09	26.7
rna4193	FBgn0262636	29.51	61	43	0	1624	1442	3551	3369	1e-09	26.3
rna4193	FBgn0262636	93.97	116	7	0	1097	1444	1470	1817	4e-137	288
rna4193	FBgn0262636	86.59	82	11	0	1721	1966	2097	2342	4e-137	188
rna4193	FBgn0262636	42.42	66	38	0	875	1072	1200	1397	4e-137	62.5
rna4193	FBgn0262636	48	25	13	0	2690	2764	3342	3416	4e-137	27.6
rna4193	FBgn0262636	73.28	116	31	0	1443	1096	1816	1469	1e-86	206
rna4193	FBgn0262636	58.23	79	33	0	1959	1723	2335	2099	1e-86	100
rna4193	FBgn0262636	81.82	22	4	0	1047	982	1372	1307	1e-86	45.5
rna4193	FBgn0262636	54.05	37	17	0	1635	1525	1936	1826	1e-86	44.6
rna4193	FBgn0262636	58	50	21	0	1487	1636	1788	1937	3e-38	82.2
rna4193	FBgn0262636	48.48	33	17	0	1097	1195	1554	1652	3e-38	49.6
rna4193	FBgn0262636	33.33	93	62	0	1711	1989	2087	2365	3e-38	49.2
rna4193	FBgn0262636	53.13	32	15	0	976	1071	1301	1396	3e-38	42.3
rna4193	FBgn0262636	52.38	21	10	0	1202	1264	1665	1727	3e-38	29
rna4193	FBgn0262636	57.89	19	8	0	1356	1412	1729	1785	3e-38	24.4
rna4193	FBgn0262636	40.79	76	45	0	1957	1730	2333	2106	2e-26	71.2
rna4193	FBgn0262636	37.31	67	42	0	1453	1253	1826	1626	2e-26	53.8
rna4193	FBgn0262636	76.19	21	5	0	1048	986	1373	1311	2e-26	35.9
rna4193	FBgn0262636	64.29	14	5	0	1269	1228	1558	1517	2e-26	31.3
rna4193	FBgn0262636	45.45	33	18	0	1181	1279	1470	1568	3e-15	49.2
rna4193	FBgn0262636	66.67	21	7	0	987	1049	1312	1374	3e-15	38.6
rna4193	FBgn0262636	32.39	71	48	0	1731	1943	2107	2319	3e-15	36.3
rna4193	FBgn0262636	52.38	21	10	0	1292	1354	1575	1637	3e-15	29.5
rna4193	FBgn0262636	75	20	5	0	1046	987	1371	1312	5e-08	33.6
rna4193	FBgn0262636	78.57	14	3	0	1194	1153	1651	1610	5e-08	31.8
rna4193	FBgn0262636	52.94	17	8	0	1415	1365	1788	1738	5e-08	28.6
rna4193	FBgn0262636	42.86	28	16	0	1814	1731	2190	2107	5e-08	27.6
rna4193	FBgn0262636	57.14	14	6	0	1242	1201	1705	1664	5e-08	26.7
rna4193	FBgn0010768	50.52	97	48	0	1097	1387	1362	1652	3e-33	132
rna4193	FBgn0010768	46.43	28	15	0	1748	1831	1719	1802	3e-33	35.9
rna4193	FBgn0010768	51.43	35	17	0	1097	1201	1446	1550	8e-18	55.1
rna4193	FBgn0010768	40.74	27	16	0	1202	1282	1557	1637	8e-18	39.1
rna4193	FBgn0010768	35.71	28	18	0	1292	1375	1734	1817	8e-18	31.8
rna4193	FBgn0010768	48.65	37	19	0	1181	1291	1362	1472	3e-15	57.9
rna4193	FBgn0010768	66.67	18	6	0	1292	1345	1467	1520	3e-15	33.6
rna4193	FBgn0010768	27.66	47	34	0	1469	1609	1545	1685	3e-15	25.8
rna4193	FBgn0010768	36.78	87	55	0	1338	1078	1603	1343	1e-06	52.4
rna4193	FBgn0267337	49.48	97	49	0	1097	1387	842	1132	5e-32	131
rna4193	FBgn0267337	48	25	13	0	1748	1822	1199	1273	5e-32	32.7
rna4193	FBgn0267337	48.65	37	19	0	1181	1291	842	952	5e-17	58.8
rna4193	FBgn0267337	66.67	18	6	0	1292	1345	947	1000	5e-17	33.6
rna4193	FBgn0267337	31.91	47	32	0	1469	1609	1025	1165	5e-17	30.9
rna4193	FBgn0267337	51.43	35	17	0	1097	1201	926	1030	6e-14	55.1
rna4193	FBgn0267337	40.74	27	16	0	1202	1282	1037	1117	6e-14	40.5
rna4193	FBgn0267337	49.48	97	49	0	1097	1387	1547	1837	6e-32	131
rna4193	FBgn0267337	48	25	13	0	1748	1822	1904	1978	6e-32	32.7
rna4193	FBgn0267337	48.65	37	19	0	1181	1291	1547	1657	2e-20	58.8
rna4193	FBgn0267337	66.67	18	6	0	1292	1345	1652	1705	2e-20	33.6
rna4193	FBgn0267337	31.91	47	32	0	1469	1609	1730	1870	2e-20	30.9
rna4193	FBgn0267337	35.71	28	18	0	1097	1180	1460	1543	2e-20	28.6
rna4193	FBgn0267337	51.43	35	17	0	1097	1201	1631	1735	6e-14	55.1
rna4193	FBgn0267337	40.74	27	16	0	1202	1282	1742	1822	6e-14	40.5
rna4193	FBgn0267337	41.38	29	17	0	1352	1438	1526	1612	3e-06	34.1
rna4193	FBgn0267337	32.14	28	19	0	1181	1264	1460	1543	3e-06	29
rna4193	FBgn0267337	29.41	34	24	0	1511	1612	1598	1699	3e-06	22.6
rna4193	FBgn0267337	49.48	97	49	0	1097	1387	2291	2581	7e-32	131
rna4193	FBgn0267337	48	25	13	0	1748	1822	2648	2722	7e-32	32.7
rna4193	FBgn0267337	48.65	37	19	0	1181	1291	2291	2401	2e-20	58.8
rna4193	FBgn0267337	66.67	18	6	0	1292	1345	2396	2449	2e-20	33.6
rna4193	FBgn0267337	31.91	47	32	0	1469	1609	2474	2614	2e-20	30.9
rna4193	FBgn0267337	35.71	28	18	0	1097	1180	2204	2287	2e-20	28.6
rna4193	FBgn0267337	51.43	35	17	0	1097	1201	2375	2479	6e-14	55.1
rna4193	FBgn0267337	40.74	27	16	0	1202	1282	2486	2566	6e-14	40.5
rna4193	FBgn0267337	41.38	29	17	0	1352	1438	2270	2356	3e-06	34.1
rna4193	FBgn0267337	32.14	28	19	0	1181	1264	2204	2287	3e-06	29
rna4193	FBgn0267337	29.41	34	24	0	1511	1612	2342	2443	3e-06	22.6
rna4193	FBgn0267337	49.48	97	49	0	1097	1387	2291	2581	7e-32	131
rna4193	FBgn0267337	48	25	13	0	1748	1822	2648	2722	7e-32	32.7
rna4193	FBgn0267337	48.65	37	19	0	1181	1291	2291	2401	2e-20	58.8
rna4193	FBgn0267337	66.67	18	6	0	1292	1345	2396	2449	2e-20	33.6
rna4193	FBgn0267337	31.91	47	32	0	1469	1609	2474	2614	2e-20	30.9
rna4193	FBgn0267337	35.71	28	18	0	1097	1180	2204	2287	2e-20	28.6
rna4193	FBgn0267337	51.43	35	17	0	1097	1201	2375	2479	6e-14	55.1
rna4193	FBgn0267337	40.74	27	16	0	1202	1282	2486	2566	6e-14	40.5
rna4193	FBgn0267337	41.38	29	17	0	1352	1438	2270	2356	3e-06	34.1
rna4193	FBgn0267337	32.14	28	19	0	1181	1264	2204	2287	3e-06	29
rna4193	FBgn0267337	29.41	34	24	0	1511	1612	2342	2443	3e-06	22.6
rna4193	FBgn0051632	37.18	78	49	0	1052	1285	2305	2538	9e-25	85.4
rna4193	FBgn0051632	45.83	24	13	0	1373	1444	2518	2589	9e-25	34.1
rna4193	FBgn0051632	35.14	37	24	0	1520	1630	2578	2688	9e-25	30.4
rna4193	FBgn0051632	40.32	62	37	0	1097	1282	2266	2451	3e-15	68.4
rna4193	FBgn0051632	45.45	22	12	0	1373	1438	2434	2499	3e-15	31.8
rna4193	FBgn0051632	41.27	63	37	0	1097	1285	2434	2622	5e-14	77.1
rna4193	FBgn0051632	37.7	61	38	0	1061	1243	2482	2664	8e-11	66.6
rna4193	FBgn0051632	35.9	39	25	0	1163	1279	2248	2364	1e-06	42.8
rna4193	FBgn0051632	52.63	19	9	0	1379	1435	2356	2412	1e-06	27.6
rna4193	FBgn0051632	37.18	78	49	0	1052	1285	1922	2155	9e-25	85.4
rna4193	FBgn0051632	45.83	24	13	0	1373	1444	2135	2206	9e-25	34.1
rna4193	FBgn0051632	35.14	37	24	0	1520	1630	2195	2305	9e-25	30.4
rna4193	FBgn0051632	40.32	62	37	0	1097	1282	1883	2068	3e-15	68.4
rna4193	FBgn0051632	45.45	22	12	0	1373	1438	2051	2116	3e-15	31.8
rna4193	FBgn0051632	41.27	63	37	0	1097	1285	2051	2239	5e-14	77.1
rna4193	FBgn0051632	37.7	61	38	0	1061	1243	2099	2281	8e-11	66.6
rna4193	FBgn0051632	35.9	39	25	0	1163	1279	1865	1981	1e-06	42.8
rna4193	FBgn0051632	52.63	19	9	0	1379	1435	1973	2029	1e-06	27.6
rna4193	FBgn0020309	41.94	62	36	0	1094	1279	1566	1751	6e-24	79.9
rna4193	FBgn0020309	27.85	79	57	0	1376	1612	1824	2060	6e-24	43.7
rna4193	FBgn0020309	33.33	18	12	0	1292	1345	1758	1811	6e-24	23.5
rna4193	FBgn0020309	37.5	64	40	0	1094	1285	2157	2348	1e-23	84.9
rna4193	FBgn0020309	33.33	39	26	0	1511	1627	2562	2678	1e-23	31.3
rna4193	FBgn0020309	45.45	22	12	0	1370	1435	2412	2477	1e-23	29.5
rna4193	FBgn0020309	50	60	30	0	1100	1279	1995	2174	2e-22	94.5
rna4193	FBgn0020309	31.37	51	35	0	1484	1636	2268	2420	2e-22	32.7
rna4193	FBgn0020309	40	20	12	0	1748	1807	2601	2660	2e-22	30.4
rna4193	FBgn0020309	42.19	64	37	0	1100	1291	2079	2270	1e-18	91.8
rna4193	FBgn0020309	38.1	21	13	0	1373	1435	2595	2657	1e-18	28.1
rna4193	FBgn0020309	46.67	60	32	0	1100	1279	1911	2090	4e-18	88.6
rna4193	FBgn0020309	32.56	43	29	0	1499	1627	2199	2327	4e-18	28.6
rna4193	FBgn0020309	44.44	18	10	0	1859	1912	2340	2393	4e-18	25.4
rna4193	FBgn0020309	38.71	62	38	0	1100	1285	1656	1841	3e-15	81.3
rna4193	FBgn0020309	38.6	57	35	0	1109	1279	1497	1667	1e-14	70.3
rna4193	FBgn0020309	43.48	23	13	0	1748	1816	1743	1811	1e-14	31.3
rna4193	FBgn0020309	37.04	27	17	0	1859	1939	2256	2336	1e-14	26.7
rna4193	FBgn0020309	29.03	31	22	0	1376	1468	1656	1748	1e-14	25.4
rna4193	FBgn0020309	32	50	34	0	1094	1243	2241	2390	6e-11	54.2
rna4193	FBgn0020309	43.75	16	9	0	1232	1279	2382	2429	6e-11	25.8
rna4193	FBgn0020309	44.44	18	10	0	1292	1345	2436	2489	6e-11	22.1
rna4193	FBgn0020309	32.2	59	40	0	1103	1279	1323	1499	1e-10	53.8
rna4193	FBgn0020309	50	22	11	0	1370	1435	1566	1631	1e-10	30.9
rna4193	FBgn0020309	45.71	35	19	0	1175	1279	1902	2006	3e-10	53.8
rna4193	FBgn0020309	44	25	14	0	1100	1174	1824	1898	3e-10	29.5
rna4193	FBgn0020309	33.93	56	37	0	1088	1255	2502	2669	1e-09	62.5
rna4193	FBgn0020309	37.74	53	33	0	1100	1258	1740	1898	3e-09	61.6
rna4193	FBgn0020309	26.15	65	48	0	1097	1291	1401	1595	2e-07	55.6
rna4193	FBgn0038047	47.54	61	32	0	1097	1279	460	642	8e-24	90.4
rna4193	FBgn0038047	47.62	21	11	0	1373	1435	712	774	8e-24	28.6
rna4193	FBgn0038047	55.56	18	8	0	1292	1345	649	702	8e-24	27.6
rna4193	FBgn0038047	42.62	61	35	0	1097	1279	544	726	6e-20	82.2
rna4193	FBgn0038047	52.38	21	10	0	1373	1435	1129	1191	6e-20	29.9
rna4193	FBgn0038047	42.86	21	12	0	1754	1816	1309	1371	6e-20	28.1
rna4193	FBgn0038047	47.37	19	10	0	1289	1345	811	867	6e-20	25.8
rna4193	FBgn0038047	46.55	58	31	0	1106	1279	1306	1479	3e-16	84.5
rna4193	FBgn0038047	40.98	61	36	0	1097	1279	1045	1227	4e-15	73.5
rna4193	FBgn0038047	34.62	26	17	0	1358	1435	1282	1359	4e-15	26.3
rna4193	FBgn0038047	40.98	61	36	0	1097	1279	961	1143	5e-14	77.1
rna4193	FBgn0038047	31.25	96	66	0	1082	1369	778	1065	4e-13	74.4
rna4193	FBgn0038047	36	50	32	0	1106	1255	304	453	6e-13	59.7
rna4193	FBgn0038047	46.15	26	14	0	1358	1435	529	606	6e-13	32.7
rna4193	FBgn0038047	36.07	61	39	0	1097	1279	1213	1395	1e-12	68
rna4193	FBgn0038047	40	20	12	0	1376	1435	1384	1443	1e-12	23.1
rna4193	FBgn0038047	41.67	60	35	0	1100	1279	880	1059	1e-11	69.3
rna4193	FBgn0038047	46	50	27	0	1100	1249	1384	1533	4e-11	67.5
rna4193	FBgn0038047	50	34	17	0	1178	1279	457	558	2e-10	54.7
rna4193	FBgn0038047	45.83	24	13	0	1364	1435	619	690	2e-10	31.8
rna4193	FBgn0038047	40	25	15	0	1754	1828	724	798	2e-10	25.4
rna4193	FBgn0038047	39.62	53	32	0	1097	1255	628	786	3e-10	64.3
rna4193	FBgn0038047	26.32	38	28	0	1241	1354	1351	1464	3e-10	25.4
rna4193	FBgn0038047	39.34	61	37	0	1097	1279	1129	1311	3e-10	64.8
rna4193	FBgn0038047	38.71	31	19	0	1187	1279	301	393	7e-08	43.2
rna4193	FBgn0038047	37.04	27	17	0	1364	1444	370	450	7e-08	30.4
rna4193	FBgn0038047	34.38	32	21	0	1721	1816	439	534	7e-08	29.5
rna4193	FBgn0028895	53.23	62	29	0	1100	1285	533	718	8e-24	96.8
rna4193	FBgn0028895	36.36	22	14	0	1370	1435	695	760	8e-24	27.6
rna4193	FBgn0028895	31.25	32	22	0	1514	1609	752	847	8e-24	22.1
rna4193	FBgn0028895	38.81	67	41	0	1097	1297	614	814	9e-19	78
rna4193	FBgn0028895	37.5	32	20	0	1382	1477	875	970	9e-19	34.1
rna4193	FBgn0028895	32.26	62	42	0	1094	1279	695	880	1e-08	55.6
rna4193	FBgn0028895	45	20	11	0	1745	1804	869	928	1e-08	28.1
rna4193	FBgn0028895	53.23	62	29	0	1100	1285	383	568	8e-24	96.8
[truncated: 59,824 more rows]

## Sheet: tblastx_brown_fly_tf.txt
	Table S3-2. Blastx results of transcription factors in brown module from Flybase.
Query	Target	Percent identity	Alignment length	Number of mismatches	Number of gap opens	based position of start in query	based position of end in query	based position of start in target	based position of end in target	E-value calculated using Karlin-Altschul statistics	Bit score calculated using Karlin-Altschul statistics
LOC111056190	FBgn0039411	75.122	205	51	0	106	720	978	1592	4.12e-129	394
LOC111056190	FBgn0039411	82.759	29	5	0	1	87	753	839	4.12e-129	59.3
LOC111056190	FBgn0039411	77.778	18	4	0	1171	1224	2187	2240	4.12e-129	46
LOC111056190	FBgn0039411	81.25	16	3	0	1258	1305	2280	2327	4.12e-129	34.1
LOC111056190	FBgn0039411	53.571	196	91	0	704	117	1576	989	1.31e-58	191
LOC111056190	FBgn0039411	59.259	27	11	0	1250	1170	2266	2186	1.31e-58	39.1									based position of end in query	based position of start in target	based position of end in target	E-value calculated using Karlin-Altschul statistics	Bit score calculated using Karlin-Altschul statistics
LOC111056190	FBgn0039411	76.19	21	5	0	65	3	817	755	1.31e-58	34.1
LOC111056190	FBgn0039411	81.25	16	3	0	1301	1254	2323	2276	1.31e-58	31.8
LOC111056190	FBgn0039411	39.394	132	80	0	501	106	1373	978	5.83e-24	100
LOC111056190	FBgn0039411	44	25	14	0	75	1	827	753	5.83e-24	29
LOC111056190	FBgn0039411	36.585	41	26	0	666	544	1538	1416	5.83e-24	27.2
LOC111056190	FBgn0039411	40.698	86	51	0	117	374	989	1246	8.46e-18	81.3
LOC111056190	FBgn0039411	42.105	38	22	0	590	703	1462	1575	8.46e-18	32.2
LOC111056190	FBgn0039411	41.892	74	43	0	116	337	988	1209	3.9e-10	62.9
LOC111056190	FBgn0039411	40	85	51	0	370	116	1242	988	2.62e-09	60.2
LOC111056190	FBgn0039411	75.122	205	51	0	106	720	1584	2198	6.78e-129	394
LOC111056190	FBgn0039411	82.759	29	5	0	1	87	1359	1445	6.78e-129	59.3
LOC111056190	FBgn0039411	77.778	18	4	0	1171	1224	2793	2846	6.78e-129	46
LOC111056190	FBgn0039411	81.25	16	3	0	1258	1305	2886	2933	6.78e-129	34.1
LOC111056190	FBgn0039411	53.571	196	91	0	704	117	2182	1595	2.15e-58	191
LOC111056190	FBgn0039411	59.259	27	11	0	1250	1170	2872	2792	2.15e-58	39.1
LOC111056190	FBgn0039411	76.19	21	5	0	65	3	1423	1361	2.15e-58	34.1
LOC111056190	FBgn0039411	81.25	16	3	0	1301	1254	2929	2882	2.15e-58	31.8
LOC111056190	FBgn0039411	39.394	132	80	0	501	106	1979	1584	8.04e-24	100
LOC111056190	FBgn0039411	44	25	14	0	75	1	1433	1359	8.04e-24	29
LOC111056190	FBgn0039411	36.585	41	26	0	666	544	2144	2022	8.04e-24	27.2
LOC111056190	FBgn0039411	40.698	86	51	0	117	374	1595	1852	9.94e-18	81.3
LOC111056190	FBgn0039411	42.105	38	22	0	590	703	2068	2181	9.94e-18	32.2
LOC111056190	FBgn0039411	41.892	74	43	0	116	337	1594	1815	3.9e-10	62.9
LOC111056190	FBgn0039411	40	85	51	0	370	116	1848	1594	2.62e-09	60.2
LOC111056190	FBgn0039411	75.122	205	51	0	106	720	1584	2198	8.07e-129	394
LOC111056190	FBgn0039411	82.759	29	5	0	1	87	1359	1445	8.07e-129	59.3
LOC111056190	FBgn0039411	77.778	18	4	0	1171	1224	2793	2846	8.07e-129	46
LOC111056190	FBgn0039411	81.25	16	3	0	1258	1305	2886	2933	8.07e-129	34.1
LOC111056190	FBgn0039411	53.571	196	91	0	704	117	2182	1595	2.55e-58	191
LOC111056190	FBgn0039411	59.259	27	11	0	1250	1170	2872	2792	2.55e-58	39.1
LOC111056190	FBgn0039411	76.19	21	5	0	65	3	1423	1361	2.55e-58	34.1
LOC111056190	FBgn0039411	81.25	16	3	0	1301	1254	2929	2882	2.55e-58	31.8
LOC111056190	FBgn0039411	39.394	132	80	0	501	106	1979	1584	8.28e-24	100
LOC111056190	FBgn0039411	36.585	41	26	0	666	544	2144	2022	8.28e-24	27.2
LOC111056190	FBgn0039411	40.698	86	51	0	117	374	1595	1852	1.05e-17	81.3
LOC111056190	FBgn0039411	42.105	38	22	0	590	703	2068	2181	1.05e-17	32.2
LOC111056190	FBgn0039411	40	85	51	0	370	116	1848	1594	1.45e-10	60.2
LOC111056190	FBgn0039411	44	25	14	0	75	1	1433	1359	1.45e-10	29
LOC111056190	FBgn0039411	41.892	74	43	0	116	337	1594	1815	3.9e-10	62.9
LOC111056190	FBgn0023076	26.19	84	62	0	292	543	1133	1384	2.66e-06	46
LOC111056190	FBgn0023076	36.364	33	21	0	539	637	1374	1472	2.66e-06	22.1
LOC111056190	FBgn0023076	26.19	84	62	0	292	543	476	727	2.68e-06	46
LOC111056190	FBgn0023076	36.364	33	21	0	539	637	717	815	2.68e-06	22.1
LOC111056190	FBgn0023076	26.19	84	62	0	292	543	1145	1396	2.68e-06	46
LOC111056190	FBgn0023076	36.364	33	21	0	539	637	1386	1484	2.68e-06	22.1
LOC111056190	FBgn0023076	26.19	84	62	0	292	543	1143	1394	2.68e-06	46
LOC111056190	FBgn0023076	36.364	33	21	0	539	637	1384	1482	2.68e-06	22.1
LOC111056190	FBgn0023076	26.19	84	62	0	292	543	476	727	2.7e-06	46
LOC111056190	FBgn0023076	36.364	33	21	0	539	637	717	815	2.7e-06	22.1
LOC111062257	FBgn0003651	90.654	107	10	0	7	327	1788	2108	5.28e-61	233
LOC111062257	FBgn0003651	67.677	99	32	0	314	18	2095	1799	2.04e-37	155
LOC111062257	FBgn0003651	41.414	99	58	0	315	19	2096	1800	8.53e-15	80.3
LOC111062257	FBgn0003651	34.579	107	70	0	18	338	1799	2119	5.74e-10	64.3
LOC111062257	FBgn0003651	90.654	107	10	0	7	327	1788	2108	5.28e-61	233
LOC111062257	FBgn0003651	67.677	99	32	0	314	18	2095	1799	2.04e-37	155
LOC111062257	FBgn0003651	41.414	99	58	0	315	19	2096	1800	8.53e-15	80.3
LOC111062257	FBgn0003651	34.579	107	70	0	18	338	1799	2119	5.74e-10	64.3
LOC111062257	FBgn0003651	90.654	107	10	0	7	327	805	1125	5.28e-61	233
LOC111062257	FBgn0003651	67.677	99	32	0	314	18	1112	816	2.04e-37	155
LOC111062257	FBgn0003651	41.414	99	58	0	315	19	1113	817	8.53e-15	80.3
LOC111062257	FBgn0003651	34.579	107	70	0	18	338	816	1136	5.74e-10	64.3
LOC111062257	FBgn0015381	51.25	80	39	0	7	246	2059	2298	2.81e-21	101
LOC111062257	FBgn0015381	47.5	80	42	0	245	6	2297	2058	3.04e-14	78.5
LOC111062257	FBgn0015381	51.25	80	39	0	7	246	2059	2298	2.81e-21	101
LOC111062257	FBgn0015381	47.5	80	42	0	245	6	2297	2058	3.04e-14	78.5
LOC111062257	FBgn0034012	45	80	44	0	7	246	1774	2013	2.59e-16	85.4
LOC111062257	FBgn0003964	38.272	81	50	0	7	249	2165	2407	1.37e-12	73
LOC111062257	FBgn0003964	38.272	81	50	0	7	249	1642	1884	1.37e-12	73
LOC111062257	FBgn0004914	34.884	86	56	0	1	258	2362	2619	5.74e-10	64.3
LOC111062257	FBgn0004914	34.884	86	56	0	1	258	1304	1561	5.74e-10	64.3
LOC111062257	FBgn0004914	34.884	86	56	0	1	258	2113	2370	5.74e-10	64.3
LOC111062257	FBgn0004914	34.884	86	56	0	1	258	1252	1509	5.74e-10	64.3
LOC111062257	FBgn0004914	34.884	86	56	0	1	258	1793	2050	5.74e-10	64.3
LOC111062257	FBgn0003720	33.766	77	51	0	16	246	1340	1570	3.29e-07	55.1
LOC111062257	FBgn0261239	38.462	52	32	0	7	162	2731	2886	5.74e-06	51
LOC111062257	FBgn0261239	38.462	52	32	0	7	162	2673	2828	5.74e-06	51
LOC111062257	FBgn0261239	38.462	52	32	0	7	162	2747	2902	5.74e-06	51
LOC111054272	FBgn0263237	48.889	45	23	0	1735	1869	657	791	3.22e-18	63.4
LOC111054272	FBgn0263237	30.137	73	51	0	1468	1686	384	602	3.22e-18	40
LOC111054272	FBgn0263237	46.667	15	8	0	1684	1728	603	647	3.22e-18	24.4
LOC111047434	FBgn0014179	73.51	151	40	0	166	618	250	702	2.11e-83	306
LOC111047434	FBgn0014179	58.219	146	61	0	602	165	686	249	6.93e-42	168
LOC111047434	FBgn0014179	42.162	185	107	0	720	166	804	250	1.12e-31	134
LOC111047434	FBgn0014179	41.791	134	78	0	168	569	252	653	6.42e-21	98.7
LOC111047434	FBgn0014179	38.261	115	71	0	350	694	434	778	2.29e-12	70.3
LOC111047434	FBgn0014179	38.333	120	74	0	625	266	709	350	2.68e-10	63.4
LOC111047434	FBgn0014179	73.51	151	40	0	166	618	250	702	2.11e-83	306
LOC111047434	FBgn0014179	58.219	146	61	0	602	165	686	249	6.93e-42	168
LOC111047434	FBgn0014179	42.162	185	107	0	720	166	804	250	1.12e-31	134
LOC111047434	FBgn0014179	41.791	134	78	0	168	569	252	653	6.42e-21	98.7
LOC111047434	FBgn0014179	38.261	115	71	0	350	694	434	778	2.29e-12	70.3
LOC111047434	FBgn0014179	38.333	120	74	0	625	266	709	350	2.68e-10	63.4
LOC111047434	FBgn0019809	71.739	92	26	0	205	480	577	852	1.41e-74	185
LOC111047434	FBgn0019809	80.435	46	9	0	478	615	853	990	1.41e-74	106
LOC111047434	FBgn0019809	66.667	12	4	0	166	201	532	567	1.41e-74	24.9
LOC111047434	FBgn0019809	56.383	94	41	0	479	198	851	570	1.88e-37	108
LOC111047434	FBgn0019809	62.5	48	18	0	605	462	980	837	1.88e-37	64.8
LOC111047434	FBgn0019809	51.136	88	43	0	465	202	837	574	7.68e-21	73
LOC111047434	FBgn0019809	41.509	53	31	0	636	478	1011	853	7.68e-21	44.6
LOC111047434	FBgn0019809	44.872	78	43	0	195	428	567	800	7.83e-16	71.2
LOC111047434	FBgn0019809	40.385	52	31	0	479	634	854	1009	7.83e-16	29.5

## Sheet: tblastx_magenta_fly_tf.txt
	Table S3-3. Blastx results of transcription factors in magenta module from Flybase.
Query	Target	Percent identity	Alignment length	Number of mismatches	Number of gap opens	based position of start in query	based position of end in query	based position of start in target	based position of end in target	E-value calculated using Karlin-Altschul statistics	Bit score calculated using Karlin-Altschul statistics
LOC111045689	FBgn0010278	76.8	125	29	0	44	418	1057	1431	2.47e-96	237
LOC111045689	FBgn0010278	52.857	70	33	0	803	1012	1792	2001	2.47e-96	102
LOC111045689	FBgn0010278	64.516	31	11	0	422	514	1432	1524	2.47e-96	49.6
LOC111045689	FBgn0010278	75	20	5	0	569	628	1582	1641	2.47e-96	35.4
LOC111045689	FBgn0010278	56.098	123	54	0	417	49	1430	1062	6.89e-37	131
LOC111045689	FBgn0010278	40.426	47	28	0	970	830	1959	1819	6.89e-37	47.8
LOC111045689	FBgn0010278	73.333	15	4	0	612	568	1625	1581	6.89e-37	22.6
LOC111045689	FBgn0010278	70	10	3	0	569	540	1459	1430	6.89e-37	22.1
LOC111045689	FBgn0010278	35.652	115	74	0	415	71	1428	1084	3.56e-21	80.3
LOC111045689	FBgn0010278	56.604	53	23	0	951	793	1940	1782	3.56e-21	45.5
LOC111045689	FBgn0010278	32.5	120	81	0	58	417	1071	1430	8.15e-15	65.2
LOC111045689	FBgn0010278	39.344	61	37	0	831	1013	1820	2002	8.15e-15	39.1
LOC111045689	FBgn0010228	60.87	69	27	0	806	1012	304	510	3.32e-26	116
LOC111045689	FBgn0010228	44.928	69	38	0	810	1016	308	514	1.01e-07	55.6
LOC111045689	FBgn0010228	60.87	69	27	0	806	1012	225	431	3.32e-26	116
LOC111045689	FBgn0010228	44.928	69	38	0	810	1016	229	435	1.01e-07	55.6
LOC111045689	FBgn0010228	60.87	69	27	0	806	1012	221	427	3.32e-26	116
LOC111045689	FBgn0010228	44.928	69	38	0	810	1016	225	431	1.01e-07	55.6
LOC111045689	FBgn0010228	60.87	69	27	0	806	1012	246	452	3.32e-26	116
LOC111045689	FBgn0010228	44.928	69	38	0	810	1016	250	456	1.01e-07	55.6
LOC111045689	FBgn0004362	60.606	66	26	0	815	1012	682	879	1.5e-24	111
LOC111045689	FBgn0004362	60.606	66	26	0	815	1012	154	351	1.5e-24	111
LOC111045689	FBgn0004362	60.606	66	26	0	815	1012	106	303	1.5e-24	111
LOC111045689	FBgn0004362	60.606	66	26	0	815	1012	107	304	1.5e-24	111
LOC111045689	FBgn0278608	48.837	43	22	0	803	931	899	1027	6.8e-07	52.8
LOC111045689	FBgn0278608	48.837	43	22	0	803	931	858	986	6.8e-07	52.8
LOC111045689	FBgn0278608	48.837	43	22	0	803	931	1040	1168	6.8e-07	52.8
LOC111045689	FBgn0278608	48.837	43	22	0	803	931	1556	1684	6.8e-07	52.8
LOC111045689	FBgn0278608	48.837	43	22	0	803	931	1492	1620	6.8e-07	52.8
LOC111045689	FBgn0278608	48.837	43	22	0	803	931	971	1099	6.8e-07	52.8
LOC111045689	FBgn0278608	48.837	43	22	0	803	931	896	1024	6.8e-07	52.8
LOC111045689	FBgn0038978	37.5	32	20	0	860	955	168	263	7.3e-07	37.3
LOC111045689	FBgn0038978	57.143	21	9	0	806	868	111	173	7.3e-07	33.6
LOC111049000	FBgn0263772	83.333	126	21	0	735	1112	3710	4087	3.93e-111	272
LOC111049000	FBgn0263772	61.224	49	19	0	1410	1556	4742	4888	3.93e-111	70.3
LOC111049000	FBgn0263772	72	25	7	0	504	578	3458	3532	3.93e-111	53.8
LOC111049000	FBgn0263772	50	36	18	0	87	194	2780	2887	3.93e-111	51.5
LOC111049000	FBgn0263772	73.077	26	7	0	1569	1646	5153	5230	3.93e-111	51.5
LOC111049000	FBgn0263772	64.286	14	5	0	1665	1706	5615	5656	3.93e-111	29
LOC111049000	FBgn0263772	71.111	45	13	0	1111	977	4086	3952	2.8e-43	82.2
LOC111049000	FBgn0263772	74.419	43	11	0	913	785	3888	3760	2.8e-43	81.3
LOC111049000	FBgn0263772	51.163	43	21	0	1532	1404	4864	4736	2.8e-43	44.6
LOC111049000	FBgn0263772	79.167	24	5	0	574	503	3528	3457	2.8e-43	38.6
LOC111049000	FBgn0263772	59.091	22	9	0	151	86	2844	2779	2.8e-43	28.6
LOC111049000	FBgn0263772	64.103	39	14	0	960	1076	3800	3916	5.64e-23	71.2
LOC111049000	FBgn0263772	66.667	27	9	0	1161	1241	3944	4024	5.64e-23	55.1
LOC111049000	FBgn0263772	40.952	105	62	0	785	1099	3760	4074	3.75e-19	90
LOC111049000	FBgn0263772	42.105	38	22	0	1405	1518	4737	4850	3.75e-19	31.8
LOC111049000	FBgn0263772	60.714	28	11	0	1057	974	3897	3814	3.7e-16	48.3
LOC111049000	FBgn0263772	64.865	37	13	0	1519	1409	4851	4741	3.7e-16	44.1
LOC111049000	FBgn0263772	50	28	14	0	1249	1166	4032	3949	3.7e-16	41.4
LOC111049000	FBgn0263772	45.455	22	12	0	152	87	2845	2780	3.7e-16	24.9
LOC111049000	FBgn0263772	64.103	39	14	0	825	941	3935	4051	1.22e-13	70.3
LOC111049000	FBgn0263772	64.286	14	5	0	765	806	3863	3904	1.22e-13	24.4
LOC111049000	FBgn0263772	37.143	70	44	0	1112	903	4087	3878	3.21e-11	51.9
LOC111049000	FBgn0263772	50	32	16	0	866	771	3841	3746	3.21e-11	34.5
LOC111049000	FBgn0263772	70.37	27	8	0	1161	1241	3809	3889	1.34e-08	59.3
LOC111049000	FBgn0263772	83.333	126	21	0	735	1112	3620	3997	9.11e-111	272
LOC111049000	FBgn0263772	61.224	49	19	0	1410	1556	4322	4468	9.11e-111	70.3
LOC111049000	FBgn0263772	72	25	7	0	504	578	3368	3442	9.11e-111	53.8
LOC111049000	FBgn0263772	50	36	18	0	87	194	2690	2797	9.11e-111	51.5
LOC111049000	FBgn0263772	73.077	26	7	0	1569	1646	4733	4810	9.11e-111	51.5
LOC111049000	FBgn0263772	64.286	14	5	0	1665	1706	5195	5236	9.11e-111	29
LOC111049000	FBgn0263772	71.111	45	13	0	1111	977	3996	3862	5.4e-43	82.2
LOC111049000	FBgn0263772	74.419	43	11	0	913	785	3798	3670	5.4e-43	81.3
LOC111049000	FBgn0263772	51.163	43	21	0	1532	1404	4444	4316	5.4e-43	44.6
LOC111049000	FBgn0263772	79.167	24	5	0	574	503	3438	3367	5.4e-43	38.6
LOC111049000	FBgn0263772	59.091	22	9	0	151	86	2754	2689	5.4e-43	28.6
LOC111049000	FBgn0263772	64.103	39	14	0	960	1076	3710	3826	5.63e-23	71.2
LOC111049000	FBgn0263772	66.667	27	9	0	1161	1241	3854	3934	5.63e-23	55.1
LOC111049000	FBgn0263772	40.952	105	62	0	785	1099	3670	3984	4.42e-19	90
LOC111049000	FBgn0263772	42.105	38	22	0	1405	1518	4317	4430	4.42e-19	31.8
LOC111049000	FBgn0263772	60.714	28	11	0	1057	974	3807	3724	5.97e-16	48.3
LOC111049000	FBgn0263772	64.865	37	13	0	1519	1409	4431	4321	5.97e-16	44.1
LOC111049000	FBgn0263772	50	28	14	0	1249	1166	3942	3859	5.97e-16	41.4
LOC111049000	FBgn0263772	45.455	22	12	0	152	87	2755	2690	5.97e-16	24.9
LOC111049000	FBgn0263772	64.103	39	14	0	825	941	3845	3961	1.22e-13	70.3
LOC111049000	FBgn0263772	64.286	14	5	0	765	806	3773	3814	1.22e-13	24.4
LOC111049000	FBgn0263772	37.143	70	44	0	1112	903	3997	3788	3.2e-11	51.9
LOC111049000	FBgn0263772	50	32	16	0	866	771	3751	3656	3.2e-11	34.5
LOC111049000	FBgn0263772	70.37	27	8	0	1161	1241	3719	3799	1.34e-08	59.3
LOC111049000	FBgn0263772	83.333	126	21	0	735	1112	3710	4087	9.15e-111	272
LOC111049000	FBgn0263772	61.224	49	19	0	1410	1556	4412	4558	9.15e-111	70.3
LOC111049000	FBgn0263772	72	25	7	0	504	578	3458	3532	9.15e-111	53.8
LOC111049000	FBgn0263772	50	36	18	0	87	194	2780	2887	9.15e-111	51.5
LOC111049000	FBgn0263772	73.077	26	7	0	1569	1646	4823	4900	9.15e-111	51.5
LOC111049000	FBgn0263772	64.286	14	5	0	1665	1706	5285	5326	9.15e-111	29
LOC111049000	FBgn0263772	71.111	45	13	0	1111	977	4086	3952	5.42e-43	82.2
LOC111049000	FBgn0263772	74.419	43	11	0	913	785	3888	3760	5.42e-43	81.3
LOC111049000	FBgn0263772	51.163	43	21	0	1532	1404	4534	4406	5.42e-43	44.6
LOC111049000	FBgn0263772	79.167	24	5	0	574	503	3528	3457	5.42e-43	38.6
LOC111049000	FBgn0263772	59.091	22	9	0	151	86	2844	2779	5.42e-43	28.6
LOC111049000	FBgn0263772	64.103	39	14	0	960	1076	3800	3916	5.63e-23	71.2
LOC111049000	FBgn0263772	66.667	27	9	0	1161	1241	3944	4024	5.63e-23	55.1
LOC111049000	FBgn0263772	40.952	105	62	0	785	1099	3760	4074	4.43e-19	90
LOC111049000	FBgn0263772	42.105	38	22	0	1405	1518	4407	4520	4.43e-19	31.8
LOC111049000	FBgn0263772	60.714	28	11	0	1057	974	3897	3814	5.98e-16	48.3
LOC111049000	FBgn0263772	64.865	37	13	0	1519	1409	4521	4411	5.98e-16	44.1
LOC111049000	FBgn0263772	50	28	14	0	1249	1166	4032	3949	5.98e-16	41.4
LOC111049000	FBgn0263772	45.455	22	12	0	152	87	2845	2780	5.98e-16	24.9
LOC111049000	FBgn0263772	64.103	39	14	0	825	941	3935	4051	1.22e-13	70.3
LOC111049000	FBgn0263772	64.286	14	5	0	765	806	3863	3904	1.22e-13	24.4
LOC111049000	FBgn0263772	37.143	70	44	0	1112	903	4087	3878	3.2e-11	51.9
LOC111049000	FBgn0263772	50	32	16	0	866	771	3841	3746	3.2e-11	34.5
LOC111049000	FBgn0263772	70.37	27	8	0	1161	1241	3809	3889	1.34e-08	59.3
LOC111049000	FBgn0263772	83.333	126	21	0	735	1112	3884	4261	1.04e-110	272
LOC111049000	FBgn0263772	61.224	49	19	0	1410	1556	4586	4732	1.04e-110	70.3
LOC111049000	FBgn0263772	72	25	7	0	504	578	3632	3706	1.04e-110	53.8
LOC111049000	FBgn0263772	50	36	18	0	87	194	2954	3061	1.04e-110	51.5
LOC111049000	FBgn0263772	73.077	26	7	0	1569	1646	4997	5074	1.04e-110	51.5
LOC111049000	FBgn0263772	64.286	14	5	0	1665	1706	5459	5500	1.04e-110	29
LOC111049000	FBgn0263772	71.111	45	13	0	1111	977	4260	4126	5.97e-43	82.2
LOC111049000	FBgn0263772	74.419	43	11	0	913	785	4062	3934	5.97e-43	81.3
LOC111049000	FBgn0263772	51.163	43	21	0	1532	1404	4708	4580	5.97e-43	44.6
LOC111049000	FBgn0263772	79.167	24	5	0	574	503	3702	3631	5.97e-43	38.6
LOC111049000	FBgn0263772	59.091	22	9	0	151	86	3018	2953	5.97e-43	28.6
LOC111049000	FBgn0263772	64.103	39	14	0	960	1076	3974	4090	1.68e-35	71.2
LOC111049000	FBgn0263772	59.091	44	18	0	792	923	1688	1819	1.68e-35	68.4
LOC111049000	FBgn0263772	66.667	27	9	0	1161	1241	4118	4198	1.68e-35	55.1
LOC111049000	FBgn0263772	42.105	38	22	0	1405	1518	4581	4694	1.68e-35	31.8
LOC111049000	FBgn0263772	60.714	28	11	0	1057	974	4071	3988	6.06e-22	48.3
LOC111049000	FBgn0263772	58.065	31	13	0	913	821	1809	1717	6.06e-22	46
LOC111049000	FBgn0263772	64.865	37	13	0	1519	1409	4695	4585	6.06e-22	44.1
LOC111049000	FBgn0263772	50	28	14	0	1249	1166	4206	4123	6.06e-22	41.4
LOC111049000	FBgn0263772	40.952	105	62	0	785	1099	3934	4248	7.71e-18	90
LOC111049000	FBgn0263772	70.37	27	8	0	1161	1241	3983	4063	1.31e-14	59.3
LOC111049000	FBgn0263772	56.25	32	14	0	969	1064	1730	1825	1.31e-14	47.3
LOC111049000	FBgn0263772	64.103	39	14	0	825	941	4109	4225	1.22e-13	70.3
LOC111049000	FBgn0263772	64.286	14	5	0	765	806	4037	4078	1.22e-13	24.4
LOC111049000	FBgn0263772	37.143	70	44	0	1112	903	4261	4052	3.19e-11	51.9
LOC111049000	FBgn0263772	50	32	16	0	866	771	4015	3920	3.19e-11	34.5
LOC111049000	FBgn0263772	83.333	126	21	0	735	1112	3945	4322	1.08e-110	272
LOC111049000	FBgn0263772	61.224	49	19	0	1410	1556	4647	4793	1.08e-110	70.3
LOC111049000	FBgn0263772	72	25	7	0	504	578	3693	3767	1.08e-110	53.8
LOC111049000	FBgn0263772	50	36	18	0	87	194	3015	3122	1.08e-110	51.5
LOC111049000	FBgn0263772	73.077	26	7	0	1569	1646	5058	5135	1.08e-110	51.5
LOC111049000	FBgn0263772	64.286	14	5	0	1665	1706	5520	5561	1.08e-110	29
LOC111049000	FBgn0263772	71.111	45	13	0	1111	977	4321	4187	6.17e-43	82.2
LOC111049000	FBgn0263772	74.419	43	11	0	913	785	4123	3995	6.17e-43	81.3
LOC111049000	FBgn0263772	51.163	43	21	0	1532	1404	4769	4641	6.17e-43	44.6
LOC111049000	FBgn0263772	79.167	24	5	0	574	503	3763	3692	6.17e-43	38.6
LOC111049000	FBgn0263772	59.091	22	9	0	151	86	3079	3014	6.17e-43	28.6
LOC111049000	FBgn0263772	64.103	39	14	0	960	1076	4035	4151	5.62e-23	71.2
LOC111049000	FBgn0263772	66.667	27	9	0	1161	1241	4179	4259	5.62e-23	55.1
LOC111049000	FBgn0263772	40.952	105	62	0	785	1099	3995	4309	4.57e-19	90
LOC111049000	FBgn0263772	42.105	38	22	0	1405	1518	4642	4755	4.57e-19	31.8
LOC111049000	FBgn0263772	60.714	28	11	0	1057	974	4132	4049	6.57e-16	48.3
LOC111049000	FBgn0263772	64.865	37	13	0	1519	1409	4756	4646	6.57e-16	44.1
LOC111049000	FBgn0263772	50	28	14	0	1249	1166	4267	4184	6.57e-16	41.4
LOC111049000	FBgn0263772	45.455	22	12	0	152	87	3080	3015	6.57e-16	24.9
LOC111049000	FBgn0263772	64.103	39	14	0	825	941	4170	4286	1.22e-13	70.3
LOC111049000	FBgn0263772	64.286	14	5	0	765	806	4098	4139	1.22e-13	24.4
LOC111049000	FBgn0263772	37.143	70	44	0	1112	903	4322	4113	3.19e-11	51.9
LOC111049000	FBgn0263772	50	32	16	0	866	771	4076	3981	3.19e-11	34.5
LOC111049000	FBgn0263772	70.37	27	8	0	1161	1241	4044	4124	1.34e-08	59.3
LOC111049000	FBgn0263772	83.333	126	21	0	735	1112	3884	4261	5.41e-88	272
LOC111049000	FBgn0263772	72	25	7	0	504	578	3632	3706	5.41e-88	53.8
LOC111049000	FBgn0263772	50	36	18	0	87	194	2954	3061	5.41e-88	51.5
LOC111049000	FBgn0263772	71.111	45	13	0	1111	977	4260	4126	3.21e-37	82.2
LOC111049000	FBgn0263772	74.419	43	11	0	913	785	4062	3934	3.21e-37	81.3
LOC111049000	FBgn0263772	79.167	24	5	0	574	503	3702	3631	3.21e-37	38.6
LOC111049000	FBgn0263772	59.091	22	9	0	151	86	3018	2953	3.21e-37	28.6
LOC111049000	FBgn0263772	64.103	39	14	0	960	1076	3974	4090	1.43e-33	71.2
LOC111049000	FBgn0263772	59.091	44	18	0	792	923	1688	1819	1.43e-33	68.4
LOC111049000	FBgn0263772	66.667	27	9	0	1161	1241	4118	4198	1.43e-33	55.1
LOC111049000	FBgn0263772	40.952	105	62	0	785	1099	3934	4248	7.71e-18	90
LOC111049000	FBgn0263772	60.714	28	11	0	1057	974	4071	3988	2.77e-16	48.3
LOC111049000	FBgn0263772	58.065	31	13	0	913	821	1809	1717	2.77e-16	46
LOC111049000	FBgn0263772	50	28	14	0	1249	1166	4206	4123	2.77e-16	41.4
LOC111049000	FBgn0263772	70.37	27	8	0	1161	1241	3983	4063	8.82e-15	59.3
LOC111049000	FBgn0263772	56.25	32	14	0	969	1064	1730	1825	8.82e-15	47.3
LOC111049000	FBgn0263772	64.103	39	14	0	825	941	4109	4225	1.23e-13	70.3
LOC111049000	FBgn0263772	64.286	14	5	0	765	806	4037	4078	1.23e-13	24.4
LOC111049000	FBgn0263772	37.143	70	44	0	1112	903	4261	4052	3.23e-11	51.9
LOC111049000	FBgn0263772	50	32	16	0	866	771	4015	3920	3.23e-11	34.5
LOC111049000	FBgn0263772	83.333	126	21	0	735	1112	3953	4330	5.57e-88	272
LOC111049000	FBgn0263772	72	25	7	0	504	578	3701	3775	5.57e-88	53.8
LOC111049000	FBgn0263772	50	36	18	0	87	194	3023	3130	5.57e-88	51.5
LOC111049000	FBgn0263772	71.111	45	13	0	1111	977	4329	4195	3.35e-37	82.2
LOC111049000	FBgn0263772	74.419	43	11	0	913	785	4131	4003	3.35e-37	81.3
LOC111049000	FBgn0263772	79.167	24	5	0	574	503	3771	3700	3.35e-37	38.6
LOC111049000	FBgn0263772	59.091	22	9	0	151	86	3087	3022	3.35e-37	28.6
LOC111049000	FBgn0263772	64.103	39	14	0	960	1076	4043	4159	3.75e-33	71.2
LOC111049000	FBgn0263772	73.529	34	9	0	822	923	1787	1888	3.75e-33	67
LOC111049000	FBgn0263772	66.667	27	9	0	1161	1241	4187	4267	3.75e-33	55.1
LOC111049000	FBgn0263772	70.37	27	8	0	1161	1241	4052	4132	1.16e-20	59.3
LOC111049000	FBgn0263772	56.25	32	14	0	969	1064	1799	1894	1.16e-20	47.3
LOC111049000	FBgn0263772	71.429	21	6	0	834	896	1712	1774	1.16e-20	44.1
LOC111049000	FBgn0263772	40.952	105	62	0	785	1099	4003	4317	7.71e-18	90
LOC111049000	FBgn0263772	60.714	28	11	0	1057	974	4140	4057	2.85e-16	48.3
LOC111049000	FBgn0263772	58.065	31	13	0	913	821	1878	1786	2.85e-16	46
LOC111049000	FBgn0263772	50	28	14	0	1249	1166	4275	4192	2.85e-16	41.4
LOC111049000	FBgn0263772	64.103	39	14	0	825	941	4178	4294	1.23e-13	70.3
LOC111049000	FBgn0263772	64.286	14	5	0	765	806	4106	4147	1.23e-13	24.4
LOC111049000	FBgn0263772	37.143	70	44	0	1112	903	4330	4121	3.23e-11	51.9
LOC111049000	FBgn0263772	50	32	16	0	866	771	4084	3989	3.23e-11	34.5
LOC111049000	FBgn0263772	62.963	27	10	0	1161	1241	1799	1879	2.47e-08	48.3
LOC111049000	FBgn0263772	42.308	26	15	0	954	1031	1697	1774	2.47e-08	36.3

## Sheet: tblastx_greenyellow_fly_tf.txt
	Table S3-4. Blastx results of transcription factors in greenyellow module from Flybase.
Query	Target	Percent identity	Alignment length	Number of mismatches	Number of gap opens	based position of start in query	based position of end in query	based position of start in target	based position of end in target	E-value calculated using Karlin-Altschul statistics	Bit score calculated using Karlin-Altschul statistics
MSTRG.10658	FBgn0283521	46.296	54	29	0	1719	1880	2667	2828	1.88e-13	74.4
MSTRG.10658	FBgn0283521	41.176	51	30	0	732	884	2676	2828	1.88e-09	61.1
MSTRG.10658	FBgn0283521	53.333	30	14	0	1794	1883	2991	3080	5.45e-13	47.3
MSTRG.10658	FBgn0283521	41.935	31	18	0	1722	1814	2916	3008	5.45e-13	44.1
MSTRG.10658	FBgn0283521	52.174	23	11	0	732	800	2922	2990	5.74e-09	40.5
MSTRG.10658	FBgn0283521	48.276	29	15	0	798	884	2991	3077	5.74e-09	37.3
MSTRG.10658	FBgn0283521	53.333	30	14	0	1794	1883	3052	3141	5.46e-13	47.3
MSTRG.10658	FBgn0283521	41.935	31	18	0	1722	1814	2977	3069	5.46e-13	44.1
MSTRG.10658	FBgn0283521	52.174	23	11	0	732	800	2983	3051	5.76e-09	40.5
MSTRG.10658	FBgn0283521	48.276	29	15	0	798	884	3052	3138	5.76e-09	37.3
MSTRG.10658	FBgn0283521	49.057	53	27	0	1722	1880	2449	2607	1.26e-12	71.6
MSTRG.10658	FBgn0283521	43.137	51	29	0	732	884	2455	2607	1.08e-10	65.2
MSTRG.10658	FBgn0283521	49.057	53	27	0	1722	1880	2598	2756	1.26e-12	71.6
MSTRG.10658	FBgn0283521	43.137	51	29	0	732	884	2604	2756	1.08e-10	65.2
MSTRG.10658	FBgn0283521	43.75	32	18	0	1719	1814	3310	3405	8.82e-12	46.9
MSTRG.10658	FBgn0283521	51.724	29	14	0	1794	1880	3388	3474	8.82e-12	40.5
MSTRG.10658	FBgn0283521	50	26	13	0	723	800	3310	3387	1.23e-09	43.2
MSTRG.10658	FBgn0283521	48.276	29	15	0	798	884	3388	3474	1.23e-09	36.8
MSTRG.10658	FBgn0283521	43.75	32	18	0	1719	1814	3106	3201	8.84e-12	46.9
MSTRG.10658	FBgn0283521	51.724	29	14	0	1794	1880	3184	3270	8.84e-12	40.5
MSTRG.10658	FBgn0283521	50	26	13	0	723	800	3106	3183	1.23e-09	43.2
MSTRG.10658	FBgn0283521	48.276	29	15	0	798	884	3184	3270	1.23e-09	36.8
MSTRG.10658	FBgn0283521	47.059	51	27	0	1716	1868	2646	2798	3.02e-11	67
MSTRG.10658	FBgn0283521	45.098	51	28	0	720	872	2646	2798	5.27e-10	62.9
MSTRG.10658	FBgn0283521	43.103	58	33	0	729	902	1831	2004	9.95e-10	62
MSTRG.10658	FBgn0283521	37.736	53	33	0	1722	1880	1828	1986	6.69e-09	59.3
MSTRG.10658	FBgn0283521	43.103	58	33	0	729	902	1837	2010	9.95e-10	62
MSTRG.10658	FBgn0283521	37.736	53	33	0	1722	1880	1834	1992	6.69e-09	59.3
MSTRG.10658	FBgn0283521	43.137	51	29	0	1728	1880	1984	2136	3.27e-08	57
MSTRG.10658	FBgn0283521	40	55	33	0	732	896	1984	2148	2.2e-07	54.2
MSTRG.10658	FBgn0035690	32	50	34	0	1716	1865	1962	2111	3.59e-08	43.7
MSTRG.10658	FBgn0035690	34.694	49	32	0	732	878	1164	1310	3.59e-08	37.7
MSTRG.10658	FBgn0028647	52.174	23	11	0	720	788	753	821	1.81e-07	40.5
MSTRG.10658	FBgn0028647	30.909	55	38	0	1728	1892	3042	3206	1.81e-07	39.1
MSTRG.10658	FBgn0028647	54.167	24	11	0	1716	1787	753	824	2.46e-07	45.5
MSTRG.10658	FBgn0028647	38.235	34	21	0	1797	1898	3648	3749	2.46e-07	33.6
MSTRG.10658	FBgn0022699	32	50	34	0	1716	1865	1863	2012	2.01e-07	43.2
MSTRG.10658	FBgn0022699	30.612	49	34	0	732	878	1164	1310	2.01e-07	35.4
MSTRG.10658	FBgn0270924	34.694	49	32	0	729	875	2041	2187	3.01e-07	49.6
MSTRG.10658	FBgn0270924	18.367	49	40	0	1722	1868	2209	2355	3.01e-07	28.6
MSTRG.10658	FBgn0270924	25	60	45	0	1728	1907	2044	2223	1.39e-06	40.5
MSTRG.10658	FBgn0270924	38.462	26	16	0	729	806	697	774	1.39e-06	35.4
MSTRG.10658	FBgn0045852	33.333	51	34	0	1722	1874	3514	3666	5.83e-07	40
MSTRG.10658	FBgn0045852	30.435	46	32	0	732	869	1996	2133	5.83e-07	36.3
MSTRG.10658	FBgn0045852	29.63	27	19	0	468	548	159	239	5.83e-07	23.5
MSTRG.10658	FBgn0045852	33.333	51	34	0	1722	1874	2147	2299	1.1e-06	40
MSTRG.10658	FBgn0045852	30.435	46	32	0	732	869	629	766	1.1e-06	36.3
MSTRG.10658	FBgn0283521	63.636	22	8	0	732	797	1795	1860	1.33e-06	41.8
MSTRG.10658	FBgn0283521	34.146	41	27	0	1797	1919	1873	1995	1.33e-06	33.6
MSTRG.10658	FBgn0045852	33.333	51	34	0	1722	1874	3051	3203	1.39e-06	40
MSTRG.10658	FBgn0045852	30.435	46	32	0	732	869	1533	1670	1.39e-06	36.3
MSTRG.10658	FBgn0045852	33.333	51	34	0	1722	1874	3183	3335	1.43e-06	40
MSTRG.10658	FBgn0045852	30.435	46	32	0	732	869	1665	1802	1.43e-06	36.3
MSTRG.10658	FBgn0045852	33.333	51	34	0	1722	1874	3182	3334	1.43e-06	40
MSTRG.10658	FBgn0045852	30.435	46	32	0	732	869	1664	1801	1.43e-06	36.3
MSTRG.10658	FBgn0283521	31.579	57	39	0	1728	1898	2139	2309	5.27e-06	49.6
MSTRG.10658	FBgn0283521	40	50	30	0	720	869	2041	2190	7.24e-06	49.2
MSTRG.10658	FBgn0039740	25.532	47	35	0	732	872	1093	1233	9.06e-06	37.3
MSTRG.10658	FBgn0039740	30.952	42	29	0	1749	1874	1297	1422	9.06e-06	35
MSTRG.10658	FBgn0283521	32.692	52	35	0	729	884	2035	2190	9.95e-06	48.7
LOC111057547	FBgn0035023	55.556	63	28	0	54	242	1174	1362	1.03e-29	105
LOC111057547	FBgn0035023	44.186	43	24	0	295	423	2710	2838	1.03e-29	48.3
LOC111057547	FBgn0035023	53.968	63	29	0	54	242	1174	1362	4.47e-26	102
LOC111057547	FBgn0035023	52	25	12	0	292	366	1570	1644	4.47e-26	38.2
LOC111057547	FBgn0035023	51.429	70	34	0	54	263	1174	1383	7.98e-25	111
LOC111057547	FBgn0035023	36.232	69	44	0	44	250	1164	1370	4.58e-06	49.6
LOC111057547	FBgn0035023	55.556	63	28	0	54	242	196	384	4.96e-23	105
LOC111057547	FBgn0035023	55.556	63	28	0	54	242	753	941	4.96e-23	105

## Sheet: tblastx_pink_fly_tf.txt
	Table S3-5. Blastx results of transcription factors in pink module from Flybase.
Query	Target	Percent identity	Alignment length	Number of mismatches	Number of gap opens	based position of start in query	based position of end in query	based position of start in target	based position of end in target	E-value calculated using Karlin-Altschul statistics	Bit score calculated using Karlin-Altschul statistics
MSTRG.9893	FBgn0039227	69.355	62	19	0	10	195	766	951	1.35e-24	107
MSTRG.9893	FBgn0039227	51.613	62	30	0	10	195	2116	2301	1.35e-16	80.8
MSTRG.9893	FBgn0039227	52.874	87	41	0	269	9	1025	765	5.74e-14	72.1
MSTRG.9893	FBgn0039227	40.323	62	37	0	10	195	1723	1908	9.82e-13	68
MSTRG.9893	FBgn0039227	44.118	68	38	0	219	16	975	772	6.73e-12	65.2
MSTRG.9893	FBgn0039227	44.068	59	33	0	13	189	337	513	2.98e-10	59.7
MSTRG.9893	FBgn0039227	40	55	33	0	51	215	807	971	7.74e-06	45.1
MSTRG.9893	FBgn0004656	31.148	61	42	0	13	195	868	1050	2.4e-07	50.1
MSTRG.9893	FBgn0004656	31.148	61	42	0	13	195	1258	1440	2.4e-07	50.1
MSTRG.9893	FBgn0004656	31.148	61	42	0	13	195	848	1030	2.4e-07	50.1
MSTRG.9893	FBgn0004656	31.148	61	42	0	13	195	1212	1394	2.4e-07	50.1
MSTRG.9893	FBgn0004656	31.148	61	42	0	13	195	940	1122	2.4e-07	50.1
MSTRG.9893	FBgn0004656	31.148	61	42	0	13	195	1238	1420	2.4e-07	50.1
MSTRG.9893	FBgn0004656	31.148	61	42	0	13	195	1201	1383	2.4e-07	50.1
MSTRG.9893	FBgn0004656	31.148	61	42	0	13	195	848	1030	2.4e-07	50.1
MSTRG.9893	FBgn0004656	31.148	61	42	0	13	195	1313	1495	2.4e-07	50.1
MSTRG.9893	FBgn0033155	31.481	54	37	0	13	174	2155	2316	3.29e-07	49.6
MSTRG.9893	FBgn0033155	31.481	54	37	0	13	174	2155	2316	3.29e-07	49.6
MSTRG.9893	FBgn0000541	35	60	39	0	13	192	7905	8084	1.61e-06	47.3
MSTRG.9893	FBgn0000541	35	60	39	0	13	192	7993	8172	1.61e-06	47.3
MSTRG.9893	FBgn0000541	35	60	39	0	13	192	8684	8863	1.61e-06	47.3
MSTRG.9893	FBgn0000541	35	60	39	0	13	192	8040	8219	1.61e-06	47.3
MSTRG.9893	FBgn0000541	35	60	39	0	13	192	8363	8542	1.61e-06	47.3
MSTRG.9893	FBgn0000541	35	60	39	0	13	192	8348	8527	1.61e-06	47.3
MSTRG.9893	FBgn0000541	35	60	39	0	13	192	8408	8587	1.61e-06	47.3
MSTRG.9893	FBgn0033636	32.813	64	43	0	4	195	9538	9729	1.61e-06	47.3
MSTRG.9893	FBgn0033636	32.813	64	43	0	4	195	9165	9356	1.61e-06	47.3
MSTRG.9893	FBgn0033636	32.813	64	43	0	4	195	9683	9874	1.61e-06	47.3
MSTRG.9893	FBgn0033636	32.813	64	43	0	4	195	1745	1936	1.61e-06	47.3
MSTRG.9893	FBgn0033636	32.813	64	43	0	4	195	9287	9478	1.61e-06	47.3
MSTRG.9893	FBgn0261617	33.333	54	36	0	13	174	6768	6929	7.89e-06	45.1
MSTRG.9893	FBgn0261617	33.333	54	36	0	13	174	6913	7074	7.89e-06	45.1
MSTRG.9893	FBgn0261617	33.333	54	36	0	13	174	6836	6997	7.89e-06	45.1
MSTRG.9893	FBgn0261617	33.333	54	36	0	13	174	6884	7045	7.89e-06	45.1
MSTRG.20798	FBgn0033010	31.034	58	40	0	2	175	434	261	2.64e-08	43.2
MSTRG.20798	FBgn0033010	45.455	33	18	0	287	385	158	60	2.64e-08	29
LOC111060869	FBgn0039937	87.395	119	15	0	1242	1598	662	1018	8.84e-83	269
LOC111060869	FBgn0039937	44	50	28	0	1005	1154	410	559	8.84e-83	53.8
LOC111060869	FBgn0039937	100	14	0	0	1785	1826	1331	1372	8.84e-83	34.5
LOC111060869	FBgn0039937	65.574	122	42	0	1606	1241	1026	661	5.84e-42	168
LOC111060869	FBgn0039937	73.333	15	4	0	1828	1784	1374	1330	5.84e-42	27.6
LOC111060869	FBgn0039937	42.975	121	69	0	1601	1239	1021	659	3.17e-22	104
LOC111060869	FBgn0039937	42	100	58	0	1226	1525	646	945	2.13e-17	88.1
LOC111060869	FBgn0039937	40	125	75	0	1243	1617	663	1037	2.93e-17	87.7
LOC111060869	FBgn0039937	41.463	82	48	0	1494	1249	914	669	4.36e-10	63.8
LOC111060869	FBgn0004895	62.687	67	25	0	1266	1466	445	645	3.8e-29	109
LOC111060869	FBgn0004895	41.379	29	17	0	1467	1553	670	756	3.8e-29	37.3
LOC111060869	FBgn0004895	28.205	39	28	0	2238	2354	739	855	3.8e-29	28.6
LOC111060869	FBgn0004895	62.687	67	25	0	1266	1466	487	687	4.03e-29	109
LOC111060869	FBgn0004895	41.379	29	17	0	1467	1553	712	798	4.03e-29	37.3
LOC111060869	FBgn0004895	28.205	39	28	0	2238	2354	781	897	4.03e-29	28.6
LOC111060869	FBgn0004897	56.944	72	31	0	1260	1475	899	1114	8.65e-29	103
LOC111060869	FBgn0004897	45.455	33	18	0	1467	1565	1112	1210	8.65e-29	41.8
LOC111060869	FBgn0004897	35.938	64	41	0	1466	1275	1105	914	7.62e-06	41.8
LOC111060869	FBgn0004897	47.826	23	12	0	1534	1466	1179	1111	7.62e-06	25.8
LOC111060869	FBgn0004897	56.944	72	31	0	1260	1475	406	621	8.68e-29	103
LOC111060869	FBgn0004897	45.455	33	18	0	1467	1565	619	717	8.68e-29	41.8
LOC111060869	FBgn0004897	35.938	64	41	0	1466	1275	612	421	7.7e-06	41.8
LOC111060869	FBgn0004897	47.826	23	12	0	1534	1466	686	618	7.7e-06	25.8
LOC111060869	FBgn0014143	58.571	70	29	0	1266	1475	493	702	3.72e-27	105
LOC111060869	FBgn0014143	38.235	34	21	0	1467	1568	700	801	3.72e-27	34.1
LOC111060869	FBgn0004898	51.389	72	35	0	1260	1475	137	352	9.62e-27	99.6
LOC111060869	FBgn0004898	40.625	32	19	0	1467	1562	350	445	9.62e-27	39.1
LOC111060869	FBgn0004896	57.143	70	30	0	1266	1475	596	805	1.78e-26	103
LOC111060869	FBgn0004896	41.379	29	17	0	1467	1553	803	889	1.78e-26	34.1
LOC111060869	FBgn0000659	54.286	70	32	0	1266	1475	1339	1548	1.94e-24	97.3
LOC111060869	FBgn0000659	37.5	32	20	0	1467	1562	1546	1641	1.94e-24	33.6
LOC111060869	FBgn0000659	54.286	70	32	0	1266	1475	1187	1396	1.94e-24	97.3
LOC111060869	FBgn0000659	37.5	32	20	0	1467	1562	1394	1489	1.94e-24	33.6
LOC111060869	FBgn0000659	54.286	70	32	0	1266	1475	1187	1396	1.94e-24	97.3
LOC111060869	FBgn0000659	37.5	32	20	0	1467	1562	1394	1489	1.94e-24	33.6
LOC111060869	FBgn0000659	54.286	70	32	0	1266	1475	1187	1396	1.94e-24	97.3
LOC111060869	FBgn0000659	37.5	32	20	0	1467	1562	1394	1489	1.94e-24	33.6
LOC111060869	FBgn0000659	54.286	70	32	0	1266	1475	1187	1396	1.94e-24	97.3
LOC111060869	FBgn0000659	37.5	32	20	0	1467	1562	1394	1489	1.94e-24	33.6
LOC111060869	FBgn0003430	55.714	70	31	0	1266	1475	467	676	2.15e-22	100
LOC111060869	FBgn0003430	43.75	16	9	0	1467	1514	674	721	2.15e-22	23.5
LOC111060869	FBgn0004567	55.714	70	31	0	1266	1475	896	1105	3.98e-22	97.3
LOC111060869	FBgn0004567	47.368	19	10	0	1467	1523	1103	1159	3.98e-22	25.8
LOC111060869	FBgn0031086	52.857	70	33	0	1266	1475	195	404	4.38e-20	89.5
LOC111060869	FBgn0031086	70	10	3	0	1467	1496	402	431	4.38e-20	26.7
LOC111060869	FBgn0045759	55.738	61	27	0	1266	1448	1140	1322	1.61e-17	84.9
LOC111060869	FBgn0045759	36	25	16	0	1467	1541	1353	1427	1.61e-17	22.6
LOC111060869	FBgn0015396	50.746	67	33	0	1263	1463	1574	1774	5.53e-17	86.8
LOC111060869	FBgn0029504	49.254	67	34	0	1266	1466	2490	2690	3.72e-16	84
LOC111060869	FBgn0029504	49.254	67	34	0	1266	1466	2232	2432	3.72e-16	84
LOC111060869	FBgn0029504	49.254	67	34	0	1266	1466	2285	2485	3.72e-16	84
LOC111060869	FBgn0029504	49.254	67	34	0	1266	1466	2327	2527	3.72e-16	84
LOC111060869	FBgn0036134	53.846	39	18	0	1266	1382	1663	1779	1.25e-15	55.1
LOC111060869	FBgn0036134	52.941	34	16	0	1374	1475	1774	1875	1.25e-15	46
LOC111060869	FBgn0036134	53.846	39	18	0	1266	1382	1582	1698	1.25e-15	55.1
LOC111060869	FBgn0036134	52.941	34	16	0	1374	1475	1693	1794	1.25e-15	46
LOC111060869	FBgn0036134	53.846	39	18	0	1266	1382	1579	1695	1.25e-15	55.1
LOC111060869	FBgn0036134	52.941	34	16	0	1374	1475	1690	1791	1.25e-15	46
LOC111060869	FBgn0036134	53.846	39	18	0	1266	1382	1564	1680	1.25e-15	55.1
LOC111060869	FBgn0036134	52.941	34	16	0	1374	1475	1675	1776	1.25e-15	46
LOC111060869	FBgn0036134	53.846	39	18	0	1266	1382	1538	1654	1.25e-15	55.1
LOC111060869	FBgn0036134	52.941	34	16	0	1374	1475	1649	1750	1.25e-15	46
LOC111060869	FBgn0036134	53.846	39	18	0	1266	1382	1582	1698	1.25e-15	55.1
LOC111060869	FBgn0036134	52.941	34	16	0	1374	1475	1693	1794	1.25e-15	46
LOC111060869	FBgn0036134	53.846	39	18	0	1266	1382	1582	1698	1.25e-15	55.1
LOC111060869	FBgn0036134	52.941	34	16	0	1374	1475	1693	1794	1.25e-15	46
LOC111060869	FBgn0036134	53.846	39	18	0	1266	1382	1460	1576	1.25e-15	55.1
LOC111060869	FBgn0036134	52.941	34	16	0	1374	1475	1571	1672	1.25e-15	46
LOC111060869	FBgn0262477	38.806	67	41	0	1248	1448	1806	2006	4.36e-14	77.1
LOC111060869	FBgn0038197	47.059	34	18	0	1395	1496	1234	1335	7.06e-14	49.6
LOC111060869	FBgn0038197	47.368	38	20	0	1278	1391	1102	1215	7.06e-14	45.5
LOC111060869	FBgn0038197	47.059	34	18	0	1395	1496	976	1077	7.07e-14	49.6
LOC111060869	FBgn0038197	47.368	38	20	0	1278	1391	844	957	7.07e-14	45.5
LOC111060869	FBgn0038197	47.059	34	18	0	1395	1496	843	944	7.08e-14	49.6
LOC111060869	FBgn0038197	47.368	38	20	0	1278	1391	711	824	7.08e-14	45.5
LOC111060869	FBgn0038197	47.059	34	18	0	1395	1496	843	944	7.08e-14	49.6
LOC111060869	FBgn0038197	47.368	38	20	0	1278	1391	711	824	7.08e-14	45.5
LOC111060869	FBgn0038197	47.059	34	18	0	1395	1496	718	819	7.08e-14	49.6
LOC111060869	FBgn0038197	47.368	38	20	0	1278	1391	586	699	7.08e-14	45.5
LOC111060869	FBgn0262477	40.299	67	40	0	1248	1448	2403	2603	2.93e-13	74.4
LOC111060869	FBgn0264954	47.273	55	29	0	1326	1490	1496	1660	4.03e-13	73.9
LOC111060869	FBgn0262477	32.692	52	35	0	1248	1403	1806	1961	1.97e-07	50.1
LOC111060869	FBgn0262477	60	15	6	0	1404	1448	2334	2378	1.97e-07	29.9
LOC111060869	FBgn0052006	58.065	31	13	0	1398	1490	641	733	5.99e-06	50.1
LOC111058124	FBgn0003277	52.273	132	63	0	2644	3039	2626	3021	6.11e-110	165
LOC111058124	FBgn0003277	51.087	92	45	0	1207	1482	1342	1617	6.11e-110	115
LOC111058124	FBgn0003277	39.286	84	51	0	1681	1932	1777	2028	6.11e-110	76.7
LOC111058124	FBgn0003277	34.286	70	46	0	145	354	496	705	6.11e-110	59.7
LOC111058124	FBgn0003277	53.125	32	15	0	1573	1668	1672	1767	6.11e-110	51
LOC111058124	FBgn0003277	20.879	91	72	0	2164	2436	2197	2469	6.11e-110	42.3
LOC111058124	FBgn0003277	70	20	6	0	1978	2037	2065	2124	6.11e-110	34.5
LOC111058124	FBgn0003277	53.333	75	35	0	3038	2814	3020	2796	7.28e-22	74.4
LOC111058124	FBgn0003277	56.757	37	16	0	1385	1275	1520	1410	7.28e-22	40.9
LOC111058124	FBgn0003277	80	15	3	0	1760	1716	1856	1812	7.28e-22	28.1
LOC111058124	FBgn0003277	51.724	29	14	0	1655	1569	1754	1668	7.28e-22	28.1
LOC111058124	FBgn0003277	37.778	45	28	0	278	144	629	495	7.28e-22	27.2
LOC111058124	FBgn0003277	24.242	132	100	0	3036	2641	3018	2623	6.25e-13	57
LOC111058124	FBgn0003277	27.778	54	39	0	1419	1258	1554	1393	6.25e-13	39.6
LOC111058124	FBgn0003277	50	16	8	0	1762	1715	1858	1811	6.25e-13	26.7
LOC111057530	FBgn0001148	87.097	124	16	0	157	528	182	553	2.38e-121	265
LOC111057530	FBgn0001148	58.156	141	59	0	529	951	551	973	2.38e-121	188
LOC111057530	FBgn0001148	68.067	119	38	0	515	159	540	184	1.23e-54	175
LOC111057530	FBgn0001148	31.707	123	84	0	906	538	928	560	1.23e-54	56.1
LOC111057530	FBgn0001148	44.538	119	66	0	513	157	538	182	8.26e-34	105
LOC111057530	FBgn0001148	62.5	32	12	0	797	702	819	724	8.26e-34	35.4
LOC111057530	FBgn0001148	50	24	12	0	593	522	615	544	8.26e-34	29
LOC111057530	FBgn0001148	52.174	23	11	0	914	846	936	868	8.26e-34	27.6
LOC111057530	FBgn0001148	43.023	86	49	0	159	416	184	441	1.47e-23	90.9
LOC111057530	FBgn0001148	35.714	42	27	0	687	812	709	834	1.47e-23	33.1
LOC111057530	FBgn0001148	46.667	30	16	0	601	690	611	700	1.47e-23	30.9
LOC111057530	FBgn0001148	42.708	96	55	0	445	158	470	183	7.15e-13	72.5
LOC111057530	FBgn0001148	51.852	54	26	0	146	307	171	332	7.15e-09	59.3
LOC111057530	FBgn0001147	82.645	121	21	0	169	531	336	698	9.5e-118	251
LOC111057530	FBgn0001147	84.81	79	12	0	652	888	804	1040	9.5e-118	160
LOC111057530	FBgn0001147	65.625	32	11	0	559	654	714	809	9.5e-118	50.6
LOC111057530	FBgn0001147	65.455	110	38	0	515	186	682	353	1.86e-48	151
LOC111057530	FBgn0001147	41.25	80	47	0	891	652	1043	804	1.86e-48	65.2
LOC111057530	FBgn0001147	44.348	115	64	0	531	187	698	354	1.17e-28	112
LOC111057530	FBgn0001147	67.647	34	11	0	797	696	949	848	1.17e-28	38.2
LOC111057530	FBgn0001147	43.077	65	37	0	201	395	368	562	1.05e-23	62
LOC111057530	FBgn0001147	38.462	78	48	0	650	883	802	1035	1.05e-23	53.3
LOC111057530	FBgn0001147	31.25	32	22	0	555	650	710	805	1.05e-23	24
LOC111057530	FBgn0001147	47.368	19	10	0	477	533	644	700	1.05e-23	23.1
LOC111057530	FBgn0001147	42.424	66	38	0	612	809	764	961	3.81e-14	55.1
LOC111057530	FBgn0001147	43.333	60	34	0	182	361	349	528	3.81e-14	46.4
LOC111057530	FBgn0003145	85.849	106	15	0	214	531	377	694	2.67e-108	232
LOC111057530	FBgn0003145	77.381	84	19	0	649	900	869	1120	2.67e-108	155
LOC111057530	FBgn0003145	72.727	22	6	0	529	594	689	754	2.67e-108	42.8
LOC111057530	FBgn0003145	67.327	101	33	0	515	213	678	376	6.04e-60	154
LOC111057530	FBgn0003145	45.57	79	43	0	891	655	1111	875	6.04e-60	84.9
LOC111057530	FBgn0003145	61.905	21	8	0	593	531	753	691	6.04e-60	28.6
LOC111057530	FBgn0003145	43.396	106	60	0	531	214	694	377	1.77e-19	88.1
LOC111057530	FBgn0003145	54.545	33	15	0	794	696	1014	916	1.77e-19	27.2
LOC111057530	FBgn0003145	76.923	13	3	0	890	852	1110	1072	1.77e-19	26.7
LOC111057530	FBgn0003145	39.13	69	42	0	213	419	376	582	5.08e-16	62.5
LOC111057530	FBgn0003145	32.584	89	60	0	605	871	825	1091	5.08e-16	45.5
LOC111057530	FBgn0003145	30.233	43	30	0	926	1054	1875	2003	5.08e-16	22.1
LOC111057530	FBgn0003145	85.849	106	15	0	214	531	248	565	2.67e-108	232
LOC111057530	FBgn0003145	77.381	84	19	0	649	900	740	991	2.67e-108	155
LOC111057530	FBgn0003145	72.727	22	6	0	529	594	560	625	2.67e-108	42.8
LOC111057530	FBgn0003145	67.327	101	33	0	515	213	549	247	6.05e-60	154
LOC111057530	FBgn0003145	45.57	79	43	0	891	655	982	746	6.05e-60	84.9
LOC111057530	FBgn0003145	61.905	21	8	0	593	531	624	562	6.05e-60	28.6
LOC111057530	FBgn0003145	43.396	106	60	0	531	214	565	248	1.6e-19	88.1
LOC111057530	FBgn0003145	54.545	33	15	0	794	696	885	787	1.6e-19	27.2
LOC111057530	FBgn0003145	76.923	13	3	0	890	852	981	943	1.6e-19	26.7
LOC111057530	FBgn0003145	39.13	69	42	0	213	419	247	453	4.58e-16	62.5
LOC111057530	FBgn0003145	32.584	89	60	0	605	871	696	962	4.58e-16	45.5
LOC111057530	FBgn0003145	30.233	43	30	0	926	1054	1746	1874	4.58e-16	22.1
LOC111057530	FBgn0019650	62.617	107	40	0	214	534	612	932	2.32e-66	166
LOC111057530	FBgn0019650	49.383	81	41	0	649	891	1254	1496	2.32e-66	104
LOC111057530	FBgn0019650	50	20	10	0	532	591	927	986	2.32e-66	29.5
LOC111057530	FBgn0019650	48.077	104	54	0	524	213	922	611	2.17e-18	90.9
LOC111057530	FBgn0005558	61.404	114	44	0	211	552	620	961	4.79e-66	168
LOC111057530	FBgn0005558	50	80	40	0	652	891	1682	1921	4.79e-66	100
LOC111057530	FBgn0005558	52.381	21	10	0	529	591	935	997	4.79e-66	31.3
LOC111057530	FBgn0005558	56.701	97	42	0	515	225	924	634	1.18e-25	111
LOC111057530	FBgn0005558	34.615	52	34	0	861	706	1891	1736	1.18e-25	30.4
LOC111057530	FBgn0005558	50	16	8	0	1200	1153	3002	2955	1.18e-25	22.6
LOC111057530	FBgn0005558	63.303	109	40	0	226	552	207	533	1.74e-65	166
LOC111057530	FBgn0005558	50	80	40	0	652	891	1254	1493	1.74e-65	100
LOC111057530	FBgn0005558	52.381	21	10	0	529	591	507	569	1.74e-65	31.3
LOC111057530	FBgn0005558	56.701	97	42	0	515	225	496	206	8.95e-26	111
LOC111057530	FBgn0005558	34.615	52	34	0	861	706	1463	1308	8.95e-26	30.4
LOC111057530	FBgn0005558	50	16	8	0	1200	1153	2574	2527	8.95e-26	22.6
LOC111057530	FBgn0005558	63.303	109	40	0	226	552	255	581	1.8e-65	166
LOC111057530	FBgn0005558	50	80	40	0	652	891	1302	1541	1.8e-65	100
LOC111057530	FBgn0005558	52.381	21	10	0	529	591	555	617	1.8e-65	31.3
LOC111057530	FBgn0005558	56.701	97	42	0	515	225	544	254	9.24e-26	111
LOC111057530	FBgn0005558	34.615	52	34	0	861	706	1511	1356	9.24e-26	30.4
LOC111057530	FBgn0005558	50	16	8	0	1200	1153	2622	2575	9.24e-26	22.6
LOC111057530	FBgn0005558	63.303	109	40	0	226	552	815	1141	2.56e-65	166
LOC111057530	FBgn0005558	50	80	40	0	652	891	1862	2101	2.56e-65	100
LOC111057530	FBgn0005558	52.381	21	10	0	529	591	1115	1177	2.56e-65	31.3
LOC111057530	FBgn0005558	56.701	97	42	0	515	225	1104	814	1.3e-25	111
LOC111057530	FBgn0005558	34.615	52	34	0	861	706	2071	1916	1.3e-25	30.4
LOC111057530	FBgn0005558	50	16	8	0	1200	1153	3182	3135	1.3e-25	22.6
LOC111057530	FBgn0019650	62.617	107	40	0	214	534	612	932	6.27e-58	166
LOC111057530	FBgn0019650	43.75	64	36	0	649	840	1254	1445	6.27e-58	72.1
LOC111057530	FBgn0019650	50	20	10	0	532	591	927	986	6.27e-58	29.5
LOC111057530	FBgn0019650	64.286	14	5	0	850	891	1443	1484	6.27e-58	28.6
LOC111057530	FBgn0019650	48.077	104	54	0	524	213	922	611	2.17e-18	90.9
LOC111057530	FBgn0003129	71.154	104	30	0	220	531	699	1010	3.24e-51	183
LOC111057530	FBgn0003129	70	20	6	0	532	591	1008	1067	3.24e-51	36.8
LOC111057530	FBgn0003129	54.464	112	51	0	551	216	1030	695	1.25e-27	121
LOC111057530	FBgn0003129	37.5	112	70	0	552	217	1031	696	2.17e-14	77.6
LOC111057530	FBgn0003129	39.726	73	44	0	201	419	680	898	4.81e-08	56.5
LOC111057530	FBgn0003129	40.506	79	47	0	212	448	691	927	7.74e-06	49.2
LOC111057530	FBgn0005561	68.868	106	33	0	214	531	815	1132	4.98e-49	179
LOC111057530	FBgn0005561	42.424	33	19	0	532	630	1130	1228	4.98e-49	33.6
LOC111057530	FBgn0005561	57.843	102	43	0	518	213	1119	814	3.79e-25	113
LOC111057530	FBgn0005561	68.868	106	33	0	214	531	629	946	4.99e-49	179
LOC111057530	FBgn0005561	42.424	33	19	0	532	630	944	1042	4.99e-49	33.6
LOC111057530	FBgn0005561	57.843	102	43	0	518	213	933	628	3.79e-25	113
LOC111057530	FBgn0005561	68.868	106	33	0	214	531	815	1132	4.99e-49	179
LOC111057530	FBgn0005561	42.424	33	19	0	532	630	1130	1228	4.99e-49	33.6
LOC111057530	FBgn0005561	57.843	102	43	0	518	213	1119	814	3.79e-25	113
LOC111057530	FBgn0005561	68.868	106	33	0	214	531	815	1132	4.99e-49	179
LOC111057530	FBgn0005561	42.424	33	19	0	532	630	1130	1228	4.99e-49	33.6
LOC111057530	FBgn0005561	57.843	102	43	0	518	213	1119	814	3.79e-25	113
LOC111057530	FBgn0005561	68.868	106	33	0	214	531	815	1132	5.01e-49	179
LOC111057530	FBgn0005561	42.424	33	19	0	532	630	1130	1228	5.01e-49	33.6
LOC111057530	FBgn0005561	57.843	102	43	0	518	213	1119	814	3.79e-25	113
LOC111057530	FBgn0005561	68.868	106	33	0	214	531	815	1132	5.01e-49	179
LOC111057530	FBgn0005561	42.424	33	19	0	532	630	1130	1228	5.01e-49	33.6
LOC111057530	FBgn0005561	57.843	102	43	0	518	213	1119	814	3.79e-25	113
LOC111057530	FBgn0005561	69.231	104	32	0	220	531	440	751	3.31e-48	176
LOC111057530	FBgn0005561	42.424	33	19	0	532	630	749	847	3.31e-48	33.6
LOC111057530	FBgn0005561	58	100	42	0	518	219	738	439	9.82e-25	111
LOC111057530	FBgn0003130	67.073	82	27	0	190	435	832	1077	1.88e-44	135
LOC111057530	FBgn0003130	47.368	38	20	0	418	531	1063	1176	1.88e-44	45.5
LOC111057530	FBgn0003130	44	25	14	0	523	597	1165	1239	1.88e-44	35
LOC111057530	FBgn0003130	61.765	68	26	0	428	225	1070	867	1.79e-21	96.8
LOC111057530	FBgn0003130	36.842	38	24	0	530	417	1175	1062	1.79e-21	23.5
LOC111057530	FBgn0003130	36	75	48	0	429	205	1071	847	6.61e-08	56.1
LOC111057530	FBgn0003130	67.073	82	27	0	190	435	694	939	1.88e-44	135
LOC111057530	FBgn0003130	47.368	38	20	0	418	531	925	1038	1.88e-44	45.5
LOC111057530	FBgn0003130	44	25	14	0	523	597	1027	1101	1.88e-44	35
LOC111057530	FBgn0003130	61.765	68	26	0	428	225	932	729	1.79e-21	96.8
LOC111057530	FBgn0003130	36.842	38	24	0	530	417	1037	924	1.79e-21	23.5
LOC111057530	FBgn0003130	36	75	48	0	429	205	933	709	6.61e-08	56.1
LOC111057530	FBgn0000625	62.712	59	22	0	712	888	1375	1551	6.74e-37	91.3
LOC111057530	FBgn0000625	66.667	42	14	0	406	531	805	930	6.74e-37	76.2
LOC111057530	FBgn0000625	52	25	12	0	532	606	928	1002	6.74e-37	34.1
LOC111057530	FBgn0000625	53.846	39	18	0	521	405	920	804	6.29e-13	47.8
LOC111057530	FBgn0000625	38.776	49	30	0	873	727	1536	1390	6.29e-13	46.4
LOC111057530	FBgn0000625	60	20	8	0	590	531	986	927	6.29e-13	25.4
LOC111057530	FBgn0000625	62.712	59	22	0	712	888	1442	1618	7.1e-37	91.3
LOC111057530	FBgn0000625	66.667	42	14	0	406	531	872	997	7.1e-37	76.2
LOC111057530	FBgn0000625	52	25	12	0	532	606	995	1069	7.1e-37	34.1
LOC111057530	FBgn0000625	53.846	39	18	0	521	405	987	871	6.61e-13	47.8
LOC111057530	FBgn0000625	38.776	49	30	0	873	727	1603	1457	6.61e-13	46.4
LOC111057530	FBgn0000625	60	20	8	0	590	531	1053	994	6.61e-13	25.4
LOC111057530	FBgn0000625	62.712	59	22	0	712	888	1442	1618	9.66e-37	91.3
LOC111057530	FBgn0000625	66.667	42	14	0	406	531	872	997	9.66e-37	76.2
LOC111057530	FBgn0000625	52	25	12	0	532	606	995	1069	9.66e-37	34.1
LOC111057530	FBgn0000625	53.846	39	18	0	521	405	987	871	8.89e-13	47.8
LOC111057530	FBgn0000625	38.776	49	30	0	873	727	1603	1457	8.89e-13	46.4
LOC111057530	FBgn0000625	60	20	8	0	590	531	1053	994	8.89e-13	25.4
LOC111057530	FBgn0036285	62.712	59	22	0	712	888	1502	1678	1.06e-36	90.9
LOC111057530	FBgn0036285	66.667	42	14	0	406	531	863	988	1.06e-36	75.8
LOC111057530	FBgn0036285	52	25	12	0	532	606	986	1060	1.06e-36	34.1
LOC111057530	FBgn0036285	55.263	38	17	0	518	405	975	862	2.71e-08	46
LOC111057530	FBgn0036285	60.345	58	23	0	884	711	1674	1501	2.71e-08	31.3
LOC111057530	FBgn0036285	45.833	24	13	0	590	519	1044	973	2.71e-08	25.8
LOC111057530	FBgn0036285	66.667	42	14	0	406	531	863	988	1.08e-29	75.8
LOC111057530	FBgn0036285	59.574	47	19	0	712	852	1502	1642	1.08e-29	67
LOC111057530	FBgn0036285	52	25	12	0	532	606	986	1060	1.08e-29	34.1
LOC111057530	FBgn0036285	55.263	38	17	0	518	405	975	862	3.38e-07	46
LOC111057530	FBgn0036285	45.833	24	13	0	590	519	1044	973	3.38e-07	25.8
LOC111057530	FBgn0000061	77.419	62	14	0	706	891	654	839	1.06e-25	115
LOC111057530	FBgn0023489	74.603	63	16	0	703	891	523	711	3.5e-24	110
LOC111057530	FBgn0085369	72.581	62	17	0	703	888	731	916	6.6e-24	109
LOC111057530	FBgn0085369	72.581	62	17	0	703	888	731	916	6.6e-24	109
LOC111057530	FBgn0020617	59.74	77	31	0	673	903	1928	2158	6.6e-24	109
LOC111057530	FBgn0020617	40.385	52	31	0	867	712	2122	1967	2.17e-06	51
LOC111057530	FBgn0025334	70.968	62	18	0	706	891	453	638	9.07e-24	108
LOC111057530	FBgn0008636	70.492	61	18	0	709	891	773	955	3.56e-23	105
LOC111057530	FBgn0008636	48.148	27	14	0	610	690	413	493	3.56e-23	26.3
LOC111057530	FBgn0008636	35.938	64	41	0	939	748	1003	812	2.17e-06	51
LOC111057530	FBgn0030058	54.878	82	37	0	706	951	218	463	8.38e-23	105
LOC111057530	FBgn0030058	54.878	82	37	0	706	951	218	463	8.38e-23	105
LOC111057530	FBgn0004102	58.904	73	30	0	709	927	800	1018	2.17e-22	104
LOC111057530	FBgn0004102	34.286	35	23	0	1057	953	1115	1011	9.92e-09	33.6
LOC111057530	FBgn0004102	50	26	13	0	923	846	1014	937	9.92e-09	33.6
LOC111057530	FBgn0004102	90.909	11	1	0	740	708	831	799	9.92e-09	26.3
LOC111057530	FBgn0004102	58.904	73	30	0	709	927	488	706	2.17e-22	104
LOC111057530	FBgn0004102	34.286	35	23	0	1057	953	803	699	9.96e-09	33.6
LOC111057530	FBgn0004102	50	26	13	0	923	846	702	625	9.96e-09	33.6
LOC111057530	FBgn0004102	90.909	11	1	0	740	708	519	487	9.96e-09	26.3
LOC111057530	FBgn0004102	58.904	73	30	0	709	927	721	939	2.17e-22	104
LOC111057530	FBgn0004102	34.286	35	23	0	1057	953	1036	932	9.93e-09	33.6
LOC111057530	FBgn0004102	50	26	13	0	923	846	935	858	9.93e-09	33.6
LOC111057530	FBgn0004102	90.909	11	1	0	740	708	752	720	9.93e-09	26.3
LOC111057530	FBgn0004102	58.904	73	30	0	709	927	1020	1238	2.17e-22	104
LOC111057530	FBgn0004102	34.286	35	23	0	1057	953	1335	1231	9.89e-09	33.6
LOC111057530	FBgn0004102	50	26	13	0	923	846	1234	1157	9.89e-09	33.6
LOC111057530	FBgn0004102	90.909	11	1	0	740	708	1051	1019	9.89e-09	26.3
LOC111057530	FBgn0004102	58.904	73	30	0	709	927	1002	1220	2.17e-22	104
LOC111057530	FBgn0004102	34.286	35	23	0	1057	953	1317	1213	9.89e-09	33.6
LOC111057530	FBgn0004102	50	26	13	0	923	846	1216	1139	9.89e-09	33.6
LOC111057530	FBgn0004102	90.909	11	1	0	740	708	1033	1001	9.89e-09	26.3
LOC111057530	FBgn0011701	53.086	81	38	0	667	909	1167	1409	7.74e-22	102
LOC111057530	FBgn0085396	67.742	62	20	0	712	897	237	422	1.06e-21	101
LOC111057530	FBgn0085396	67.742	62	20	0	712	897	845	1030	1.06e-21	101
LOC111057530	FBgn0052532	67.797	59	19	0	715	891	2587	2763	2.01e-21	100
LOC111057530	FBgn0052532	67.797	59	19	0	715	891	2837	3013	2.01e-21	100
LOC111057530	FBgn0052532	67.797	59	19	0	715	891	2837	3013	2.01e-21	100
LOC111057530	FBgn0034821	60.938	64	25	0	709	900	640	831	4.81e-20	96.4
LOC111057530	FBgn0020912	62.295	61	23	0	709	891	1865	2047	9.07e-20	95.5
LOC111057530	FBgn0020912	62.295	61	23	0	709	891	1880	2062	9.07e-20	95.5
LOC111057530	FBgn0020912	62.295	61	23	0	709	891	1865	2047	9.07e-20	95.5
LOC111057530	FBgn0015524	59.677	62	25	0	706	891	1201	1386	1.25e-19	95
LOC111057530	FBgn0015524	59.677	62	25	0	706	891	1201	1386	1.25e-19	95
LOC111057530	FBgn0015524	59.677	62	25	0	706	891	692	877	1.25e-19	95
LOC111057530	FBgn0015524	59.677	62	25	0	706	891	692	877	1.25e-19	95
LOC111057530	FBgn0263512	62.295	61	23	0	706	888	900	1082	4.44e-19	93.2
LOC111057530	FBgn0263512	45.652	46	25	0	867	730	1061	924	4.1e-06	50.1
LOC111057530	FBgn0263512	62.295	61	23	0	706	888	900	1082	4.44e-19	93.2
LOC111057530	FBgn0263512	45.652	46	25	0	867	730	1061	924	4.1e-06	50.1
LOC111057530	FBgn0015524	44.706	85	47	0	637	891	1111	1365	4.44e-19	93.2
LOC111057530	FBgn0015524	44.706	85	47	0	637	891	602	856	4.44e-19	93.2
LOC111057530	FBgn0015524	44.706	85	47	0	637	891	602	856	4.44e-19	93.2
LOC111057530	FBgn0015524	44.706	85	47	0	637	891	1111	1365	4.44e-19	93.2
LOC111057530	FBgn0010323	55.072	69	31	0	700	906	1308	1514	4.44e-19	93.2
LOC111057530	FBgn0010323	55.072	69	31	0	700	906	1308	1514	4.44e-19	93.2
LOC111057530	FBgn0263511	57.576	66	28	0	691	888	1451	1648	1.58e-18	91.3
LOC111057530	FBgn0263511	57.576	66	28	0	691	888	1451	1648	1.58e-18	91.3
LOC111057530	FBgn0024184	55.385	65	29	0	712	906	1086	1280	4.1e-18	90
LOC111057530	FBgn0024184	55.385	65	29	0	712	906	1086	1280	4.1e-18	90
LOC111057530	FBgn0026058	53.846	65	30	0	712	906	526	720	5.2e-17	86.3
LOC111057530	FBgn0000157	38.202	89	55	0	709	975	979	1245	8.88e-16	79.9
LOC111057530	FBgn0000157	44.444	18	10	0	1114	1167	1489	1542	8.88e-16	27.2
LOC111057530	FBgn0000157	38.202	89	55	0	709	975	979	1245	9.18e-16	79.9
LOC111057530	FBgn0000157	44.444	18	10	0	1114	1167	1564	1617	9.18e-16	27.2
LOC111057530	FBgn0000157	38.202	89	55	0	709	975	979	1245	1.26e-15	79.9
LOC111057530	FBgn0000157	44.444	18	10	0	1114	1167	1489	1542	1.26e-15	27.2
LOC111057530	FBgn0004854	41.667	72	42	0	676	891	1428	1643	8.38e-15	79
LOC111057530	FBgn0004854	41.667	72	42	0	676	891	1388	1603	8.38e-15	79
LOC111057530	FBgn0024321	35.417	96	62	0	610	897	1553	1840	2.99e-14	77.1
LOC111057530	FBgn0024321	35.417	96	62	0	610	897	1635	1922	2.99e-14	77.1
LOC111057530	FBgn0024321	35.417	96	62	0	610	897	1818	2105	2.99e-14	77.1
LOC111057530	FBgn0024321	35.417	96	62	0	610	897	1491	1778	2.99e-14	77.1
LOC111057530	FBgn0085396	68.085	47	15	0	712	852	237	377	4.1e-14	76.7
LOC111057530	FBgn0011758	44.444	63	35	0	703	891	1104	1292	7.74e-14	75.8
LOC111057530	FBgn0011758	44.444	63	35	0	703	891	1099	1287	7.74e-14	75.8
LOC111057530	FBgn0024184	56.25	48	21	0	712	855	1086	1229	9.14e-14	65.7
LOC111057530	FBgn0024184	50	18	9	0	853	906	1231	1284	9.14e-14	28.6
LOC111057530	FBgn0004054	41.667	72	42	0	712	927	191	406	4.81e-12	69.8
LOC111057530	FBgn0004054	41.667	72	42	0	712	927	186	401	4.81e-12	69.8
LOC111057530	FBgn0015561	45.763	59	32	0	712	888	1081	1257	9.07e-12	68.9
LOC111057530	FBgn0002941	48.333	60	31	0	712	891	1954	2133	1.71e-11	68
LOC111057530	FBgn0002941	48.333	60	31	0	712	891	1954	2133	1.71e-11	68
LOC111057530	FBgn0038592	54.237	59	27	0	712	888	1291	1467	3.23e-11	67
LOC111057530	FBgn0000577	34.848	66	43	0	715	912	1573	1770	2.17e-10	64.3
LOC111057530	FBgn0000577	34.848	66	43	0	715	912	1900	2097	2.17e-10	64.3
LOC111057530	FBgn0003267	46.429	56	30	0	712	879	634	801	2.17e-10	64.3
LOC111057530	FBgn0003267	46.429	56	30	0	712	879	607	774	2.17e-10	64.3
LOC111057530	FBgn0000576	43.75	64	36	0	697	888	1470	1661	2.17e-10	64.3
LOC111057530	FBgn0041156	41.538	65	38	0	712	906	1492	1686	2.99e-10	63.8
LOC111057530	FBgn0025776	40.909	66	39	0	718	915	742	939	4.1e-10	63.4
LOC111057530	FBgn0054031	41.935	62	36	0	718	903	421	606	4.1e-10	63.4
LOC111057530	FBgn0000492	40	60	36	0	709	888	1505	1684	4.1e-10	63.4
LOC111057530	FBgn0008651	36.25	80	51	0	709	948	911	1150	4.1e-10	63.4
LOC111057530	FBgn0004053	41.538	65	38	0	712	906	311	505	4.1e-10	63.4
LOC111057530	FBgn0034520	36.508	63	40	0	712	900	334	522	5.64e-10	62.9
LOC111057530	FBgn0034520	36.508	63	40	0	712	900	334	522	5.64e-10	62.9
LOC111057530	FBgn0008651	41.935	62	36	0	709	894	911	1096	5.64e-10	62.9
LOC111057530	FBgn0011278	40	65	39	0	700	894	1486	1680	5.64e-10	62.9
LOC111057530	FBgn0030408	42.623	61	35	0	709	891	833	1015	7.74e-10	62.5
LOC111057530	FBgn0013751	43.077	65	37	0	706	900	969	1163	7.74e-10	62.5
LOC111057530	FBgn0013751	43.077	65	37	0	706	900	969	1163	7.74e-10	62.5
LOC111057530	FBgn0013751	43.077	65	37	0	706	900	969	1163	7.74e-10	62.5
LOC111057530	FBgn0013751	43.077	65	37	0	706	900	969	1163	7.74e-10	62.5
LOC111057530	FBgn0004863	41.667	60	35	0	712	891	918	1097	1.06e-09	62
LOC111057530	FBgn0000529	38.235	68	42	0	712	915	955	1158	1.46e-09	61.6
LOC111057530	FBgn0000529	38.235	68	42	0	712	915	955	1158	1.46e-09	61.6
LOC111057530	FBgn0008646	45	60	33	0	709	888	1295	1474	1.46e-09	61.6
LOC111057530	FBgn0264005	33.766	77	51	0	673	903	1794	2024	2.01e-09	61.1
LOC111057530	FBgn0264005	33.766	77	51	0	673	903	1794	2024	2.01e-09	61.1
LOC111057530	FBgn0264005	33.766	77	51	0	673	903	1794	2024	2.01e-09	61.1
LOC111057530	FBgn0001269	34.328	67	44	0	712	912	1676	1876	2.01e-09	61.1
LOC111057530	FBgn0001269	34.328	67	44	0	712	912	1676	1876	2.01e-09	61.1
LOC111057530	FBgn0001269	34.328	67	44	0	712	912	2819	3019	2.01e-09	61.1
LOC111057530	FBgn0000606	43.077	65	37	0	697	891	286	480	2.01e-09	61.1
LOC111057530	FBgn0003944	38.806	67	41	0	715	915	1744	1944	2.01e-09	61.1
LOC111057530	FBgn0003944	38.806	67	41	0	715	915	1819	2019	2.01e-09	61.1
LOC111057530	FBgn0003944	38.806	67	41	0	715	915	1768	1968	2.01e-09	61.1
LOC111057530	FBgn0003944	38.806	67	41	0	715	915	1795	1995	2.01e-09	61.1
LOC111057530	FBgn0003944	38.806	67	41	0	715	915	1717	1917	2.01e-09	61.1
LOC111057530	FBgn0003944	38.806	67	41	0	715	915	1846	2046	2.01e-09	61.1
LOC111057530	FBgn0000166	39.437	71	43	0	679	891	448	660	2.01e-09	61.1
LOC111057530	FBgn0000166	39.437	71	43	0	679	891	470	682	2.01e-09	61.1
LOC111057530	FBgn0040318	40	60	36	0	712	891	1998	2177	2.76e-09	60.6
LOC111057530	FBgn0026411	37.333	75	47	0	664	888	392	616	2.76e-09	60.6
LOC111057530	FBgn0026411	37.333	75	47	0	664	888	1486	1710	2.76e-09	60.6
LOC111057530	FBgn0000014	38.806	67	41	0	715	915	2215	2415	2.76e-09	60.6
LOC111057530	FBgn0000014	38.806	67	41	0	715	915	1918	2118	2.76e-09	60.6
LOC111057530	FBgn0000014	38.806	67	41	0	715	915	1817	2017	2.76e-09	60.6
LOC111057530	FBgn0000014	38.806	67	41	0	715	915	1294	1494	2.76e-09	60.6
LOC111057530	FBgn0000166	40	70	42	0	682	891	458	667	2.76e-09	60.6
LOC111057530	FBgn0000166	40	70	42	0	682	891	436	645	2.76e-09	60.6
LOC111057530	FBgn0002023	45.614	57	31	0	718	888	973	1143	3.79e-09	60.2
LOC111057530	FBgn0002023	45.614	57	31	0	718	888	1904	2074	3.79e-09	60.2
LOC111057530	FBgn0002023	45.614	57	31	0	718	888	545	715	3.79e-09	60.2
LOC111057530	FBgn0002023	45.614	57	31	0	718	888	973	1143	3.79e-09	60.2
LOC111057530	FBgn0002023	45.614	57	31	0	718	888	1262	1432	3.79e-09	60.2
LOC111057530	FBgn0002023	45.614	57	31	0	718	888	823	993	3.79e-09	60.2
LOC111057530	FBgn0002023	45.614	57	31	0	718	888	938	1108	3.79e-09	60.2
LOC111057530	FBgn0051481	34.94	83	54	0	655	903	1503	1751	5.21e-09	59.7
LOC111057530	FBgn0004862	38.333	60	37	0	712	891	655	834	5.21e-09	59.7
LOC111057530	FBgn0261930	37.313	67	42	0	703	903	2021	2221	7.15e-09	59.3
LOC111057530	FBgn0261930	37.313	67	42	0	703	903	1974	2174	7.15e-09	59.3
LOC111057530	FBgn0038833	41.379	58	34	0	718	891	326	499	1.35e-08	58.3
LOC111057530	FBgn0051481	40.58	69	41	0	697	903	1530	1736	1.85e-08	57.9
LOC111057530	FBgn0051481	43.548	62	35	0	718	903	1536	1721	3.5e-08	57
LOC111057530	FBgn0051481	43.548	62	35	0	718	903	1551	1736	3.5e-08	57
LOC111057530	FBgn0000251	39.344	61	37	0	709	891	1242	1424	3.5e-08	57
LOC111057530	FBgn0000251	39.344	61	37	0	709	891	1025	1207	3.5e-08	57
LOC111057530	FBgn0000251	39.344	61	37	0	709	891	1188	1370	3.5e-08	57
LOC111057530	FBgn0028993	38.333	60	37	0	712	891	1064	1243	6.61e-08	56.1
LOC111057530	FBgn0028993	38.333	60	37	0	712	891	595	774	6.61e-08	56.1
LOC111057530	FBgn0001170	43.333	60	34	0	706	885	1083	1262	6.61e-08	56.1
LOC111057530	FBgn0002522	41.071	56	33	0	727	894	568	735	9.08e-08	55.6
LOC111057530	FBgn0002522	41.071	56	33	0	727	894	1757	1924	9.08e-08	55.6
LOC111057530	FBgn0000439	28	100	72	0	718	1017	1588	1887	9.08e-08	55.6
LOC111057530	FBgn0038852	34.783	69	45	0	712	918	820	1026	1.71e-07	54.7
LOC111057530	FBgn0003896	29.63	81	57	0	649	891	1121	1363	1.71e-07	54.7
LOC111057530	FBgn0003896	29.63	81	57	0	649	891	1121	1363	1.71e-07	54.7
LOC111057530	FBgn0003896	29.63	81	57	0	649	891	1121	1363	1.71e-07	54.7
LOC111057530	FBgn0004607	27.778	108	78	0	658	981	8638	8961	2.35e-07	54.2
LOC111057530	FBgn0004607	27.778	108	78	0	658	981	8632	8955	2.35e-07	54.2
LOC111057530	FBgn0052105	37.705	61	38	0	706	888	1496	1678	3.23e-07	53.8
LOC111057530	FBgn0052105	37.705	61	38	0	706	888	1499	1681	3.23e-07	53.8
LOC111057530	FBgn0014949	40.351	57	34	0	718	888	259	429	3.23e-07	53.8
LOC111057530	FBgn0267978	35.938	64	41	0	712	903	1126	1317	4.44e-07	53.3
LOC111057530	FBgn0267978	35.938	64	41	0	712	903	2066	2257	4.44e-07	53.3
LOC111057530	FBgn0267978	35.938	64	41	0	712	903	622	813	4.44e-07	53.3
LOC111057530	FBgn0267978	35.938	64	41	0	712	903	2069	2260	4.44e-07	53.3
LOC111057530	FBgn0260642	36.066	61	39	0	709	891	2613	2795	6.1e-07	52.8
LOC111057530	FBgn0260642	36.066	61	39	0	709	891	2402	2584	6.1e-07	52.8
LOC111057530	FBgn0260642	36.066	61	39	0	709	891	2574	2756	6.1e-07	52.8
LOC111057530	FBgn0260642	36.066	61	39	0	709	891	2613	2795	6.1e-07	52.8
LOC111057530	FBgn0260642	36.066	61	39	0	709	891	2363	2545	6.1e-07	52.8
LOC111057530	FBgn0260642	36.066	61	39	0	709	891	2402	2584	6.1e-07	52.8
LOC111057530	FBgn0260642	36.667	60	38	0	712	891	2565	2744	8.38e-07	52.4
LOC111057530	FBgn0260642	36.667	60	38	0	712	891	2393	2572	8.38e-07	52.4
LOC111057530	FBgn0260642	36.667	60	38	0	712	891	2354	2533	8.38e-07	52.4
LOC111057530	FBgn0260642	36.667	60	38	0	712	891	2604	2783	8.38e-07	52.4
LOC111057530	FBgn0004110	34.722	72	47	0	673	888	1129	1344	8.38e-07	52.4
LOC111057530	FBgn0003339	37.931	58	36	0	718	891	1444	1617	8.38e-07	52.4
LOC111057530	FBgn0003339	37.931	58	36	0	718	891	1597	1770	8.38e-07	52.4
LOC111057530	FBgn0000015	34.722	72	47	0	718	933	1204	1419	1.94e-06	51
LOC111057530	FBgn0000015	30.233	43	30	0	1640	1768	3454	3582	1.94e-06	24.9
LOC111057530	FBgn0000015	34.722	72	47	0	718	933	1218	1433	1.95e-06	51
LOC111057530	FBgn0000015	30.233	43	30	0	1640	1768	3468	3596	1.95e-06	24.9
LOC111057530	FBgn0000015	34.722	72	47	0	718	933	6142	6357	2.17e-06	51
LOC111057530	FBgn0000015	34.722	72	47	0	718	933	2373	2588	2.17e-06	51
LOC111057530	FBgn0000015	34.722	72	47	0	718	933	1218	1433	2.17e-06	51
LOC111057530	FBgn0000015	34.722	72	47	0	718	933	1218	1433	2.17e-06	51
LOC111057530	FBgn0000015	34.722	72	47	0	718	933	2373	2588	2.17e-06	51
LOC111057530	FBgn0000015	34.722	72	47	0	718	933	1218	1433	2.17e-06	51
LOC111057530	FBgn0000015	34.722	72	47	0	718	933	1036	1251	2.17e-06	51
LOC111057530	FBgn0000015	34.722	72	47	0	718	933	1209	1424	2.17e-06	51
LOC111057530	FBgn0261723	33.898	59	39	0	709	885	1402	1578	4.1e-06	50.1
LOC111057530	FBgn0001077	33.333	60	40	0	709	888	824	1003	5.64e-06	49.6
LOC111057530	FBgn0004606	30.864	81	56	0	661	903	2399	2641	7.74e-06	49.2
LOC111057530	FBgn0004606	30.864	81	56	0	661	903	1462	1704	7.74e-06	49.2
LOC111057530	FBgn0004606	30.864	81	56	0	661	903	2399	2641	7.74e-06	49.2

## Sheet: tblastx_purple_fly_tf.txt
	Table S3-6. Blastx results of transcription factors in purple module from Flybase.
Query	Target	Percent identity	Alignment length	Number of mismatches	Number of gap opens	based position of start in query	based position of end in query	based position of start in target	based position of end in target	E-value calculated using Karlin-Altschul statistics	Bit score calculated using Karlin-Altschul statistics
LOC111058722	FBgn0020309	41.875	160	93	0	9110	8631	1533	2012	5.35e-44	175
LOC111058722	FBgn0020309	60	10	4	0	8593	8564	2049	2078	5.35e-44	22.6
LOC111058722	FBgn0020309	41.83	153	89	0	9107	8649	1620	2078	4.39e-42	168
LOC111058722	FBgn0020309	60	10	4	0	8593	8564	2133	2162	4.39e-42	22.6
LOC111058722	FBgn0020309	41.509	159	93	0	9107	8631	1452	1928	2.12e-41	165
LOC111058722	FBgn0020309	70	10	3	0	8593	8564	1965	1994	2.12e-41	24
LOC111058722	FBgn0020309	40.385	156	93	0	9098	8631	1713	2180	1.73e-40	166
LOC111058722	FBgn0020309	37.5	160	100	0	9107	8628	1788	2267	6.17e-40	164
LOC111058722	FBgn0020309	38	150	93	0	9098	8649	1377	1826	2.65e-37	148
LOC111058722	FBgn0020309	81.818	11	2	0	8593	8561	1881	1913	2.65e-37	26.7
LOC111058722	FBgn0020309	37.241	145	91	0	9107	8673	1872	2306	3.56e-37	145
LOC111058722	FBgn0020309	70	10	3	0	8593	8564	2484	2513	3.56e-37	24.4
LOC111058722	FBgn0020309	50	14	7	0	8672	8631	2310	2351	3.56e-37	22.6
LOC111058722	FBgn0020309	35.965	114	73	0	9098	8757	1965	2306	1.58e-32	111
LOC111058722	FBgn0020309	32.759	58	39	0	8768	8595	2394	2567	1.58e-32	48.3
LOC111058722	FBgn0020309	34.028	144	95	0	9062	8631	1329	1760	1.27e-27	118
LOC111058722	FBgn0020309	70	10	3	0	8593	8564	1797	1826	1.27e-27	24
LOC111058722	FBgn0020309	33.708	89	59	0	9107	8841	2040	2306	1.85e-22	80.3
LOC111058722	FBgn0020309	33.898	59	39	0	8840	8664	2310	2486	1.85e-22	45.1
LOC111058722	FBgn0020309	34.783	69	45	0	8876	8670	2370	2576	7.86e-21	68
LOC111058722	FBgn0020309	35.417	48	31	0	9107	8964	2124	2267	7.86e-21	51.9
LOC111058722	FBgn0020309	32.759	116	78	0	8978	8631	1329	1676	4.02e-18	87.2
LOC111058722	FBgn0020309	70	10	3	0	8593	8564	1713	1742	4.02e-18	23.5
LOC111058722	FBgn0020309	30.682	88	61	0	8894	8631	1329	1592	8.76e-12	63.4
LOC111058722	FBgn0020309	72.727	11	3	0	8593	8561	1629	1661	8.76e-12	25.8
LOC111058722	FBgn0020309	31.667	60	41	0	9095	8916	2307	2486	2.21e-11	45.1
LOC111058722	FBgn0020309	42.857	35	20	0	8858	8754	2472	2576	2.21e-11	42.8
LOC111058722	FBgn0020309	37.705	61	38	0	9104	8922	2394	2576	9.96e-10	63.8
LOC111058722	FBgn0020309	35.593	59	38	0	9014	8838	2400	2576	7.85e-07	54.2
LOC111058722	FBgn0032979	40.964	166	98	0	9092	8595	1418	1915	1.6e-43	176
LOC111058722	FBgn0032979	42.105	152	88	0	9119	8664	1475	1930	4.15e-39	161
LOC111058722	FBgn0032979	37.857	140	87	0	9017	8598	1409	1828	4.54e-33	135
LOC111058722	FBgn0032979	53.846	13	6	0	8599	8561	1826	1864	4.54e-33	25.4
LOC111058722	FBgn0032979	44.167	120	67	0	9107	8748	1571	1930	3.27e-32	138
LOC111058722	FBgn0032979	43	100	57	0	8927	8628	1415	1714	4.48e-27	116
LOC111058722	FBgn0032979	72.727	11	3	0	8593	8561	1748	1780	4.48e-27	24.9
LOC111058722	FBgn0032979	43.478	92	52	0	9107	8832	1655	1930	1.37e-21	103
LOC111058722	FBgn0032979	37.805	82	51	0	8843	8598	1415	1660	3.85e-15	73.9
LOC111058722	FBgn0032979	61.538	13	5	0	8599	8561	1658	1696	3.85e-15	26.7
LOC111058722	FBgn0032979	38.235	68	42	0	9119	8916	1727	1930	1.6e-11	69.8
LOC111058722	FBgn0032979	35.185	54	35	0	8759	8598	1415	1576	7.9e-07	44.1
LOC111058722	FBgn0032979	69.231	13	4	0	8599	8561	1574	1612	7.9e-07	28.1
LOC111058722	FBgn0032979	41.875	160	93	0	9074	8595	1451	1930	7.83e-43	173
LOC111058722	FBgn0032979	42.105	152	88	0	9119	8664	1490	1945	4.15e-39	161
LOC111058722	FBgn0032979	39.695	131	79	0	8990	8598	1451	1843	2.98e-32	133
LOC111058722	FBgn0032979	53.846	13	6	0	8599	8561	1841	1879	2.98e-32	25.4
LOC111058722	FBgn0032979	44.167	120	67	0	9107	8748	1586	1945	3.27e-32	138
LOC111058722	FBgn0032979	45.161	93	51	0	8906	8628	1451	1729	5.49e-26	112
LOC111058722	FBgn0032979	72.727	11	3	0	8593	8561	1763	1795	5.49e-26	24.9
LOC111058722	FBgn0032979	43.478	92	52	0	9107	8832	1670	1945	1.37e-21	103
LOC111058722	FBgn0032979	40	75	45	0	8822	8598	1451	1675	4.61e-14	70.3
LOC111058722	FBgn0032979	61.538	13	5	0	8599	8561	1673	1711	4.61e-14	26.7
LOC111058722	FBgn0032979	38.235	68	42	0	9119	8916	1742	1945	1.6e-11	69.8
LOC111058722	FBgn0032979	38.298	47	29	0	8738	8598	1451	1591	9.04e-06	40.5
LOC111058722	FBgn0032979	69.231	13	4	0	8599	8561	1589	1627	9.04e-06	28.1
LOC111058722	FBgn0020309	40.625	160	95	0	9110	8631	1643	2122	2.9e-41	166
LOC111058722	FBgn0020309	60	10	4	0	8593	8564	2159	2188	2.9e-41	22.6
LOC111058722	FBgn0020309	40.523	153	91	0	9107	8649	1730	2188	6.09e-39	158
LOC111058722	FBgn0020309	60	10	4	0	8593	8564	2243	2272	6.09e-39	22.6
LOC111058722	FBgn0020309	39.869	153	92	0	9107	8649	1562	2020	7.53e-38	152
LOC111058722	FBgn0020309	80	10	2	0	8593	8564	2075	2104	7.53e-38	24.4
LOC111058722	FBgn0020309	37.58	157	98	0	9098	8628	1907	2377	1.88e-37	155
LOC111058722	FBgn0020309	39.103	156	95	0	9098	8631	1823	2290	2.58e-37	155
LOC111058722	FBgn0020309	37.241	145	91	0	9107	8673	1982	2416	3.14e-36	142
LOC111058722	FBgn0020309	70	10	3	0	8593	8564	2594	2623	3.14e-36	24.4
LOC111058722	FBgn0020309	50	14	7	0	8672	8631	2420	2461	3.14e-36	22.6
LOC111058722	FBgn0020309	35.256	156	101	0	9098	8631	1487	1954	9.35e-34	139
LOC111058722	FBgn0020309	70	10	3	0	8593	8564	1991	2020	9.35e-34	24
LOC111058722	FBgn0020309	35.897	117	75	0	9107	8757	2066	2416	1.15e-32	111
LOC111058722	FBgn0020309	32.759	58	39	0	8768	8595	2504	2677	1.15e-32	48.3
LOC111058722	FBgn0020309	34.028	144	95	0	9062	8631	1439	1870	1.48e-26	119
LOC111058722	FBgn0020309	33.708	89	59	0	9107	8841	2150	2416	1.85e-22	80.3
LOC111058722	FBgn0020309	33.898	59	39	0	8840	8664	2420	2596	1.85e-22	45.1
LOC111058722	FBgn0020309	34.783	69	45	0	8876	8670	2480	2686	7.86e-21	68
LOC111058722	FBgn0020309	35.417	48	31	0	9107	8964	2234	2377	7.86e-21	51.9
LOC111058722	FBgn0020309	32.759	116	78	0	8978	8631	1439	1786	4.02e-18	87.2
LOC111058722	FBgn0020309	70	10	3	0	8593	8564	1823	1852	4.02e-18	23.5
LOC111058722	FBgn0020309	30.682	88	61	0	8894	8631	1439	1702	8.76e-12	63.4
LOC111058722	FBgn0020309	72.727	11	3	0	8593	8561	1739	1771	8.76e-12	25.8
LOC111058722	FBgn0020309	31.667	60	41	0	9095	8916	2417	2596	2.21e-11	45.1
LOC111058722	FBgn0020309	42.857	35	20	0	8858	8754	2582	2686	2.21e-11	42.8
LOC111058722	FBgn0020309	37.705	61	38	0	9104	8922	2504	2686	9.96e-10	63.8
LOC111058722	FBgn0020309	35.593	59	38	0	9014	8838	2510	2686	7.85e-07	54.2
LOC111058722	FBgn0038301	39.877	163	98	0	9116	8628	1343	1831	6.68e-41	167
LOC111058722	FBgn0038301	41.667	144	84	0	9062	8631	1313	1744	9.18e-37	153
LOC111058722	FBgn0038301	37.584	149	93	0	9110	8664	1433	1879	1.08e-34	146
LOC111058722	FBgn0038301	38.583	127	78	0	8978	8598	1313	1693	1.16e-29	121
LOC111058722	FBgn0038301	69.231	13	4	0	8599	8561	1691	1729	1.16e-29	28.6
LOC111058722	FBgn0038301	38.333	120	74	0	9107	8748	1520	1879	2.03e-26	119
LOC111058722	FBgn0038301	39.362	94	57	0	9113	8832	1598	1879	2.03e-22	105
LOC111058722	FBgn0038301	33.333	114	76	0	8936	8595	1271	1612	9.71e-20	90.4
LOC111058722	FBgn0038301	66.667	12	4	0	8596	8561	1610	1645	9.71e-20	25.8
LOC111058722	FBgn0038301	37.5	64	40	0	9107	8916	1688	1879	6.18e-12	71.2
LOC111058722	FBgn0038301	31.579	76	52	0	8852	8625	1271	1498	1.98e-10	56.1
LOC111058722	FBgn0038301	81.818	11	2	0	8593	8561	1529	1561	1.98e-10	28.6
LOC111058722	FBgn0038301	35.955	89	57	0	8740	9006	1803	1537	9.96e-06	50.6
LOC111058722	FBgn0031610	41.935	155	90	0	9110	8646	683	1147	9.18e-41	166
LOC111058722	FBgn0031610	39.474	152	92	0	9101	8646	608	1063	6.68e-37	154
LOC111058722	FBgn0031610	37.975	158	98	0	9068	8595	557	1030	1.88e-33	142
LOC111058722	FBgn0031610	37.671	146	91	0	9110	8673	767	1204	5.7e-31	134
LOC111058722	FBgn0031610	38.136	118	73	0	8984	8631	557	910	1.77e-27	115
LOC111058722	FBgn0031610	72.727	11	3	0	8593	8561	947	979	1.77e-27	27.2
LOC111058722	FBgn0031610	39.806	103	62	0	9107	8799	854	1162	1.88e-21	102
LOC111058722	FBgn0031610	38.889	90	55	0	8900	8631	557	826	1.62e-18	85.4
LOC111058722	FBgn0031610	61.538	13	5	0	8599	8561	857	895	1.62e-18	26.7
LOC111058722	FBgn0031610	38.667	75	46	0	9107	8883	938	1162	1.88e-13	76.2
LOC111058722	FBgn0031610	30.137	73	51	0	8816	8598	557	775	5.13e-08	48.3
LOC111058722	FBgn0031610	69.231	13	4	0	8599	8561	773	811	5.13e-08	28.1
LOC111058722	FBgn0020309	38.75	160	98	0	9110	8631	2179	2658	1.91e-40	159
LOC111058722	FBgn0020309	81.818	11	2	0	8593	8561	2779	2811	1.91e-40	26.7
LOC111058722	FBgn0020309	40.523	153	91	0	9107	8649	2518	2976	4.92e-40	161
LOC111058722	FBgn0020309	60	10	4	0	8593	8564	3031	3060	4.92e-40	22.6
LOC111058722	FBgn0020309	37.5	160	100	0	9107	8628	2686	3165	6.17e-40	164
LOC111058722	FBgn0020309	39.744	156	94	0	9098	8631	2611	3078	3.02e-39	161
LOC111058722	FBgn0020309	41.026	156	92	0	9098	8631	2359	2826	4.45e-39	157
LOC111058722	FBgn0020309	70	10	3	0	8593	8564	2863	2892	4.45e-39	24
LOC111058722	FBgn0020309	40.385	156	93	0	9098	8631	2443	2910	8.34e-39	157
LOC111058722	FBgn0020309	60	10	4	0	8593	8564	2947	2976	8.34e-39	22.6
LOC111058722	FBgn0020309	38.365	159	98	0	9107	8631	2098	2574	1.41e-37	152
LOC111058722	FBgn0020309	70	10	3	0	8593	8564	2695	2724	1.41e-37	24
LOC111058722	FBgn0020309	40.523	153	91	0	9107	8649	2266	2724	3.54e-37	155
LOC111058722	FBgn0020309	37.241	145	91	0	9107	8673	2770	3204	3.56e-37	145
LOC111058722	FBgn0020309	70	10	3	0	8593	8564	3382	3411	3.56e-37	24.4
LOC111058722	FBgn0020309	50	14	7	0	8672	8631	3208	3249	3.56e-37	22.6
LOC111058722	FBgn0020309	34.591	159	104	0	9098	8622	2023	2499	9.35e-34	139
LOC111058722	FBgn0020309	63.636	11	4	0	8593	8561	2527	2559	9.35e-34	23.5
LOC111058722	FBgn0020309	35.965	114	73	0	9098	8757	2863	3204	1.58e-32	111
LOC111058722	FBgn0020309	32.759	58	39	0	8768	8595	3292	3465	1.58e-32	48.3
LOC111058722	FBgn0020309	34.028	144	95	0	9062	8631	1975	2406	1.48e-26	119
LOC111058722	FBgn0020309	33.708	89	59	0	9107	8841	2938	3204	1.85e-22	80.3
LOC111058722	FBgn0020309	33.898	59	39	0	8840	8664	3208	3384	1.85e-22	45.1
LOC111058722	FBgn0020309	34.783	69	45	0	8876	8670	3268	3474	7.86e-21	68
LOC111058722	FBgn0020309	35.417	48	31	0	9107	8964	3022	3165	7.86e-21	51.9
LOC111058722	FBgn0020309	32.759	116	78	0	8978	8631	1975	2322	4.02e-18	87.2
LOC111058722	FBgn0020309	70	10	3	0	8593	8564	2359	2388	4.02e-18	23.5
LOC111058722	FBgn0020309	30.682	88	61	0	8894	8631	1975	2238	8.76e-12	63.4
LOC111058722	FBgn0020309	72.727	11	3	0	8593	8561	2275	2307	8.76e-12	25.8
LOC111058722	FBgn0020309	31.667	60	41	0	9095	8916	3205	3384	2.21e-11	45.1
LOC111058722	FBgn0020309	42.857	35	20	0	8858	8754	3370	3474	2.21e-11	42.8
LOC111058722	FBgn0020309	37.705	61	38	0	9104	8922	3292	3474	9.96e-10	63.8
LOC111058722	FBgn0020309	35.593	59	38	0	9014	8838	3298	3474	7.85e-07	54.2
LOC111058722	FBgn0020309	38.75	160	98	0	9110	8631	2289	2768	1.91e-40	159
LOC111058722	FBgn0020309	81.818	11	2	0	8593	8561	2889	2921	1.91e-40	26.7
LOC111058722	FBgn0020309	40.523	153	91	0	9107	8649	2628	3086	4.92e-40	161
LOC111058722	FBgn0020309	60	10	4	0	8593	8564	3141	3170	4.92e-40	22.6
LOC111058722	FBgn0020309	37.5	160	100	0	9107	8628	2796	3275	6.17e-40	164
LOC111058722	FBgn0020309	39.744	156	94	0	9098	8631	2721	3188	3.02e-39	161
LOC111058722	FBgn0020309	41.026	156	92	0	9098	8631	2469	2936	4.45e-39	157
LOC111058722	FBgn0020309	70	10	3	0	8593	8564	2973	3002	4.45e-39	24
LOC111058722	FBgn0020309	40.385	156	93	0	9098	8631	2553	3020	8.34e-39	157
LOC111058722	FBgn0020309	60	10	4	0	8593	8564	3057	3086	8.34e-39	22.6
LOC111058722	FBgn0020309	38.365	159	98	0	9107	8631	2208	2684	1.41e-37	152
LOC111058722	FBgn0020309	70	10	3	0	8593	8564	2805	2834	1.41e-37	24
LOC111058722	FBgn0020309	40.523	153	91	0	9107	8649	2376	2834	3.54e-37	155
LOC111058722	FBgn0020309	37.241	145	91	0	9107	8673	2880	3314	2.95e-35	145
LOC111058722	FBgn0020309	50	14	7	0	8672	8631	3318	3359	2.95e-35	22.6
LOC111058722	FBgn0020309	34.591	159	104	0	9098	8622	2133	2609	9.35e-34	139
LOC111058722	FBgn0020309	63.636	11	4	0	8593	8561	2637	2669	9.35e-34	23.5
LOC111058722	FBgn0020309	35.965	114	73	0	9098	8757	2973	3314	2.15e-29	111
LOC111058722	FBgn0020309	43.75	32	18	0	8756	8661	3318	3413	2.15e-29	37.7
LOC111058722	FBgn0020309	34.028	144	95	0	9062	8631	2085	2516	1.48e-26	119
LOC111058722	FBgn0020309	33.708	89	59	0	9107	8841	3048	3314	1.47e-20	80.3
LOC111058722	FBgn0020309	36.957	46	29	0	8840	8703	3318	3455	1.47e-20	38.6
LOC111058722	FBgn0020309	32.759	116	78	0	8978	8631	2085	2432	4.02e-18	87.2
LOC111058722	FBgn0020309	70	10	3	0	8593	8564	2469	2498	4.02e-18	23.5
LOC111058722	FBgn0020309	35.417	48	31	0	9107	8964	3132	3275	3.3e-13	51.9
LOC111058722	FBgn0020309	43.75	32	18	0	8924	8829	3318	3413	3.3e-13	36.3
LOC111058722	FBgn0020309	33.333	18	12	0	8768	8715	3402	3455	3.3e-13	22.6
LOC111058722	FBgn0020309	30.682	88	61	0	8894	8631	2085	2348	8.76e-12	63.4
LOC111058722	FBgn0020309	72.727	11	3	0	8593	8561	2385	2417	8.76e-12	25.8
LOC111058722	FBgn0020309	38.75	160	98	0	9110	8631	2289	2768	1.91e-40	159
LOC111058722	FBgn0020309	81.818	11	2	0	8593	8561	2889	2921	1.91e-40	26.7
LOC111058722	FBgn0020309	40.523	153	91	0	9107	8649	2628	3086	4.92e-40	161
LOC111058722	FBgn0020309	60	10	4	0	8593	8564	3141	3170	4.92e-40	22.6
LOC111058722	FBgn0020309	37.5	160	100	0	9107	8628	2796	3275	6.17e-40	164
LOC111058722	FBgn0020309	39.744	156	94	0	9098	8631	2721	3188	3.02e-39	161
LOC111058722	FBgn0020309	41.026	156	92	0	9098	8631	2469	2936	4.45e-39	157
LOC111058722	FBgn0020309	70	10	3	0	8593	8564	2973	3002	4.45e-39	24
LOC111058722	FBgn0020309	40.385	156	93	0	9098	8631	2553	3020	8.34e-39	157
LOC111058722	FBgn0020309	60	10	4	0	8593	8564	3057	3086	8.34e-39	22.6
LOC111058722	FBgn0020309	38.365	159	98	0	9107	8631	2208	2684	1.41e-37	152
LOC111058722	FBgn0020309	70	10	3	0	8593	8564	2805	2834	1.41e-37	24
LOC111058722	FBgn0020309	40.523	153	91	0	9107	8649	2376	2834	3.54e-37	155
LOC111058722	FBgn0020309	37.241	145	91	0	9107	8673	2880	3314	3.56e-37	145
LOC111058722	FBgn0020309	70	10	3	0	8593	8564	3492	3521	3.56e-37	24.4
LOC111058722	FBgn0020309	50	14	7	0	8672	8631	3318	3359	3.56e-37	22.6
LOC111058722	FBgn0020309	34.591	159	104	0	9098	8622	2133	2609	9.36e-34	139
LOC111058722	FBgn0020309	63.636	11	4	0	8593	8561	2637	2669	9.36e-34	23.5
LOC111058722	FBgn0020309	35.965	114	73	0	9098	8757	2973	3314	1.58e-32	111
LOC111058722	FBgn0020309	32.759	58	39	0	8768	8595	3402	3575	1.58e-32	48.3
LOC111058722	FBgn0020309	34.028	144	95	0	9062	8631	2085	2516	1.48e-26	119
LOC111058722	FBgn0020309	33.708	89	59	0	9107	8841	3048	3314	1.85e-22	80.3
LOC111058722	FBgn0020309	33.898	59	39	0	8840	8664	3318	3494	1.85e-22	45.1
LOC111058722	FBgn0020309	34.783	69	45	0	8876	8670	3378	3584	7.86e-21	68
LOC111058722	FBgn0020309	35.417	48	31	0	9107	8964	3132	3275	7.86e-21	51.9
LOC111058722	FBgn0020309	32.759	116	78	0	8978	8631	2085	2432	4.02e-18	87.2
LOC111058722	FBgn0020309	70	10	3	0	8593	8564	2469	2498	4.02e-18	23.5
LOC111058722	FBgn0020309	30.682	88	61	0	8894	8631	2085	2348	8.77e-12	63.4
LOC111058722	FBgn0020309	72.727	11	3	0	8593	8561	2385	2417	8.77e-12	25.8
LOC111058722	FBgn0020309	31.667	60	41	0	9095	8916	3315	3494	2.22e-11	45.1
LOC111058722	FBgn0020309	42.857	35	20	0	8858	8754	3480	3584	2.22e-11	42.8
LOC111058722	FBgn0020309	37.705	61	38	0	9104	8922	3402	3584	9.96e-10	63.8
LOC111058722	FBgn0020309	35.593	59	38	0	9014	8838	3408	3584	7.85e-07	54.2
LOC111058722	FBgn0020309	38.75	160	98	0	9110	8631	1643	2122	1.92e-40	159
LOC111058722	FBgn0020309	81.818	11	2	0	8593	8561	2243	2275	1.92e-40	26.7
LOC111058722	FBgn0020309	40.523	153	91	0	9107	8649	1982	2440	4.92e-40	161
LOC111058722	FBgn0020309	60	10	4	0	8593	8564	2495	2524	4.92e-40	22.6
LOC111058722	FBgn0020309	37.5	160	100	0	9107	8628	2150	2629	6.17e-40	164
LOC111058722	FBgn0020309	39.744	156	94	0	9098	8631	2075	2542	3.02e-39	161
LOC111058722	FBgn0020309	41.026	156	92	0	9098	8631	1823	2290	4.45e-39	157
LOC111058722	FBgn0020309	70	10	3	0	8593	8564	2327	2356	4.45e-39	24
LOC111058722	FBgn0020309	40.385	156	93	0	9098	8631	1907	2374	8.35e-39	157
LOC111058722	FBgn0020309	60	10	4	0	8593	8564	2411	2440	8.35e-39	22.6
LOC111058722	FBgn0020309	38.365	159	98	0	9107	8631	1562	2038	1.41e-37	152
LOC111058722	FBgn0020309	70	10	3	0	8593	8564	2159	2188	1.41e-37	24
LOC111058722	FBgn0020309	40.523	153	91	0	9107	8649	1730	2188	3.54e-37	155
LOC111058722	FBgn0020309	37.241	145	91	0	9107	8673	2234	2668	3.56e-37	145
LOC111058722	FBgn0020309	70	10	3	0	8593	8564	2846	2875	3.56e-37	24.4
LOC111058722	FBgn0020309	50	14	7	0	8672	8631	2672	2713	3.56e-37	22.6
LOC111058722	FBgn0020309	34.591	159	104	0	9098	8622	1487	1963	9.36e-34	139
LOC111058722	FBgn0020309	63.636	11	4	0	8593	8561	1991	2023	9.36e-34	23.5
LOC111058722	FBgn0020309	35.965	114	73	0	9098	8757	2327	2668	1.58e-32	111
LOC111058722	FBgn0020309	32.759	58	39	0	8768	8595	2756	2929	1.58e-32	48.3
LOC111058722	FBgn0020309	34.028	144	95	0	9062	8631	1439	1870	1.48e-26	119
LOC111058722	FBgn0020309	33.708	89	59	0	9107	8841	2402	2668	1.85e-22	80.3
LOC111058722	FBgn0020309	33.898	59	39	0	8840	8664	2672	2848	1.85e-22	45.1
LOC111058722	FBgn0020309	34.783	69	45	0	8876	8670	2732	2938	7.87e-21	68
LOC111058722	FBgn0020309	35.417	48	31	0	9107	8964	2486	2629	7.87e-21	51.9
LOC111058722	FBgn0020309	32.759	116	78	0	8978	8631	1439	1786	4.03e-18	87.2
LOC111058722	FBgn0020309	70	10	3	0	8593	8564	1823	1852	4.03e-18	23.5
LOC111058722	FBgn0020309	30.682	88	61	0	8894	8631	1439	1702	8.78e-12	63.4
LOC111058722	FBgn0020309	72.727	11	3	0	8593	8561	1739	1771	8.78e-12	25.8
LOC111058722	FBgn0020309	31.667	60	41	0	9095	8916	2669	2848	2.22e-11	45.1
LOC111058722	FBgn0020309	42.857	35	20	0	8858	8754	2834	2938	2.22e-11	42.8
LOC111058722	FBgn0020309	37.705	61	38	0	9104	8922	2756	2938	9.96e-10	63.8
LOC111058722	FBgn0020309	35.593	59	38	0	9014	8838	2762	2938	7.85e-07	54.2
LOC111058722	FBgn0020309	40.523	153	91	0	9107	8649	2010	2468	4.92e-40	161
LOC111058722	FBgn0020309	60	10	4	0	8593	8564	2523	2552	4.92e-40	22.6
LOC111058722	FBgn0020309	37.5	160	100	0	9107	8628	2178	2657	6.17e-40	164
LOC111058722	FBgn0020309	39.744	156	94	0	9098	8631	2103	2570	3.02e-39	161
LOC111058722	FBgn0020309	40	155	93	0	9095	8631	1938	2402	1.41e-37	153
LOC111058722	FBgn0020309	60	10	4	0	8593	8564	2439	2468	1.41e-37	22.6
LOC111058722	FBgn0020309	37.241	145	91	0	9107	8673	2262	2696	3.56e-37	145
LOC111058722	FBgn0020309	70	10	3	0	8593	8564	2874	2903	3.56e-37	24.4
LOC111058722	FBgn0020309	50	14	7	0	8672	8631	2700	2741	3.56e-37	22.6
LOC111058722	FBgn0020309	35.965	114	73	0	9098	8757	2355	2696	1.58e-32	111
LOC111058722	FBgn0020309	32.759	58	39	0	8768	8595	2784	2957	1.58e-32	48.3
LOC111058722	FBgn0020309	41.732	127	74	0	9011	8631	1938	2318	2.66e-31	131
LOC111058722	FBgn0020309	70	10	3	0	8593	8564	2355	2384	2.66e-31	24
LOC111058722	FBgn0020309	35.433	127	82	0	9029	8649	1836	2216	9.92e-23	99.6
LOC111058722	FBgn0020309	81.818	11	2	0	8593	8561	2271	2303	9.92e-23	26.7
LOC111058722	FBgn0020309	33.708	89	59	0	9107	8841	2430	2696	1.85e-22	80.3
LOC111058722	FBgn0020309	33.898	59	39	0	8840	8664	2700	2876	1.85e-22	45.1
LOC111058722	FBgn0020309	34.783	69	45	0	8876	8670	2760	2966	7.87e-21	68
LOC111058722	FBgn0020309	35.417	48	31	0	9107	8964	2514	2657	7.87e-21	51.9
LOC111058722	FBgn0020309	37.681	69	43	0	8837	8631	1944	2150	2.55e-12	67
LOC111058722	FBgn0020309	70	10	3	0	8593	8564	2187	2216	2.55e-12	24
LOC111058722	FBgn0020309	31.667	60	41	0	9095	8916	2697	2876	2.22e-11	45.1
LOC111058722	FBgn0020309	42.857	35	20	0	8858	8754	2862	2966	2.22e-11	42.8
LOC111058722	FBgn0020309	37.705	61	38	0	9104	8922	2784	2966	9.96e-10	63.8
LOC111058722	FBgn0020309	35.593	59	38	0	9014	8838	2790	2966	7.85e-07	54.2
LOC111058722	FBgn0020309	37.5	160	100	0	9107	8628	1535	2014	6.17e-40	164
LOC111058722	FBgn0020309	39.333	150	91	0	9080	8631	1478	1927	4.86e-37	154
LOC111058722	FBgn0020309	41.379	116	68	0	8996	8649	1478	1825	1.49e-35	127
LOC111058722	FBgn0020309	37.838	37	23	0	9107	8997	1364	1474	1.49e-35	36.8
LOC111058722	FBgn0020309	60	10	4	0	8593	8564	1880	1909	1.49e-35	22.6
LOC111058722	FBgn0020309	37.241	145	91	0	9107	8673	1619	2053	2.96e-35	145
LOC111058722	FBgn0020309	50	14	7	0	8672	8631	2057	2098	2.96e-35	22.6
LOC111058722	FBgn0020309	42.553	94	54	0	8912	8631	1478	1759	4.01e-33	104
LOC111058722	FBgn0020309	36.066	61	39	0	9095	8913	1292	1474	4.01e-33	52.4
LOC111058722	FBgn0020309	60	10	4	0	8593	8564	1796	1825	4.01e-33	22.6
LOC111058722	FBgn0020309	35.965	114	73	0	9098	8757	1712	2053	2.15e-29	111
LOC111058722	FBgn0020309	43.75	32	18	0	8756	8661	2057	2152	2.15e-29	37.7
LOC111058722	FBgn0020309	43.939	66	37	0	8828	8631	1478	1675	6.27e-27	75.3
LOC111058722	FBgn0020309	39.344	61	37	0	9011	8829	1292	1474	6.27e-27	58.8
LOC111058722	FBgn0020309	70	10	3	0	8593	8564	1712	1741	6.27e-27	24
LOC111058722	FBgn0020309	33.708	89	59	0	9107	8841	1787	2053	1.47e-20	80.3
LOC111058722	FBgn0020309	36.957	46	29	0	8840	8703	2057	2194	1.47e-20	38.6
LOC111058722	FBgn0020309	31.579	95	65	0	9029	8745	1190	1474	1.67e-18	60.2
LOC111058722	FBgn0020309	46.875	32	17	0	8744	8649	1478	1573	1.67e-18	42.3
LOC111058722	FBgn0020309	81.818	11	2	0	8593	8561	1628	1660	1.67e-18	26.7
LOC111058722	FBgn0020309	35.417	48	31	0	9107	8964	1871	2014	3.31e-13	51.9
LOC111058722	FBgn0020309	43.75	32	18	0	8924	8829	2057	2152	3.31e-13	36.3
LOC111058722	FBgn0020309	33.333	18	12	0	8768	8715	2141	2194	3.31e-13	22.6
LOC111058722	FBgn0020309	37.288	59	37	0	8837	8661	1298	1474	6.61e-10	58.8
LOC111058722	FBgn0020309	70	10	3	0	8593	8564	1544	1573	6.61e-10	24
LOC111058722	FBgn0025874	39.61	154	93	0	9107	8646	932	1393	1.75e-39	153
LOC111058722	FBgn0025874	69.231	13	4	0	8599	8561	1439	1477	1.75e-39	29.5
LOC111058722	FBgn0025874	40	160	96	0	9110	8631	1013	1492	2.79e-38	158
LOC111058722	FBgn0025874	34.911	169	110	0	9101	8595	854	1360	7.68e-35	141
LOC111058722	FBgn0025874	75	12	3	0	8596	8561	1358	1393	7.68e-35	25.8
LOC111058722	FBgn0025874	36.242	149	95	0	9110	8664	1097	1543	2.58e-33	142
LOC111058722	FBgn0025874	43.689	103	58	0	9107	8799	1184	1492	5.02e-28	118
LOC111058722	FBgn0025874	30.769	26	18	0	8741	8664	1556	1633	5.02e-28	25.8
LOC111058722	FBgn0025874	39.063	128	78	0	9014	8631	857	1240	6.69e-25	114
LOC111058722	FBgn0025874	40.449	89	53	0	9098	8832	1277	1543	8.65e-19	90.4
LOC111058722	FBgn0025874	30.769	26	18	0	8825	8748	1556	1633	8.65e-19	22.6
LOC111058722	FBgn0025874	35.714	112	72	0	8933	8598	854	1189	1.88e-17	89.5
LOC111058722	FBgn0025874	35.065	77	50	0	8858	8628	845	1075	4.86e-12	64.8
LOC111058722	FBgn0025874	53.846	13	6	0	8599	8561	1103	1141	4.86e-12	25.4
LOC111058722	FBgn0025874	38.462	65	40	0	9110	8916	1349	1543	2.28e-11	64.8
LOC111058722	FBgn0025874	30.769	26	18	0	8909	8832	1556	1633	2.28e-11	23.1
LOC111058722	FBgn0025874	39.61	154	93	0	9107	8646	896	1357	1.75e-39	153
LOC111058722	FBgn0025874	69.231	13	4	0	8599	8561	1403	1441	1.75e-39	29.5
LOC111058722	FBgn0025874	40	160	96	0	9110	8631	977	1456	2.79e-38	158
LOC111058722	FBgn0025874	34.911	169	110	0	9101	8595	818	1324	7.68e-35	141
LOC111058722	FBgn0025874	75	12	3	0	8596	8561	1322	1357	7.68e-35	25.8
LOC111058722	FBgn0025874	36.242	149	95	0	9110	8664	1061	1507	2.58e-33	142
LOC111058722	FBgn0025874	43.689	103	58	0	9107	8799	1148	1456	5.02e-28	118
LOC111058722	FBgn0025874	30.769	26	18	0	8741	8664	1520	1597	5.02e-28	25.8
LOC111058722	FBgn0025874	39.063	128	78	0	9014	8631	821	1204	6.69e-25	114
LOC111058722	FBgn0025874	40.449	89	53	0	9098	8832	1241	1507	8.65e-19	90.4
LOC111058722	FBgn0025874	30.769	26	18	0	8825	8748	1520	1597	8.65e-19	22.6
LOC111058722	FBgn0025874	35.714	112	72	0	8933	8598	818	1153	1.88e-17	89.5
LOC111058722	FBgn0025874	35.065	77	50	0	8858	8628	809	1039	4.87e-12	64.8
LOC111058722	FBgn0025874	53.846	13	6	0	8599	8561	1067	1105	4.87e-12	25.4
LOC111058722	FBgn0025874	38.462	65	40	0	9110	8916	1313	1507	2.29e-11	64.8
LOC111058722	FBgn0025874	30.769	26	18	0	8909	8832	1520	1597	2.29e-11	23.1
LOC111058722	FBgn0001325	45.522	134	73	0	9077	8676	996	1397	2.03e-38	159
LOC111058722	FBgn0001325	45.968	124	67	0	8993	8622	996	1367	9.18e-37	153
LOC111058722	FBgn0001325	48.276	116	60	0	9107	8760	1050	1397	4.15e-35	148
LOC111058722	FBgn0001325	42.308	104	60	0	8909	8598	996	1307	1.74e-27	116
LOC111058722	FBgn0001325	61.538	13	5	0	8599	8561	1305	1343	1.74e-27	25.4
LOC111058722	FBgn0001325	48.864	88	45	0	9107	8844	1134	1397	7.24e-26	117
LOC111058722	FBgn0001325	38.961	77	47	0	8825	8595	996	1226	9.11e-17	78
LOC111058722	FBgn0001325	53.846	13	6	0	8599	8561	1221	1259	9.11e-17	28.1
LOC111058722	FBgn0001325	39.063	64	39	0	9119	8928	1206	1397	6.18e-12	71.2
LOC111058722	FBgn0001325	53.125	32	15	0	8741	8646	996	1091	2.28e-07	45.5
LOC111058722	FBgn0001325	69.231	13	4	0	8599	8561	1137	1175	2.28e-07	28.6
LOC111058722	FBgn0001325	45.522	134	73	0	9077	8676	996	1397	2.03e-38	159
LOC111058722	FBgn0001325	45.968	124	67	0	8993	8622	996	1367	9.18e-37	153
LOC111058722	FBgn0001325	48.276	116	60	0	9107	8760	1050	1397	4.15e-35	148
LOC111058722	FBgn0001325	42.308	104	60	0	8909	8598	996	1307	1.75e-27	116
LOC111058722	FBgn0001325	61.538	13	5	0	8599	8561	1305	1343	1.75e-27	25.4
LOC111058722	FBgn0001325	48.864	88	45	0	9107	8844	1134	1397	7.24e-26	117
LOC111058722	FBgn0001325	38.961	77	47	0	8825	8595	996	1226	9.22e-17	78
LOC111058722	FBgn0001325	53.846	13	6	0	8599	8561	1221	1259	9.22e-17	28.1
LOC111058722	FBgn0001325	39.063	64	39	0	9119	8928	1206	1397	6.18e-12	71.2
LOC111058722	FBgn0001325	53.125	32	15	0	8741	8646	996	1091	2.33e-07	45.5
LOC111058722	FBgn0001325	69.231	13	4	0	8599	8561	1137	1175	2.33e-07	28.6
LOC111058722	FBgn0266450	48	100	52	0	9107	8808	1849	2148	2.15e-38	129
LOC111058722	FBgn0266450	43.75	48	27	0	8771	8628	2191	2334	2.15e-38	49.2
LOC111058722	FBgn0266450	38.76	129	79	0	9110	8724	1762	2148	6.18e-33	126
LOC111058722	FBgn0266450	59.091	22	9	0	8696	8631	2182	2247	6.18e-33	34.5
LOC111058722	FBgn0266450	44.444	117	65	0	8996	8646	1792	2142	2.97e-32	128
LOC111058722	FBgn0266450	76.923	13	3	0	8599	8561	2194	2232	2.97e-32	29.5
LOC111058722	FBgn0266450	45.205	73	40	0	9110	8892	1930	2148	8.15e-24	89
LOC111058722	FBgn0266450	68.421	19	6	0	8855	8799	2191	2247	8.15e-24	40.9
LOC111058722	FBgn0266450	54.545	44	20	0	9107	8976	2017	2148	4.88e-23	67
LOC111058722	FBgn0266450	63.636	22	8	0	8948	8883	2182	2247	4.88e-23	40.9
LOC111058722	FBgn0266450	36.585	41	26	0	8855	8733	2275	2397	4.88e-23	36.8
LOC111058722	FBgn0266450	39.583	48	29	0	8771	8628	1933	2076	1.45e-19	51.9
LOC111058722	FBgn0266450	40	50	30	0	8948	8799	1756	1905	1.45e-19	51.5
LOC111058722	FBgn0266450	81.818	11	2	0	8593	8561	2110	2142	1.45e-19	29.5
LOC111058722	FBgn0266450	39.13	69	42	0	9023	8817	2191	2397	2.04e-15	68.9
LOC111058722	FBgn0266450	76.923	13	3	0	9098	9060	2110	2148	2.04e-15	32.7
LOC111058722	FBgn0266450	39.394	66	40	0	8828	8631	1792	1989	7.43e-13	68
LOC111058722	FBgn0266450	63.636	11	4	0	8596	8564	2023	2055	7.43e-13	24.9
LOC111058722	FBgn0266450	34.146	41	27	0	9023	8901	2275	2397	4.22e-09	40.5
LOC111058722	FBgn0266450	68.421	19	6	0	9107	9051	2191	2247	4.22e-09	39.6
LOC111058722	FBgn0266450	48	100	52	0	9107	8808	1544	1843	2.15e-38	129
LOC111058722	FBgn0266450	43.75	48	27	0	8771	8628	1886	2029	2.15e-38	49.2
LOC111058722	FBgn0266450	38.76	129	79	0	9110	8724	1457	1843	6.18e-33	126
LOC111058722	FBgn0266450	59.091	22	9	0	8696	8631	1877	1942	6.18e-33	34.5
LOC111058722	FBgn0266450	44.444	117	65	0	8996	8646	1487	1837	2.97e-32	128
LOC111058722	FBgn0266450	76.923	13	3	0	8599	8561	1889	1927	2.97e-32	29.5
LOC111058722	FBgn0266450	45.205	73	40	0	9110	8892	1625	1843	8.16e-24	89
LOC111058722	FBgn0266450	68.421	19	6	0	8855	8799	1886	1942	8.16e-24	40.9
LOC111058722	FBgn0266450	54.545	44	20	0	9107	8976	1712	1843	4.89e-23	67
LOC111058722	FBgn0266450	63.636	22	8	0	8948	8883	1877	1942	4.89e-23	40.9
LOC111058722	FBgn0266450	36.585	41	26	0	8855	8733	1970	2092	4.89e-23	36.8
LOC111058722	FBgn0266450	39.583	48	29	0	8771	8628	1628	1771	1.46e-19	51.9
LOC111058722	FBgn0266450	40	50	30	0	8948	8799	1451	1600	1.46e-19	51.5
LOC111058722	FBgn0266450	81.818	11	2	0	8593	8561	1805	1837	1.46e-19	29.5
LOC111058722	FBgn0266450	39.13	69	42	0	9023	8817	1886	2092	2.05e-15	68.9
LOC111058722	FBgn0266450	76.923	13	3	0	9098	9060	1805	1843	2.05e-15	32.7
LOC111058722	FBgn0266450	39.394	66	40	0	8828	8631	1487	1684	7.44e-13	68
LOC111058722	FBgn0266450	63.636	11	4	0	8596	8564	1718	1750	7.44e-13	24.9
LOC111058722	FBgn0266450	34.146	41	27	0	9023	8901	1970	2092	4.23e-09	40.5
LOC111058722	FBgn0266450	68.421	19	6	0	9107	9051	1886	1942	4.23e-09	39.6
LOC111058722	FBgn0020309	40.984	122	72	0	9110	8745	1533	1898	4.02e-38	129
LOC111058722	FBgn0020309	46.875	32	17	0	8744	8649	1902	1997	4.02e-38	42.3
LOC111058722	FBgn0020309	80	10	2	0	8593	8564	2052	2081	4.02e-38	24.4
LOC111058722	FBgn0020309	40.86	93	55	0	9107	8829	1620	1898	9.05e-37	96.4
LOC111058722	FBgn0020309	42.424	66	38	0	8828	8631	1902	2099	9.05e-37	72.5
LOC111058722	FBgn0020309	60	10	4	0	8593	8564	2136	2165	9.05e-37	22.6
LOC111058722	FBgn0020309	36.538	156	99	0	9098	8631	1377	1844	2.39e-36	148
LOC111058722	FBgn0020309	70	10	3	0	8593	8564	1968	1997	2.39e-36	24
LOC111058722	FBgn0020309	37.241	145	91	0	9107	8673	1959	2393	3.14e-36	142
LOC111058722	FBgn0020309	70	10	3	0	8593	8564	2571	2600	3.14e-36	24.4
LOC111058722	FBgn0020309	50	14	7	0	8672	8631	2397	2438	3.14e-36	22.6
LOC111058722	FBgn0020309	37.086	151	95	0	9080	8628	1902	2354	3.02e-35	148
LOC111058722	FBgn0020309	38.926	149	91	0	9107	8661	1452	1898	7.83e-35	147
LOC111058722	FBgn0020309	43.182	88	50	0	8912	8649	1902	2165	1.31e-34	100
LOC111058722	FBgn0020309	38.71	62	38	0	9098	8913	1713	1898	1.31e-34	60.6
LOC111058722	FBgn0020309	60	10	4	0	8593	8564	2220	2249	1.31e-34	22.6
LOC111058722	FBgn0020309	39.344	122	74	0	8996	8631	1902	2267	1.28e-33	126
LOC111058722	FBgn0020309	37.838	37	23	0	9107	8997	1788	1898	1.28e-33	36.8
LOC111058722	FBgn0020309	35.897	117	75	0	9107	8757	2043	2393	1.15e-32	111
LOC111058722	FBgn0020309	32.759	58	39	0	8768	8595	2481	2654	1.15e-32	48.3
LOC111058722	FBgn0020309	33.333	147	98	0	9062	8622	1329	1769	1.26e-27	119
LOC111058722	FBgn0020309	63.636	11	4	0	8593	8561	1797	1829	1.26e-27	23.5
LOC111058722	FBgn0020309	33.708	89	59	0	9107	8841	2127	2393	1.85e-22	80.3
LOC111058722	FBgn0020309	33.898	59	39	0	8840	8664	2397	2573	1.85e-22	45.1
LOC111058722	FBgn0020309	34.783	69	45	0	8876	8670	2457	2663	7.86e-21	68
LOC111058722	FBgn0020309	35.417	48	31	0	9107	8964	2211	2354	7.86e-21	51.9
LOC111058722	FBgn0020309	32.759	116	78	0	8978	8631	1329	1676	1.02e-17	87.2
LOC111058722	FBgn0020309	60	10	4	0	8593	8564	1713	1742	1.02e-17	22.1
LOC111058722	FBgn0020309	30.682	88	61	0	8894	8631	1329	1592	8.76e-12	63.4
LOC111058722	FBgn0020309	72.727	11	3	0	8593	8561	1629	1661	8.76e-12	25.8
LOC111058722	FBgn0020309	31.667	60	41	0	9095	8916	2394	2573	2.21e-11	45.1
LOC111058722	FBgn0020309	42.857	35	20	0	8858	8754	2559	2663	2.21e-11	42.8
LOC111058722	FBgn0020309	37.705	61	38	0	9104	8922	2481	2663	9.96e-10	63.8
LOC111058722	FBgn0020309	35.593	59	38	0	9014	8838	2487	2663	7.85e-07	54.2
LOC111058722	FBgn0004618	41.606	137	80	0	9074	8664	1616	2026	5.27e-38	157
LOC111058722	FBgn0004618	45	120	66	0	8990	8631	1616	1975	4.15e-35	148
LOC111058722	FBgn0004618	42.742	124	71	0	9119	8748	1655	2026	1.37e-33	143
LOC111058722	FBgn0004618	39.423	104	63	0	8906	8595	1616	1927	4.01e-26	110
LOC111058722	FBgn0004618	66.667	12	4	0	8596	8561	1925	1960	4.01e-26	27.6
LOC111058722	FBgn0004618	41.935	93	54	0	9110	8832	1748	2026	2.38e-24	112
LOC111058722	FBgn0004618	40.541	74	44	0	8822	8601	1616	1837	2.64e-17	81.7
LOC111058722	FBgn0004618	63.636	11	4	0	8593	8561	1844	1876	2.64e-17	26.3
LOC111058722	FBgn0004618	41.538	65	38	0	9110	8916	1832	2026	1.37e-13	76.7
LOC111058722	FBgn0004618	41.606	137	80	0	9074	8664	1616	2026	5.27e-38	157
LOC111058722	FBgn0004618	45	120	66	0	8990	8631	1616	1975	4.15e-35	148
LOC111058722	FBgn0004618	42.742	124	71	0	9119	8748	1655	2026	1.37e-33	143
LOC111058722	FBgn0004618	39.423	104	63	0	8906	8595	1616	1927	4.01e-26	110
LOC111058722	FBgn0004618	66.667	12	4	0	8596	8561	1925	1960	4.01e-26	27.6
LOC111058722	FBgn0004618	41.935	93	54	0	9110	8832	1748	2026	2.38e-24	112
LOC111058722	FBgn0004618	40.541	74	44	0	8822	8601	1616	1837	2.64e-17	81.7
LOC111058722	FBgn0004618	63.636	11	4	0	8593	8561	1844	1876	2.64e-17	26.3
LOC111058722	FBgn0004618	41.538	65	38	0	9110	8916	1832	2026	1.37e-13	76.7
LOC111058722	FBgn0000520	34.969	163	106	0	9113	8625	1086	1574	6.88e-37	146
LOC111058722	FBgn0000520	72.727	11	3	0	8593	8561	1605	1637	6.88e-37	27.2
LOC111058722	FBgn0000520	38.312	154	95	0	9110	8649	1257	1718	6.17e-36	150
LOC111058722	FBgn0000520	37.037	162	102	0	9116	8631	1167	1652	2.2e-35	149
LOC111058722	FBgn0000520	33.962	159	105	0	9071	8595	1044	1520	9.94e-30	130
LOC111058722	FBgn0000520	40.777	103	61	0	9107	8799	1344	1652	2.58e-25	115
LOC111058722	FBgn0000520	33.803	142	94	0	8987	8562	1044	1469	3.02e-23	108
LOC111058722	FBgn0000520	34.066	91	60	0	8903	8631	1044	1316	3.87e-15	75.8
LOC111058722	FBgn0000520	53.846	13	6	0	8599	8561	1347	1385	3.87e-15	24.9
LOC111058722	FBgn0000520	36.842	76	48	0	9110	8883	1425	1652	1.08e-14	80.3
LOC111058722	FBgn0000520	33.333	63	42	0	8819	8631	1044	1232	1.17e-07	57
LOC111058722	FBgn0000520	41.304	46	27	0	9104	8967	1515	1652	4.16e-07	55.1
LOC111058722	FBgn0035625	37.162	148	93	0	9110	8667	3212	3655	1.17e-35	149
LOC111058722	FBgn0035625	41.463	123	72	0	9119	8751	3287	3655	9.94e-34	143
LOC111058722	FBgn0035625	35.374	147	95	0	8996	8556	3242	3682	2.79e-30	132
LOC111058722	FBgn0035625	38.182	110	68	0	8927	8598	3227	3556	2.58e-25	115
LOC111058722	FBgn0035625	36.842	95	60	0	9119	8835	3371	3655	7.84e-19	94.1
LOC111058722	FBgn0035625	31.707	82	56	0	8843	8598	3227	3472	9.99e-13	66.6
LOC111058722	FBgn0035625	53.846	13	6	0	8599	8561	3470	3508	9.99e-13	25.8
LOC111058722	FBgn0035625	35.938	64	41	0	9110	8919	3464	3655	2.2e-11	69.3
LOC111058722	FBgn0035625	37.273	110	69	0	8704	9033	3618	3289	5.71e-11	68
LOC111058722	FBgn0035625	45.455	44	24	0	8986	9117	3420	3289	8.93e-08	40.9
LOC111058722	FBgn0035625	41.463	41	24	0	8818	8940	3588	3466	8.93e-08	34.5
LOC111058722	FBgn0035625	34.545	55	36	0	8759	8595	3227	3391	1.03e-06	48.3
LOC111058722	FBgn0035625	66.667	12	4	0	8599	8564	3386	3421	1.03e-06	23.5
LOC111058722	FBgn0035625	37.162	148	93	0	9110	8667	2782	3225	1.17e-35	149
LOC111058722	FBgn0035625	41.463	123	72	0	9119	8751	2857	3225	9.94e-34	143
LOC111058722	FBgn0035625	35.374	147	95	0	8996	8556	2812	3252	2.79e-30	132
LOC111058722	FBgn0035625	38.182	110	68	0	8927	8598	2797	3126	2.58e-25	115
LOC111058722	FBgn0035625	36.842	95	60	0	9119	8835	2941	3225	7.84e-19	94.1
LOC111058722	FBgn0035625	31.707	82	56	0	8843	8598	2797	3042	1.02e-12	66.6
LOC111058722	FBgn0035625	53.846	13	6	0	8599	8561	3040	3078	1.02e-12	25.8
LOC111058722	FBgn0035625	35.938	64	41	0	9110	8919	3034	3225	2.2e-11	69.3
LOC111058722	FBgn0035625	37.273	110	69	0	8704	9033	3188	2859	5.71e-11	68
LOC111058722	FBgn0035625	45.455	44	24	0	8986	9117	2990	2859	9.14e-08	40.9
LOC111058722	FBgn0035625	41.463	41	24	0	8818	8940	3158	3036	9.14e-08	34.5
LOC111058722	FBgn0035625	34.545	55	36	0	8759	8595	2797	2961	1.06e-06	48.3
LOC111058722	FBgn0035625	66.667	12	4	0	8599	8564	2956	2991	1.06e-06	23.5
LOC111058722	FBgn0035625	37.162	148	93	0	9110	8667	3045	3488	1.17e-35	149
LOC111058722	FBgn0035625	41.463	123	72	0	9119	8751	3120	3488	9.94e-34	143
LOC111058722	FBgn0035625	35.374	147	95	0	8996	8556	3075	3515	2.79e-30	132
LOC111058722	FBgn0035625	38.182	110	68	0	8927	8598	3060	3389	2.58e-25	115
LOC111058722	FBgn0035625	36.842	95	60	0	9119	8835	3204	3488	7.84e-19	94.1
LOC111058722	FBgn0035625	31.707	82	56	0	8843	8598	3060	3305	1.01e-12	66.6
LOC111058722	FBgn0035625	53.846	13	6	0	8599	8561	3303	3341	1.01e-12	25.8
LOC111058722	FBgn0035625	35.938	64	41	0	9110	8919	3297	3488	2.2e-11	69.3
LOC111058722	FBgn0035625	37.273	110	69	0	8704	9033	3451	3122	5.71e-11	68
LOC111058722	FBgn0035625	45.455	44	24	0	8986	9117	3253	3122	9.12e-08	40.9
LOC111058722	FBgn0035625	41.463	41	24	0	8818	8940	3421	3299	9.12e-08	34.5
LOC111058722	FBgn0035625	34.545	55	36	0	8759	8595	3060	3224	1.05e-06	48.3
LOC111058722	FBgn0035625	66.667	12	4	0	8599	8564	3219	3254	1.05e-06	23.5
LOC111058722	FBgn0035625	37.162	148	93	0	9110	8667	3256	3699	1.17e-35	149
LOC111058722	FBgn0035625	41.463	123	72	0	9119	8751	3331	3699	9.94e-34	143
LOC111058722	FBgn0035625	35.374	147	95	0	8996	8556	3286	3726	2.79e-30	132
LOC111058722	FBgn0035625	38.182	110	68	0	8927	8598	3271	3600	2.58e-25	115
LOC111058722	FBgn0035625	36.842	95	60	0	9119	8835	3415	3699	7.84e-19	94.1
LOC111058722	FBgn0035625	31.707	82	56	0	8843	8598	3271	3516	1.01e-12	66.6
LOC111058722	FBgn0035625	53.846	13	6	0	8599	8561	3514	3552	1.01e-12	25.8
LOC111058722	FBgn0035625	35.938	64	41	0	9110	8919	3508	3699	2.2e-11	69.3
LOC111058722	FBgn0035625	37.273	110	69	0	8704	9033	3662	3333	5.71e-11	68
LOC111058722	FBgn0035625	45.455	44	24	0	8986	9117	3464	3333	9.1e-08	40.9
LOC111058722	FBgn0035625	41.463	41	24	0	8818	8940	3632	3510	9.1e-08	34.5
LOC111058722	FBgn0035625	34.545	55	36	0	8759	8595	3271	3435	1.05e-06	48.3
LOC111058722	FBgn0035625	66.667	12	4	0	8599	8564	3430	3465	1.05e-06	23.5
LOC111058722	FBgn0035625	37.162	148	93	0	9110	8667	3251	3694	1.17e-35	149
LOC111058722	FBgn0035625	41.463	123	72	0	9119	8751	3326	3694	9.94e-34	143
LOC111058722	FBgn0035625	35.374	147	95	0	8996	8556	3281	3721	2.79e-30	132
LOC111058722	FBgn0035625	38.182	110	68	0	8927	8598	3266	3595	2.58e-25	115
LOC111058722	FBgn0035625	36.842	95	60	0	9119	8835	3410	3694	7.84e-19	94.1
LOC111058722	FBgn0035625	31.707	82	56	0	8843	8598	3266	3511	1.01e-12	66.6
LOC111058722	FBgn0035625	53.846	13	6	0	8599	8561	3509	3547	1.01e-12	25.8
LOC111058722	FBgn0035625	35.938	64	41	0	9110	8919	3503	3694	2.2e-11	69.3
LOC111058722	FBgn0035625	37.273	110	69	0	8704	9033	3657	3328	5.71e-11	68
LOC111058722	FBgn0035625	45.455	44	24	0	8986	9117	3459	3328	9.1e-08	40.9
LOC111058722	FBgn0035625	41.463	41	24	0	8818	8940	3627	3505	9.1e-08	34.5
LOC111058722	FBgn0035625	34.545	55	36	0	8759	8595	3266	3430	1.05e-06	48.3
LOC111058722	FBgn0035625	66.667	12	4	0	8599	8564	3425	3460	1.05e-06	23.5
LOC111058722	FBgn0035625	37.162	148	93	0	9110	8667	3212	3655	1.17e-35	149
LOC111058722	FBgn0035625	41.463	123	72	0	9119	8751	3287	3655	9.94e-34	143
LOC111058722	FBgn0035625	35.374	147	95	0	8996	8556	3242	3682	2.79e-30	132
LOC111058722	FBgn0035625	38.182	110	68	0	8927	8598	3227	3556	2.58e-25	115
LOC111058722	FBgn0035625	36.842	95	60	0	9119	8835	3371	3655	7.84e-19	94.1
LOC111058722	FBgn0035625	31.707	82	56	0	8843	8598	3227	3472	1.01e-12	66.6
LOC111058722	FBgn0035625	53.846	13	6	0	8599	8561	3470	3508	1.01e-12	25.8
LOC111058722	FBgn0035625	35.938	64	41	0	9110	8919	3464	3655	2.2e-11	69.3
LOC111058722	FBgn0035625	37.273	110	69	0	8704	9033	3618	3289	5.71e-11	68
LOC111058722	FBgn0035625	45.455	44	24	0	8986	9117	3420	3289	9.1e-08	40.9
LOC111058722	FBgn0035625	41.463	41	24	0	8818	8940	3588	3466	9.1e-08	34.5
LOC111058722	FBgn0035625	34.545	55	36	0	8759	8595	3227	3391	1.05e-06	48.3
LOC111058722	FBgn0035625	66.667	12	4	0	8599	8564	3386	3421	1.05e-06	23.5
LOC111058722	FBgn0038787	42.169	83	48	0	8909	8661	1884	2132	1.31e-35	99.1
LOC111058722	FBgn0038787	37.681	69	43	0	9119	8913	1344	1550	1.31e-35	79
LOC111058722	FBgn0038787	40.244	82	49	0	8906	8661	1305	1550	1.71e-33	90.4
LOC111058722	FBgn0038787	39.706	68	41	0	9119	8916	924	1127	1.71e-33	76.2
LOC111058722	FBgn0038787	81.818	11	2	0	8593	8561	1947	1979	1.71e-33	29.5
LOC111058722	FBgn0038787	36.585	82	52	0	9074	8829	1305	1550	2.21e-31	84.5
LOC111058722	FBgn0038787	43.077	65	37	0	8825	8631	1884	2078	2.21e-31	79.4
LOC111058722	FBgn0038787	40.244	82	49	0	8990	8745	1305	1550	1.3e-30	88.1
LOC111058722	FBgn0038787	38.298	47	29	0	8741	8601	1884	2024	1.3e-30	53.8
LOC111058722	FBgn0038787	37.5	40	25	0	9119	9000	1008	1127	1.3e-30	42.8
LOC111058722	FBgn0038787	63.636	11	4	0	8593	8561	2031	2063	1.3e-30	25.4
LOC111058722	FBgn0038787	38.554	83	51	0	8993	8745	1884	2132	4.04e-25	95.5
LOC111058722	FBgn0038787	36.585	41	26	0	9119	8997	1428	1550	4.04e-25	47.3
LOC111058722	FBgn0038787	37.037	81	51	0	9074	8832	885	1127	9.23e-24	75.3
LOC111058722	FBgn0038787	35.938	64	41	0	8822	8631	1305	1496	9.23e-24	62.9
LOC111058722	FBgn0038787	34.568	81	53	0	8990	8748	885	1127	1.32e-18	74.4
LOC111058722	FBgn0038787	39.13	46	28	0	8738	8601	1305	1442	1.32e-18	46.4
LOC111058722	FBgn0038787	37.349	83	52	0	9077	8829	1884	2132	1.37e-17	90
LOC111058722	FBgn0038787	42.424	66	38	0	9110	8913	1935	2132	4.5e-16	84.9
LOC111058722	FBgn0038787	39.506	81	49	0	8906	8664	885	1127	6.18e-16	84.5
LOC111058722	FBgn0038787	39.063	64	39	0	8822	8631	885	1076	4.16e-11	68.4
LOC111058722	FBgn0038787	42.169	83	48	0	8909	8661	1960	2208	1.33e-35	99.1
LOC111058722	FBgn0038787	37.681	69	43	0	9119	8913	1344	1550	1.33e-35	79
LOC111058722	FBgn0038787	40.244	82	49	0	8906	8661	1305	1550	1.78e-33	90.4
LOC111058722	FBgn0038787	39.706	68	41	0	9119	8916	924	1127	1.78e-33	76.2
LOC111058722	FBgn0038787	81.818	11	2	0	8593	8561	2023	2055	1.78e-33	29.5
LOC111058722	FBgn0038787	36.585	82	52	0	9074	8829	1305	1550	2.26e-31	84.5
LOC111058722	FBgn0038787	43.077	65	37	0	8825	8631	1960	2154	2.26e-31	79.4
LOC111058722	FBgn0038787	40.244	82	49	0	8990	8745	1305	1550	1.38e-30	88.1
LOC111058722	FBgn0038787	38.298	47	29	0	8741	8601	1960	2100	1.38e-30	53.8
LOC111058722	FBgn0038787	37.5	40	25	0	9119	9000	1008	1127	1.38e-30	42.8
LOC111058722	FBgn0038787	63.636	11	4	0	8593	8561	2107	2139	1.38e-30	25.4
LOC111058722	FBgn0038787	38.554	83	51	0	8993	8745	1960	2208	4.12e-25	95.5
LOC111058722	FBgn0038787	36.585	41	26	0	9119	8997	1428	1550	4.12e-25	47.3
LOC111058722	FBgn0038787	37.037	81	51	0	9074	8832	885	1127	9.43e-24	75.3
LOC111058722	FBgn0038787	35.938	64	41	0	8822	8631	1305	1496	9.43e-24	62.9
LOC111058722	FBgn0038787	34.568	81	53	0	8990	8748	885	1127	1.35e-18	74.4
LOC111058722	FBgn0038787	39.13	46	28	0	8738	8601	1305	1442	1.35e-18	46.4
LOC111058722	FBgn0038787	37.349	83	52	0	9077	8829	1960	2208	1.37e-17	90
LOC111058722	FBgn0038787	42.424	66	38	0	9110	8913	2011	2208	4.5e-16	84.9
LOC111058722	FBgn0038787	39.506	81	49	0	8906	8664	885	1127	6.18e-16	84.5
LOC111058722	FBgn0038787	39.063	64	39	0	8822	8631	885	1076	4.16e-11	68.4
LOC111058722	FBgn0028647	43.609	133	75	0	9074	8676	3942	4340	1.6e-35	149
LOC111058722	FBgn0028647	42.748	131	75	0	8990	8598	3942	4334	1.88e-33	142
LOC111058722	FBgn0028647	43.363	113	64	0	9098	8760	4002	4340	2.2e-31	135
LOC111058722	FBgn0028647	45.161	93	51	0	8906	8628	3942	4220	2.33e-24	105
LOC111058722	FBgn0028647	72.727	11	3	0	8593	8561	4254	4286	2.33e-24	26.7
LOC111058722	FBgn0028647	43.478	92	52	0	9119	8844	4065	4340	6.69e-21	100
LOC111058722	FBgn0028647	42.105	76	44	0	8822	8595	3942	4169	7.1e-19	72.5
LOC111058722	FBgn0028647	34.286	35	23	0	9116	9012	3612	3716	7.1e-19	27.6
LOC111058722	FBgn0028647	46.154	13	7	0	8599	8561	4164	4202	7.1e-19	24.4
LOC111058722	FBgn0028647	36	25	16	0	8900	8826	3807	3881	7.1e-19	22.6
LOC111058722	FBgn0028647	37.5	64	40	0	9119	8928	4149	4340	1.6e-11	69.8
LOC111058722	FBgn0028647	52.778	36	17	0	8738	8631	3942	4049	1.93e-06	46
LOC111058722	FBgn0028647	80	10	2	0	8593	8564	4086	4115	1.93e-06	24.9
LOC111058722	FBgn0038047	40.86	93	55	0	9110	8832	508	786	3.89e-35	104
LOC111058722	FBgn0038047	33.846	65	43	0	8825	8631	790	984	3.89e-35	57.4
LOC111058722	FBgn0038047	58.333	12	5	0	8596	8561	1102	1137	3.89e-35	24
LOC111058722	FBgn0038047	35.714	154	99	0	9107	8646	928	1389	7.69e-35	136
LOC111058722	FBgn0038047	69.231	13	4	0	8599	8561	1435	1473	7.69e-35	30.9
LOC111058722	FBgn0038047	35.484	155	100	0	9110	8646	841	1305	6.93e-34	135
LOC111058722	FBgn0038047	81.818	11	2	0	8593	8561	1357	1389	6.93e-34	28.1
LOC111058722	FBgn0038047	36.667	120	76	0	8939	8580	1180	1539	1.74e-33	106
LOC111058722	FBgn0038047	36.765	68	43	0	9119	8916	583	786	1.74e-33	62.9
LOC111058722	FBgn0038047	36.364	110	70	0	8993	8664	457	786	8.1e-31	114
LOC111058722	FBgn0038047	32.432	37	25	0	9110	9000	343	453	8.1e-31	33.1
LOC111058722	FBgn0038047	63.636	11	4	0	8593	8561	853	885	8.1e-31	24
LOC111058722	FBgn0038047	38.655	119	73	0	9026	8670	1177	1533	1.78e-30	119
LOC111058722	FBgn0038047	52.632	19	9	0	9107	9051	1096	1152	1.78e-30	32.7
LOC111058722	FBgn0038047	38.636	88	54	0	8909	8646	457	720	5.03e-28	97.7
LOC111058722	FBgn0038047	35.294	51	33	0	9068	8916	301	453	5.03e-28	46.4
LOC111058722	FBgn0038047	35.455	110	71	0	9077	8748	457	786	6.17e-27	105
LOC111058722	FBgn0038047	37.5	32	20	0	8741	8646	790	885	6.17e-27	34.5
LOC111058722	FBgn0038047	32.394	142	96	0	9077	8652	790	1215	5.27e-26	117
LOC111058722	FBgn0038047	33.621	116	77	0	8993	8646	790	1137	7.56e-26	103
LOC111058722	FBgn0038047	36.111	36	23	0	9107	9000	679	786	7.56e-26	33.6
LOC111058722	FBgn0038047	37.288	118	74	0	9107	8754	1180	1533	1.73e-24	112
LOC111058722	FBgn0038047	37.879	66	41	0	8825	8628	457	654	1.1e-20	68.9
LOC111058722	FBgn0038047	35.294	51	33	0	8984	8832	301	453	1.1e-20	50.6
LOC111058722	FBgn0038047	40.23	87	52	0	9098	8838	1273	1533	8.49e-20	97.3
LOC111058722	FBgn0038047	46.032	63	34	0	9110	8922	1345	1533	7.24e-14	77.6
LOC111058722	FBgn0038047	33.333	51	34	0	8900	8748	301	453	1.41e-13	46
LOC111058722	FBgn0038047	37.838	37	23	0	8741	8631	457	567	1.41e-13	41.8
LOC111058722	FBgn0038047	63.636	11	4	0	8593	8561	604	636	1.41e-13	24.4
LOC111058722	FBgn0038047	32.955	88	59	0	8909	8646	790	1053	1.74e-12	73
LOC111058722	FBgn0038047	31.373	51	35	0	8816	8664	301	453	8.05e-07	44.6
LOC111058722	FBgn0038047	61.538	13	5	0	8599	8561	514	552	8.05e-07	27.6
LOC111058722	FBgn0038047	40.909	44	26	0	9098	8967	1021	1152	2.03e-06	52.8
LOC111058722	FBgn0004618	45	120	66	0	8990	8631	1616	1975	4.15e-35	148
LOC111058722	FBgn0004618	42.5	120	69	0	9074	8715	1616	1975	1.88e-33	142
LOC111058722	FBgn0004618	44.248	113	63	0	9119	8781	1655	1993	2.2e-31	135
LOC111058722	FBgn0004618	39.423	104	63	0	8906	8595	1616	1927	4e-26	110
LOC111058722	FBgn0004618	66.667	12	4	0	8596	8561	1925	1960	4e-26	27.6
LOC111058722	FBgn0004618	44.737	76	42	0	9110	8883	1748	1975	2.58e-21	102
LOC111058722	FBgn0004618	40.541	74	44	0	8822	8601	1616	1837	2.64e-17	81.7
LOC111058722	FBgn0004618	63.636	11	4	0	8593	8561	1844	1876	2.64e-17	26.3
LOC111058722	FBgn0004618	34.848	66	43	0	9110	8913	1832	2029	4.87e-09	61.6
LOC111058722	FBgn0030240	42.446	139	80	0	9068	8652	1930	2346	1.08e-34	146
LOC111058722	FBgn0030240	45.968	124	67	0	9107	8736	1975	2346	4.87e-33	141
LOC111058722	FBgn0030240	37.984	129	80	0	8984	8598	1930	2316	3.26e-27	117
LOC111058722	FBgn0030240	72.727	11	3	0	8599	8567	2314	2346	3.26e-27	24
LOC111058722	FBgn0030240	44.792	96	53	0	9107	8820	2059	2346	1.17e-23	110
LOC111058722	FBgn0030240	40.476	84	50	0	8900	8649	1930	2181	7.94e-21	91.8
LOC111058722	FBgn0030240	72.727	11	3	0	8593	8561	2236	2268	7.94e-21	28.1
LOC111058722	FBgn0030240	51.389	72	35	0	9119	8904	2131	2346	3.54e-17	88.6
LOC111058722	FBgn0030240	30.526	95	66	0	8960	8676	1498	1782	1.88e-09	62.9
LOC111058722	FBgn0030240	35.484	62	40	0	8816	8631	1930	2115	4.5e-08	58.3
LOC111058722	FBgn0030240	28.767	73	52	0	8978	8760	1564	1782	1.84e-07	47.3
LOC111058722	FBgn0030240	32.353	34	23	0	8732	8631	1930	2031	1.84e-07	35.4
LOC111058722	FBgn0030240	43.182	44	25	0	9119	8988	2215	2346	5.28e-06	51.5
LOC111058722	FBgn0035769	40.698	86	51	0	9002	8745	1252	1509	6.31e-34	95
LOC111058722	FBgn0035769	38.636	44	27	0	8750	8619	1597	1728	6.31e-34	46.9
LOC111058722	FBgn0035769	44.118	34	19	0	9107	9006	1144	1245	6.31e-34	40
LOC111058722	FBgn0035769	40.698	86	51	0	9086	8829	1252	1509	1.96e-31	90.9
LOC111058722	FBgn0035769	36.508	63	40	0	8834	8646	1597	1785	1.96e-31	64.8
LOC111058722	FBgn0035769	40.698	86	51	0	8918	8661	1252	1509	8.47e-30	91.8
LOC111058722	FBgn0035769	35.484	62	40	0	9107	8922	1060	1245	8.47e-30	58.3
LOC111058722	FBgn0035769	34.146	82	54	0	8918	8673	1597	1842	7.61e-29	74.4
LOC111058722	FBgn0035769	41.176	68	40	0	9116	8913	1306	1509	7.61e-29	72.5
LOC111058722	FBgn0035769	41.772	79	46	0	8834	8598	1252	1488	1.42e-28	83.5
LOC111058722	FBgn0035769	31.169	77	53	0	9068	8838	1015	1245	1.42e-28	62.5
LOC111058722	FBgn0035769	31.169	77	53	0	8984	8754	1015	1245	2.71e-21	59.7
LOC111058722	FBgn0035769	38.462	52	32	0	8750	8595	1252	1407	2.71e-21	56.5
LOC111058722	FBgn0035769	53.846	13	6	0	8599	8561	1402	1440	2.71e-21	22.6
LOC111058722	FBgn0035769	32.927	82	55	0	9002	8757	1597	1842	5.57e-18	71.2
LOC111058722	FBgn0035769	37.838	37	23	0	9107	8997	1399	1509	5.57e-18	39.1
LOC111058722	FBgn0035769	35.065	77	50	0	8900	8670	1015	1245	1.05e-15	68
LOC111058722	FBgn0035769	45.833	24	13	0	8666	8595	1252	1323	1.05e-15	27.2
LOC111058722	FBgn0035769	46.154	13	7	0	8599	8561	1318	1356	1.05e-15	24.4
LOC111058722	FBgn0035769	33.824	68	45	0	9086	8883	1597	1800	1.48e-10	66.6
LOC111058722	FBgn0035769	36.508	63	40	0	8816	8628	1015	1203	3.55e-09	62
LOC111058722	FBgn0035769	38.333	60	37	0	9104	8925	1663	1842	8.49e-08	57.4
LOC111058722	FBgn0031573	44.318	88	49	0	8927	8664	1791	2054	2.42e-33	97.3
LOC111058722	FBgn0031573	41.935	62	36	0	9110	8925	1605	1790	2.42e-33	64.8
LOC111058722	FBgn0031573	37.349	83	52	0	8843	8595	1791	2039	1.26e-24	72.5
LOC111058722	FBgn0031573	35.135	74	48	0	9062	8841	1569	1790	1.26e-24	60.2
LOC111058722	FBgn0031573	37.647	85	53	0	9002	8748	1800	2054	6.56e-22	78.5
LOC111058722	FBgn0031573	45.455	33	18	0	9110	9012	1689	1787	6.56e-22	45.1
LOC111058722	FBgn0031573	38.824	85	52	0	9086	8832	1800	2054	1.6e-15	83.1
LOC111058722	FBgn0031573	36.486	74	47	0	8978	8757	1569	1790	4.88e-15	58.8
LOC111058722	FBgn0031573	34.091	44	29	0	8759	8628	1791	1922	4.88e-15	32.7
LOC111058722	FBgn0031573	63.636	11	4	0	8593	8561	1956	1988	4.88e-15	25.8
LOC111058722	FBgn0031573	42.647	68	39	0	9119	8916	1851	2054	3.55e-13	75.3
LOC111058722	FBgn0031573	37.838	74	46	0	8894	8673	1569	1790	1.48e-10	66.6
LOC111058722	FBgn0031573	39.655	58	35	0	8771	8598	1608	1781	3.89e-06	50.6
LOC111058722	FBgn0031573	28.205	39	28	0	8864	8748	528	644	3.89e-06	27.2
LOC111058722	FBgn0036522	37.5	144	90	0	9107	8676	2151	2582	2.58e-33	142
LOC111058722	FBgn0036522	36.449	107	68	0	9119	8799	2055	2375	5.56e-32	98.7
LOC111058722	FBgn0036522	38.596	57	35	0	8771	8601	2403	2573	5.56e-32	58.8
LOC111058722	FBgn0036522	35.965	114	73	0	8939	8598	2151	2492	1.08e-30	102
LOC111058722	FBgn0036522	42.424	33	19	0	9065	8967	2025	2123	1.08e-30	41.8
LOC111058722	FBgn0036522	72.727	11	3	0	8593	8561	2496	2528	1.08e-30	26.7
LOC111058722	FBgn0036522	41.748	103	60	0	9107	8799	2235	2543	7.24e-26	117
LOC111058722	FBgn0036522	44.565	92	51	0	9119	8844	2307	2582	3.84e-22	105
LOC111058722	FBgn0036522	34.188	117	77	0	8981	8631	2025	2375	1.48e-20	96.8
LOC111058722	FBgn0036522	70	10	3	0	8593	8564	2412	2441	1.48e-20	22.1
LOC111058722	FBgn0036522	30	90	63	0	8897	8628	2025	2294	2.15e-13	67
LOC111058722	FBgn0036522	72.727	11	3	0	8593	8561	2328	2360	2.15e-13	27.6
LOC111058722	FBgn0036522	42.105	57	33	0	9098	8928	2412	2582	3.03e-11	68.9
LOC111058722	FBgn0032295	36.957	92	58	0	9107	8832	1240	1515	1.41e-32	89.5
LOC111058722	FBgn0032295	36.111	72	46	0	8816	8601	1534	1749	1.41e-32	59.7
LOC111058722	FBgn0032295	81.818	11	2	0	8593	8561	1756	1788	1.41e-32	28.1
LOC111058722	FBgn0032295	39.56	91	55	0	8900	8628	1534	1806	9.07e-32	87.7
LOC111058722	FBgn0032295	36.923	65	41	0	9110	8916	1321	1515	9.07e-32	63.8
LOC111058722	FBgn0032295	54.545	11	5	0	8593	8561	1840	1872	9.07e-32	23.1
LOC111058722	FBgn0032295	36.09	133	85	0	8984	8586	1534	1932	1.76e-30	116
LOC111058722	FBgn0032295	37.838	37	23	0	9110	9000	1405	1515	1.76e-30	35.4
LOC111058722	FBgn0032295	36.296	135	86	0	9068	8664	1534	1938	2.58e-29	128
LOC111058722	FBgn0032295	40	120	72	0	9107	8748	1579	1938	1.26e-28	126
LOC111058722	FBgn0032295	37.273	110	69	0	9077	8748	1186	1515	6.35e-27	106
LOC111058722	FBgn0032295	32.353	34	23	0	8732	8631	1534	1635	6.35e-27	26.3
LOC111058722	FBgn0032295	58.333	12	5	0	8596	8561	1669	1704	6.35e-27	24.9
LOC111058722	FBgn0032295	39.091	110	67	0	8993	8664	1186	1515	9.19e-25	113
LOC111058722	FBgn0032295	43.478	92	52	0	9107	8832	1663	1938	4.5e-24	111
LOC111058722	FBgn0032295	36.17	94	60	0	8909	8628	1186	1467	1.26e-16	86.8
LOC111058722	FBgn0032295	44.615	65	36	0	9110	8916	1744	1938	2.03e-14	79.4
LOC111058722	FBgn0032295	36.923	65	41	0	8825	8631	1186	1380	5.27e-10	64.8
LOC111058722	FBgn0033934	34.211	152	100	0	9110	8655	255	710	2.2e-31	135
LOC111058722	FBgn0033934	37.097	124	78	0	9110	8739	339	710	4.5e-28	124
LOC111058722	FBgn0033934	32.836	134	90	0	8984	8583	297	698	1.88e-25	116
LOC111058722	FBgn0033934	38.542	96	59	0	9110	8823	423	710	2.58e-21	102
LOC111058722	FBgn0033934	33.333	123	82	0	8963	8595	234	602	1.26e-20	100
LOC111058722	FBgn0033934	38.235	68	42	0	9110	8907	507	710	1.74e-12	73
LOC111058722	FBgn0033934	28.378	74	53	0	8816	8595	297	518	1.68e-11	58.8
LOC111058722	FBgn0033934	76.923	13	3	0	8599	8561	513	551	1.68e-11	29.5
LOC111058722	FBgn0033934	34.211	152	100	0	9110	8655	255	710	2.2e-31	135
LOC111058722	FBgn0033934	37.097	124	78	0	9110	8739	339	710	4.5e-28	124
LOC111058722	FBgn0033934	32.836	134	90	0	8984	8583	297	698	1.88e-25	116
LOC111058722	FBgn0033934	38.542	96	59	0	9110	8823	423	710	2.58e-21	102
LOC111058722	FBgn0033934	33.333	123	82	0	8963	8595	234	602	1.26e-20	100
LOC111058722	FBgn0033934	38.235	68	42	0	9110	8907	507	710	1.74e-12	73
LOC111058722	FBgn0033934	28.378	74	53	0	8816	8595	297	518	1.7e-11	58.8
LOC111058722	FBgn0033934	76.923	13	3	0	8599	8561	513	551	1.7e-11	29.5
LOC111058722	FBgn0030659	43.089	123	70	0	9110	8742	1061	1429	5.7e-31	134
LOC111058722	FBgn0030659	35.862	145	93	0	9092	8658	995	1429	4.87e-29	127
LOC111058722	FBgn0030659	37.008	127	80	0	9008	8628	995	1375	3.27e-24	111
LOC111058722	FBgn0030659	42.553	94	54	0	9107	8826	1148	1429	1.6e-23	109
LOC111058722	FBgn0030659	43.421	76	43	0	8855	8628	1064	1291	1.17e-19	96.8
LOC111058722	FBgn0030659	32.927	82	55	0	8840	8595	995	1240	6.34e-14	68.4
LOC111058722	FBgn0030659	69.231	13	4	0	8599	8561	1235	1273	6.34e-14	28.1
LOC111058722	FBgn0030659	43.284	67	38	0	9110	8910	1229	1429	4.5e-12	71.6
LOC111058722	FBgn0005694	43.103	116	66	0	8993	8646	1016	1363	5.7e-31	134
LOC111058722	FBgn0005694	42.241	116	67	0	9077	8730	1016	1363	7.24e-30	130
LOC111058722	FBgn0005694	46.237	93	50	0	8909	8631	1016	1294	7.24e-26	117
LOC111058722	FBgn0005694	38.235	102	63	0	9119	8814	1058	1363	2.03e-22	105
LOC111058722	FBgn0005694	41.333	75	44	0	8825	8601	1016	1240	7.62e-18	82.2
LOC111058722	FBgn0005694	72.727	11	3	0	8593	8561	1247	1279	7.62e-18	27.6
LOC111058722	FBgn0005694	40.845	71	42	0	9110	8898	1151	1363	7.84e-15	80.8
LOC111058722	FBgn0005694	47.368	38	20	0	8741	8628	1016	1129	1.08e-08	52.8
LOC111058722	FBgn0005694	63.636	11	4	0	8593	8561	1163	1195	1.08e-08	25.8
LOC111058722	FBgn0005694	43.103	116	66	0	8993	8646	911	1258	5.7e-31	134
LOC111058722	FBgn0005694	42.241	116	67	0	9077	8730	911	1258	7.24e-30	130
LOC111058722	FBgn0005694	46.237	93	50	0	8909	8631	911	1189	7.24e-26	117
LOC111058722	FBgn0005694	38.235	102	63	0	9119	8814	953	1258	2.03e-22	105
LOC111058722	FBgn0005694	41.333	75	44	0	8825	8601	911	1135	7.63e-18	82.2
LOC111058722	FBgn0005694	72.727	11	3	0	8593	8561	1142	1174	7.63e-18	27.6
LOC111058722	FBgn0005694	40.845	71	42	0	9110	8898	1046	1258	7.84e-15	80.8
LOC111058722	FBgn0005694	47.368	38	20	0	8741	8628	911	1024	1.08e-08	52.8
LOC111058722	FBgn0005694	63.636	11	4	0	8593	8561	1058	1090	1.08e-08	25.8
LOC111058722	FBgn0005694	43.103	116	66	0	8993	8646	954	1301	5.7e-31	134
LOC111058722	FBgn0005694	42.241	116	67	0	9077	8730	954	1301	7.24e-30	130
LOC111058722	FBgn0005694	46.237	93	50	0	8909	8631	954	1232	7.24e-26	117
LOC111058722	FBgn0005694	38.235	102	63	0	9119	8814	996	1301	2.03e-22	105
LOC111058722	FBgn0005694	41.333	75	44	0	8825	8601	954	1178	7.62e-18	82.2
LOC111058722	FBgn0005694	72.727	11	3	0	8593	8561	1185	1217	7.62e-18	27.6
LOC111058722	FBgn0005694	40.845	71	42	0	9110	8898	1089	1301	7.84e-15	80.8
LOC111058722	FBgn0005694	47.368	38	20	0	8741	8628	954	1067	1.08e-08	52.8
LOC111058722	FBgn0005694	63.636	11	4	0	8593	8561	1101	1133	1.08e-08	25.8
LOC111058722	FBgn0005694	43.103	116	66	0	8993	8646	1010	1357	5.7e-31	134
LOC111058722	FBgn0005694	42.241	116	67	0	9077	8730	1010	1357	7.24e-30	130
LOC111058722	FBgn0005694	46.237	93	50	0	8909	8631	1010	1288	7.24e-26	117
LOC111058722	FBgn0005694	38.235	102	63	0	9119	8814	1052	1357	2.03e-22	105
LOC111058722	FBgn0005694	41.333	75	44	0	8825	8601	1010	1234	7.57e-18	82.2
LOC111058722	FBgn0005694	72.727	11	3	0	8593	8561	1241	1273	7.57e-18	27.6
LOC111058722	FBgn0005694	40.845	71	42	0	9110	8898	1145	1357	7.84e-15	80.8
LOC111058722	FBgn0005694	47.368	38	20	0	8741	8628	1010	1123	1.07e-08	52.8
LOC111058722	FBgn0005694	63.636	11	4	0	8593	8561	1157	1189	1.07e-08	25.8
LOC111058722	FBgn0037931	40.602	133	79	0	9074	8676	2456	2854	7.84e-31	133
LOC111058722	FBgn0037931	40.909	132	78	0	8990	8595	2456	2851	7.84e-31	133
LOC111058722	FBgn0037931	44.444	117	65	0	9110	8760	2504	2854	5.27e-30	131
LOC111058722	FBgn0037931	40.777	103	61	0	8906	8598	2456	2764	2.17e-21	101
LOC111058722	FBgn0037931	29.825	57	40	0	9101	8931	2153	2323	2.17e-21	28.6
LOC111058722	FBgn0037931	42.391	92	53	0	9119	8844	2579	2854	1.48e-18	93.2
LOC111058722	FBgn0037931	37.5	88	55	0	8858	8595	2420	2683	1.81e-14	75.8
LOC111058722	FBgn0037931	58.333	12	5	0	8599	8564	2678	2713	1.81e-14	22.6
LOC111058722	FBgn0037931	43.333	60	34	0	9107	8928	2675	2854	5.71e-11	68
LOC111058722	FBgn0037931	46.269	67	36	0	8899	9099	2799	2599	1.17e-07	57
LOC111058722	FBgn0037931	44.286	70	39	0	8875	9084	2739	2530	1.08e-06	53.8
LOC111058722	FBgn0037931	32.075	53	36	0	8786	8628	2408	2566	2.67e-06	44.1
LOC111058722	FBgn0037931	81.818	11	2	0	8593	8561	2600	2632	2.67e-06	26.3
LOC111058722	FBgn0037085	39.259	135	82	0	9068	8664	511	915	7.84e-31	133
LOC111058722	FBgn0037085	38.983	118	72	0	8984	8631	511	864	2.38e-24	112
LOC111058722	FBgn0037085	40.789	76	45	0	9110	8883	553	780	9.83e-20	83.1
LOC111058722	FBgn0037085	38.889	36	22	0	8855	8748	808	915	9.83e-20	33.1
LOC111058722	FBgn0037085	43.038	79	45	0	8900	8664	511	747	2.23e-18	88.1
LOC111058722	FBgn0037085	47.368	19	10	0	8617	8561	793	849	2.23e-18	23.5
LOC111058722	FBgn0037085	50.877	57	28	0	8816	8646	511	681	3.84e-14	78.5
LOC111058722	FBgn0037085	34.783	92	60	0	9107	8832	640	915	1.19e-13	73
LOC111058722	FBgn0037085	34.783	23	15	0	8825	8757	919	987	1.19e-13	22.6
LOC111058722	FBgn0037085	52.941	34	16	0	8732	8631	511	612	3.8e-08	46.9
LOC111058722	FBgn0037085	69.231	13	4	0	8599	8561	643	681	3.8e-08	29.9
LOC111058722	FBgn0037085	39.259	135	82	0	9068	8664	511	915	7.84e-31	133
LOC111058722	FBgn0037085	38.983	118	72	0	8984	8631	511	864	2.38e-24	112
LOC111058722	FBgn0037085	40.789	76	45	0	9110	8883	553	780	9.19e-21	83.1
LOC111058722	FBgn0037085	42.857	28	16	0	8738	8655	1201	1284	9.19e-21	33.6
LOC111058722	FBgn0037085	38.889	36	22	0	8855	8748	808	915	9.19e-21	33.1
LOC111058722	FBgn0037085	43.038	79	45	0	8900	8664	511	747	2.22e-18	88.1
LOC111058722	FBgn0037085	47.368	19	10	0	8617	8561	793	849	2.22e-18	23.5
LOC111058722	FBgn0037085	34.783	92	60	0	9107	8832	640	915	1.06e-14	73
LOC111058722	FBgn0037085	42.857	28	16	0	8822	8739	1201	1284	1.06e-14	33.1
LOC111058722	FBgn0037085	50.877	57	28	0	8816	8646	511	681	3.84e-14	78.5
LOC111058722	FBgn0037085	52.941	34	16	0	8732	8631	511	612	3.78e-08	46.9
LOC111058722	FBgn0037085	69.231	13	4	0	8599	8561	643	681	3.78e-08	29.9
LOC111058722	FBgn0038766	33.813	139	92	0	9068	8652	629	1045	1.48e-30	133
LOC111058722	FBgn0038766	36.29	124	79	0	9107	8736	674	1045	3.27e-28	125
LOC111058722	FBgn0038766	34.4	125	82	0	8984	8610	629	1003	2.79e-26	118
LOC111058722	FBgn0038766	41.667	96	56	0	9107	8820	758	1045	2.38e-24	112
LOC111058722	FBgn0038766	34.444	90	59	0	8900	8631	629	898	1.34e-19	87.2
LOC111058722	FBgn0038766	72.727	11	3	0	8593	8561	935	967	1.34e-19	28.6
LOC111058722	FBgn0038766	36.364	66	42	0	9101	8904	848	1045	1.6e-11	69.8
LOC111058722	FBgn0038766	29.412	68	48	0	8816	8613	629	832	9.42e-10	59.3
LOC111058722	FBgn0038766	58.333	12	5	0	8596	8561	848	883	9.42e-10	23.1
LOC111058722	FBgn0264744	40.336	119	71	0	9110	8754	781	1137	7.24e-30	130
LOC111058722	FBgn0264744	39.423	104	63	0	9107	8796	700	1011	2.69e-28	109
LOC111058722	FBgn0264744	33.333	33	22	0	8768	8670	1039	1137	2.69e-28	35.9
LOC111058722	FBgn0264744	36.434	129	82	0	8981	8595	742	1128	4.5e-28	124
LOC111058722	FBgn0264744	39.048	105	64	0	8942	8628	697	1011	8.31e-24	107
LOC111058722	FBgn0264744	53.846	13	6	0	8599	8561	1039	1077	8.31e-24	22.6
LOC111058722	FBgn0264744	40.86	93	55	0	9116	8838	859	1137	2.38e-20	99.1
LOC111058722	FBgn0264744	37.333	75	47	0	8855	8631	700	924	8.26e-16	74.8
LOC111058722	FBgn0264744	61.538	13	5	0	8599	8561	955	993	8.26e-16	28.1
LOC111058722	FBgn0264744	34.921	63	41	0	9110	8922	949	1137	9.96e-10	63.8
LOC111058722	FBgn0264744	30.508	59	41	0	8771	8595	700	876	8.13e-09	46
LOC111058722	FBgn0264744	76.923	13	3	0	8599	8561	871	909	8.13e-09	33.1
LOC111058722	FBgn0051224	37.931	116	72	0	8990	8643	5254	5601	9.57e-30	113
LOC111058722	FBgn0051224	44.737	38	21	0	9110	8997	4774	4887	9.57e-30	46
LOC111058722	FBgn0051224	34.783	115	75	0	8906	8562	5254	5598	5.54e-25	88.1
LOC111058722	FBgn0051224	35.484	62	40	0	9098	8913	4702	4887	5.54e-25	55.1
LOC111058722	FBgn0051224	36.047	86	55	0	9086	8829	4630	4887	3.62e-24	76.2
LOC111058722	FBgn0051224	40	65	39	0	8822	8628	5254	5448	3.62e-24	64.3
LOC111058722	FBgn0051224	32.759	116	78	0	9074	8727	5254	5601	3.27e-20	98.7
LOC111058722	FBgn0051224	35.238	105	68	0	9119	8805	5293	5607	4.87e-17	88.1
LOC111058722	FBgn0051224	39.535	86	52	0	8918	8661	4630	4887	5.27e-14	78
LOC111058722	FBgn0051224	33.721	86	57	0	9002	8745	4630	4887	3.31e-13	65.7
LOC111058722	FBgn0051224	35.897	39	25	0	8738	8622	5254	5370	3.31e-13	37.7
LOC111058722	FBgn0051224	42.254	71	41	0	9101	8889	5395	5607	1.73e-12	73
LOC111058722	FBgn0051224	35.211	71	46	0	8834	8622	4630	4842	1.17e-07	57
LOC111058722	FBgn0051224	37.931	116	72	0	8990	8643	5748	6095	1.03e-29	113
LOC111058722	FBgn0051224	44.737	38	21	0	9110	8997	5268	5381	1.03e-29	46
LOC111058722	FBgn0051224	34.783	115	75	0	8906	8562	5748	6092	5.94e-25	88.1
LOC111058722	FBgn0051224	35.484	62	40	0	9098	8913	5196	5381	5.94e-25	55.1
LOC111058722	FBgn0051224	36.047	86	55	0	9086	8829	5124	5381	3.88e-24	76.2
LOC111058722	FBgn0051224	40	65	39	0	8822	8628	5748	5942	3.88e-24	64.3
LOC111058722	FBgn0051224	32.759	116	78	0	9074	8727	5748	6095	3.27e-20	98.7
LOC111058722	FBgn0051224	35.238	105	68	0	9119	8805	5787	6101	4.87e-17	88.1
LOC111058722	FBgn0051224	39.535	86	52	0	8918	8661	5124	5381	5.27e-14	78
LOC111058722	FBgn0051224	33.721	86	57	0	9002	8745	5124	5381	3.54e-13	65.7
LOC111058722	FBgn0051224	35.897	39	25	0	8738	8622	5748	5864	3.54e-13	37.7
LOC111058722	FBgn0051224	42.254	71	41	0	9101	8889	5889	6101	1.73e-12	73
LOC111058722	FBgn0051224	35.211	71	46	0	8834	8622	5124	5336	1.17e-07	57
LOC111058722	FBgn0051224	37.931	116	72	0	8990	8643	5982	6329	1.06e-29	113
LOC111058722	FBgn0051224	44.737	38	21	0	9110	8997	5502	5615	1.06e-29	46
LOC111058722	FBgn0051224	34.783	115	75	0	8906	8562	5982	6326	6.13e-25	88.1
LOC111058722	FBgn0051224	35.484	62	40	0	9098	8913	5430	5615	6.13e-25	55.1
LOC111058722	FBgn0051224	36.047	86	55	0	9086	8829	5358	5615	4.01e-24	76.2
LOC111058722	FBgn0051224	40	65	39	0	8822	8628	5982	6176	4.01e-24	64.3
LOC111058722	FBgn0051224	32.759	116	78	0	9074	8727	5982	6329	3.27e-20	98.7
LOC111058722	FBgn0051224	35.238	105	68	0	9119	8805	6021	6335	4.87e-17	88.1
LOC111058722	FBgn0051224	39.535	86	52	0	8918	8661	5358	5615	5.27e-14	78
LOC111058722	FBgn0051224	33.721	86	57	0	9002	8745	5358	5615	3.66e-13	65.7
LOC111058722	FBgn0051224	35.897	39	25	0	8738	8622	5982	6098	3.66e-13	37.7
LOC111058722	FBgn0051224	42.254	71	41	0	9101	8889	6123	6335	1.73e-12	73
LOC111058722	FBgn0051224	35.211	71	46	0	8834	8622	5358	5570	1.17e-07	57
LOC111058722	FBgn0037618	35.461	141	91	0	9089	8667	483	905	1.37e-29	129
LOC111058722	FBgn0037618	36.923	130	82	0	9017	8628	471	860	1.17e-27	123
LOC111058722	FBgn0037618	50.98	51	25	0	9110	8958	546	698	6.2e-27	75.3
LOC111058722	FBgn0037618	41.667	60	35	0	8930	8751	726	905	6.2e-27	65.2
LOC111058722	FBgn0037618	40.659	91	54	0	9107	8835	633	905	2.38e-20	99.1
LOC111058722	FBgn0037618	34.545	110	72	0	8927	8598	477	806	3.02e-19	95.5
LOC111058722	FBgn0037618	33.333	72	48	0	8843	8628	477	692	4.15e-11	68.4
LOC111058722	FBgn0037618	36.667	60	38	0	9098	8919	726	905	5.71e-07	54.7
LOC111058722	FBgn0038765	37.879	132	82	0	9062	8667	645	1040	2.58e-29	128
LOC111058722	FBgn0038765	38.889	126	77	0	8978	8601	645	1022	3.84e-26	118
LOC111058722	FBgn0038765	42.857	91	52	0	9107	8835	768	1040	1.08e-22	106
LOC111058722	FBgn0038765	36.893	103	65	0	8894	8586	645	953	3.16e-21	93.6
LOC111058722	FBgn0038765	75	12	3	0	8599	8564	939	974	3.16e-21	27.6
LOC111058722	FBgn0038765	42.857	91	52	0	9023	8751	768	1040	1.73e-20	99.6
LOC111058722	FBgn0038765	42.188	64	37	0	9110	8919	849	1040	1.17e-11	70.3
LOC111058722	FBgn0038765	36.111	72	46	0	8810	8595	645	860	7.96e-11	62.9
LOC111058722	FBgn0038765	58.333	12	5	0	8596	8561	858	893	7.96e-11	23.1
LOC111058722	FBgn0000286	44.34	106	59	0	9077	8760	1511	1828	6.69e-29	127
LOC111058722	FBgn0000286	44.34	106	59	0	8993	8676	1511	1828	6.69e-29	127
LOC111058722	FBgn0000286	43.689	103	58	0	8909	8601	1511	1819	7.24e-26	117
LOC111058722	FBgn0000286	48.315	89	46	0	9110	8844	1562	1828	4.5e-24	111
LOC111058722	FBgn0000286	43.939	66	37	0	8825	8628	1511	1708	2.97e-18	78
LOC111058722	FBgn0000286	91.667	12	1	0	8596	8561	1739	1774	2.97e-18	33.1
LOC111058722	FBgn0000286	46.667	60	32	0	9107	8928	1649	1828	4.87e-13	74.8
LOC111058722	FBgn0000286	46.809	47	25	0	8797	8937	1707	1567	1.57e-09	44.1
LOC111058722	FBgn0000286	57.143	21	9	0	8713	8775	1791	1729	1.57e-09	28.6
LOC111058722	FBgn0000286	31.034	29	20	0	8944	9030	1539	1453	1.57e-09	25.4
LOC111058722	FBgn0000286	45.946	37	20	0	8741	8631	1511	1621	4.24e-09	49.2
LOC111058722	FBgn0000286	83.333	12	2	0	8596	8561	1655	1690	4.24e-09	30.9
LOC111058722	FBgn0000286	57.143	21	9	0	8797	8859	1791	1729	1.14e-07	30.4
LOC111058722	FBgn0000286	75	12	3	0	8980	9015	1608	1573	1.14e-07	26.7
LOC111058722	FBgn0000286	55	20	9	0	8881	8940	1707	1648	1.14e-07	25.4
LOC111058722	FBgn0000286	34.483	29	19	0	9016	9102	1551	1465	1.14e-07	24.9
LOC111058722	FBgn0000286	45.833	48	26	0	8710	8853	1710	1567	3.59e-06	45.1
LOC111058722	FBgn0000286	80	10	2	0	8565	8594	1770	1741	3.59e-06	24.9
LOC111058722	FBgn0260741	41.176	119	70	0	9032	8676	1006	1362	9.19e-29	127
LOC111058722	FBgn0260741	38.462	117	72	0	9110	8760	1012	1362	4.15e-27	121
LOC111058722	FBgn0260741	43	100	57	0	8930	8631	1024	1323	5.7e-27	121
LOC111058722	FBgn0260741	40.698	86	51	0	8855	8598	1015	1272	2.05e-20	92.3
LOC111058722	FBgn0260741	61.538	13	5	0	8599	8561	1270	1308	2.05e-20	26.3
LOC111058722	FBgn0260741	46.667	75	40	0	9107	8883	1099	1323	2.2e-19	95.9
LOC111058722	FBgn0260741	48.936	47	24	0	9107	8967	1183	1323	1.6e-11	69.8
LOC111058722	FBgn0260741	44	50	28	0	8771	8622	1015	1164	1.27e-09	57
LOC111058722	FBgn0260741	50	12	6	0	8596	8561	1189	1224	1.27e-09	24.9
LOC111058722	FBgn0051632	35.915	142	91	0	9092	8667	2248	2673	1.73e-28	126
LOC111058722	FBgn0051632	36.957	138	87	0	9008	8595	2248	2661	2.38e-28	125
LOC111058722	FBgn0051632	39.167	120	73	0	9110	8751	2314	2673	3.54e-25	115
LOC111058722	FBgn0051632	35.714	98	63	0	8924	8631	2248	2541	1.8e-19	91.8
LOC111058722	FBgn0051632	72.727	11	3	0	8593	8561	2578	2610	1.8e-19	23.5
LOC111058722	FBgn0051632	35.789	95	61	0	9119	8835	2389	2673	2.38e-16	85.8
LOC111058722	FBgn0051632	38.75	80	49	0	9107	8868	2485	2724	9.19e-13	73.9
LOC111058722	FBgn0051632	32.927	82	55	0	8840	8595	2248	2493	3.51e-12	64.8
LOC111058722	FBgn0051632	75	12	3	0	8599	8564	2488	2523	3.51e-12	25.8
LOC111058722	FBgn0051632	35.915	142	91	0	9092	8667	1865	2290	1.73e-28	126
LOC111058722	FBgn0051632	36.957	138	87	0	9008	8595	1865	2278	2.38e-28	125
LOC111058722	FBgn0051632	39.167	120	73	0	9110	8751	1931	2290	3.54e-25	115
LOC111058722	FBgn0051632	35.714	98	63	0	8924	8631	1865	2158	1.8e-19	91.8
LOC111058722	FBgn0051632	72.727	11	3	0	8593	8561	2195	2227	1.8e-19	23.5
LOC111058722	FBgn0051632	35.789	95	61	0	9119	8835	2006	2290	2.38e-16	85.8
LOC111058722	FBgn0051632	38.75	80	49	0	9107	8868	2102	2341	9.19e-13	73.9
LOC111058722	FBgn0051632	32.927	82	55	0	8840	8595	1865	2110	3.52e-12	64.8
LOC111058722	FBgn0051632	75	12	3	0	8599	8564	2105	2140	3.52e-12	25.8
LOC111058722	FBgn0003567	46.316	95	51	0	9116	8832	1776	2060	1.94e-28	111
LOC111058722	FBgn0003567	41.379	29	17	0	8822	8736	2064	2150	1.94e-28	33.6
LOC111058722	FBgn0003567	42.991	107	61	0	8984	8664	1740	2060	4.97e-28	113
LOC111058722	FBgn0003567	50	24	12	0	9065	8994	1644	1715	4.97e-28	30.9
LOC111058722	FBgn0003567	50.794	63	31	0	9068	8880	1740	1928	1.6e-26	81.3
LOC111058722	FBgn0003567	36.111	36	23	0	8855	8748	1953	2060	1.6e-26	42.8
LOC111058722	FBgn0003567	34.483	29	19	0	8738	8652	2064	2150	1.6e-26	32.7
LOC111058722	FBgn0003567	47.619	84	44	0	8900	8649	1740	1991	3.61e-23	98.7
LOC111058722	FBgn0003567	34.783	23	15	0	9074	9006	1539	1607	3.61e-23	23.5
LOC111058722	FBgn0003567	33.333	24	16	0	8981	8910	1644	1715	3.61e-23	23.1
LOC111058722	FBgn0003567	46.032	63	34	0	8816	8628	1740	1928	1.31e-18	70.7
LOC111058722	FBgn0003567	41.667	24	14	0	8897	8826	1644	1715	1.31e-18	29
LOC111058722	FBgn0003567	54.545	11	5	0	8596	8564	1959	1991	1.31e-18	23.5
LOC111058722	FBgn0003567	38.095	21	13	0	8990	8928	1539	1601	1.31e-18	23.1
LOC111058722	FBgn0003567	52.174	46	22	0	8732	8595	1740	1877	5.38e-16	54.7
LOC111058722	FBgn0003567	76.923	13	3	0	8599	8561	1872	1910	5.38e-16	29
LOC111058722	FBgn0003567	42.857	21	12	0	8906	8844	1539	1601	5.38e-16	27.6
LOC111058722	FBgn0003567	37.5	24	15	0	8813	8742	1644	1715	5.38e-16	25.8
LOC111058722	FBgn0003567	41.791	67	39	0	9116	8916	1860	2060	5.92e-16	70.3
LOC111058722	FBgn0003567	41.379	29	17	0	8906	8820	2064	2150	5.92e-16	33.1
LOC111058722	FBgn0003567	38.889	36	22	0	9107	9000	1953	2060	6.74e-08	40.5
LOC111058722	FBgn0003567	30.769	39	27	0	9020	8904	2034	2150	6.74e-08	35.4
LOC111058722	FBgn0003567	46.316	95	51	0	9116	8832	1602	1886	1.94e-28	111
LOC111058722	FBgn0003567	41.379	29	17	0	8822	8736	1890	1976	1.94e-28	33.6
LOC111058722	FBgn0003567	42.991	107	61	0	8984	8664	1566	1886	4.98e-28	113
LOC111058722	FBgn0003567	50	24	12	0	9065	8994	1470	1541	4.98e-28	30.9
LOC111058722	FBgn0003567	50.794	63	31	0	9068	8880	1566	1754	1.6e-26	81.3
LOC111058722	FBgn0003567	36.111	36	23	0	8855	8748	1779	1886	1.6e-26	42.8
LOC111058722	FBgn0003567	34.483	29	19	0	8738	8652	1890	1976	1.6e-26	32.7
LOC111058722	FBgn0003567	47.619	84	44	0	8900	8649	1566	1817	3.61e-23	98.7
LOC111058722	FBgn0003567	34.783	23	15	0	9074	9006	1365	1433	3.61e-23	23.5
LOC111058722	FBgn0003567	33.333	24	16	0	8981	8910	1470	1541	3.61e-23	23.1
LOC111058722	FBgn0003567	46.032	63	34	0	8816	8628	1566	1754	1.32e-18	70.7
LOC111058722	FBgn0003567	41.667	24	14	0	8897	8826	1470	1541	1.32e-18	29
LOC111058722	FBgn0003567	54.545	11	5	0	8596	8564	1785	1817	1.32e-18	23.5
LOC111058722	FBgn0003567	38.095	21	13	0	8990	8928	1365	1427	1.32e-18	23.1
LOC111058722	FBgn0003567	52.174	46	22	0	8732	8595	1566	1703	5.39e-16	54.7
LOC111058722	FBgn0003567	76.923	13	3	0	8599	8561	1698	1736	5.39e-16	29
LOC111058722	FBgn0003567	42.857	21	12	0	8906	8844	1365	1427	5.39e-16	27.6
LOC111058722	FBgn0003567	37.5	24	15	0	8813	8742	1470	1541	5.39e-16	25.8
LOC111058722	FBgn0003567	41.791	67	39	0	9116	8916	1686	1886	5.92e-16	70.3
LOC111058722	FBgn0003567	41.379	29	17	0	8906	8820	1890	1976	5.92e-16	33.1
LOC111058722	FBgn0003567	38.889	36	22	0	9107	9000	1779	1886	6.75e-08	40.5
LOC111058722	FBgn0003567	30.769	39	27	0	9020	8904	1860	1976	6.75e-08	35.4
LOC111058722	FBgn0003567	46.316	95	51	0	9116	8832	1354	1638	1.95e-28	111
LOC111058722	FBgn0003567	41.379	29	17	0	8822	8736	1642	1728	1.95e-28	33.6
LOC111058722	FBgn0003567	42.991	107	61	0	8984	8664	1318	1638	4.98e-28	113
LOC111058722	FBgn0003567	50	24	12	0	9065	8994	1222	1293	4.98e-28	30.9
LOC111058722	FBgn0003567	50.794	63	31	0	9068	8880	1318	1506	1.61e-26	81.3
LOC111058722	FBgn0003567	36.111	36	23	0	8855	8748	1531	1638	1.61e-26	42.8
LOC111058722	FBgn0003567	34.483	29	19	0	8738	8652	1642	1728	1.61e-26	32.7
LOC111058722	FBgn0003567	47.619	84	44	0	8900	8649	1318	1569	3.62e-23	98.7
LOC111058722	FBgn0003567	34.783	23	15	0	9074	9006	1117	1185	3.62e-23	23.5
LOC111058722	FBgn0003567	33.333	24	16	0	8981	8910	1222	1293	3.62e-23	23.1
LOC111058722	FBgn0003567	46.032	63	34	0	8816	8628	1318	1506	1.32e-18	70.7
LOC111058722	FBgn0003567	41.667	24	14	0	8897	8826	1222	1293	1.32e-18	29
LOC111058722	FBgn0003567	54.545	11	5	0	8596	8564	1537	1569	1.32e-18	23.5
LOC111058722	FBgn0003567	38.095	21	13	0	8990	8928	1117	1179	1.32e-18	23.1
LOC111058722	FBgn0003567	52.174	46	22	0	8732	8595	1318	1455	5.41e-16	54.7
LOC111058722	FBgn0003567	76.923	13	3	0	8599	8561	1450	1488	5.41e-16	29
LOC111058722	FBgn0003567	42.857	21	12	0	8906	8844	1117	1179	5.41e-16	27.6
LOC111058722	FBgn0003567	37.5	24	15	0	8813	8742	1222	1293	5.41e-16	25.8
LOC111058722	FBgn0003567	41.791	67	39	0	9116	8916	1438	1638	5.93e-16	70.3
LOC111058722	FBgn0003567	41.379	29	17	0	8906	8820	1642	1728	5.93e-16	33.1
LOC111058722	FBgn0003567	38.889	36	22	0	9107	9000	1531	1638	6.77e-08	40.5
LOC111058722	FBgn0003567	30.769	39	27	0	9020	8904	1612	1728	6.77e-08	35.4
LOC111058722	FBgn0037922	44.262	61	34	0	9062	8880	754	936	1.97e-28	75.8
LOC111058722	FBgn0037922	43.077	65	37	0	8846	8652	970	1164	1.97e-28	69.8
LOC111058722	FBgn0037922	42.4	125	72	0	9110	8736	790	1164	6.18e-28	124
LOC111058722	FBgn0037922	46.591	88	47	0	8894	8631	754	1017	2.38e-24	101
LOC111058722	FBgn0037922	42.623	61	35	0	8978	8796	754	936	2.38e-24	69.3
LOC111058722	FBgn0037922	53.333	45	21	0	8762	8628	970	1104	2.38e-24	62.5
LOC111058722	FBgn0037922	76.923	13	3	0	8599	8561	1048	1086	2.38e-24	29.9
LOC111058722	FBgn0037922	46.875	96	51	0	9107	8820	877	1164	4.5e-24	111
LOC111058722	FBgn0037922	42.424	66	38	0	8810	8613	754	951	1.62e-13	69.3
LOC111058722	FBgn0037922	66.667	12	4	0	8596	8561	967	1002	1.62e-13	25.8
LOC111058722	FBgn0037922	40.909	66	39	0	9101	8904	967	1164	4.16e-11	68.4
LOC111058722	FBgn0031375	36.054	147	94	0	9110	8670	1222	1662	3.27e-28	125
LOC111058722	FBgn0031375	35.417	144	93	0	9026	8595	1222	1653	9.18e-25	113
LOC111058722	FBgn0031375	36.975	119	75	0	9110	8754	1306	1662	1.17e-23	110
LOC111058722	FBgn0031375	38.095	105	65	0	8942	8628	1222	1536	8.49e-20	97.3
LOC111058722	FBgn0031375	36.17	94	60	0	9119	8838	1381	1662	6.18e-16	84.5
LOC111058722	FBgn0031375	37.931	87	54	0	8906	8646	1174	1434	6.18e-12	71.2
LOC111058722	FBgn0031375	39.344	61	37	0	9104	8922	1480	1662	2.79e-10	65.7
LOC111058722	FBgn0031375	36.054	147	94	0	9110	8670	1222	1662	3.27e-28	125
LOC111058722	FBgn0031375	35.417	144	93	0	9026	8595	1222	1653	9.18e-25	113
LOC111058722	FBgn0031375	36.975	119	75	0	9110	8754	1306	1662	1.17e-23	110
LOC111058722	FBgn0031375	38.095	105	65	0	8942	8628	1222	1536	8.49e-20	97.3
LOC111058722	FBgn0031375	36.17	94	60	0	9119	8838	1381	1662	6.18e-16	84.5
LOC111058722	FBgn0031375	37.931	87	54	0	8906	8646	1174	1434	6.18e-12	71.2
LOC111058722	FBgn0031375	39.344	61	37	0	9104	8922	1480	1662	2.79e-10	65.7
LOC111058722	FBgn0031375	36.054	147	94	0	9110	8670	1392	1832	3.27e-28	125
LOC111058722	FBgn0031375	35.417	144	93	0	9026	8595	1392	1823	9.18e-25	113
LOC111058722	FBgn0031375	36.975	119	75	0	9110	8754	1476	1832	1.17e-23	110
LOC111058722	FBgn0031375	38.095	105	65	0	8942	8628	1392	1706	8.49e-20	97.3
LOC111058722	FBgn0031375	36.17	94	60	0	9119	8838	1551	1832	6.18e-16	84.5
LOC111058722	FBgn0031375	37.931	87	54	0	8906	8646	1344	1604	6.18e-12	71.2
LOC111058722	FBgn0031375	39.344	61	37	0	9104	8922	1650	1832	2.79e-10	65.7
LOC111058722	FBgn0031375	36.054	147	94	0	9110	8670	1222	1662	3.27e-28	125
LOC111058722	FBgn0031375	35.417	144	93	0	9026	8595	1222	1653	9.18e-25	113
LOC111058722	FBgn0031375	36.975	119	75	0	9110	8754	1306	1662	1.17e-23	110
LOC111058722	FBgn0031375	38.095	105	65	0	8942	8628	1222	1536	8.49e-20	97.3
LOC111058722	FBgn0031375	36.17	94	60	0	9119	8838	1381	1662	6.18e-16	84.5
LOC111058722	FBgn0031375	37.931	87	54	0	8906	8646	1174	1434	6.18e-12	71.2
LOC111058722	FBgn0031375	39.344	61	37	0	9104	8922	1480	1662	2.79e-10	65.7
LOC111058722	FBgn0037120	44.737	76	42	0	8855	8628	1214	1441	4.1e-28	87.2
LOC111058722	FBgn0037120	38.333	60	37	0	9011	8832	797	976	4.1e-28	57
LOC111058722	FBgn0037120	37.143	35	22	0	9107	9003	698	802	4.1e-28	32.7
LOC111058722	FBgn0037120	40.206	97	58	0	8984	8694	1169	1459	9.33e-27	99.1
LOC111058722	FBgn0037120	50	36	18	0	9107	9000	869	976	9.33e-27	48.7
LOC111058722	FBgn0037120	43.421	76	43	0	9107	8880	1214	1441	1.18e-18	90.4
LOC111058722	FBgn0037120	42.857	14	8	0	8840	8799	1490	1531	1.18e-18	22.1
LOC111058722	FBgn0037120	36.842	57	36	0	8918	8748	806	976	1.14e-17	55.1
LOC111058722	FBgn0037120	32.759	58	39	0	8771	8598	1214	1387	1.14e-17	45.1
LOC111058722	FBgn0037120	29.167	48	34	0	9062	8919	659	802	1.14e-17	32.7
LOC111058722	FBgn0037120	84.615	13	2	0	8599	8561	1385	1423	1.14e-17	30.9
LOC111058722	FBgn0037120	36.264	91	58	0	9068	8796	1169	1441	1.73e-16	86.3
LOC111058722	FBgn0037120	38.333	60	37	0	9095	8916	797	976	4.05e-13	61.1
LOC111058722	FBgn0037120	26.415	53	39	0	8831	8673	983	1141	4.05e-13	32.7
LOC111058722	FBgn0037120	47.059	51	27	0	9098	8946	1307	1459	3.54e-12	67.5
LOC111058722	FBgn0037120	28.571	28	20	0	8924	8841	1490	1573	3.54e-12	23.1
LOC111058722	FBgn0037120	35.088	57	37	0	8834	8664	806	976	2.03e-06	52.8
LOC111058722	FBgn0037120	44.737	76	42	0	8855	8628	1260	1487	4.24e-28	87.2
LOC111058722	FBgn0037120	38.333	60	37	0	9011	8832	843	1022	4.24e-28	57
LOC111058722	FBgn0037120	37.143	35	22	0	9107	9003	744	848	4.24e-28	32.7
LOC111058722	FBgn0037120	40.206	97	58	0	8984	8694	1215	1505	9.49e-27	99.1
LOC111058722	FBgn0037120	50	36	18	0	9107	9000	915	1022	9.49e-27	48.7
LOC111058722	FBgn0037120	43.421	76	43	0	9107	8880	1260	1487	1.18e-18	90.4
LOC111058722	FBgn0037120	42.857	14	8	0	8840	8799	1536	1577	1.18e-18	22.1
LOC111058722	FBgn0037120	36.842	57	36	0	8918	8748	852	1022	1.19e-17	55.1
LOC111058722	FBgn0037120	32.759	58	39	0	8771	8598	1260	1433	1.19e-17	45.1
LOC111058722	FBgn0037120	29.167	48	34	0	9062	8919	705	848	1.19e-17	32.7
LOC111058722	FBgn0037120	84.615	13	2	0	8599	8561	1431	1469	1.19e-17	30.9
LOC111058722	FBgn0037120	36.264	91	58	0	9068	8796	1215	1487	1.73e-16	86.3
LOC111058722	FBgn0037120	38.333	60	37	0	9095	8916	843	1022	4.05e-13	61.1
LOC111058722	FBgn0037120	26.415	53	39	0	8831	8673	1029	1187	4.05e-13	32.7
LOC111058722	FBgn0037120	47.059	51	27	0	9098	8946	1353	1505	3.54e-12	67.5
LOC111058722	FBgn0037120	28.571	28	20	0	8924	8841	1536	1619	3.54e-12	23.1
LOC111058722	FBgn0037120	35.088	57	37	0	8834	8664	852	1022	2.03e-06	52.8
LOC111058722	FBgn0036396	41.964	112	65	0	9071	8736	709	1044	4.5e-28	124
LOC111058722	FBgn0036396	46.392	97	52	0	9110	8820	754	1044	1.37e-25	116
LOC111058722	FBgn0036396	36.607	112	71	0	8987	8652	709	1044	4.5e-24	111
LOC111058722	FBgn0036396	36.893	103	65	0	8903	8595	709	1017	9.19e-21	100
LOC111058722	FBgn0036396	46.377	69	37	0	9110	8904	838	1044	3.54e-17	88.6
LOC111058722	FBgn0036396	35.135	74	48	0	8819	8598	709	930	2.86e-15	73
LOC111058722	FBgn0036396	81.818	11	2	0	8593	8561	934	966	2.86e-15	28.1
LOC111058722	FBgn0036396	36.957	46	29	0	8735	8598	709	846	8.11e-07	46
LOC111058722	FBgn0036396	61.538	13	5	0	8599	8561	844	882	8.11e-07	26.3
LOC111058722	FBgn0037120	44.737	76	42	0	8855	8628	1424	1651	4.79e-28	87.2
LOC111058722	FBgn0037120	38.333	60	37	0	9011	8832	1007	1186	4.79e-28	57
LOC111058722	FBgn0037120	37.143	35	22	0	9107	9003	908	1012	4.79e-28	32.7
LOC111058722	FBgn0037120	40.206	97	58	0	8984	8694	1379	1669	1.01e-26	99.1
LOC111058722	FBgn0037120	50	36	18	0	9107	9000	1079	1186	1.01e-26	48.7
LOC111058722	FBgn0037120	43.421	76	43	0	9107	8880	1424	1651	1.17e-18	90.4
LOC111058722	FBgn0037120	42.857	14	8	0	8840	8799	1700	1741	1.17e-18	22.1
LOC111058722	FBgn0037120	36.842	57	36	0	8918	8748	1016	1186	1.43e-17	55.1
LOC111058722	FBgn0037120	32.759	58	39	0	8771	8598	1424	1597	1.43e-17	45.1
LOC111058722	FBgn0037120	29.167	48	34	0	9062	8919	869	1012	1.43e-17	32.7
LOC111058722	FBgn0037120	84.615	13	2	0	8599	8561	1595	1633	1.43e-17	30.9
LOC111058722	FBgn0037120	36.264	91	58	0	9068	8796	1379	1651	1.73e-16	86.3
LOC111058722	FBgn0037120	38.333	60	37	0	9095	8916	1007	1186	4.04e-13	61.1
LOC111058722	FBgn0037120	26.415	53	39	0	8831	8673	1193	1351	4.04e-13	32.7
LOC111058722	FBgn0037120	47.059	51	27	0	9098	8946	1517	1669	3.54e-12	67.5
LOC111058722	FBgn0037120	28.571	28	20	0	8924	8841	1700	1783	3.54e-12	23.1
LOC111058722	FBgn0037120	35.088	57	37	0	8834	8664	1016	1186	2.03e-06	52.8
LOC111058722	FBgn0037120	44.737	76	42	0	8855	8628	1499	1726	5.06e-28	87.2
LOC111058722	FBgn0037120	38.333	60	37	0	9011	8832	1082	1261	5.06e-28	57
LOC111058722	FBgn0037120	37.143	35	22	0	9107	9003	983	1087	5.06e-28	32.7
LOC111058722	FBgn0037120	40.206	97	58	0	8984	8694	1454	1744	1.04e-26	99.1
LOC111058722	FBgn0037120	50	36	18	0	9107	9000	1154	1261	1.04e-26	48.7
LOC111058722	FBgn0037120	43.421	76	43	0	9107	8880	1499	1726	1.17e-18	90.4
LOC111058722	FBgn0037120	42.857	14	8	0	8840	8799	1775	1816	1.17e-18	22.1
LOC111058722	FBgn0037120	36.842	57	36	0	8918	8748	1091	1261	1.54e-17	55.1
LOC111058722	FBgn0037120	32.759	58	39	0	8771	8598	1499	1672	1.54e-17	45.1
LOC111058722	FBgn0037120	29.167	48	34	0	9062	8919	944	1087	1.54e-17	32.7
LOC111058722	FBgn0037120	84.615	13	2	0	8599	8561	1670	1708	1.54e-17	30.9
LOC111058722	FBgn0037120	36.264	91	58	0	9068	8796	1454	1726	1.73e-16	86.3
LOC111058722	FBgn0037120	38.333	60	37	0	9095	8916	1082	1261	4.04e-13	61.1
LOC111058722	FBgn0037120	26.415	53	39	0	8831	8673	1268	1426	4.04e-13	32.7
LOC111058722	FBgn0037120	47.059	51	27	0	9098	8946	1592	1744	3.53e-12	67.5
LOC111058722	FBgn0037120	28.571	28	20	0	8924	8841	1775	1858	3.53e-12	23.1
LOC111058722	FBgn0037120	35.088	57	37	0	8834	8664	1091	1261	2.03e-06	52.8
LOC111058722	FBgn0037620	41.525	118	69	0	9017	8664	670	1023	1.17e-27	123
LOC111058722	FBgn0037620	40.171	117	70	0	9098	8748	673	1023	1.37e-25	116
LOC111058722	FBgn0037620	52.273	44	21	0	8930	8799	673	804	2.91e-23	64.8
LOC111058722	FBgn0037620	43.077	65	37	0	8762	8568	841	1035	2.91e-23	63.4
LOC111058722	FBgn0037620	46.739	92	49	0	9107	8832	748	1023	2.03e-22	105
LOC111058722	FBgn0037620	49.254	67	34	0	8846	8646	673	873	1.63e-18	88.1
LOC111058722	FBgn0037620	61.538	13	5	0	8599	8561	919	957	1.63e-18	24
LOC111058722	FBgn0037620	53.846	39	18	0	8762	8646	673	789	7.98e-11	58.8
LOC111058722	FBgn0037620	75	12	3	0	8596	8561	838	873	7.98e-11	27.2
LOC111058722	FBgn0037620	40.323	62	37	0	9101	8916	838	1023	1.26e-08	60.2
LOC111058722	FBgn0037620	41.429	70	41	0	8881	9090	974	765	1.08e-06	53.8
LOC111058722	FBgn0037620	55.556	36	16	0	8647	8754	872	765	2.04e-06	35.9
LOC111058722	FBgn0037620	40	40	24	0	8812	8931	791	672	2.04e-06	35
LOC111058722	FBgn0034878	31.41	156	107	0	9107	8640	1338	1805	1.6e-27	122
LOC111058722	FBgn0034878	28.931	159	113	0	9107	8631	1254	1730	2.2e-23	109
LOC111058722	FBgn0034878	31.973	147	100	0	9068	8628	1209	1649	2.79e-22	105
LOC111058722	FBgn0034878	30.769	143	99	0	9119	8691	1410	1838	4.87e-21	101
LOC111058722	FBgn0034878	32.039	103	70	0	8939	8631	1254	1562	2.79e-14	79
LOC111058722	FBgn0034878	30.108	93	65	0	9107	8829	1506	1784	9.95e-14	77.1
LOC111058722	FBgn0034878	32.308	65	44	0	9107	8913	1590	1784	8.96e-12	57.4
LOC111058722	FBgn0034878	26.087	46	34	0	8894	8757	1890	2027	8.96e-12	31.8
LOC111058722	FBgn0034878	32.895	76	51	0	8855	8628	1254	1481	2.2e-07	56.1
LOC111058722	FBgn0034878	31.41	156	107	0	9107	8640	1281	1748	1.6e-27	122
LOC111058722	FBgn0034878	28.931	159	113	0	9107	8631	1197	1673	2.2e-23	109
LOC111058722	FBgn0034878	31.973	147	100	0	9068	8628	1152	1592	2.79e-22	105
LOC111058722	FBgn0034878	30.769	143	99	0	9119	8691	1353	1781	4.87e-21	101
LOC111058722	FBgn0034878	32.039	103	70	0	8939	8631	1197	1505	2.79e-14	79
LOC111058722	FBgn0034878	30.108	93	65	0	9107	8829	1449	1727	9.95e-14	77.1
LOC111058722	FBgn0034878	32.308	65	44	0	9107	8913	1533	1727	8.97e-12	57.4
LOC111058722	FBgn0034878	26.087	46	34	0	8894	8757	1833	1970	8.97e-12	31.8
LOC111058722	FBgn0034878	32.895	76	51	0	8855	8628	1197	1424	2.2e-07	56.1
LOC111058722	FBgn0028878	36.719	128	81	0	9107	8724	1288	1671	1.6e-27	122
LOC111058722	FBgn0028878	38.211	123	76	0	8999	8631	1228	1596	7.54e-26	114
LOC111058722	FBgn0028878	53.846	13	6	0	8599	8561	1627	1665	7.54e-26	22.1
LOC111058722	FBgn0028878	43.299	97	55	0	9098	8808	1381	1671	4.15e-23	108
LOC111058722	FBgn0028878	43.158	95	54	0	8930	8646	1381	1665	2.03e-22	105
LOC111058722	FBgn0028878	45.833	72	39	0	9107	8892	1456	1671	4.87e-17	88.1
LOC111058722	FBgn0028878	30.693	101	70	0	8915	8613	1228	1530	1.88e-13	76.2
LOC111058722	FBgn0028878	26.582	79	58	0	8831	8595	1228	1464	6.87e-08	45.5
LOC111058722	FBgn0028878	69.231	13	4	0	8599	8561	1459	1497	6.87e-08	30.4
LOC111058722	FBgn0000289	34.722	144	94	0	9077	8646	1583	2014	4.15e-27	121
LOC111058722	FBgn0000289	33.784	148	98	0	9107	8664	1637	2080	1.17e-23	110
LOC111058722	FBgn0000289	32.5	120	81	0	9107	8748	1721	2080	8.51e-19	84.5
LOC111058722	FBgn0000289	36.667	30	19	0	8756	8667	2156	2245	8.51e-19	28.6
LOC111058722	FBgn0000289	31.897	116	79	0	8993	8646	1583	1930	5.27e-18	91.3
LOC111058722	FBgn0000289	34.091	88	58	0	8909	8646	1583	1846	2.79e-14	79
LOC111058722	FBgn0000289	33.696	92	61	0	9107	8832	1805	2080	1.15e-13	67.5
LOC111058722	FBgn0000289	36.667	30	19	0	8840	8751	2156	2245	1.15e-13	28.1
LOC111058722	FBgn0000289	32.813	64	43	0	9107	8916	1889	2080	3.62e-08	50.6
LOC111058722	FBgn0000289	36.667	30	19	0	8924	8835	2156	2245	3.62e-08	26.3
LOC111058722	FBgn0000289	35	60	39	0	8825	8646	1583	1762	6.18e-08	57.9
LOC111058722	FBgn0000289	34.722	144	94	0	9077	8646	1583	2014	4.15e-27	121
LOC111058722	FBgn0000289	33.784	148	98	0	9107	8664	1637	2080	1.17e-23	110
LOC111058722	FBgn0000289	32.5	120	81	0	9107	8748	1721	2080	8.56e-19	84.5
LOC111058722	FBgn0000289	36.667	30	19	0	8756	8667	2156	2245	8.56e-19	28.6
LOC111058722	FBgn0000289	31.897	116	79	0	8993	8646	1583	1930	5.27e-18	91.3
LOC111058722	FBgn0000289	34.091	88	58	0	8909	8646	1583	1846	2.79e-14	79
LOC111058722	FBgn0000289	33.696	92	61	0	9107	8832	1805	2080	1.16e-13	67.5
LOC111058722	FBgn0000289	36.667	30	19	0	8840	8751	2156	2245	1.16e-13	28.1
LOC111058722	FBgn0000289	32.813	64	43	0	9107	8916	1889	2080	3.66e-08	50.6
LOC111058722	FBgn0000289	36.667	30	19	0	8924	8835	2156	2245	3.66e-08	26.3
LOC111058722	FBgn0000289	35	60	39	0	8825	8646	1583	1762	6.18e-08	57.9
LOC111058722	FBgn0000289	34.722	144	94	0	9077	8646	1559	1990	4.15e-27	121
LOC111058722	FBgn0000289	33.784	148	98	0	9107	8664	1613	2056	1.17e-23	110
LOC111058722	FBgn0000289	32.5	120	81	0	9107	8748	1697	2056	8.49e-19	84.5
LOC111058722	FBgn0000289	36.667	30	19	0	8756	8667	2132	2221	8.49e-19	28.6
LOC111058722	FBgn0000289	31.897	116	79	0	8993	8646	1559	1906	5.27e-18	91.3
LOC111058722	FBgn0000289	34.091	88	58	0	8909	8646	1559	1822	2.79e-14	79
LOC111058722	FBgn0000289	33.696	92	61	0	9107	8832	1781	2056	1.15e-13	67.5
LOC111058722	FBgn0000289	36.667	30	19	0	8840	8751	2132	2221	1.15e-13	28.1
LOC111058722	FBgn0000289	32.813	64	43	0	9107	8916	1865	2056	3.61e-08	50.6
LOC111058722	FBgn0000289	36.667	30	19	0	8924	8835	2132	2221	3.61e-08	26.3
LOC111058722	FBgn0000289	35	60	39	0	8825	8646	1559	1738	6.18e-08	57.9
LOC111058722	FBgn0000289	34.722	144	94	0	9077	8646	1604	2035	4.15e-27	121
LOC111058722	FBgn0000289	33.784	148	98	0	9107	8664	1658	2101	1.17e-23	110
LOC111058722	FBgn0000289	32.5	120	81	0	9107	8748	1742	2101	8.56e-19	84.5
LOC111058722	FBgn0000289	36.667	30	19	0	8756	8667	2177	2266	8.56e-19	28.6
LOC111058722	FBgn0000289	31.897	116	79	0	8993	8646	1604	1951	5.27e-18	91.3
LOC111058722	FBgn0000289	34.091	88	58	0	8909	8646	1604	1867	2.79e-14	79
LOC111058722	FBgn0000289	33.696	92	61	0	9107	8832	1826	2101	1.16e-13	67.5
LOC111058722	FBgn0000289	36.667	30	19	0	8840	8751	2177	2266	1.16e-13	28.1
LOC111058722	FBgn0000289	32.813	64	43	0	9107	8916	1910	2101	3.66e-08	50.6
LOC111058722	FBgn0000289	36.667	30	19	0	8924	8835	2177	2266	3.66e-08	26.3
LOC111058722	FBgn0000289	35	60	39	0	8825	8646	1604	1783	6.18e-08	57.9
LOC111058722	FBgn0000289	34.722	144	94	0	9077	8646	1619	2050	4.15e-27	121
LOC111058722	FBgn0000289	33.784	148	98	0	9107	8664	1673	2116	1.17e-23	110
LOC111058722	FBgn0000289	32.5	120	81	0	9107	8748	1757	2116	8.5e-19	84.5
LOC111058722	FBgn0000289	36.667	30	19	0	8756	8667	2192	2281	8.5e-19	28.6
LOC111058722	FBgn0000289	31.897	116	79	0	8993	8646	1619	1966	5.27e-18	91.3
LOC111058722	FBgn0000289	34.091	88	58	0	8909	8646	1619	1882	2.79e-14	79
LOC111058722	FBgn0000289	33.696	92	61	0	9107	8832	1841	2116	1.15e-13	67.5
LOC111058722	FBgn0000289	36.667	30	19	0	8840	8751	2192	2281	1.15e-13	28.1
LOC111058722	FBgn0000289	32.813	64	43	0	9107	8916	1925	2116	3.62e-08	50.6
LOC111058722	FBgn0000289	36.667	30	19	0	8924	8835	2192	2281	3.62e-08	26.3
LOC111058722	FBgn0000289	35	60	39	0	8825	8646	1619	1798	6.18e-08	57.9
LOC111058722	FBgn0000289	34.722	144	94	0	9077	8646	1103	1534	4.15e-27	121
LOC111058722	FBgn0000289	33.784	148	98	0	9107	8664	1157	1600	1.17e-23	110
LOC111058722	FBgn0000289	32.5	120	81	0	9107	8748	1241	1600	8.58e-19	84.5
LOC111058722	FBgn0000289	36.667	30	19	0	8756	8667	1676	1765	8.58e-19	28.6
LOC111058722	FBgn0000289	31.897	116	79	0	8993	8646	1103	1450	5.27e-18	91.3
LOC111058722	FBgn0000289	34.091	88	58	0	8909	8646	1103	1366	2.79e-14	79
LOC111058722	FBgn0000289	33.696	92	61	0	9107	8832	1325	1600	1.17e-13	67.5
LOC111058722	FBgn0000289	36.667	30	19	0	8840	8751	1676	1765	1.17e-13	28.1
LOC111058722	FBgn0000289	32.813	64	43	0	9107	8916	1409	1600	3.68e-08	50.6
LOC111058722	FBgn0000289	36.667	30	19	0	8924	8835	1676	1765	3.68e-08	26.3
LOC111058722	FBgn0000289	35	60	39	0	8825	8646	1103	1282	6.18e-08	57.9
LOC111058722	FBgn0000289	34.722	144	94	0	9077	8646	1088	1519	4.15e-27	121
LOC111058722	FBgn0000289	33.784	148	98	0	9107	8664	1142	1585	1.17e-23	110
LOC111058722	FBgn0000289	32.5	120	81	0	9107	8748	1226	1585	8.58e-19	84.5
LOC111058722	FBgn0000289	36.667	30	19	0	8756	8667	1661	1750	8.58e-19	28.6
LOC111058722	FBgn0000289	31.897	116	79	0	8993	8646	1088	1435	5.27e-18	91.3
LOC111058722	FBgn0000289	34.091	88	58	0	8909	8646	1088	1351	2.79e-14	79
LOC111058722	FBgn0000289	33.696	92	61	0	9107	8832	1310	1585	1.17e-13	67.5
LOC111058722	FBgn0000289	36.667	30	19	0	8840	8751	1661	1750	1.17e-13	28.1
LOC111058722	FBgn0000289	32.813	64	43	0	9107	8916	1394	1585	3.68e-08	50.6
LOC111058722	FBgn0000289	36.667	30	19	0	8924	8835	1661	1750	3.68e-08	26.3
LOC111058722	FBgn0000289	35	60	39	0	8825	8646	1088	1267	6.18e-08	57.9
LOC111058722	FBgn0000289	34.722	144	94	0	9077	8646	1583	2014	4.15e-27	121
LOC111058722	FBgn0000289	33.784	148	98	0	9107	8664	1637	2080	1.17e-23	110
LOC111058722	FBgn0000289	32.5	120	81	0	9107	8748	1721	2080	8.56e-19	84.5
LOC111058722	FBgn0000289	36.667	30	19	0	8756	8667	2156	2245	8.56e-19	28.6
LOC111058722	FBgn0000289	31.897	116	79	0	8993	8646	1583	1930	5.27e-18	91.3
LOC111058722	FBgn0000289	34.091	88	58	0	8909	8646	1583	1846	2.79e-14	79
LOC111058722	FBgn0000289	33.696	92	61	0	9107	8832	1805	2080	1.16e-13	67.5
LOC111058722	FBgn0000289	36.667	30	19	0	8840	8751	2156	2245	1.16e-13	28.1
LOC111058722	FBgn0000289	32.813	64	43	0	9107	8916	1889	2080	3.66e-08	50.6
LOC111058722	FBgn0000289	36.667	30	19	0	8924	8835	2156	2245	3.66e-08	26.3
LOC111058722	FBgn0000289	35	60	39	0	8825	8646	1583	1762	6.18e-08	57.9
LOC111058722	FBgn0000289	34.722	144	94	0	9077	8646	1280	1711	4.15e-27	121
LOC111058722	FBgn0000289	33.784	148	98	0	9107	8664	1334	1777	1.17e-23	110
LOC111058722	FBgn0000289	32.5	120	81	0	9107	8748	1418	1777	8.57e-19	84.5
LOC111058722	FBgn0000289	36.667	30	19	0	8756	8667	1853	1942	8.57e-19	28.6
LOC111058722	FBgn0000289	31.897	116	79	0	8993	8646	1280	1627	5.27e-18	91.3
LOC111058722	FBgn0000289	34.091	88	58	0	8909	8646	1280	1543	2.79e-14	79
LOC111058722	FBgn0000289	33.696	92	61	0	9107	8832	1502	1777	1.17e-13	67.5
LOC111058722	FBgn0000289	36.667	30	19	0	8840	8751	1853	1942	1.17e-13	28.1
LOC111058722	FBgn0000289	32.813	64	43	0	9107	8916	1586	1777	3.67e-08	50.6
LOC111058722	FBgn0000289	36.667	30	19	0	8924	8835	1853	1942	3.67e-08	26.3
LOC111058722	FBgn0000289	35	60	39	0	8825	8646	1280	1459	6.18e-08	57.9
LOC111058722	FBgn0027339	34.091	88	58	0	8894	8631	1930	2193	1.74e-26	76.2
LOC111058722	FBgn0027339	39.13	69	42	0	9107	8901	1465	1671	1.74e-26	71.6
LOC111058722	FBgn0027339	37.755	98	61	0	9110	8817	1378	1671	4.25e-26	94.5
LOC111058722	FBgn0027339	33.333	60	40	0	8810	8631	1930	2109	4.25e-26	49.6
LOC111058722	FBgn0027339	66.667	12	4	0	8596	8561	2143	2178	4.25e-26	27.6
LOC111058722	FBgn0027339	36.036	111	71	0	8978	8646	1930	2262	1.56e-25	101
LOC111058722	FBgn0027339	41.463	41	24	0	9107	8985	1549	1671	1.56e-25	43.2
LOC111058722	FBgn0027339	35	120	78	0	9008	8649	1312	1671	1.08e-22	106
LOC111058722	FBgn0027339	35	120	78	0	9092	8733	1312	1671	5.27e-22	104
LOC111058722	FBgn0027339	36.283	113	72	0	9062	8724	1930	2268	1.88e-21	102
LOC111058722	FBgn0027339	45.455	44	24	0	8939	8808	2137	2268	3.16e-16	56.1
LOC111058722	FBgn0027339	35.417	48	31	0	9110	8967	1966	2109	3.16e-16	48.3
LOC111058722	FBgn0027339	35.106	94	61	0	8924	8643	1312	1593	6.18e-16	84.5
LOC111058722	FBgn0027339	43.056	72	41	0	9107	8892	2053	2268	2.03e-14	79.4
LOC111058722	FBgn0027339	32.857	70	47	0	8840	8631	1312	1521	3.59e-10	55.6
LOC111058722	FBgn0027339	75	12	3	0	8596	8561	1555	1590	3.59e-10	28.1
LOC111058722	FBgn0027339	47.727	44	23	0	9107	8976	2137	2268	4.5e-08	58.3
LOC111058722	FBgn0027339	34.091	88	58	0	8894	8631	2801	3064	2.06e-26	76.2
LOC111058722	FBgn0027339	39.13	69	42	0	9107	8901	2336	2542	2.06e-26	71.6
LOC111058722	FBgn0027339	37.755	98	61	0	9110	8817	2249	2542	5.89e-26	94.5
LOC111058722	FBgn0027339	33.333	60	40	0	8810	8631	2801	2980	5.89e-26	49.6
LOC111058722	FBgn0027339	66.667	12	4	0	8596	8561	3014	3049	5.89e-26	27.6
LOC111058722	FBgn0027339	36.036	111	71	0	8978	8646	2801	3133	1.84e-25	101
LOC111058722	FBgn0027339	41.463	41	24	0	9107	8985	2420	2542	1.84e-25	43.2
LOC111058722	FBgn0027339	35	120	78	0	9008	8649	2183	2542	1.08e-22	106
LOC111058722	FBgn0027339	35	120	78	0	9092	8733	2183	2542	5.27e-22	104
LOC111058722	FBgn0027339	36.283	113	72	0	9062	8724	2801	3139	1.88e-21	102
LOC111058722	FBgn0027339	45.455	44	24	0	8939	8808	3008	3139	3.15e-16	56.1
LOC111058722	FBgn0027339	35.417	48	31	0	9110	8967	2837	2980	3.15e-16	48.3
LOC111058722	FBgn0027339	35.106	94	61	0	8924	8643	2183	2464	6.18e-16	84.5
LOC111058722	FBgn0027339	43.056	72	41	0	9107	8892	2924	3139	2.03e-14	79.4
LOC111058722	FBgn0027339	32.857	70	47	0	8840	8631	2183	2392	3.57e-10	55.6
LOC111058722	FBgn0027339	75	12	3	0	8596	8561	2426	2461	3.57e-10	28.1
LOC111058722	FBgn0027339	47.727	44	23	0	9107	8976	3008	3139	4.5e-08	58.3
LOC111058722	FBgn0027339	34.091	88	58	0	8894	8631	3895	4158	2.45e-26	76.2
LOC111058722	FBgn0027339	39.13	69	42	0	9107	8901	3430	3636	2.45e-26	71.6
LOC111058722	FBgn0027339	37.755	98	61	0	9110	8817	3343	3636	8.31e-26	94.5
LOC111058722	FBgn0027339	33.333	60	40	0	8810	8631	3895	4074	8.31e-26	49.6
LOC111058722	FBgn0027339	66.667	12	4	0	8596	8561	4108	4143	8.31e-26	27.6
LOC111058722	FBgn0027339	36.036	111	71	0	8978	8646	3895	4227	2.19e-25	101
LOC111058722	FBgn0027339	41.463	41	24	0	9107	8985	3514	3636	2.19e-25	43.2
LOC111058722	FBgn0027339	35	120	78	0	9008	8649	3277	3636	1.08e-22	106
LOC111058722	FBgn0027339	35	120	78	0	9092	8733	3277	3636	5.27e-22	104
LOC111058722	FBgn0027339	36.283	113	72	0	9062	8724	3895	4233	1.88e-21	102
LOC111058722	FBgn0027339	45.455	44	24	0	8939	8808	4102	4233	3.14e-16	56.1
LOC111058722	FBgn0027339	35.417	48	31	0	9110	8967	3931	4074	3.14e-16	48.3
LOC111058722	FBgn0027339	35.106	94	61	0	8924	8643	3277	3558	6.18e-16	84.5
LOC111058722	FBgn0027339	43.056	72	41	0	9107	8892	4018	4233	2.03e-14	79.4
LOC111058722	FBgn0027339	32.857	70	47	0	8840	8631	3277	3486	3.55e-10	55.6
LOC111058722	FBgn0027339	75	12	3	0	8596	8561	3520	3555	3.55e-10	28.1
LOC111058722	FBgn0027339	47.727	44	23	0	9107	8976	4102	4233	4.5e-08	58.3
LOC111058722	FBgn0027339	34.091	88	58	0	8894	8631	2813	3076	4.45e-26	76.2
LOC111058722	FBgn0027339	39.13	69	42	0	9107	8901	2336	2542	4.45e-26	71.6
LOC111058722	FBgn0027339	37.755	98	61	0	9110	8817	2249	2542	2.7e-25	94.5
LOC111058722	FBgn0027339	33.333	60	40	0	8810	8631	2813	2992	2.7e-25	49.6
LOC111058722	FBgn0027339	66.667	12	4	0	8596	8561	3026	3061	2.7e-25	27.6
LOC111058722	FBgn0027339	35	120	78	0	9008	8649	2183	2542	1.08e-22	106
LOC111058722	FBgn0027339	35.238	105	68	0	8978	8664	2813	3127	3.87e-22	91.3
LOC111058722	FBgn0027339	41.463	41	24	0	9107	8985	2420	2542	3.87e-22	43.2
LOC111058722	FBgn0027339	35	120	78	0	9092	8733	2183	2542	5.27e-22	104
LOC111058722	FBgn0027339	35.238	105	68	0	9062	8748	2813	3127	2.58e-17	89
LOC111058722	FBgn0027339	35.106	94	61	0	8924	8643	2183	2464	6.18e-16	84.5
LOC111058722	FBgn0027339	35.417	48	31	0	9110	8967	2849	2992	3.4e-12	48.3
LOC111058722	FBgn0027339	44.444	36	20	0	8939	8832	3020	3127	3.4e-12	42.3
LOC111058722	FBgn0027339	42.188	64	37	0	9107	8916	2936	3127	2.79e-10	65.7
LOC111058722	FBgn0027339	32.857	70	47	0	8840	8631	2183	2392	3.49e-10	55.6
LOC111058722	FBgn0027339	75	12	3	0	8596	8561	2426	2461	3.49e-10	28.1
LOC111058722	FBgn0027339	34.091	88	58	0	8894	8631	3895	4158	4.83e-26	76.2
LOC111058722	FBgn0027339	39.13	69	42	0	9107	8901	3430	3636	4.83e-26	71.6
LOC111058722	FBgn0027339	37.755	98	61	0	9110	8817	3343	3636	3.17e-25	94.5
LOC111058722	FBgn0027339	33.333	60	40	0	8810	8631	3895	4074	3.17e-25	49.6
LOC111058722	FBgn0027339	66.667	12	4	0	8596	8561	4108	4143	3.17e-25	27.6
LOC111058722	FBgn0027339	36.036	111	71	0	8978	8646	3895	4227	4.32e-25	101
LOC111058722	FBgn0027339	41.463	41	24	0	9107	8985	3514	3636	4.32e-25	43.2
LOC111058722	FBgn0027339	35	120	78	0	9008	8649	3277	3636	1.08e-22	106
LOC111058722	FBgn0027339	35	120	78	0	9092	8733	3277	3636	5.27e-22	104
LOC111058722	FBgn0027339	36.283	113	72	0	9062	8724	3895	4233	1.88e-21	102
LOC111058722	FBgn0027339	45.455	44	24	0	8939	8808	4102	4233	3.09e-16	56.1
LOC111058722	FBgn0027339	35.417	48	31	0	9110	8967	3931	4074	3.09e-16	48.3
LOC111058722	FBgn0027339	35.106	94	61	0	8924	8643	3277	3558	6.18e-16	84.5
LOC111058722	FBgn0027339	43.056	72	41	0	9107	8892	4018	4233	2.03e-14	79.4
LOC111058722	FBgn0027339	32.857	70	47	0	8840	8631	3277	3486	3.48e-10	55.6
LOC111058722	FBgn0027339	75	12	3	0	8596	8561	3520	3555	3.48e-10	28.1
LOC111058722	FBgn0027339	47.727	44	23	0	9107	8976	4102	4233	4.5e-08	58.3
LOC111058722	FBgn0028895	37.879	132	82	0	9071	8676	383	778	5.27e-26	117
LOC111058722	FBgn0028895	36.975	119	75	0	9116	8760	422	778	4.97e-25	111
LOC111058722	FBgn0028895	34.783	23	15	0	8732	8664	893	961	4.97e-25	22.6
LOC111058722	FBgn0028895	39.286	112	68	0	8987	8652	383	718	5.71e-23	107
LOC111058722	FBgn0028895	40.449	89	53	0	9110	8844	512	778	2.5e-19	92.7
LOC111058722	FBgn0028895	39.13	23	14	0	8816	8748	893	961	2.5e-19	22.1
LOC111058722	FBgn0028895	39.56	91	55	0	8903	8631	383	655	3.84e-18	91.8
LOC111058722	FBgn0028895	45.714	70	38	0	8819	8610	383	592	5.27e-14	78
LOC111058722	FBgn0028895	56.41	39	17	0	8983	9099	555	439	5.13e-08	44.6
LOC111058722	FBgn0028895	47.059	34	18	0	8824	8925	630	529	5.13e-08	31.8
LOC111058722	FBgn0028895	39.13	46	28	0	8735	8598	383	520	1.1e-06	42.8
LOC111058722	FBgn0028895	76.923	13	3	0	8599	8561	518	556	1.1e-06	29
LOC111058722	FBgn0028895	37.879	132	82	0	9071	8676	533	928	5.27e-26	117
LOC111058722	FBgn0028895	36.975	119	75	0	9116	8760	572	928	4.96e-25	111
LOC111058722	FBgn0028895	34.783	23	15	0	8732	8664	1043	1111	4.96e-25	22.6
LOC111058722	FBgn0028895	39.286	112	68	0	8987	8652	533	868	5.71e-23	107
LOC111058722	FBgn0028895	40.449	89	53	0	9110	8844	662	928	2.5e-19	92.7
LOC111058722	FBgn0028895	39.13	23	14	0	8816	8748	1043	1111	2.5e-19	22.1
LOC111058722	FBgn0028895	39.56	91	55	0	8903	8631	533	805	3.84e-18	91.8
LOC111058722	FBgn0028895	45.714	70	38	0	8819	8610	533	742	5.27e-14	78
LOC111058722	FBgn0028895	56.41	39	17	0	8983	9099	705	589	5.12e-08	44.6
LOC111058722	FBgn0028895	47.059	34	18	0	8824	8925	780	679	5.12e-08	31.8
LOC111058722	FBgn0028895	39.13	46	28	0	8735	8598	533	670	1.1e-06	42.8
LOC111058722	FBgn0028895	76.923	13	3	0	8599	8561	668	706	1.1e-06	29
LOC111058722	FBgn0030012	33.557	149	99	0	9110	8664	883	1329	7.24e-26	117
LOC111058722	FBgn0030012	33.333	120	80	0	9107	8748	970	1329	1.08e-18	93.6
LOC111058722	FBgn0030012	33.621	116	77	0	8978	8631	847	1194	9.19e-17	87.2
LOC111058722	FBgn0030012	35	60	39	0	9062	8883	847	1026	5.87e-16	52.8
LOC111058722	FBgn0030012	63.158	19	7	0	8855	8799	1054	1110	5.87e-16	36.3
LOC111058722	FBgn0030012	27.66	47	34	0	8771	8631	1138	1278	5.87e-16	31.3
LOC111058722	FBgn0030012	30.435	92	64	0	9107	8832	1054	1329	3.27e-12	72.1
LOC111058722	FBgn0030012	32.955	88	59	0	8894	8631	847	1110	1.17e-11	70.3
LOC111058722	FBgn0030012	32.813	64	43	0	9107	8916	1138	1329	7.84e-07	54.2
LOC111058722	FBgn0037619	37.705	122	76	0	9110	8745	690	1055	7.24e-26	117
LOC111058722	FBgn0037619	36	75	48	0	9104	8880	612	836	2.66e-25	67.5
LOC111058722	FBgn0037619	41.935	62	36	0	8846	8661	870	1055	2.66e-25	67.5
LOC111058722	FBgn0037619	34.507	142	93	0	9008	8583	624	1049	3.02e-23	108
LOC111058722	FBgn0037619	40.86	93	55	0	9107	8829	777	1055	1.6e-19	96.4
LOC111058722	FBgn0037619	34.409	93	61	0	8924	8646	624	902	5.71e-15	81.3
LOC111058722	FBgn0037619	32	75	51	0	8852	8628	612	836	1.74e-09	57
LOC111058722	FBgn0037619	58.333	12	5	0	8596	8561	867	902	1.74e-09	24.4
LOC111058722	FBgn0037619	39.683	63	38	0	9101	8913	867	1055	2.38e-08	59.3
LOC111058722	FBgn0267337	50.82	61	30	0	8990	8808	2291	2473	7.46e-26	86.3
LOC111058722	FBgn0267337	34.694	49	32	0	8771	8625	2516	2662	7.46e-26	42.3
LOC111058722	FBgn0267337	28.571	28	20	0	9074	8991	2204	2287	7.46e-26	25.8
LOC111058722	FBgn0267337	42.623	61	35	0	9074	8892	2291	2473	9.09e-17	71.6
LOC111058722	FBgn0267337	41.379	29	17	0	8885	8799	2486	2572	9.09e-17	34.5
LOC111058722	FBgn0267337	41.935	62	36	0	8906	8721	2291	2476	3.15e-16	75.3
LOC111058722	FBgn0267337	37.931	29	18	0	8717	8631	2486	2572	3.15e-16	29
LOC111058722	FBgn0267337	50	44	22	0	9107	8976	2342	2473	1.15e-13	65.7
LOC111058722	FBgn0267337	34.483	29	19	0	8969	8883	2486	2572	1.15e-13	29.9
LOC111058722	FBgn0267337	45.763	59	32	0	8822	8646	2291	2467	1.88e-13	76.2
LOC111058722	FBgn0267337	30.508	59	41	0	9053	8877	2486	2662	1.67e-09	45.1
LOC111058722	FBgn0267337	52.381	21	10	0	9119	9057	2414	2476	1.67e-09	36.3
LOC111058722	FBgn0267337	37.5	48	30	0	8738	8595	2291	2434	2.27e-07	43.7
LOC111058722	FBgn0267337	69.231	13	4	0	8599	8561	2429	2467	2.27e-07	30.4
LOC111058722	FBgn0267337	50.82	61	30	0	8990	8808	2291	2473	7.46e-26	86.3
LOC111058722	FBgn0267337	34.694	49	32	0	8771	8625	2516	2662	7.46e-26	42.3
LOC111058722	FBgn0267337	28.571	28	20	0	9074	8991	2204	2287	7.46e-26	25.8
LOC111058722	FBgn0267337	42.623	61	35	0	9074	8892	2291	2473	9.09e-17	71.6
LOC111058722	FBgn0267337	41.379	29	17	0	8885	8799	2486	2572	9.09e-17	34.5
LOC111058722	FBgn0267337	41.935	62	36	0	8906	8721	2291	2476	3.15e-16	75.3
LOC111058722	FBgn0267337	37.931	29	18	0	8717	8631	2486	2572	3.15e-16	29
LOC111058722	FBgn0267337	50	44	22	0	9107	8976	2342	2473	1.15e-13	65.7
LOC111058722	FBgn0267337	34.483	29	19	0	8969	8883	2486	2572	1.15e-13	29.9
LOC111058722	FBgn0267337	45.763	59	32	0	8822	8646	2291	2467	1.88e-13	76.2
LOC111058722	FBgn0267337	30.508	59	41	0	9053	8877	2486	2662	1.67e-09	45.1
LOC111058722	FBgn0267337	52.381	21	10	0	9119	9057	2414	2476	1.67e-09	36.3
LOC111058722	FBgn0267337	37.5	48	30	0	8738	8595	2291	2434	2.27e-07	43.7
LOC111058722	FBgn0267337	69.231	13	4	0	8599	8561	2429	2467	2.27e-07	30.4
LOC111058722	FBgn0267337	50.82	61	30	0	8990	8808	1547	1729	7.49e-26	86.3
LOC111058722	FBgn0267337	34.694	49	32	0	8771	8625	1772	1918	7.49e-26	42.3
LOC111058722	FBgn0267337	28.571	28	20	0	9074	8991	1460	1543	7.49e-26	25.8
LOC111058722	FBgn0267337	42.623	61	35	0	9074	8892	1547	1729	9.12e-17	71.6
LOC111058722	FBgn0267337	41.379	29	17	0	8885	8799	1742	1828	9.12e-17	34.5
LOC111058722	FBgn0267337	41.935	62	36	0	8906	8721	1547	1732	3.17e-16	75.3
LOC111058722	FBgn0267337	37.931	29	18	0	8717	8631	1742	1828	3.17e-16	29
LOC111058722	FBgn0267337	50	44	22	0	9107	8976	1598	1729	1.16e-13	65.7
LOC111058722	FBgn0267337	34.483	29	19	0	8969	8883	1742	1828	1.16e-13	29.9
LOC111058722	FBgn0267337	45.763	59	32	0	8822	8646	1547	1723	1.88e-13	76.2
LOC111058722	FBgn0267337	30.508	59	41	0	9053	8877	1742	1918	1.68e-09	45.1
LOC111058722	FBgn0267337	52.381	21	10	0	9119	9057	1670	1732	1.68e-09	36.3
LOC111058722	FBgn0267337	37.5	48	30	0	8738	8595	1547	1690	2.28e-07	43.7
LOC111058722	FBgn0267337	69.231	13	4	0	8599	8561	1685	1723	2.28e-07	30.4
LOC111058722	FBgn0030010	38.843	121	74	0	9026	8664	1013	1375	7.55e-26	111
LOC111058722	FBgn0030010	44.444	18	10	0	9110	9057	923	976	7.55e-26	25.4
LOC111058722	FBgn0030010	39.669	121	73	0	9110	8748	1013	1375	3.54e-25	115
LOC111058722	FBgn0030010	32.52	123	83	0	8969	8601	986	1354	1.1e-20	90.9
LOC111058722	FBgn0030010	32.258	31	21	0	9068	8976	881	973	1.1e-20	28.6
LOC111058722	FBgn0030010	42.857	77	44	0	8858	8628	1013	1243	1.33e-19	80.3
LOC111058722	FBgn0030010	37.5	32	20	0	8984	8889	881	976	1.33e-19	35.4
LOC111058722	FBgn0030010	39.326	89	54	0	9098	8832	1109	1375	3.27e-16	85.4
LOC111058722	FBgn0030010	38.983	59	36	0	8807	8631	980	1156	1.99e-10	51.9
LOC111058722	FBgn0030010	34.375	32	21	0	8900	8805	881	976	1.99e-10	32.7
LOC111058722	FBgn0030010	34.375	32	21	0	8816	8721	881	976	3.52e-07	32.7
LOC111058722	FBgn0030010	90.909	11	1	0	8593	8561	1109	1141	3.52e-07	29
LOC111058722	FBgn0030010	33.333	33	22	0	8717	8619	986	1084	3.52e-07	28.1
LOC111058722	FBgn0030010	35.938	64	41	0	9107	8916	1184	1375	4.16e-07	55.1
LOC111058722	FBgn0030010	38.843	121	74	0	9026	8664	1007	1369	7.55e-26	111
LOC111058722	FBgn0030010	44.444	18	10	0	9110	9057	917	970	7.55e-26	25.4
LOC111058722	FBgn0030010	39.669	121	73	0	9110	8748	1007	1369	3.54e-25	115
LOC111058722	FBgn0030010	32.52	123	83	0	8969	8601	980	1348	1.1e-20	90.9
LOC111058722	FBgn0030010	32.258	31	21	0	9068	8976	875	967	1.1e-20	28.6
LOC111058722	FBgn0030010	42.857	77	44	0	8858	8628	1007	1237	1.33e-19	80.3
LOC111058722	FBgn0030010	37.5	32	20	0	8984	8889	875	970	1.33e-19	35.4
LOC111058722	FBgn0030010	39.326	89	54	0	9098	8832	1103	1369	3.27e-16	85.4
LOC111058722	FBgn0030010	38.983	59	36	0	8807	8631	974	1150	1.99e-10	51.9
LOC111058722	FBgn0030010	34.375	32	21	0	8900	8805	875	970	1.99e-10	32.7
LOC111058722	FBgn0030010	34.375	32	21	0	8816	8721	875	970	3.52e-07	32.7
LOC111058722	FBgn0030010	90.909	11	1	0	8593	8561	1103	1135	3.52e-07	29
LOC111058722	FBgn0030010	33.333	33	22	0	8717	8619	980	1078	3.52e-07	28.1
LOC111058722	FBgn0030010	35.938	64	41	0	9107	8916	1178	1369	4.16e-07	55.1
LOC111058722	FBgn0029939	54.902	51	23	0	9068	8916	2508	2660	9.87e-26	76.7
LOC111058722	FBgn0029939	40	60	36	0	8843	8664	3414	3593	9.87e-26	68.9
LOC111058722	FBgn0029939	36.667	60	38	0	8927	8748	3414	3593	1.31e-16	62.9
LOC111058722	FBgn0029939	48.485	33	17	0	9098	9000	2562	2660	1.31e-16	48.7
LOC111058722	FBgn0029939	34.615	26	17	0	8747	8670	3600	3677	1.31e-16	28.1
LOC111058722	FBgn0029939	45.098	51	28	0	8984	8832	2508	2660	5.7e-16	65.2
LOC111058722	FBgn0029939	34.545	55	36	0	8759	8595	3414	3578	5.7e-16	47.3
LOC111058722	FBgn0029939	42	50	29	0	9065	8916	3444	3593	2.55e-12	64.8
LOC111058722	FBgn0029939	38.462	26	16	0	8915	8838	3600	3677	2.55e-12	26.3
LOC111058722	FBgn0029939	43.137	51	29	0	8816	8664	2508	2660	1.88e-09	62.9
LOC111058722	FBgn0029939	45.946	37	20	0	9110	9000	3483	3593	5.7e-09	49.6
LOC111058722	FBgn0029939	36.667	30	19	0	9011	8922	3588	3677	5.7e-09	29.9
LOC111058722	FBgn0029939	38	50	31	0	8981	8832	3444	3593	7.74e-09	55.1
LOC111058722	FBgn0029939	34.615	26	17	0	8831	8754	3600	3677	7.74e-09	24
LOC111058722	FBgn0029939	43.137	51	29	0	8900	8748	2508	2660	1.17e-07	57
LOC111058722	FBgn0029939	41.304	46	27	0	8732	8595	2508	2645	5.27e-06	51.5
LOC111058722	FBgn0029939	54.902	51	23	0	9068	8916	2626	2778	1.01e-25	76.7
LOC111058722	FBgn0029939	40	60	36	0	8843	8664	3532	3711	1.01e-25	68.9
LOC111058722	FBgn0029939	36.667	60	38	0	8927	8748	3532	3711	1.37e-16	62.9
LOC111058722	FBgn0029939	48.485	33	17	0	9098	9000	2680	2778	1.37e-16	48.7
LOC111058722	FBgn0029939	34.615	26	17	0	8747	8670	3718	3795	1.37e-16	28.1
LOC111058722	FBgn0029939	45.098	51	28	0	8984	8832	2626	2778	5.81e-16	65.2
LOC111058722	FBgn0029939	34.545	55	36	0	8759	8595	3532	3696	5.81e-16	47.3
LOC111058722	FBgn0029939	42	50	29	0	9065	8916	3562	3711	2.54e-12	64.8
LOC111058722	FBgn0029939	38.462	26	16	0	8915	8838	3718	3795	2.54e-12	26.3
LOC111058722	FBgn0029939	43.137	51	29	0	8816	8664	2626	2778	1.88e-09	62.9
LOC111058722	FBgn0029939	45.946	37	20	0	9110	9000	3601	3711	5.69e-09	49.6
LOC111058722	FBgn0029939	36.667	30	19	0	9011	8922	3706	3795	5.69e-09	29.9
LOC111058722	FBgn0029939	38	50	31	0	8981	8832	3562	3711	7.74e-09	55.1
LOC111058722	FBgn0029939	34.615	26	17	0	8831	8754	3718	3795	7.74e-09	24
LOC111058722	FBgn0029939	43.137	51	29	0	8900	8748	2626	2778	1.17e-07	57
LOC111058722	FBgn0029939	41.304	46	27	0	8732	8595	2626	2763	5.27e-06	51.5
LOC111058722	FBgn0029939	54.902	51	23	0	9068	8916	2631	2783	1.08e-25	76.7
LOC111058722	FBgn0029939	40	60	36	0	8843	8664	3537	3716	1.08e-25	68.9
LOC111058722	FBgn0029939	36.667	60	38	0	8927	8748	3537	3716	1.55e-16	62.9
LOC111058722	FBgn0029939	48.485	33	17	0	9098	9000	2685	2783	1.55e-16	48.7
LOC111058722	FBgn0029939	34.615	26	17	0	8747	8670	3723	3800	1.55e-16	28.1
LOC111058722	FBgn0029939	45.098	51	28	0	8984	8832	2631	2783	6.2e-16	65.2
LOC111058722	FBgn0029939	34.545	55	36	0	8759	8595	3537	3701	6.2e-16	47.3
LOC111058722	FBgn0029939	42	50	29	0	9065	8916	3567	3716	2.54e-12	64.8
LOC111058722	FBgn0029939	38.462	26	16	0	8915	8838	3723	3800	2.54e-12	26.3
LOC111058722	FBgn0029939	43.137	51	29	0	8816	8664	2631	2783	1.88e-09	62.9
LOC111058722	FBgn0029939	45.946	37	20	0	9110	9000	3606	3716	5.68e-09	49.6
LOC111058722	FBgn0029939	36.667	30	19	0	9011	8922	3711	3800	5.68e-09	29.9
LOC111058722	FBgn0029939	38	50	31	0	8981	8832	3567	3716	7.72e-09	55.1
LOC111058722	FBgn0029939	34.615	26	17	0	8831	8754	3723	3800	7.72e-09	24
LOC111058722	FBgn0029939	43.137	51	29	0	8900	8748	2631	2783	1.17e-07	57
LOC111058722	FBgn0029939	41.304	46	27	0	8732	8595	2631	2768	5.27e-06	51.5
LOC111058722	FBgn0000287	38.71	62	38	0	8987	8802	1888	2073	1.12e-25	60.2
LOC111058722	FBgn0000287	41.071	56	33	0	8810	8643	3274	3441	1.12e-25	58.3
LOC111058722	FBgn0000287	47.368	38	20	0	9110	8997	1153	1266	1.12e-25	51.5
LOC111058722	FBgn0000287	40.323	62	37	0	8903	8718	1888	2073	4.64e-22	58.8
LOC111058722	FBgn0000287	42	50	29	0	9062	8913	1117	1266	4.64e-22	57.9
LOC111058722	FBgn0000287	46.875	32	17	0	8726	8631	3274	3369	4.64e-22	40.9
LOC111058722	FBgn0000287	38.71	62	38	0	9071	8886	1888	2073	6.54e-17	62
LOC111058722	FBgn0000287	39.286	56	34	0	8894	8727	3274	3441	6.54e-17	53.3
LOC111058722	FBgn0000287	43.86	57	32	0	8819	8649	1888	2058	9.92e-17	59.7
LOC111058722	FBgn0000287	38	50	31	0	8978	8829	1117	1266	9.92e-17	50.1
LOC111058722	FBgn0000287	81.818	11	2	0	8593	8561	3322	3354	9.92e-17	29.5
LOC111058722	FBgn0000287	46.809	47	25	0	9110	8970	1933	2073	3.72e-15	55.6
LOC111058722	FBgn0000287	39.286	56	34	0	8978	8811	3274	3441	3.72e-15	53.8
LOC111058722	FBgn0000287	38	50	31	0	8894	8745	1117	1266	1.61e-11	51
LOC111058722	FBgn0000287	43.478	46	26	0	8735	8598	1888	2025	1.61e-11	46
LOC111058722	FBgn0000287	41.071	56	33	0	9062	8895	3274	3441	6.18e-08	57.9
LOC111058722	FBgn0000287	48.649	37	19	0	8771	8661	1156	1266	5.6e-07	50.6
LOC111058722	FBgn0000287	90.909	11	1	0	8593	8561	1945	1977	5.6e-07	30.9
LOC111058722	FBgn0000287	45.455	44	24	0	9110	8979	3310	3441	1.08e-06	53.8
LOC111058722	FBgn0029939	54.902	51	23	0	9068	8916	3411	3563	1.21e-25	76.7
LOC111058722	FBgn0029939	40	60	36	0	8843	8664	4317	4496	1.21e-25	68.9
LOC111058722	FBgn0029939	36.667	60	38	0	8927	8748	4317	4496	1.95e-16	62.9
LOC111058722	FBgn0029939	48.485	33	17	0	9098	9000	3465	3563	1.95e-16	48.7
LOC111058722	FBgn0029939	34.615	26	17	0	8747	8670	4503	4580	1.95e-16	28.1
LOC111058722	FBgn0029939	45.098	51	28	0	8984	8832	3411	3563	6.95e-16	65.2
LOC111058722	FBgn0029939	34.545	55	36	0	8759	8595	4317	4481	6.95e-16	47.3
LOC111058722	FBgn0029939	42	50	29	0	9065	8916	4347	4496	2.53e-12	64.8
LOC111058722	FBgn0029939	38.462	26	16	0	8915	8838	4503	4580	2.53e-12	26.3
LOC111058722	FBgn0029939	43.137	51	29	0	8816	8664	3411	3563	1.88e-09	62.9
LOC111058722	FBgn0029939	45.946	37	20	0	9110	9000	4386	4496	5.66e-09	49.6
LOC111058722	FBgn0029939	36.667	30	19	0	9011	8922	4491	4580	5.66e-09	29.9
LOC111058722	FBgn0029939	38	50	31	0	8981	8832	4347	4496	7.69e-09	55.1
LOC111058722	FBgn0029939	34.615	26	17	0	8831	8754	4503	4580	7.69e-09	24
LOC111058722	FBgn0029939	43.137	51	29	0	8900	8748	3411	3563	1.17e-07	57
LOC111058722	FBgn0029939	41.304	46	27	0	8732	8595	3411	3548	5.27e-06	51.5
LOC111058722	FBgn0000287	38.71	62	38	0	8987	8802	2154	2339	1.27e-25	60.2
LOC111058722	FBgn0000287	41.071	56	33	0	8810	8643	3540	3707	1.27e-25	58.3
LOC111058722	FBgn0000287	47.368	38	20	0	9110	8997	1419	1532	1.27e-25	51.5
LOC111058722	FBgn0000287	40.323	62	37	0	8903	8718	2154	2339	5.24e-22	58.8
LOC111058722	FBgn0000287	42	50	29	0	9062	8913	1383	1532	5.24e-22	57.9
LOC111058722	FBgn0000287	46.875	32	17	0	8726	8631	3540	3635	5.24e-22	40.9
LOC111058722	FBgn0000287	38.71	62	38	0	9071	8886	2154	2339	6.94e-17	62
LOC111058722	FBgn0000287	39.286	56	34	0	8894	8727	3540	3707	6.94e-17	53.3
LOC111058722	FBgn0000287	43.86	57	32	0	8819	8649	2154	2324	1.12e-16	59.7
LOC111058722	FBgn0000287	38	50	31	0	8978	8829	1383	1532	1.12e-16	50.1
LOC111058722	FBgn0000287	81.818	11	2	0	8593	8561	3588	3620	1.12e-16	29.5
LOC111058722	FBgn0000287	46.809	47	25	0	9110	8970	2199	2339	3.96e-15	55.6
LOC111058722	FBgn0000287	39.286	56	34	0	8978	8811	3540	3707	3.96e-15	53.8
LOC111058722	FBgn0000287	38	50	31	0	8894	8745	1383	1532	1.71e-11	51
LOC111058722	FBgn0000287	43.478	46	26	0	8735	8598	2154	2291	1.71e-11	46
LOC111058722	FBgn0000287	41.071	56	33	0	9062	8895	3540	3707	6.18e-08	57.9
LOC111058722	FBgn0000287	48.649	37	19	0	8771	8661	1422	1532	5.93e-07	50.6
LOC111058722	FBgn0000287	90.909	11	1	0	8593	8561	2211	2243	5.93e-07	30.9
LOC111058722	FBgn0000287	45.455	44	24	0	9110	8979	3576	3707	1.08e-06	53.8
LOC111058722	FBgn0000287	38.71	62	38	0	8987	8802	2696	2881	1.74e-25	60.2
LOC111058722	FBgn0000287	41.071	56	33	0	8810	8643	4082	4249	1.74e-25	58.3
LOC111058722	FBgn0000287	47.368	38	20	0	9110	8997	1961	2074	1.74e-25	51.5
LOC111058722	FBgn0000287	40.323	62	37	0	8903	8718	2696	2881	7.17e-22	58.8
LOC111058722	FBgn0000287	42	50	29	0	9062	8913	1925	2074	7.17e-22	57.9
LOC111058722	FBgn0000287	46.875	32	17	0	8726	8631	4082	4177	7.17e-22	40.9
LOC111058722	FBgn0000287	38.71	62	38	0	9071	8886	2696	2881	8.13e-17	62
LOC111058722	FBgn0000287	39.286	56	34	0	8894	8727	4082	4249	8.13e-17	53.3
LOC111058722	FBgn0000287	43.86	57	32	0	8819	8649	2696	2866	1.52e-16	59.7
LOC111058722	FBgn0000287	38	50	31	0	8978	8829	1925	2074	1.52e-16	50.1
LOC111058722	FBgn0000287	81.818	11	2	0	8593	8561	4130	4162	1.52e-16	29.5
LOC111058722	FBgn0000287	46.809	47	25	0	9110	8970	2741	2881	4.63e-15	55.6
LOC111058722	FBgn0000287	39.286	56	34	0	8978	8811	4082	4249	4.63e-15	53.8
LOC111058722	FBgn0000287	38	50	31	0	8894	8745	1925	2074	1.99e-11	51
LOC111058722	FBgn0000287	43.478	46	26	0	8735	8598	2696	2833	1.99e-11	46
LOC111058722	FBgn0000287	41.071	56	33	0	9062	8895	4082	4249	6.18e-08	57.9
LOC111058722	FBgn0000287	48.649	37	19	0	8771	8661	1964	2074	6.91e-07	50.6
LOC111058722	FBgn0000287	90.909	11	1	0	8593	8561	2753	2785	6.91e-07	30.9
LOC111058722	FBgn0000287	45.455	44	24	0	9110	8979	4118	4249	1.08e-06	53.8
LOC111058722	FBgn0004893	34.459	148	97	0	9107	8664	1036	1479	4.87e-25	114
LOC111058722	FBgn0004893	38.462	117	72	0	9098	8748	1129	1479	4.15e-23	108
LOC111058722	FBgn0004893	38.095	126	78	0	9008	8631	1051	1428	5.71e-23	107
LOC111058722	FBgn0004893	33.028	109	73	0	8924	8598	1051	1377	2.8e-15	78
LOC111058722	FBgn0004893	53.846	13	6	0	8599	8561	1375	1413	2.8e-15	23.1
LOC111058722	FBgn0004893	32.692	104	70	0	9107	8796	1204	1515	3.84e-14	78.5
LOC111058722	FBgn0004893	38.571	70	43	0	8855	8646	1036	1245	5.27e-10	64.8
LOC111058722	FBgn0004893	31.169	77	53	0	9110	8880	1285	1515	3.03e-07	55.6
LOC111058722	FBgn0004893	34.459	148	97	0	9107	8664	995	1438	4.87e-25	114
LOC111058722	FBgn0004893	38.462	117	72	0	9098	8748	1088	1438	4.15e-23	108
LOC111058722	FBgn0004893	38.095	126	78	0	9008	8631	1010	1387	5.71e-23	107
LOC111058722	FBgn0004893	33.028	109	73	0	8924	8598	1010	1336	2.8e-15	78
LOC111058722	FBgn0004893	53.846	13	6	0	8599	8561	1334	1372	2.8e-15	23.1
LOC111058722	FBgn0004893	32.692	104	70	0	9107	8796	1163	1474	3.84e-14	78.5
LOC111058722	FBgn0004893	38.571	70	43	0	8855	8646	995	1204	5.27e-10	64.8
LOC111058722	FBgn0004893	31.169	77	53	0	9110	8880	1244	1474	3.03e-07	55.6
LOC111058722	FBgn0004893	34.459	148	97	0	9107	8664	1108	1551	4.87e-25	114
LOC111058722	FBgn0004893	38.462	117	72	0	9098	8748	1201	1551	4.15e-23	108
LOC111058722	FBgn0004893	38.095	126	78	0	9008	8631	1123	1500	5.71e-23	107
LOC111058722	FBgn0004893	33.028	109	73	0	8924	8598	1123	1449	2.8e-15	78
LOC111058722	FBgn0004893	53.846	13	6	0	8599	8561	1447	1485	2.8e-15	23.1
LOC111058722	FBgn0004893	32.692	104	70	0	9107	8796	1276	1587	3.84e-14	78.5
LOC111058722	FBgn0004893	38.571	70	43	0	8855	8646	1108	1317	5.27e-10	64.8
LOC111058722	FBgn0004893	31.169	77	53	0	9110	8880	1357	1587	3.03e-07	55.6
LOC111058722	FBgn0004893	34.459	148	97	0	9107	8664	1086	1529	4.87e-25	114
LOC111058722	FBgn0004893	38.462	117	72	0	9098	8748	1179	1529	4.15e-23	108
LOC111058722	FBgn0004893	38.095	126	78	0	9008	8631	1101	1478	5.71e-23	107
LOC111058722	FBgn0004893	33.028	109	73	0	8924	8598	1101	1427	2.8e-15	78
LOC111058722	FBgn0004893	53.846	13	6	0	8599	8561	1425	1463	2.8e-15	23.1
LOC111058722	FBgn0004893	32.692	104	70	0	9107	8796	1254	1565	3.84e-14	78.5
LOC111058722	FBgn0004893	38.571	70	43	0	8855	8646	1086	1295	5.27e-10	64.8
LOC111058722	FBgn0004893	31.169	77	53	0	9110	8880	1335	1565	3.03e-07	55.6
LOC111058722	FBgn0004893	34.459	148	97	0	9107	8664	1231	1674	4.87e-25	114
LOC111058722	FBgn0004893	38.462	117	72	0	9098	8748	1324	1674	4.15e-23	108
LOC111058722	FBgn0004893	38.095	126	78	0	9008	8631	1246	1623	5.71e-23	107
LOC111058722	FBgn0004893	33.028	109	73	0	8924	8598	1246	1572	2.8e-15	78
LOC111058722	FBgn0004893	53.846	13	6	0	8599	8561	1570	1608	2.8e-15	23.1
LOC111058722	FBgn0004893	32.692	104	70	0	9107	8796	1399	1710	3.84e-14	78.5
LOC111058722	FBgn0004893	38.571	70	43	0	8855	8646	1231	1440	5.27e-10	64.8
LOC111058722	FBgn0004893	31.169	77	53	0	9110	8880	1480	1710	3.03e-07	55.6
LOC111058722	FBgn0004893	34.459	148	97	0	9107	8664	1025	1468	4.87e-25	114
LOC111058722	FBgn0004893	38.462	117	72	0	9098	8748	1118	1468	4.15e-23	108
LOC111058722	FBgn0004893	38.095	126	78	0	9008	8631	1040	1417	5.71e-23	107
LOC111058722	FBgn0004893	33.028	109	73	0	8924	8598	1040	1366	2.8e-15	78
LOC111058722	FBgn0004893	53.846	13	6	0	8599	8561	1364	1402	2.8e-15	23.1
LOC111058722	FBgn0004893	32.692	104	70	0	9107	8796	1193	1504	3.84e-14	78.5
LOC111058722	FBgn0004893	38.571	70	43	0	8855	8646	1025	1234	5.27e-10	64.8
LOC111058722	FBgn0004893	31.169	77	53	0	9110	8880	1274	1504	3.03e-07	55.6
LOC111058722	FBgn0004893	34.459	148	97	0	9107	8664	1114	1557	4.87e-25	114
LOC111058722	FBgn0004893	38.462	117	72	0	9098	8748	1207	1557	4.15e-23	108
LOC111058722	FBgn0004893	38.095	126	78	0	9008	8631	1129	1506	5.71e-23	107
LOC111058722	FBgn0004893	33.028	109	73	0	8924	8598	1129	1455	2.8e-15	78
LOC111058722	FBgn0004893	53.846	13	6	0	8599	8561	1453	1491	2.8e-15	23.1
LOC111058722	FBgn0004893	32.692	104	70	0	9107	8796	1282	1593	3.84e-14	78.5
LOC111058722	FBgn0004893	38.571	70	43	0	8855	8646	1114	1323	5.27e-10	64.8
LOC111058722	FBgn0004893	31.169	77	53	0	9110	8880	1363	1593	3.03e-07	55.6
LOC111058722	FBgn0027339	36.036	111	71	0	8978	8646	3374	3706	9.69e-25	101
LOC111058722	FBgn0027339	36.585	41	26	0	9107	8985	2993	3115	9.69e-25	40.9
LOC111058722	FBgn0027339	34.091	88	58	0	8894	8631	3374	3637	1.32e-24	76.2
LOC111058722	FBgn0027339	35.714	70	45	0	9110	8901	2906	3115	1.32e-24	65.7
LOC111058722	FBgn0027339	36.283	113	72	0	9062	8724	3374	3712	1.88e-21	102
LOC111058722	FBgn0027339	32.609	92	62	0	9092	8817	2840	3115	5.48e-20	74.4
LOC111058722	FBgn0027339	33.333	60	40	0	8810	8631	3374	3553	5.48e-20	49.6
LOC111058722	FBgn0027339	66.667	12	4	0	8596	8561	3587	3622	5.48e-20	27.6
LOC111058722	FBgn0027339	45.455	44	24	0	8939	8808	3581	3712	3.14e-16	56.1
LOC111058722	FBgn0027339	35.417	48	31	0	9110	8967	3410	3553	3.14e-16	48.3
LOC111058722	FBgn0027339	43.056	72	41	0	9107	8892	3497	3712	2.03e-14	79.4
LOC111058722	FBgn0027339	32.609	92	62	0	9008	8733	2840	3115	1.37e-13	76.7
LOC111058722	FBgn0027339	31.522	92	63	0	8924	8649	2840	3115	2.38e-12	72.5
LOC111058722	FBgn0027339	47.727	44	23	0	9107	8976	3581	3712	4.5e-08	58.3
LOC111058722	FBgn0027339	32.857	70	47	0	8840	8631	2840	3049	3.03e-07	55.6
LOC111058722	FBgn0027339	34.091	88	58	0	8894	8631	2717	2980	1.19e-24	76.2
LOC111058722	FBgn0027339	35.714	70	45	0	9110	8901	2249	2458	1.19e-24	65.7
LOC111058722	FBgn0027339	35.238	105	68	0	8978	8664	2717	3031	8.45e-22	91.3
LOC111058722	FBgn0027339	36.585	41	26	0	9107	8985	2336	2458	8.45e-22	40.9
LOC111058722	FBgn0027339	32.609	92	62	0	9092	8817	2183	2458	4.43e-20	74.4
LOC111058722	FBgn0027339	33.333	60	40	0	8810	8631	2717	2896	4.43e-20	49.6
LOC111058722	FBgn0027339	66.667	12	4	0	8596	8561	2930	2965	4.43e-20	27.6
LOC111058722	FBgn0027339	35.238	105	68	0	9062	8748	2717	3031	2.58e-17	89
LOC111058722	FBgn0027339	32.609	92	62	0	9008	8733	2183	2458	1.37e-13	76.7
LOC111058722	FBgn0027339	31.522	92	63	0	8924	8649	2183	2458	2.38e-12	72.5
LOC111058722	FBgn0027339	35.417	48	31	0	9110	8967	2753	2896	3.47e-12	48.3
LOC111058722	FBgn0027339	44.444	36	20	0	8939	8832	2924	3031	3.47e-12	42.3
LOC111058722	FBgn0027339	42.188	64	37	0	9107	8916	2840	3031	2.79e-10	65.7
LOC111058722	FBgn0027339	32.857	70	47	0	8840	8631	2183	2392	3.03e-07	55.6
LOC111058722	FBgn0004892	35.507	138	89	0	9077	8664	1764	2177	2.38e-24	112
LOC111058722	FBgn0004892	38.843	121	74	0	8993	8631	1764	2126	1.48e-22	106
LOC111058722	FBgn0004892	37.607	117	73	0	9098	8748	1827	2177	5.27e-22	104
LOC111058722	FBgn0004892	33.654	104	69	0	8909	8598	1764	2075	5.27e-14	78
LOC111058722	FBgn0004892	34.783	92	60	0	9107	8832	1902	2177	1.88e-13	76.2
LOC111058722	FBgn0004892	40	60	36	0	8825	8646	1764	1943	2.58e-09	62.5
LOC111058722	FBgn0004892	33.846	65	43	0	9110	8916	1983	2177	1.48e-06	53.3
LOC111058722	FBgn0267337	50.82	61	30	0	8990	8808	842	1024	2.09e-23	86.3
LOC111058722	FBgn0267337	34.694	49	32	0	8771	8625	1067	1213	2.09e-23	42.3
LOC111058722	FBgn0267337	42.623	61	35	0	9074	8892	842	1024	9.15e-17	71.6
LOC111058722	FBgn0267337	41.379	29	17	0	8885	8799	1037	1123	9.15e-17	34.5
LOC111058722	FBgn0267337	41.935	62	36	0	8906	8721	842	1027	3.18e-16	75.3
LOC111058722	FBgn0267337	37.931	29	18	0	8717	8631	1037	1123	3.18e-16	29
LOC111058722	FBgn0267337	50	44	22	0	9107	8976	893	1024	1.16e-13	65.7
LOC111058722	FBgn0267337	34.483	29	19	0	8969	8883	1037	1123	1.16e-13	29.9
LOC111058722	FBgn0267337	45.763	59	32	0	8822	8646	842	1018	1.88e-13	76.2
LOC111058722	FBgn0267337	30.508	59	41	0	9053	8877	1037	1213	1.69e-09	45.1
LOC111058722	FBgn0267337	52.381	21	10	0	9119	9057	965	1027	1.69e-09	36.3
LOC111058722	FBgn0267337	37.5	48	30	0	8738	8595	842	985	2.3e-07	43.7
LOC111058722	FBgn0267337	69.231	13	4	0	8599	8561	980	1018	2.3e-07	30.4
LOC111058722	FBgn0038768	32.609	138	93	0	9077	8664	1186	1599	2.2e-23	109
LOC111058722	FBgn0038768	35	120	78	0	9107	8748	1240	1599	3.84e-22	105
LOC111058722	FBgn0038768	33.846	65	43	0	8993	8799	1186	1380	1.05e-17	62.9
LOC111058722	FBgn0038768	40.909	44	26	0	8762	8631	1417	1548	1.05e-17	46.4
LOC111058722	FBgn0038768	34.409	93	61	0	8909	8631	1186	1464	2.38e-16	85.8
LOC111058722	FBgn0038768	36.957	92	58	0	9107	8832	1324	1599	3.27e-16	85.4
LOC111058722	FBgn0038768	30	80	56	0	8825	8586	1186	1425	5.02e-10	60.2
LOC111058722	FBgn0038768	58.333	12	5	0	8596	8561	1414	1449	5.02e-10	23.1
LOC111058722	FBgn0038768	32.836	67	45	0	9116	8916	1399	1599	5.71e-07	54.7
LOC111058722	FBgn0005642	30.435	138	96	0	9044	8631	1264	1677	3.02e-23	108
LOC111058722	FBgn0005642	31.646	79	54	0	9119	8883	1273	1509	7.32e-23	66.6
LOC111058722	FBgn0005642	35.484	62	40	0	8855	8670	1537	1722	7.32e-23	60.2
LOC111058722	FBgn0005642	31.731	104	71	0	9110	8799	1366	1677	3.27e-16	85.4
LOC111058722	FBgn0005642	27.358	106	77	0	8945	8628	1279	1596	8.55e-14	73.5
LOC111058722	FBgn0005642	53.846	13	6	0	8599	8561	1624	1662	8.55e-14	22.6
LOC111058722	FBgn0005642	40.426	47	28	0	9023	8883	1537	1677	1.26e-08	60.2
LOC111058722	FBgn0005642	33.871	62	41	0	9107	8922	1537	1722	4.16e-07	55.1
LOC111058722	FBgn0000289	34.188	117	77	0	8996	8646	1385	1735	5.32e-23	97.7
LOC111058722	FBgn0000289	39.286	28	17	0	9077	8994	1301	1384	5.32e-23	29.5
LOC111058722	FBgn0000289	32.374	139	94	0	9080	8664	1385	1801	8.49e-20	97.3
LOC111058722	FBgn0000289	32.5	120	81	0	9107	8748	1442	1801	8.5e-19	84.5
LOC111058722	FBgn0000289	36.667	30	19	0	8756	8667	1877	1966	8.5e-19	28.6
LOC111058722	FBgn0000289	30.337	89	62	0	8912	8646	1385	1651	4.55e-14	69.3
LOC111058722	FBgn0000289	39.286	28	17	0	8993	8910	1301	1384	4.55e-14	27.6
LOC111058722	FBgn0000289	33.696	92	61	0	9107	8832	1526	1801	1.15e-13	67.5
LOC111058722	FBgn0000289	36.667	30	19	0	8840	8751	1877	1966	1.15e-13	28.1
LOC111058722	FBgn0000289	31.148	61	42	0	8828	8646	1385	1567	1.93e-10	51.9
LOC111058722	FBgn0000289	42.857	28	16	0	8909	8826	1301	1384	1.93e-10	32.7
LOC111058722	FBgn0000289	32.813	64	43	0	9107	8916	1610	1801	3.61e-08	50.6
LOC111058722	FBgn0000289	36.667	30	19	0	8924	8835	1877	1966	3.61e-08	26.3
LOC111058722	FBgn0000289	34.188	117	77	0	8996	8646	1340	1690	5.36e-23	97.7
LOC111058722	FBgn0000289	39.286	28	17	0	9077	8994	1256	1339	5.36e-23	29.5
LOC111058722	FBgn0000289	32.374	139	94	0	9080	8664	1340	1756	8.49e-20	97.3
LOC111058722	FBgn0000289	32.5	120	81	0	9107	8748	1397	1756	8.57e-19	84.5
LOC111058722	FBgn0000289	36.667	30	19	0	8756	8667	1832	1921	8.57e-19	28.6
LOC111058722	FBgn0000289	30.337	89	62	0	8912	8646	1340	1606	4.6e-14	69.3
LOC111058722	FBgn0000289	39.286	28	17	0	8993	8910	1256	1339	4.6e-14	27.6
LOC111058722	FBgn0000289	33.696	92	61	0	9107	8832	1481	1756	1.17e-13	67.5
LOC111058722	FBgn0000289	36.667	30	19	0	8840	8751	1832	1921	1.17e-13	28.1
LOC111058722	FBgn0000289	31.148	61	42	0	8828	8646	1340	1522	1.96e-10	51.9
LOC111058722	FBgn0000289	42.857	28	16	0	8909	8826	1256	1339	1.96e-10	32.7
LOC111058722	FBgn0000289	32.813	64	43	0	9107	8916	1565	1756	3.67e-08	50.6
LOC111058722	FBgn0000289	36.667	30	19	0	8924	8835	1832	1921	3.67e-08	26.3
LOC111058722	FBgn0267792	28.302	159	114	0	9071	8595	2229	2705	5.71e-23	107
LOC111058722	FBgn0267792	34.454	119	78	0	8987	8631	2229	2585	8.49e-20	97.3
LOC111058722	FBgn0267792	36.275	102	65	0	9104	8799	2280	2585	1.08e-18	93.6
LOC111058722	FBgn0267792	37.363	91	57	0	8903	8631	2229	2501	9.19e-17	87.2
LOC111058722	FBgn0267792	26.549	113	83	0	9098	8760	2454	2792	4.5e-12	71.6
LOC111058722	FBgn0267792	44.898	49	27	0	9113	8967	2355	2501	2.58e-09	62.5
LOC111058722	FBgn0267792	37.255	51	32	0	8768	8616	2280	2432	2.63e-06	41.8
LOC111058722	FBgn0267792	72.727	11	3	0	8593	8561	2454	2486	2.63e-06	28.6
LOC111058722	FBgn0267792	28.302	159	114	0	9071	8595	2130	2606	5.71e-23	107
LOC111058722	FBgn0267792	34.454	119	78	0	8987	8631	2130	2486	8.49e-20	97.3
LOC111058722	FBgn0267792	36.275	102	65	0	9104	8799	2181	2486	1.08e-18	93.6
LOC111058722	FBgn0267792	37.363	91	57	0	8903	8631	2130	2402	9.19e-17	87.2
LOC111058722	FBgn0267792	26.549	113	83	0	9098	8760	2355	2693	4.5e-12	71.6
LOC111058722	FBgn0267792	44.898	49	27	0	9113	8967	2256	2402	2.58e-09	62.5
LOC111058722	FBgn0267792	37.255	51	32	0	8768	8616	2181	2333	2.67e-06	41.8
LOC111058722	FBgn0267792	72.727	11	3	0	8593	8561	2355	2387	2.67e-06	28.6
LOC111058722	FBgn0038767	35.833	120	77	0	9107	8748	958	1317	1.08e-22	106
LOC111058722	FBgn0038767	39.344	61	37	0	8846	8664	1135	1317	2.21e-18	56.5
LOC111058722	FBgn0038767	30.645	62	43	0	9068	8883	913	1098	2.21e-18	55.1
LOC111058722	FBgn0038767	38.043	92	57	0	9107	8832	1042	1317	9.19e-17	87.2
LOC111058722	FBgn0038767	32.258	62	42	0	8984	8799	913	1098	1.73e-16	55.6
LOC111058722	FBgn0038767	47.727	44	23	0	8762	8631	1135	1266	1.73e-16	49.6
LOC111058722	FBgn0038767	34.444	90	59	0	8900	8631	913	1182	7.84e-15	80.8
LOC111058722	FBgn0038767	37.097	62	39	0	9101	8916	1132	1317	6.18e-08	57.9
LOC111058722	FBgn0030008	31.343	134	92	0	9053	8652	1095	1496	1.38e-22	103
LOC111058722	FBgn0030008	50	16	8	0	9107	9060	1035	1082	1.38e-22	22.6
LOC111058722	FBgn0030008	33.065	124	83	0	9107	8736	1125	1496	2.79e-22	105
LOC111058722	FBgn0030008	32.743	113	76	0	8939	8601	1125	1463	2.58e-17	89
LOC111058722	FBgn0030008	35.294	85	55	0	8885	8631	1095	1349	2.66e-17	81.7
LOC111058722	FBgn0030008	33.333	30	20	0	8981	8892	993	1082	2.66e-17	26.3
LOC111058722	FBgn0030008	30.928	97	67	0	9110	8820	1206	1496	1.88e-13	76.2
LOC111058722	FBgn0030008	42.857	49	28	0	8774	8628	1122	1268	1.88e-09	62.9
LOC111058722	FBgn0037621	47.826	46	24	0	9020	8883	915	1052	1.38e-22	70.7
LOC111058722	FBgn0037621	33.333	60	40	0	8846	8667	1089	1268	1.38e-22	55.1
LOC111058722	FBgn0037621	47.727	44	23	0	8930	8799	921	1052	3.41e-19	65.2
LOC111058722	FBgn0037621	42.222	45	26	0	8762	8628	1089	1223	3.41e-19	49.2
LOC111058722	FBgn0037621	43.182	44	25	0	9098	8967	921	1052	1.29e-18	59.7
LOC111058722	FBgn0037621	37.143	35	22	0	8855	8751	1164	1268	1.29e-18	38.6
LOC111058722	FBgn0037621	58.824	17	7	0	8933	8883	1086	1136	1.29e-18	31.3
LOC111058722	FBgn0037621	38.824	85	52	0	8900	8646	867	1121	9.19e-17	87.2
LOC111058722	FBgn0037621	38.333	60	37	0	9014	8835	1089	1268	2.37e-16	60.2
LOC111058722	FBgn0037621	73.684	19	5	0	9107	9051	996	1052	2.37e-16	44.6
LOC111058722	FBgn0037621	37.097	62	39	0	8816	8631	867	1052	1.69e-11	62.5
LOC111058722	FBgn0037621	66.667	12	4	0	8596	8561	1086	1121	1.69e-11	25.8
LOC111058722	FBgn0037920	33.051	118	79	0	9098	8745	958	1311	2.03e-22	105
LOC111058722	FBgn0037920	34.848	66	43	0	9077	8880	895	1092	5.24e-20	64.8
LOC111058722	FBgn0037920	32.258	62	42	0	8846	8661	1126	1311	5.24e-20	52.4
LOC111058722	FBgn0037920	44.444	45	25	0	8930	8796	958	1092	2.68e-17	62.9
LOC111058722	FBgn0037920	32.203	59	40	0	8762	8586	1126	1302	2.68e-17	45.1
LOC111058722	FBgn0037920	34.831	89	58	0	8909	8643	895	1161	1.08e-14	80.3
LOC111058722	FBgn0037920	37.097	62	39	0	9014	8829	1126	1311	1.84e-14	61.1
LOC111058722	FBgn0037920	50	20	10	0	9107	9048	1033	1092	1.84e-14	37.3
LOC111058722	FBgn0037920	33.333	66	44	0	8825	8628	895	1092	2.38e-08	59.3
LOC111058722	FBgn0024975	36.449	107	68	0	9098	8778	1084	1404	6.59e-22	93.6
LOC111058722	FBgn0024975	30.556	36	25	0	8771	8664	1414	1521	6.59e-22	29.9
LOC111058722	FBgn0024975	31.25	144	99	0	9110	8679	988	1419	2.58e-21	102
LOC111058722	FBgn0024975	35.577	104	67	0	8930	8619	1084	1395	7.14e-20	87.7
LOC111058722	FBgn0024975	28.125	32	23	0	9062	8967	952	1047	7.14e-20	29
LOC111058722	FBgn0024975	40	80	48	0	9110	8871	1156	1395	9.75e-20	81.3
LOC111058722	FBgn0024975	36.111	36	23	0	8855	8748	1414	1521	9.75e-20	35
LOC111058722	FBgn0024975	46	50	27	0	9104	8955	1246	1395	4.66e-14	58.8
LOC111058722	FBgn0024975	33.333	39	26	0	8948	8832	1405	1521	4.66e-14	38.2
LOC111058722	FBgn0024975	34.722	72	47	0	8846	8631	1084	1299	2.79e-10	65.7
LOC111058722	FBgn0024975	28.571	56	40	0	8762	8595	1084	1251	6.8e-06	39.6
LOC111058722	FBgn0024975	83.333	12	2	0	8599	8564	1246	1281	6.8e-06	29.5
LOC111058722	FBgn0010768	49.18	61	31	0	8990	8808	1362	1544	8.92e-22	83.5
LOC111058722	FBgn0010768	33.333	48	32	0	8771	8628	1587	1730	8.92e-22	39.6
LOC111058722	FBgn0010768	42.623	61	35	0	9074	8892	1362	1544	9.17e-17	72.1
LOC111058722	FBgn0010768	41.379	29	17	0	8885	8799	1557	1643	9.17e-17	34.1
LOC111058722	FBgn0010768	41.935	62	36	0	8906	8721	1362	1547	5.93e-16	75.8
LOC111058722	FBgn0010768	37.931	29	18	0	8717	8631	1557	1643	5.93e-16	27.6
LOC111058722	FBgn0010768	50	44	22	0	9107	8976	1413	1544	2.81e-15	65.7
LOC111058722	FBgn0010768	29.31	58	41	0	8969	8796	1557	1730	2.81e-15	35.4
LOC111058722	FBgn0010768	45.763	59	32	0	8822	8646	1362	1538	1.37e-13	76.7
LOC111058722	FBgn0010768	31.034	58	40	0	9053	8880	1557	1730	5.8e-09	43.2
LOC111058722	FBgn0010768	52.381	21	10	0	9119	9057	1485	1547	5.8e-09	36.3
LOC111058722	FBgn0010768	37.5	48	30	0	8738	8595	1362	1505	1.7e-07	44.1
LOC111058722	FBgn0010768	69.231	13	4	0	8599	8561	1500	1538	1.7e-07	30.4
LOC111058722	FBgn0002573	37.5	112	70	0	9068	8733	1455	1790	1.88e-21	102
LOC111058722	FBgn0002573	32.787	122	82	0	8960	8595	1395	1760	1.08e-18	93.6
LOC111058722	FBgn0002573	35.644	101	65	0	9119	8817	1488	1790	3.84e-18	91.8
LOC111058722	FBgn0002573	32.143	112	76	0	8984	8649	1455	1790	1.37e-17	90
LOC111058722	FBgn0002573	42.029	69	40	0	9107	8901	1584	1790	2.38e-12	72.5
LOC111058722	FBgn0002573	33.871	62	41	0	8816	8631	1455	1640	4.98e-10	58.3
LOC111058722	FBgn0002573	72.727	11	3	0	8593	8561	1677	1709	4.98e-10	24.9
LOC111058722	FBgn0003499	51.282	78	38	0	8969	8736	2841	3074	1.88e-21	102
LOC111058722	FBgn0003499	50	80	40	0	8891	8652	2835	3074	8.49e-20	97.3
LOC111058722	FBgn0003499	44.872	78	43	0	9053	8820	2841	3074	3.54e-17	88.6
LOC111058722	FBgn0003499	47.059	68	36	0	9107	8904	2871	3074	6.69e-17	87.7
LOC111058722	FBgn0003499	53.125	64	30	0	8807	8616	2835	3026	4.16e-15	81.7
LOC111058722	FBgn0003499	44.828	29	16	0	8717	8631	2841	2927	4.76e-06	37.3
LOC111058722	FBgn0003499	100	11	0	0	8593	8561	2964	2996	4.76e-06	32.2
LOC111058722	FBgn0003499	51.282	78	38	0	8969	8736	4055	4288	1.88e-21	102
LOC111058722	FBgn0003499	50	80	40	0	8891	8652	4049	4288	8.49e-20	97.3
LOC111058722	FBgn0003499	44.872	78	43	0	9053	8820	4055	4288	3.54e-17	88.6
LOC111058722	FBgn0003499	47.059	68	36	0	9107	8904	4085	4288	6.69e-17	87.7
LOC111058722	FBgn0003499	53.125	64	30	0	8807	8616	4049	4240	4.16e-15	81.7
LOC111058722	FBgn0003499	44.828	29	16	0	8717	8631	4055	4141	4.78e-06	37.3
LOC111058722	FBgn0003499	100	11	0	0	8593	8561	4178	4210	4.78e-06	32.2
LOC111058722	FBgn0003499	51.282	78	38	0	8969	8736	2274	2507	1.88e-21	102
LOC111058722	FBgn0003499	50	80	40	0	8891	8652	2268	2507	8.49e-20	97.3
LOC111058722	FBgn0003499	44.872	78	43	0	9053	8820	2274	2507	3.54e-17	88.6
LOC111058722	FBgn0003499	47.059	68	36	0	9107	8904	2304	2507	6.69e-17	87.7
LOC111058722	FBgn0003499	53.125	64	30	0	8807	8616	2268	2459	4.16e-15	81.7
LOC111058722	FBgn0003499	44.828	29	16	0	8717	8631	2274	2360	4.85e-06	37.3
LOC111058722	FBgn0003499	100	11	0	0	8593	8561	2397	2429	4.85e-06	32.2
LOC111058722	FBgn0003499	51.282	78	38	0	8969	8736	2841	3074	1.88e-21	102
LOC111058722	FBgn0003499	50	80	40	0	8891	8652	2835	3074	8.49e-20	97.3
LOC111058722	FBgn0003499	44.872	78	43	0	9053	8820	2841	3074	3.54e-17	88.6
LOC111058722	FBgn0003499	47.059	68	36	0	9107	8904	2871	3074	6.69e-17	87.7
LOC111058722	FBgn0003499	53.125	64	30	0	8807	8616	2835	3026	4.16e-15	81.7
LOC111058722	FBgn0003499	44.828	29	16	0	8717	8631	2841	2927	4.83e-06	37.3
LOC111058722	FBgn0003499	100	11	0	0	8593	8561	2964	2996	4.83e-06	32.2
LOC111058722	FBgn0003499	51.282	78	38	0	8969	8736	4055	4288	1.88e-21	102
LOC111058722	FBgn0003499	50	80	40	0	8891	8652	4049	4288	8.49e-20	97.3
LOC111058722	FBgn0003499	44.872	78	43	0	9053	8820	4055	4288	3.54e-17	88.6
LOC111058722	FBgn0003499	47.059	68	36	0	9107	8904	4085	4288	6.69e-17	87.7
LOC111058722	FBgn0003499	53.125	64	30	0	8807	8616	4049	4240	4.16e-15	81.7
LOC111058722	FBgn0003499	44.828	29	16	0	8717	8631	4055	4141	4.78e-06	37.3
LOC111058722	FBgn0003499	100	11	0	0	8593	8561	4178	4210	4.78e-06	32.2
LOC111058722	FBgn0037921	36.134	119	76	0	9116	8760	775	1131	1.88e-21	102
LOC111058722	FBgn0037921	33.613	119	79	0	9068	8712	739	1095	1.26e-20	100
LOC111058722	FBgn0037921	33.051	118	79	0	8984	8631	739	1092	4.5e-20	98.2
LOC111058722	FBgn0037921	40	90	54	0	8900	8631	739	1008	1.17e-19	96.8
LOC111058722	FBgn0037921	36.667	90	57	0	9113	8844	862	1131	3.02e-15	82.2
LOC111058722	FBgn0037921	35.294	68	44	0	8816	8613	739	942	2.73e-10	60.2
LOC111058722	FBgn0037921	53.846	13	6	0	8599	8561	955	993	2.73e-10	24
LOC111058722	FBgn0037921	36.134	119	76	0	9116	8760	2466	2822	1.88e-21	102
LOC111058722	FBgn0037921	53.488	43	20	0	8774	8646	469	341	2.7e-21	59.7
LOC111058722	FBgn0037921	50	30	15	0	8969	8880	638	549	2.7e-21	45.1
LOC111058722	FBgn0037921	41.379	29	17	0	9062	8976	741	655	2.7e-21	34.1
LOC111058722	FBgn0037921	33.613	119	79	0	9068	8712	2430	2786	1.26e-20	100
LOC111058722	FBgn0037921	33.051	118	79	0	8984	8631	2430	2783	4.5e-20	98.2
LOC111058722	FBgn0037921	40	90	54	0	8900	8631	2430	2699	1.17e-19	96.8
LOC111058722	FBgn0037921	55.882	34	15	0	8771	8670	608	507	6.64e-17	48.7
LOC111058722	FBgn0037921	46.667	30	16	0	8894	8805	741	652	6.64e-17	37.7
LOC111058722	FBgn0037921	76.923	13	3	0	8599	8561	379	341	6.64e-17	29.9
LOC111058722	FBgn0037921	57.143	14	6	0	8672	8631	451	410	6.64e-17	24
LOC111058722	FBgn0037921	56.757	37	16	0	8840	8730	451	341	3.1e-16	53.8
LOC111058722	FBgn0037921	36.957	46	29	0	9059	8922	644	507	3.1e-16	40.5
LOC111058722	FBgn0037921	50	18	9	0	9110	9057	705	652	3.1e-16	27.2
LOC111058722	FBgn0037921	56.757	37	16	0	9008	8898	451	341	2.06e-15	58.3
LOC111058722	FBgn0037921	70	20	6	0	9107	9048	608	549	2.06e-15	43.2
LOC111058722	FBgn0037921	36.667	90	57	0	9113	8844	2553	2822	3.02e-15	82.2
LOC111058722	FBgn0037921	35.294	68	44	0	8816	8613	2430	2633	2.67e-10	60.2
LOC111058722	FBgn0037921	53.846	13	6	0	8599	8561	2646	2684	2.67e-10	24
LOC111058722	FBgn0037921	43.243	37	21	0	8723	8613	644	534	7.09e-09	39.1
LOC111058722	FBgn0037921	40	30	18	0	8810	8721	741	652	7.09e-09	34.1
LOC111058722	FBgn0037921	77.778	9	2	0	8587	8561	451	425	7.09e-09	22.6
LOC111058722	FBgn0037921	65	20	7	0	8855	8796	608	549	5.78e-07	40.9
LOC111058722	FBgn0037921	40	30	18	0	8978	8889	741	652	5.78e-07	31.8
LOC111058722	FBgn0037921	56.757	37	16	0	8924	8814	451	341	2.8e-06	52.4
LOC111058722	FBgn0037584	35.227	88	57	0	8927	8664	791	1054	2.32e-21	78
LOC111058722	FBgn0037584	39.583	48	29	0	9110	8967	613	756	2.32e-21	43.7
LOC111058722	FBgn0037584	40	85	51	0	9086	8832	800	1054	1.08e-14	80.3
LOC111058722	FBgn0037584	32.53	83	56	0	8843	8595	791	1039	6.43e-14	61.1
LOC111058722	FBgn0037584	35.897	39	25	0	8999	8883	556	672	6.43e-14	35.4
LOC111058722	FBgn0037584	42.647	68	39	0	9119	8916	851	1054	4.87e-13	74.8
LOC111058722	FBgn0037584	39.063	64	39	0	8939	8748	863	1054	3.84e-10	65.2
LOC111058722	FBgn0030005	38.947	95	58	0	9092	8808	319	603	2.99e-21	87.2
LOC111058722	FBgn0030005	32.609	46	31	0	8801	8664	850	987	2.99e-21	40.9
LOC111058722	FBgn0030005	40	95	57	0	9008	8724	319	603	7.3e-18	88.1
LOC111058722	FBgn0030005	37.931	29	18	0	8717	8631	850	936	7.3e-18	28.6
LOC111058722	FBgn0030005	42.466	73	42	0	9110	8892	385	603	4.74e-17	76.2
LOC111058722	FBgn0030005	36.111	36	23	0	8855	8748	880	987	4.74e-17	37.7
LOC111058722	FBgn0030005	40.385	52	31	0	9119	8964	460	615	2.19e-11	53.8
LOC111058722	FBgn0030005	32.609	46	31	0	8969	8832	850	987	2.19e-11	40.9
LOC111058722	FBgn0030005	42.857	42	24	0	8771	8646	472	597	2.32e-11	45.5
LOC111058722	FBgn0030005	40.476	42	25	0	8924	8799	319	444	2.32e-11	42.3
LOC111058722	FBgn0030005	34.286	70	46	0	8840	8631	319	528	5.99e-09	54.7
LOC111058722	FBgn0030005	72.727	11	3	0	8593	8561	565	597	5.99e-09	24.9
LOC111058722	FBgn0284250	33.333	111	74	0	9080	8748	1081	1413	3.54e-21	101
LOC111058722	FBgn0284250	34.426	61	40	0	8846	8664	1231	1413	4.3e-16	59.3
LOC111058722	FBgn0284250	36.842	38	24	0	8996	8883	1081	1194	4.3e-16	44.6
LOC111058722	FBgn0284250	31.25	96	66	0	9119	8832	1126	1413	1.08e-14	80.3
LOC111058722	FBgn0284250	39.474	38	23	0	8912	8799	1081	1194	6.2e-14	48.7
LOC111058722	FBgn0284250	37.778	45	28	0	8762	8628	1231	1365	6.2e-14	47.8
LOC111058722	FBgn0284250	33.846	65	43	0	9110	8916	1219	1413	9.19e-09	60.6
LOC111058722	FBgn0284250	28.358	67	48	0	8828	8628	1081	1281	5.71e-07	54.7
LOC111058722	FBgn0284250	33.333	111	74	0	9080	8748	701	1033	3.54e-21	101
LOC111058722	FBgn0284250	34.426	61	40	0	8846	8664	851	1033	4.31e-16	59.3
LOC111058722	FBgn0284250	36.842	38	24	0	8996	8883	701	814	4.31e-16	44.6
LOC111058722	FBgn0284250	31.25	96	66	0	9119	8832	746	1033	1.08e-14	80.3
LOC111058722	FBgn0284250	39.474	38	23	0	8912	8799	701	814	6.21e-14	48.7
LOC111058722	FBgn0284250	37.778	45	28	0	8762	8628	851	985	6.21e-14	47.8
LOC111058722	FBgn0284250	33.846	65	43	0	9110	8916	839	1033	9.19e-09	60.6
LOC111058722	FBgn0284250	28.358	67	48	0	8828	8628	701	901	5.71e-07	54.7
LOC111058722	FBgn0039740	41.509	53	31	0	8906	8748	1168	1326	5.88e-21	66.1
LOC111058722	FBgn0039740	34.375	64	42	0	9098	8907	973	1164	5.88e-21	54.2
LOC111058722	FBgn0039740	37.736	53	33	0	8822	8664	1168	1326	1.19e-18	63.4
LOC111058722	FBgn0039740	31.25	64	44	0	9014	8823	973	1164	1.19e-18	49.2
LOC111058722	FBgn0039740	34.375	64	42	0	8930	8739	973	1164	9.3e-17	57
LOC111058722	FBgn0039740	31.915	47	32	0	8738	8598	1168	1308	9.3e-17	49.2
LOC111058722	FBgn0039740	39.623	53	32	0	8990	8832	1168	1326	1.35e-14	66.1
LOC111058722	FBgn0039740	33.333	39	26	0	9107	8991	1048	1164	1.35e-14	32.7
LOC111058722	FBgn0039740	26.829	82	60	0	8900	8655	919	1164	1.73e-09	52.4
LOC111058722	FBgn0039740	61.538	13	5	0	8599	8561	1222	1260	1.73e-09	29
LOC111058722	FBgn0039740	39.623	53	32	0	9074	8916	1168	1326	4.87e-09	61.6
LOC111058722	FBgn0039740	44.444	36	20	0	9107	9000	1219	1326	5.28e-06	51.5
LOC111058722	FBgn0039329	38.202	89	55	0	8930	8664	2617	2883	1.48e-20	90.9
LOC111058722	FBgn0039329	35.135	37	24	0	9095	8985	2389	2499	1.48e-20	28.1
LOC111058722	FBgn0039329	38.462	91	56	0	9020	8748	2611	2883	1.08e-18	93.6
LOC111058722	FBgn0039329	41.573	89	52	0	9098	8832	2617	2883	1.08e-18	93.6
LOC111058722	FBgn0039329	46.875	64	34	0	9107	8916	2692	2883	2.2e-15	82.6
LOC111058722	FBgn0039329	35.714	84	54	0	8846	8595	2617	2868	3.27e-13	73.9
LOC111058722	FBgn0039329	37.5	24	15	0	8996	8925	2050	2121	3.27e-13	27.2
LOC111058722	FBgn0039329	43.478	23	13	0	8903	8835	2323	2391	3.27e-13	25.4
LOC111058722	FBgn0039329	38.71	31	19	0	8741	8649	2407	2499	2.74e-07	31.8
LOC111058722	FBgn0039329	43.478	23	13	0	8819	8751	2323	2391	2.74e-07	28.1
LOC111058722	FBgn0039329	34.783	23	15	0	9080	9012	2050	2118	2.74e-07	23.5
LOC111058722	FBgn0039329	29.167	24	17	0	8915	8844	2221	2292	2.74e-07	22.6
LOC111058722	FBgn0039329	34.545	55	36	0	8762	8598	2617	2781	2.66e-06	45.5
LOC111058722	FBgn0039329	61.538	13	5	0	8599	8561	2779	2817	2.66e-06	24.9
LOC111058722	FBgn0039329	38.202	89	55	0	8930	8664	2617	2883	1.49e-20	90.9
LOC111058722	FBgn0039329	35.135	37	24	0	9095	8985	2389	2499	1.49e-20	28.1
LOC111058722	FBgn0039329	38.462	91	56	0	9020	8748	2611	2883	1.08e-18	93.6
LOC111058722	FBgn0039329	41.573	89	52	0	9098	8832	2617	2883	1.08e-18	93.6
LOC111058722	FBgn0039329	46.875	64	34	0	9107	8916	2692	2883	2.2e-15	82.6
LOC111058722	FBgn0039329	35.714	84	54	0	8846	8595	2617	2868	2.72e-13	73.9
LOC111058722	FBgn0039329	37.5	24	15	0	8996	8925	2050	2121	2.72e-13	27.2
LOC111058722	FBgn0039329	43.478	23	13	0	8903	8835	2323	2391	2.72e-13	25.4
LOC111058722	FBgn0039329	38.71	31	19	0	8741	8649	2407	2499	2.77e-07	31.8
LOC111058722	FBgn0039329	43.478	23	13	0	8819	8751	2323	2391	2.77e-07	28.1
LOC111058722	FBgn0039329	34.783	23	15	0	9080	9012	2050	2118	2.77e-07	23.5
LOC111058722	FBgn0039329	29.167	24	17	0	8915	8844	2221	2292	2.77e-07	22.6
LOC111058722	FBgn0039329	34.545	55	36	0	8762	8598	2617	2781	2.67e-06	45.5
LOC111058722	FBgn0039329	61.538	13	5	0	8599	8561	2779	2817	2.67e-06	24.9
LOC111058722	FBgn0034946	44.444	54	30	0	8825	8664	1358	1519	1.99e-20	63.8
LOC111058722	FBgn0034946	50	46	23	0	8969	8832	767	904	1.99e-20	58.3
LOC111058722	FBgn0034946	37.037	27	17	0	9053	8973	677	757	1.99e-20	27.2
LOC111058722	FBgn0034946	48.148	54	28	0	8909	8748	1358	1519	1.26e-19	68.9
LOC111058722	FBgn0034946	45.652	46	25	0	9053	8916	767	904	1.26e-19	51.9
LOC111058722	FBgn0034946	56.25	16	7	0	9107	9060	707	754	1.26e-19	25.8
LOC111058722	FBgn0034946	48.148	54	28	0	8993	8832	1358	1519	8.64e-19	70.3
LOC111058722	FBgn0034946	55.556	36	16	0	9107	9000	797	904	8.64e-19	50.1
LOC111058722	FBgn0034946	47.826	46	24	0	8885	8748	767	904	9.04e-16	52.8
LOC111058722	FBgn0034946	40.385	52	31	0	8741	8586	1358	1513	9.04e-16	51
LOC111058722	FBgn0034946	42.308	26	15	0	8969	8892	677	754	9.04e-16	29.5
LOC111058722	FBgn0034946	47.826	46	24	0	8801	8664	767	904	1.51e-11	54.2
LOC111058722	FBgn0034946	42.308	26	15	0	8885	8808	677	754	1.51e-11	32.7
LOC111058722	FBgn0034946	83.333	12	2	0	8596	8561	1418	1453	1.51e-11	31.8
LOC111058722	FBgn0034946	46.296	54	29	0	9077	8916	1358	1519	2.03e-10	66.1
LOC111058722	FBgn0034946	47.059	34	18	0	8696	8595	788	889	9.26e-06	36.8
LOC111058722	FBgn0034946	42.308	26	15	0	8801	8724	677	754	9.26e-06	31.8
LOC111058722	FBgn0037617	38.202	89	55	0	9002	8736	765	1031	2.05e-20	84
LOC111058722	FBgn0037617	35.714	42	27	0	9110	8985	654	779	2.05e-20	34.5
LOC111058722	FBgn0037617	34.831	89	58	0	8918	8652	765	1031	3.02e-15	82.2
LOC111058722	FBgn0037617	36.232	69	44	0	8834	8628	765	971	2.99e-13	59.7
LOC111058722	FBgn0037617	29.63	54	38	0	8978	8817	618	779	2.99e-13	34.5
LOC111058722	FBgn0037617	33.708	89	59	0	9086	8820	765	1031	4.87e-13	74.8
LOC111058722	FBgn0037617	42.857	35	20	0	8750	8646	765	869	5.9e-09	44.1
LOC111058722	FBgn0037617	29.63	54	38	0	8894	8733	618	779	5.9e-09	35.4
LOC111058722	FBgn0037617	38.202	89	55	0	9002	8736	765	1031	2.05e-20	84
LOC111058722	FBgn0037617	35.714	42	27	0	9110	8985	654	779	2.05e-20	34.5
LOC111058722	FBgn0037617	34.831	89	58	0	8918	8652	765	1031	3.02e-15	82.2
LOC111058722	FBgn0037617	36.232	69	44	0	8834	8628	765	971	3.01e-13	59.7
LOC111058722	FBgn0037617	29.63	54	38	0	8978	8817	618	779	3.01e-13	34.5
LOC111058722	FBgn0037617	33.708	89	59	0	9086	8820	765	1031	4.87e-13	74.8
LOC111058722	FBgn0037617	42.857	35	20	0	8750	8646	765	869	5.94e-09	44.1
LOC111058722	FBgn0037617	29.63	54	38	0	8894	8733	618	779	5.94e-09	35.4
LOC111058722	FBgn0037617	38.202	89	55	0	9002	8736	765	1031	2.06e-20	84
LOC111058722	FBgn0037617	35.714	42	27	0	9110	8985	654	779	2.06e-20	34.5
LOC111058722	FBgn0037617	34.831	89	58	0	8918	8652	765	1031	3.02e-15	82.2
LOC111058722	FBgn0037617	36.232	69	44	0	8834	8628	765	971	3.02e-13	59.7
LOC111058722	FBgn0037617	29.63	54	38	0	8978	8817	618	779	3.02e-13	34.5
LOC111058722	FBgn0037617	33.708	89	59	0	9086	8820	765	1031	4.87e-13	74.8
LOC111058722	FBgn0037617	42.857	35	20	0	8750	8646	765	869	5.98e-09	44.1
LOC111058722	FBgn0037617	29.63	54	38	0	8894	8733	618	779	5.98e-09	35.4
LOC111058722	FBgn0034946	44.444	54	30	0	8825	8664	1347	1508	2.49e-20	63.8
LOC111058722	FBgn0034946	50	46	23	0	8969	8832	756	893	2.49e-20	58.3
LOC111058722	FBgn0034946	37.037	27	17	0	9053	8973	666	746	2.49e-20	27.2
LOC111058722	FBgn0034946	48.148	54	28	0	8909	8748	1347	1508	1.57e-19	68.9
LOC111058722	FBgn0034946	45.652	46	25	0	9053	8916	756	893	1.57e-19	51.9
LOC111058722	FBgn0034946	56.25	16	7	0	9107	9060	696	743	1.57e-19	25.8
LOC111058722	FBgn0034946	48.148	54	28	0	8993	8832	1347	1508	9.68e-19	70.3
LOC111058722	FBgn0034946	55.556	36	16	0	9107	9000	786	893	9.68e-19	50.1
LOC111058722	FBgn0034946	47.826	46	24	0	8885	8748	756	893	1.13e-15	52.8
LOC111058722	FBgn0034946	40.385	52	31	0	8741	8586	1347	1502	1.13e-15	51
LOC111058722	FBgn0034946	42.308	26	15	0	8969	8892	666	743	1.13e-15	29.5
LOC111058722	FBgn0034946	47.826	46	24	0	8801	8664	756	893	1.88e-11	54.2
LOC111058722	FBgn0034946	42.308	26	15	0	8885	8808	666	743	1.88e-11	32.7
LOC111058722	FBgn0034946	83.333	12	2	0	8596	8561	1407	1442	1.88e-11	31.8
LOC111058722	FBgn0034946	46.296	54	29	0	9077	8916	1347	1508	2.03e-10	66.1
LOC111058722	FBgn0034946	47.059	34	18	0	8696	8595	777	878	9.21e-06	36.8
LOC111058722	FBgn0034946	42.308	26	15	0	8801	8724	666	743	9.21e-06	31.8
LOC111058722	FBgn0034946	44.444	54	30	0	8825	8664	1417	1578	2.68e-20	63.8
LOC111058722	FBgn0034946	50	46	23	0	8969	8832	826	963	2.68e-20	58.3
LOC111058722	FBgn0034946	37.037	27	17	0	9053	8973	736	816	2.68e-20	27.2
LOC111058722	FBgn0034946	48.148	54	28	0	8909	8748	1417	1578	1.69e-19	68.9
LOC111058722	FBgn0034946	45.652	46	25	0	9053	8916	826	963	1.69e-19	51.9
LOC111058722	FBgn0034946	56.25	16	7	0	9107	9060	766	813	1.69e-19	25.8
LOC111058722	FBgn0034946	48.148	54	28	0	8993	8832	1417	1578	1e-18	70.3
LOC111058722	FBgn0034946	55.556	36	16	0	9107	9000	856	963	1e-18	50.1
LOC111058722	FBgn0034946	47.826	46	24	0	8885	8748	826	963	1.21e-15	52.8
LOC111058722	FBgn0034946	40.385	52	31	0	8741	8586	1417	1572	1.21e-15	51
[truncated: 2,353 more rows]

## Sheet: tblastx_turquoise_fly_tf.txt
	Table S3-7. Blastx results of transcription factors in turquoise module from Flybase.
Query	Target	Percent identity	Alignment length	Number of mismatches	Number of gap opens	based position of start in query	based position of end in query	based position of start in target	based position of end in target	E-value calculated using Karlin-Altschul statistics	Bit score calculated using Karlin-Altschul statistics
LOC111044664	FBgn0035687	82.857	70	12	0	1309	1518	940	1149	1.07e-58	156
LOC111044664	FBgn0035687	48.485	66	34	0	565	762	445	642	1.07e-58	93.2
LOC111044664	FBgn0035687	67.647	68	22	0	1511	1308	1142	939	6e-28	105
LOC111044664	FBgn0035687	45.098	51	28	0	770	618	650	498	6e-28	41.4
LOC111044664	FBgn0035687	48.98	49	25	0	1347	1493	978	1124	3.77e-16	54.7
LOC111044664	FBgn0035687	40	40	24	0	1483	1602	1198	1317	3.77e-16	45.1
LOC111044664	FBgn0035687	30	40	28	0	651	770	531	650	3.77e-16	27.6
LOC111044664	FBgn0035687	54.902	51	23	0	1503	1351	1134	982	8.63e-15	70.7
LOC111044664	FBgn0035687	45.161	31	17	0	762	670	642	550	8.63e-15	31.3
LOC111044664	FBgn0032707	44.578	83	46	0	1345	1593	1689	1937	1.27e-20	97.7
LOC111044664	FBgn0032707	44.578	83	46	0	1345	1593	2794	3042	1.27e-20	97.7
LOC111044664	FBgn0045852	40.964	83	49	0	1345	1593	2952	3200	7.9e-19	91.8
LOC111044664	FBgn0045852	37.179	78	49	0	1360	1593	1443	1676	1e-13	74.8
LOC111044664	FBgn0045852	34.545	55	36	0	1423	1587	1335	1499	8.56e-08	55.1
LOC111044664	FBgn0045852	40.964	83	49	0	1345	1593	2048	2296	7.9e-19	91.8
LOC111044664	FBgn0045852	37.179	78	49	0	1360	1593	539	772	1e-13	74.8
LOC111044664	FBgn0045852	34.545	55	36	0	1423	1587	431	595	8.56e-08	55.1
LOC111044664	FBgn0045852	40.964	83	49	0	1345	1593	3415	3663	7.9e-19	91.8
LOC111044664	FBgn0045852	37.179	78	49	0	1360	1593	1906	2139	1e-13	74.8
LOC111044664	FBgn0045852	34.545	55	36	0	1423	1587	1798	1962	8.56e-08	55.1
LOC111044664	FBgn0045852	40.964	83	49	0	1345	1593	3084	3332	7.9e-19	91.8
LOC111044664	FBgn0045852	37.179	78	49	0	1360	1593	1575	1808	1e-13	74.8
LOC111044664	FBgn0045852	34.545	55	36	0	1423	1587	1467	1631	8.56e-08	55.1
LOC111044664	FBgn0045852	40.964	83	49	0	1345	1593	3083	3331	7.9e-19	91.8
LOC111044664	FBgn0045852	37.179	78	49	0	1360	1593	1574	1807	1e-13	74.8
LOC111044664	FBgn0045852	34.545	55	36	0	1423	1587	1466	1630	8.56e-08	55.1
LOC111044664	FBgn0020309	37.179	78	49	0	1360	1593	1319	1552	2.4e-16	83.5
LOC111044664	FBgn0020309	47.059	51	27	0	1360	1512	1742	1894	2.79e-15	67.5
LOC111044664	FBgn0020309	36	25	16	0	1519	1593	1898	1972	2.79e-15	31.3
LOC111044664	FBgn0020309	46.154	52	28	0	1360	1515	1826	1981	4e-13	68
LOC111044664	FBgn0020309	36	25	16	0	1537	1611	2000	2074	4e-13	23.5
LOC111044664	FBgn0020309	41.176	51	30	0	1360	1512	1490	1642	1.88e-12	60.2
LOC111044664	FBgn0020309	36	25	16	0	1519	1593	1646	1720	1.88e-12	29
LOC111044664	FBgn0020309	32.911	79	53	0	1360	1596	1910	2146	8.64e-12	65.7
LOC111044664	FBgn0020309	38.462	26	16	0	679	756	1814	1891	8.64e-12	28.1
LOC111044664	FBgn0020309	47.059	51	27	0	1360	1512	1574	1726	1.02e-10	63.8
LOC111044664	FBgn0020309	41.667	24	14	0	679	750	1478	1549	1.02e-10	26.3
LOC111044664	FBgn0020309	44.898	49	27	0	1366	1512	1664	1810	3.51e-10	61.6
LOC111044664	FBgn0020309	45.833	24	13	0	679	750	1562	1633	3.51e-10	26.7
LOC111044664	FBgn0020309	37.179	78	49	0	1360	1593	1743	1976	2.4e-16	83.5
LOC111044664	FBgn0020309	46.154	52	28	0	1360	1515	2166	2321	5.41e-16	68
LOC111044664	FBgn0020309	46.429	28	15	0	1519	1602	2589	2672	5.41e-16	36.3
LOC111044664	FBgn0020309	45.833	24	13	0	679	750	1986	2057	5.41e-16	26.7
LOC111044664	FBgn0020309	47.059	51	27	0	1360	1512	2082	2234	2.79e-15	67.5
LOC111044664	FBgn0020309	36	25	16	0	1519	1593	2238	2312	2.79e-15	31.3
LOC111044664	FBgn0020309	40.816	49	29	0	1366	1512	1581	1727	8.48e-14	57.4
LOC111044664	FBgn0020309	46.154	26	14	0	1519	1596	1731	1808	8.48e-14	36.3
LOC111044664	FBgn0020309	32.911	79	53	0	1360	1596	2250	2486	9.44e-12	65.7
LOC111044664	FBgn0020309	38.462	26	16	0	679	756	2154	2231	9.44e-12	28.1
LOC111044664	FBgn0020309	49.02	51	26	0	1360	1512	1998	2150	2.21e-11	65.2
LOC111044664	FBgn0020309	41.667	24	14	0	679	750	1902	1973	2.21e-11	26.3
LOC111044664	FBgn0020309	36	25	16	0	1537	1611	2340	2414	2.21e-11	23.5
LOC111044664	FBgn0020309	35.185	54	35	0	1360	1521	1323	1484	4.88e-10	55.6
LOC111044664	FBgn0020309	40	25	15	0	1519	1593	1479	1553	4.88e-10	25.4
LOC111044664	FBgn0020309	41.176	51	30	0	1360	1512	1914	2066	1.79e-09	60.2
LOC111044664	FBgn0020309	37.5	24	15	0	679	750	1647	1718	1.79e-09	25.8
LOC111044664	FBgn0020309	36.735	49	31	0	1366	1512	1665	1811	2.28e-09	51.9
LOC111044664	FBgn0020309	34.783	23	15	0	1522	1590	1818	1886	2.28e-09	26.7
LOC111044664	FBgn0020309	25.49	51	38	0	1363	1515	1410	1562	8.82e-06	36.3
LOC111044664	FBgn0020309	32	25	17	0	1519	1593	1647	1721	8.82e-06	29.9
LOC111044664	FBgn0035481	42.647	68	39	0	1312	1515	2327	2530	3.16e-16	73.9
LOC111044664	FBgn0035481	30.769	26	18	0	1519	1596	2531	2608	3.16e-16	28.1
LOC111044664	FBgn0035481	39.583	48	29	0	1360	1503	2459	2602	9.27e-09	58.3
LOC111044664	FBgn0035481	42.647	68	39	0	1312	1515	2246	2449	3.19e-16	73.9
LOC111044664	FBgn0035481	30.769	26	18	0	1519	1596	2450	2527	3.19e-16	28.1
LOC111044664	FBgn0035481	39.583	48	29	0	1360	1503	2378	2521	9.27e-09	58.3
LOC111044664	FBgn0035481	42.647	68	39	0	1312	1515	1057	1260	3.21e-16	73.9
LOC111044664	FBgn0035481	30.769	26	18	0	1519	1596	1261	1338	3.21e-16	28.1
LOC111044664	FBgn0035481	39.583	48	29	0	1360	1503	1189	1332	9.27e-09	58.3
LOC111044664	FBgn0035481	42.647	68	39	0	1312	1515	2327	2530	3.22e-16	73.9
LOC111044664	FBgn0035481	30.769	26	18	0	1519	1596	2531	2608	3.22e-16	28.1
LOC111044664	FBgn0035481	39.583	48	29	0	1360	1503	2459	2602	9.27e-09	58.3
LOC111044664	FBgn0035481	42.647	68	39	0	1312	1515	2212	2415	3.22e-16	73.9
LOC111044664	FBgn0035481	30.769	26	18	0	1519	1596	2416	2493	3.22e-16	28.1
LOC111044664	FBgn0035481	39.583	48	29	0	1360	1503	2344	2487	9.27e-09	58.3
LOC111044664	FBgn0020309	46.154	52	28	0	1360	1515	2441	2596	4.51e-16	68
LOC111044664	FBgn0020309	46.429	28	15	0	1519	1602	2864	2947	4.51e-16	36.3
LOC111044664	FBgn0020309	45.833	24	13	0	679	750	2177	2248	4.51e-16	26.7
LOC111044664	FBgn0020309	47.059	51	27	0	1360	1512	2357	2509	2.79e-15	67.5
LOC111044664	FBgn0020309	36	25	16	0	1519	1593	2513	2587	2.79e-15	31.3
LOC111044664	FBgn0020309	40.816	49	29	0	1366	1512	1691	1837	8.5e-14	57.4
LOC111044664	FBgn0020309	46.154	26	14	0	1519	1596	1925	2002	8.5e-14	36.3
LOC111044664	FBgn0020309	41.176	51	30	0	1360	1512	2105	2257	1.88e-12	60.2
LOC111044664	FBgn0020309	36	25	16	0	1519	1593	2261	2335	1.88e-12	29
LOC111044664	FBgn0020309	32.911	79	53	0	1360	1596	2525	2761	8.62e-12	65.7
LOC111044664	FBgn0020309	38.462	26	16	0	679	756	2429	2506	8.62e-12	28.1
LOC111044664	FBgn0020309	37.255	51	32	0	1360	1512	1937	2089	8.85e-12	55.1
LOC111044664	FBgn0020309	40	25	15	0	1519	1593	2093	2167	8.85e-12	31.8
LOC111044664	FBgn0020309	47.059	51	27	0	1360	1512	2189	2341	4.57e-11	63.8
LOC111044664	FBgn0020309	41.667	24	14	0	679	750	2093	2164	4.57e-11	26.3
LOC111044664	FBgn0020309	36	25	16	0	1537	1611	2615	2689	4.57e-11	23.5
LOC111044664	FBgn0020309	35.185	54	35	0	1360	1521	1433	1594	4.89e-10	55.6
LOC111044664	FBgn0020309	40	25	15	0	1519	1593	1589	1663	4.89e-10	25.4
LOC111044664	FBgn0020309	44.898	49	27	0	1366	1512	2279	2425	6.49e-10	61.6
LOC111044664	FBgn0020309	37.5	24	15	0	679	750	1757	1828	6.49e-10	25.8
LOC111044664	FBgn0020309	34.694	49	32	0	1366	1512	1775	1921	4.92e-08	47.3
LOC111044664	FBgn0020309	34.783	23	15	0	1522	1590	2012	2080	4.92e-08	26.7
LOC111044664	FBgn0020309	44.898	49	27	0	1366	1512	2027	2173	1.62e-07	54.2
LOC111044664	FBgn0020309	25.49	51	38	0	1363	1515	1520	1672	8.86e-06	36.3
LOC111044664	FBgn0020309	32	25	17	0	1519	1593	1757	1831	8.86e-06	29.9
LOC111044664	FBgn0020309	46.154	52	28	0	1360	1515	2469	2624	4.55e-16	68
LOC111044664	FBgn0020309	46.429	28	15	0	1519	1602	2892	2975	4.55e-16	36.3
LOC111044664	FBgn0020309	45.833	24	13	0	679	750	2205	2276	4.55e-16	26.7
LOC111044664	FBgn0020309	47.059	51	27	0	1360	1512	2385	2537	2.79e-15	67.5
LOC111044664	FBgn0020309	36	25	16	0	1519	1593	2541	2615	2.79e-15	31.3
LOC111044664	FBgn0020309	41.176	51	30	0	1360	1512	2133	2285	1.88e-12	60.2
LOC111044664	FBgn0020309	36	25	16	0	1519	1593	2289	2363	1.88e-12	29
LOC111044664	FBgn0020309	32.911	79	53	0	1360	1596	2553	2789	8.65e-12	65.7
LOC111044664	FBgn0020309	38.462	26	16	0	679	756	2457	2534	8.65e-12	28.1
LOC111044664	FBgn0020309	37.255	51	32	0	1360	1512	1965	2117	8.85e-12	55.1
LOC111044664	FBgn0020309	40	25	15	0	1519	1593	2121	2195	8.85e-12	31.8
LOC111044664	FBgn0020309	47.059	51	27	0	1360	1512	2217	2369	4.61e-11	63.8
LOC111044664	FBgn0020309	41.667	24	14	0	679	750	2121	2192	4.61e-11	26.3
LOC111044664	FBgn0020309	36	25	16	0	1537	1611	2643	2717	4.61e-11	23.5
LOC111044664	FBgn0020309	44.898	49	27	0	1366	1512	2307	2453	1e-09	61.6
LOC111044664	FBgn0020309	44.898	49	27	0	1366	1512	2055	2201	1.62e-07	54.2
LOC111044664	FBgn0020309	46.154	52	28	0	1360	1515	3087	3242	5.01e-16	68
LOC111044664	FBgn0020309	46.429	28	15	0	1519	1602	3510	3593	5.01e-16	36.3
LOC111044664	FBgn0020309	45.833	24	13	0	679	750	2823	2894	5.01e-16	26.7
LOC111044664	FBgn0020309	47.059	51	27	0	1360	1512	3003	3155	2.79e-15	67.5
LOC111044664	FBgn0020309	36	25	16	0	1519	1593	3159	3233	2.79e-15	31.3
LOC111044664	FBgn0020309	40.816	49	29	0	1366	1512	2337	2483	8.49e-14	57.4
LOC111044664	FBgn0020309	46.154	26	14	0	1519	1596	2571	2648	8.49e-14	36.3
LOC111044664	FBgn0020309	41.176	51	30	0	1360	1512	2751	2903	1.88e-12	60.2
LOC111044664	FBgn0020309	36	25	16	0	1519	1593	2907	2981	1.88e-12	29
LOC111044664	FBgn0020309	37.255	51	32	0	1360	1512	2583	2735	8.83e-12	55.1
LOC111044664	FBgn0020309	40	25	15	0	1519	1593	2739	2813	8.83e-12	31.8
LOC111044664	FBgn0020309	32.911	79	53	0	1360	1596	3171	3407	9.08e-12	65.7
LOC111044664	FBgn0020309	38.462	26	16	0	679	756	3075	3152	9.08e-12	28.1
LOC111044664	FBgn0020309	47.059	51	27	0	1360	1512	2835	2987	5.06e-11	63.8
LOC111044664	FBgn0020309	41.667	24	14	0	679	750	2739	2810	5.06e-11	26.3
LOC111044664	FBgn0020309	36	25	16	0	1537	1611	3261	3335	5.06e-11	23.5
LOC111044664	FBgn0020309	35.185	54	35	0	1360	1521	2079	2240	4.89e-10	55.6
LOC111044664	FBgn0020309	40	25	15	0	1519	1593	2235	2309	4.89e-10	25.4
LOC111044664	FBgn0020309	44.898	49	27	0	1366	1512	2925	3071	6.83e-10	61.6
LOC111044664	FBgn0020309	37.5	24	15	0	679	750	2403	2474	6.83e-10	25.8
LOC111044664	FBgn0020309	34.694	49	32	0	1366	1512	2421	2567	4.92e-08	47.3
LOC111044664	FBgn0020309	34.783	23	15	0	1522	1590	2658	2726	4.92e-08	26.7
LOC111044664	FBgn0020309	44.898	49	27	0	1366	1512	2673	2819	1.62e-07	54.2
LOC111044664	FBgn0020309	25.49	51	38	0	1363	1515	2166	2318	8.84e-06	36.3
LOC111044664	FBgn0020309	32	25	17	0	1519	1593	2403	2477	8.84e-06	29.9
LOC111044664	FBgn0020309	46.154	52	28	0	1360	1515	2079	2234	5.27e-16	68
LOC111044664	FBgn0020309	46.429	28	15	0	1519	1602	2502	2585	5.27e-16	36.3
LOC111044664	FBgn0020309	45.833	24	13	0	679	750	1815	1886	5.27e-16	26.7
LOC111044664	FBgn0020309	47.059	51	27	0	1360	1512	1995	2147	2.79e-15	67.5
LOC111044664	FBgn0020309	36	25	16	0	1519	1593	2151	2225	2.79e-15	31.3
LOC111044664	FBgn0020309	41.176	51	30	0	1360	1512	1743	1895	1.88e-12	60.2
LOC111044664	FBgn0020309	40.816	49	29	0	1366	1512	1581	1727	1.88e-12	57.4
LOC111044664	FBgn0020309	40	25	15	0	1519	1593	1731	1805	1.88e-12	31.8
LOC111044664	FBgn0020309	36	25	16	0	1519	1593	1899	1973	1.88e-12	29
LOC111044664	FBgn0020309	32.911	79	53	0	1360	1596	2163	2399	9.32e-12	65.7
LOC111044664	FBgn0020309	38.462	26	16	0	679	756	2067	2144	9.32e-12	28.1
LOC111044664	FBgn0020309	47.059	51	27	0	1360	1512	1827	1979	5.32e-11	63.8
LOC111044664	FBgn0020309	41.667	24	14	0	679	750	1731	1802	5.32e-11	26.3
LOC111044664	FBgn0020309	36	25	16	0	1537	1611	2253	2327	5.32e-11	23.5
LOC111044664	FBgn0020309	35.185	54	35	0	1360	1521	1323	1484	4.88e-10	55.6
LOC111044664	FBgn0020309	40	25	15	0	1519	1593	1479	1553	4.88e-10	25.4
LOC111044664	FBgn0020309	44.898	49	27	0	1366	1512	1917	2063	7.01e-10	61.6
LOC111044664	FBgn0020309	37.5	24	15	0	679	750	1647	1718	7.01e-10	25.8
LOC111044664	FBgn0020309	42.857	49	28	0	1366	1512	1665	1811	9.27e-09	58.3
LOC111044664	FBgn0020309	25.49	51	38	0	1363	1515	1410	1562	8.83e-06	36.3
LOC111044664	FBgn0020309	32	25	17	0	1519	1593	1647	1721	8.83e-06	29.9
LOC111044664	FBgn0020309	46.154	52	28	0	1360	1515	2977	3132	5.36e-16	68
LOC111044664	FBgn0020309	46.429	28	15	0	1519	1602	3400	3483	5.36e-16	36.3
LOC111044664	FBgn0020309	45.833	24	13	0	679	750	2713	2784	5.36e-16	26.7
LOC111044664	FBgn0020309	47.059	51	27	0	1360	1512	2893	3045	2.79e-15	67.5
LOC111044664	FBgn0020309	36	25	16	0	1519	1593	3049	3123	2.79e-15	31.3
LOC111044664	FBgn0020309	40.816	49	29	0	1366	1512	2227	2373	8.48e-14	57.4
LOC111044664	FBgn0020309	46.154	26	14	0	1519	1596	2461	2538	8.48e-14	36.3
LOC111044664	FBgn0020309	41.176	51	30	0	1360	1512	2641	2793	1.88e-12	60.2
LOC111044664	FBgn0020309	36	25	16	0	1519	1593	2797	2871	1.88e-12	29
LOC111044664	FBgn0020309	37.255	51	32	0	1360	1512	2473	2625	8.83e-12	55.1
LOC111044664	FBgn0020309	40	25	15	0	1519	1593	2629	2703	8.83e-12	31.8
LOC111044664	FBgn0020309	32.911	79	53	0	1360	1596	3061	3297	9.4e-12	65.7
LOC111044664	FBgn0020309	38.462	26	16	0	679	756	2965	3042	9.4e-12	28.1
LOC111044664	FBgn0020309	47.059	51	27	0	1360	1512	2725	2877	5.41e-11	63.8
LOC111044664	FBgn0020309	41.667	24	14	0	679	750	2629	2700	5.41e-11	26.3
LOC111044664	FBgn0020309	36	25	16	0	1537	1611	3151	3225	5.41e-11	23.5
LOC111044664	FBgn0020309	35.185	54	35	0	1360	1521	1969	2130	4.88e-10	55.6
LOC111044664	FBgn0020309	40	25	15	0	1519	1593	2125	2199	4.88e-10	25.4
LOC111044664	FBgn0020309	44.898	49	27	0	1366	1512	2815	2961	7.07e-10	61.6
LOC111044664	FBgn0020309	37.5	24	15	0	679	750	2293	2364	7.07e-10	25.8
LOC111044664	FBgn0020309	34.694	49	32	0	1366	1512	2311	2457	4.91e-08	47.3
LOC111044664	FBgn0020309	34.783	23	15	0	1522	1590	2548	2616	4.91e-08	26.7
LOC111044664	FBgn0020309	44.898	49	27	0	1366	1512	2563	2709	1.62e-07	54.2
LOC111044664	FBgn0020309	25.49	51	38	0	1363	1515	2056	2208	8.82e-06	36.3
LOC111044664	FBgn0020309	32	25	17	0	1519	1593	2293	2367	8.82e-06	29.9
LOC111044664	FBgn0020309	46.154	52	28	0	1360	1515	2189	2344	5.45e-16	68
LOC111044664	FBgn0020309	46.429	28	15	0	1519	1602	2612	2695	5.45e-16	36.3
LOC111044664	FBgn0020309	45.833	24	13	0	679	750	2009	2080	5.45e-16	26.7
LOC111044664	FBgn0020309	47.059	51	27	0	1360	1512	2105	2257	2.79e-15	67.5
LOC111044664	FBgn0020309	36	25	16	0	1519	1593	2261	2335	2.79e-15	31.3
LOC111044664	FBgn0020309	40.816	49	29	0	1366	1512	1691	1837	1.88e-12	57.4
LOC111044664	FBgn0020309	40	25	15	0	1519	1593	1925	1999	1.88e-12	31.8
LOC111044664	FBgn0020309	32.911	79	53	0	1360	1596	2273	2509	9.48e-12	65.7
LOC111044664	FBgn0020309	38.462	26	16	0	679	756	2177	2254	9.48e-12	28.1
LOC111044664	FBgn0020309	49.02	51	26	0	1360	1512	2021	2173	2.23e-11	65.2
LOC111044664	FBgn0020309	41.667	24	14	0	679	750	1925	1996	2.23e-11	26.3
LOC111044664	FBgn0020309	36	25	16	0	1537	1611	2363	2437	2.23e-11	23.5
LOC111044664	FBgn0020309	35.185	54	35	0	1360	1521	1433	1594	4.88e-10	55.6
LOC111044664	FBgn0020309	40	25	15	0	1519	1593	1589	1663	4.88e-10	25.4
LOC111044664	FBgn0020309	41.176	51	30	0	1360	1512	1937	2089	1.8e-09	60.2
LOC111044664	FBgn0020309	37.5	24	15	0	679	750	1757	1828	1.8e-09	25.8
LOC111044664	FBgn0020309	39.216	51	31	0	1360	1512	1853	2005	5.32e-06	49.2
LOC111044664	FBgn0020309	25.49	51	38	0	1363	1515	1520	1672	8.82e-06	36.3
LOC111044664	FBgn0020309	32	25	17	0	1519	1593	1757	1831	8.82e-06	29.9
LOC111044664	FBgn0028895	42.857	49	28	0	1366	1512	626	772	6.07e-16	63.8
LOC111044664	FBgn0028895	36.842	38	24	0	1519	1632	860	973	6.07e-16	37.3
LOC111044664	FBgn0028895	42.593	54	31	0	1351	1512	527	688	4.54e-08	56.1
LOC111044664	FBgn0028895	42.857	49	28	0	1366	1512	476	622	6.09e-16	63.8
LOC111044664	FBgn0028895	36.842	38	24	0	1519	1632	710	823	6.09e-16	37.3
LOC111044664	FBgn0028895	42.593	54	31	0	1351	1512	377	538	4.54e-08	56.1
LOC111044664	FBgn0267033	46.939	49	26	0	1366	1512	6168	6314	1.47e-15	69.3
LOC111044664	FBgn0267033	41.667	24	14	0	1519	1590	6318	6389	1.47e-15	30.4
LOC111044664	FBgn0267033	36	50	32	0	1363	1512	6249	6398	8.56e-08	55.1
LOC111044664	FBgn0267033	46.939	49	26	0	1366	1512	6383	6529	1.48e-15	69.3
LOC111044664	FBgn0267033	41.667	24	14	0	1519	1590	6533	6604	1.48e-15	30.4
LOC111044664	FBgn0267033	36	50	32	0	1363	1512	6464	6613	8.56e-08	55.1
LOC111044664	FBgn0020309	47.059	51	27	0	1360	1512	3003	3155	2.79e-15	67.5
LOC111044664	FBgn0020309	36	25	16	0	1519	1593	3159	3233	2.79e-15	31.3
LOC111044664	FBgn0020309	40.816	49	29	0	1366	1512	2337	2483	8.48e-14	57.4
LOC111044664	FBgn0020309	46.154	26	14	0	1519	1596	2571	2648	8.48e-14	36.3
LOC111044664	FBgn0020309	46.154	52	28	0	1360	1515	3087	3242	4e-13	68
LOC111044664	FBgn0020309	36	25	16	0	1537	1611	3261	3335	4e-13	23.5
LOC111044664	FBgn0020309	41.176	51	30	0	1360	1512	2751	2903	1.88e-12	60.2
LOC111044664	FBgn0020309	36	25	16	0	1519	1593	2907	2981	1.88e-12	29
LOC111044664	FBgn0020309	37.255	51	32	0	1360	1512	2583	2735	8.83e-12	55.1
LOC111044664	FBgn0020309	40	25	15	0	1519	1593	2739	2813	8.83e-12	31.8
LOC111044664	FBgn0020309	32.911	79	53	0	1360	1596	3171	3407	9.24e-12	65.7
LOC111044664	FBgn0020309	38.462	26	16	0	679	756	3075	3152	9.24e-12	28.1
LOC111044664	FBgn0020309	47.059	51	27	0	1360	1512	2835	2987	1.09e-10	63.8
LOC111044664	FBgn0020309	41.667	24	14	0	679	750	2739	2810	1.09e-10	26.3
LOC111044664	FBgn0020309	44.898	49	27	0	1366	1512	2925	3071	3.76e-10	61.6
LOC111044664	FBgn0020309	45.833	24	13	0	679	750	2823	2894	3.76e-10	26.7
LOC111044664	FBgn0020309	35.185	54	35	0	1360	1521	2079	2240	4.88e-10	55.6
LOC111044664	FBgn0020309	40	25	15	0	1519	1593	2235	2309	4.88e-10	25.4
LOC111044664	FBgn0020309	34.694	49	32	0	1366	1512	2421	2567	4.91e-08	47.3
LOC111044664	FBgn0020309	34.783	23	15	0	1522	1590	2658	2726	4.91e-08	26.7
LOC111044664	FBgn0020309	44.898	49	27	0	1366	1512	2673	2819	9.49e-08	54.2
LOC111044664	FBgn0020309	37.5	24	15	0	679	750	2403	2474	9.49e-08	25.8
LOC111044664	FBgn0020309	25.49	51	38	0	1363	1515	2166	2318	8.83e-06	36.3
LOC111044664	FBgn0020309	32	25	17	0	1519	1593	2403	2477	8.83e-06	29.9
LOC111044664	FBgn0037922	48	50	26	0	1363	1512	751	900	1e-14	74.4
LOC111044664	FBgn0037922	34.783	23	15	0	1522	1590	991	1059	1e-14	22.6
LOC111044664	FBgn0037922	41.304	46	27	0	1366	1503	1006	1143	4.8e-09	51.9
LOC111044664	FBgn0037922	43.478	23	13	0	682	750	823	891	4.8e-09	30.4
LOC111044664	FBgn0037922	46.939	49	26	0	1366	1512	838	984	6.75e-09	58.8
LOC111044664	FBgn0264744	39.216	51	31	0	1360	1512	739	891	1.86e-14	60.2
LOC111044664	FBgn0264744	50	26	13	0	1519	1596	979	1056	1.86e-14	35.9
LOC111044664	FBgn0264744	42.857	49	28	0	1366	1512	829	975	6.75e-12	58.3
LOC111044664	FBgn0264744	37.037	27	17	0	1522	1602	1066	1146	6.75e-12	29
LOC111044664	FBgn0264744	38.776	49	30	0	1366	1512	913	1059	1.37e-07	51.5
LOC111044664	FBgn0264744	37.5	24	15	0	679	750	811	882	1.37e-07	25.8
LOC111044664	FBgn0264744	35.417	48	31	0	1366	1509	997	1140	2.92e-06	47.8
LOC111044664	FBgn0264744	30.769	26	18	0	679	756	895	972	2.92e-06	24.9
LOC111044664	FBgn0025874	41.071	56	33	0	1351	1518	1010	1177	1.88e-14	60.6
LOC111044664	FBgn0025874	52.174	23	11	0	1519	1587	1427	1495	1.88e-14	34.1
LOC111044664	FBgn0025874	37.5	24	15	0	679	750	923	994	1.88e-14	27.6
LOC111044664	FBgn0025874	38.182	55	34	0	1366	1530	1361	1525	2.71e-11	58.3
LOC111044664	FBgn0025874	42.308	26	15	0	679	756	1091	1168	2.71e-11	28.6
LOC111044664	FBgn0025874	33.333	27	18	0	1531	1611	1529	1609	2.71e-11	24.4
LOC111044664	FBgn0025874	33.898	59	39	0	1342	1518	833	1009	5.05e-10	55.1
LOC111044664	FBgn0025874	37.5	24	15	0	1522	1593	1010	1081	5.05e-10	25.8
LOC111044664	FBgn0025874	34.921	63	41	0	1327	1515	1154	1342	7.45e-10	53.8
LOC111044664	FBgn0025874	43.478	23	13	0	682	750	1010	1078	7.45e-10	26.3
LOC111044664	FBgn0025874	28	25	18	0	1519	1593	1343	1417	7.45e-10	26.3
LOC111044664	FBgn0025874	34.694	49	32	0	1366	1512	1109	1255	3.76e-08	49.2
LOC111044664	FBgn0025874	23.077	26	20	0	1519	1596	1259	1336	3.76e-08	25.4
LOC111044664	FBgn0025874	38.776	49	30	0	1366	1512	1277	1423	2.22e-07	53.8
LOC111044664	FBgn0025874	36.735	49	31	0	1366	1512	941	1087	2.37e-07	44.1
LOC111044664	FBgn0025874	37.5	24	15	0	1522	1593	1178	1249	2.37e-07	27.6
LOC111044664	FBgn0025874	41.071	56	33	0	1351	1518	1046	1213	1.95e-14	60.6
LOC111044664	FBgn0025874	52.174	23	11	0	1519	1587	1463	1531	1.95e-14	34.1
LOC111044664	FBgn0025874	37.5	24	15	0	679	750	959	1030	1.95e-14	27.6
LOC111044664	FBgn0025874	38.182	55	34	0	1366	1530	1397	1561	2.81e-11	58.3
LOC111044664	FBgn0025874	42.308	26	15	0	679	756	1127	1204	2.81e-11	28.6
LOC111044664	FBgn0025874	33.333	27	18	0	1531	1611	1565	1645	2.81e-11	24.4
LOC111044664	FBgn0025874	33.898	59	39	0	1342	1518	869	1045	5.05e-10	55.1
LOC111044664	FBgn0025874	37.5	24	15	0	1522	1593	1046	1117	5.05e-10	25.8
LOC111044664	FBgn0025874	34.921	63	41	0	1327	1515	1190	1378	7.72e-10	53.8
LOC111044664	FBgn0025874	43.478	23	13	0	682	750	1046	1114	7.72e-10	26.3
LOC111044664	FBgn0025874	28	25	18	0	1519	1593	1379	1453	7.72e-10	26.3
LOC111044664	FBgn0025874	34.694	49	32	0	1366	1512	1145	1291	3.76e-08	49.2
LOC111044664	FBgn0025874	23.077	26	20	0	1519	1596	1295	1372	3.76e-08	25.4
LOC111044664	FBgn0025874	38.776	49	30	0	1366	1512	1313	1459	2.22e-07	53.8
LOC111044664	FBgn0025874	36.735	49	31	0	1366	1512	977	1123	2.37e-07	44.1
LOC111044664	FBgn0025874	37.5	24	15	0	1522	1593	1214	1285	2.37e-07	27.6
LOC111044664	FBgn0001981	50.98	51	25	0	1366	1518	1342	1494	2.51e-14	72.5
LOC111044664	FBgn0001981	40	20	12	0	1528	1587	1501	1560	2.51e-14	23.1
LOC111044664	FBgn0030240	37.037	54	34	0	1351	1512	2005	2166	6.31e-14	58.3
LOC111044664	FBgn0030240	48	25	13	0	1519	1593	2254	2328	6.31e-14	35.9
LOC111044664	FBgn0030240	47.059	51	27	0	1360	1512	2182	2334	9.39e-14	67.5
LOC111044664	FBgn0030240	47.826	23	12	0	679	747	2086	2154	9.39e-14	32.2
LOC111044664	FBgn0030240	42.857	49	28	0	1366	1512	2104	2250	2.22e-07	53.8
LOC111044664	FBgn0038047	40	60	36	0	1339	1518	445	624	8.58e-14	66.1
LOC111044664	FBgn0038047	30.769	26	18	0	1519	1596	1375	1452	8.58e-14	29.5
LOC111044664	FBgn0038047	36.364	22	14	0	691	756	301	366	8.58e-14	24
LOC111044664	FBgn0038047	40.816	49	29	0	1366	1512	1309	1455	5.99e-12	57.4
LOC111044664	FBgn0038047	36	25	16	0	1519	1593	1459	1533	5.99e-12	28.1
LOC111044664	FBgn0038047	39.13	23	14	0	682	750	790	858	5.99e-12	27.6
LOC111044664	FBgn0038047	37.255	51	32	0	1366	1518	556	708	1.25e-11	59.3
LOC111044664	FBgn0038047	31.034	29	20	0	1507	1593	775	861	1.25e-11	27.2
LOC111044664	FBgn0038047	34.694	49	32	0	1366	1512	307	453	1.48e-10	53.3
LOC111044664	FBgn0038047	31.034	29	20	0	1519	1605	538	624	1.48e-10	29.5
LOC111044664	FBgn0038047	40	55	33	0	1366	1530	640	804	3.03e-10	56.5
LOC111044664	FBgn0038047	33.333	24	16	0	1522	1593	1042	1113	3.03e-10	25.8
LOC111044664	FBgn0038047	29.167	24	17	0	679	750	538	609	3.03e-10	24.9
LOC111044664	FBgn0038047	42.553	47	27	0	1366	1506	1393	1533	9.26e-10	58.8
LOC111044664	FBgn0038047	37.5	24	15	0	679	750	1207	1278	9.26e-10	26.3
LOC111044664	FBgn0038047	35.484	62	40	0	1339	1524	778	963	1.5e-08	54.7
LOC111044664	FBgn0038047	34.783	23	15	0	682	750	457	525	1.5e-08	24
LOC111044664	FBgn0038047	23.077	26	20	0	1519	1596	1291	1368	1.5e-08	22.6
LOC111044664	FBgn0038047	34.694	49	32	0	1366	1512	1225	1371	1.27e-07	51.5
LOC111044664	FBgn0038047	32	25	17	0	679	753	1123	1197	1.27e-07	26.3
LOC111044664	FBgn0038047	40.816	49	29	0	1366	1512	889	1035	1.62e-07	54.2
LOC111044664	FBgn0037722	45.283	53	29	0	1360	1518	957	1115	1.02e-13	68
LOC111044664	FBgn0037722	36	25	16	0	676	750	858	932	1.02e-13	25.4
LOC111044664	FBgn0037722	32.143	28	19	0	1522	1605	1116	1199	1.02e-13	25.4
LOC111044664	FBgn0037722	37.255	51	32	0	1360	1512	873	1025	3.05e-07	53.3
LOC111044664	FBgn0035144	51.852	54	26	0	1354	1515	856	1017	1.38e-13	74.4
LOC111044664	FBgn0031610	35.849	53	34	0	1354	1512	635	793	2.23e-13	55.1
LOC111044664	FBgn0031610	42.308	26	15	0	1519	1596	797	874	2.23e-13	37.3
LOC111044664	FBgn0031610	40	55	33	0	1348	1512	881	1045	3.68e-11	61.6
LOC111044664	FBgn0031610	41.667	24	14	0	679	750	797	868	3.68e-11	28.1
LOC111044664	FBgn0031610	42.857	49	28	0	1366	1512	731	877	7.3e-10	62
LOC111044664	FBgn0031610	36.735	49	31	0	1366	1512	815	961	9.48e-07	50.1
LOC111044664	FBgn0031610	42.857	21	12	0	685	747	719	781	9.48e-07	24.4
LOC111044664	FBgn0004880	42.647	68	39	0	1312	1515	2690	2893	2.6e-13	73.5
LOC111044664	FBgn0004880	39.13	46	28	0	1366	1503	2828	2965	7.91e-07	51.9
LOC111044664	FBgn0004880	42.647	68	39	0	1312	1515	2690	2893	2.6e-13	73.5
LOC111044664	FBgn0004880	39.13	46	28	0	1366	1503	2828	2965	7.91e-07	51.9
LOC111044664	FBgn0001983	50.98	51	25	0	1366	1518	1372	1524	2.6e-13	73.5
LOC111044664	FBgn0031375	37.5	56	35	0	1348	1515	1506	1673	2.98e-13	60.2
LOC111044664	FBgn0031375	37.931	29	18	0	1531	1617	1770	1856	2.98e-13	31.8
LOC111044664	FBgn0031375	32.857	70	47	0	1303	1512	1293	1502	7.82e-11	58.3
LOC111044664	FBgn0031375	37.5	24	15	0	1522	1593	1509	1580	7.82e-11	25.4
LOC111044664	FBgn0031375	41.176	51	30	0	1363	1515	1437	1589	3.16e-09	50.1
LOC111044664	FBgn0031375	33.333	36	24	0	1495	1602	1650	1757	3.16e-09	28.1
LOC111044664	FBgn0031375	40	50	30	0	1363	1512	1605	1754	7.91e-07	51.9
LOC111044664	FBgn0031375	32.692	52	35	0	1351	1506	1677	1832	5.32e-06	49.2
LOC111044664	FBgn0031375	37.5	56	35	0	1348	1515	1336	1503	2.99e-13	60.2
LOC111044664	FBgn0031375	37.931	29	18	0	1531	1617	1600	1686	2.99e-13	31.8
LOC111044664	FBgn0031375	32.857	70	47	0	1303	1512	1123	1332	7.84e-11	58.3
LOC111044664	FBgn0031375	37.5	24	15	0	1522	1593	1339	1410	7.84e-11	25.4
LOC111044664	FBgn0031375	41.176	51	30	0	1363	1515	1267	1419	3.17e-09	50.1
LOC111044664	FBgn0031375	33.333	36	24	0	1495	1602	1480	1587	3.17e-09	28.1
LOC111044664	FBgn0031375	40	50	30	0	1363	1512	1435	1584	7.91e-07	51.9
LOC111044664	FBgn0031375	32.692	52	35	0	1351	1506	1507	1662	5.32e-06	49.2
LOC111044664	FBgn0031375	37.5	56	35	0	1348	1515	1336	1503	2.99e-13	60.2
LOC111044664	FBgn0031375	37.931	29	18	0	1531	1617	1600	1686	2.99e-13	31.8
LOC111044664	FBgn0031375	32.857	70	47	0	1303	1512	1123	1332	7.84e-11	58.3
LOC111044664	FBgn0031375	37.5	24	15	0	1522	1593	1339	1410	7.84e-11	25.4
LOC111044664	FBgn0031375	41.176	51	30	0	1363	1515	1267	1419	3.17e-09	50.1
LOC111044664	FBgn0031375	33.333	36	24	0	1495	1602	1480	1587	3.17e-09	28.1
LOC111044664	FBgn0031375	40	50	30	0	1363	1512	1435	1584	7.91e-07	51.9
LOC111044664	FBgn0031375	32.692	52	35	0	1351	1506	1507	1662	5.32e-06	49.2
LOC111044664	FBgn0031375	37.5	56	35	0	1348	1515	1336	1503	2.99e-13	60.2
LOC111044664	FBgn0031375	37.931	29	18	0	1531	1617	1600	1686	2.99e-13	31.8
LOC111044664	FBgn0031375	32.857	70	47	0	1303	1512	1123	1332	7.84e-11	58.3
LOC111044664	FBgn0031375	37.5	24	15	0	1522	1593	1339	1410	7.84e-11	25.4
LOC111044664	FBgn0031375	41.176	51	30	0	1363	1515	1267	1419	3.17e-09	50.1
LOC111044664	FBgn0031375	33.333	36	24	0	1495	1602	1480	1587	3.17e-09	28.1
LOC111044664	FBgn0031375	40	50	30	0	1363	1512	1435	1584	7.91e-07	51.9
LOC111044664	FBgn0031375	32.692	52	35	0	1351	1506	1507	1662	5.32e-06	49.2
LOC111044664	FBgn0037921	48.333	60	31	0	1333	1512	796	975	3.57e-13	73
LOC111044664	FBgn0037921	48.333	60	31	0	1333	1512	2487	2666	3.57e-13	73
LOC111044664	FBgn0037921	45.161	31	17	0	1363	1455	744	652	3.16e-09	44.1
LOC111044664	FBgn0037921	50	20	10	0	1453	1512	644	585	3.16e-09	34.1
LOC111044664	FBgn0037921	47.727	44	23	0	1375	1506	638	507	1.47e-08	53.3
LOC111044664	FBgn0037921	34.783	23	15	0	1522	1590	436	368	1.47e-08	22.6
LOC111044664	FBgn0028878	51.923	52	25	0	1360	1515	1411	1566	5.27e-13	71.2
LOC111044664	FBgn0028878	36.364	22	14	0	682	747	1063	1128	5.27e-13	25.4
LOC111044664	FBgn0028878	35.088	57	37	0	1345	1515	1312	1482	9.08e-12	60.2
LOC111044664	FBgn0028878	39.13	23	14	0	1519	1587	1483	1551	9.08e-12	26.7
LOC111044664	FBgn0028878	36.735	49	31	0	1366	1512	1249	1395	9.33e-10	49.6
LOC111044664	FBgn0028878	38.462	26	16	0	1519	1596	1399	1476	9.33e-10	30.4
LOC111044664	FBgn0028878	32.653	49	33	0	1366	1512	1501	1647	3.87e-06	49.6
LOC111044664	FBgn0000286	47.059	51	27	0	1360	1512	1520	1672	5.51e-13	65.2
LOC111044664	FBgn0000286	36.667	30	19	0	1519	1608	1760	1849	5.51e-13	25.8
LOC111044664	FBgn0000286	44.898	49	27	0	1366	1512	1610	1756	3.26e-10	61.1
LOC111044664	FBgn0000286	32.143	28	19	0	664	747	1388	1471	3.26e-10	26.7
LOC111044664	FBgn0000286	51.111	45	22	0	1366	1500	1694	1828	1.12e-07	53.8
LOC111044664	FBgn0000286	37.5	24	15	0	679	750	1592	1663	1.12e-07	25.4
LOC111044664	FBgn0031573	36.364	66	42	0	1315	1512	1773	1970	5.57e-13	65.7
LOC111044664	FBgn0031573	40	25	15	0	1519	1593	1974	2048	5.57e-13	25.4
LOC111044664	FBgn0031573	32.099	81	55	0	1351	1593	1638	1880	1.89e-09	60.6
LOC111044664	FBgn0031573	25.263	95	71	0	1231	1515	1434	1718	1.09e-08	49.2
LOC111044664	FBgn0031573	39.286	28	17	0	1519	1602	1719	1802	1.09e-08	27.2
LOC111044664	FBgn0031573	32.203	59	40	0	1351	1527	1893	2069	1.62e-07	54.2
LOC111044664	FBgn0037031	46.429	56	30	0	1363	1530	842	1009	7.66e-13	62.5
LOC111044664	FBgn0037031	39.13	23	14	0	1534	1602	1019	1087	7.66e-13	28.1
LOC111044664	FBgn0037031	46.429	56	30	0	1363	1530	842	1009	7.7e-13	62.5
LOC111044664	FBgn0037031	39.13	23	14	0	1534	1602	1019	1087	7.7e-13	28.1
LOC111044664	FBgn0032295	40	50	30	0	1366	1515	1708	1857	8.27e-13	59.3
LOC111044664	FBgn0032295	45.833	24	13	0	679	750	1351	1422	8.27e-13	33.1
LOC111044664	FBgn0032295	34.615	26	17	0	1519	1596	1858	1935	8.27e-13	25.8
LOC111044664	FBgn0032295	32	50	34	0	1366	1515	1201	1350	3.16e-09	48.3
LOC111044664	FBgn0032295	42.308	26	15	0	1519	1596	1351	1428	3.16e-09	29.9
LOC111044664	FBgn0032295	32.653	49	33	0	1366	1512	1792	1938	4.61e-09	52.8
LOC111044664	FBgn0032295	37.931	29	18	0	670	756	1681	1767	4.61e-09	30.9
LOC111044664	FBgn0032295	34.694	49	32	0	1366	1512	1624	1770	3.08e-08	48.3
LOC111044664	FBgn0032295	37.5	24	15	0	685	756	1273	1344	3.08e-08	28.6
LOC111044664	FBgn0032295	36	25	16	0	1519	1593	1774	1848	3.08e-08	25.4
LOC111044664	FBgn0032295	40	50	30	0	1366	1515	1285	1434	3.05e-07	53.3
LOC111044664	FBgn0000286	45.098	51	28	0	1360	1512	1853	2005	1.02e-12	64.3
LOC111044664	FBgn0000286	36.667	30	19	0	1519	1608	2009	2098	1.02e-12	25.8
LOC111044664	FBgn0000286	51.111	45	22	0	1366	1500	1943	2077	5e-08	53.8
LOC111044664	FBgn0000286	32.143	28	19	0	664	747	1721	1804	5e-08	26.7
LOC111044664	FBgn0000286	45.098	51	28	0	1360	1512	1544	1696	1.02e-12	64.3
LOC111044664	FBgn0000286	36.667	30	19	0	1519	1608	1700	1789	1.02e-12	25.8
LOC111044664	FBgn0000286	51.111	45	22	0	1366	1500	1634	1768	4.41e-08	53.8
LOC111044664	FBgn0000286	32.143	28	19	0	664	747	1412	1495	4.41e-08	26.7
LOC111044664	FBgn0000286	45.098	51	28	0	1360	1512	1544	1696	1.02e-12	64.3
LOC111044664	FBgn0000286	36.667	30	19	0	1519	1608	1700	1789	1.02e-12	25.8
LOC111044664	FBgn0000286	51.111	45	22	0	1366	1500	1634	1768	4.41e-08	53.8
LOC111044664	FBgn0000286	32.143	28	19	0	664	747	1412	1495	4.41e-08	26.7
LOC111044664	FBgn0000286	45.098	51	28	0	1360	1512	1520	1672	1.02e-12	64.3
LOC111044664	FBgn0000286	36.667	30	19	0	1519	1608	1676	1765	1.02e-12	25.8
LOC111044664	FBgn0000286	51.111	45	22	0	1366	1500	1610	1744	4.38e-08	53.8
LOC111044664	FBgn0000286	32.143	28	19	0	664	747	1388	1471	4.38e-08	26.7
LOC111044664	FBgn0000286	45.098	51	28	0	1360	1512	1417	1569	1.03e-12	64.3
LOC111044664	FBgn0000286	36.667	30	19	0	1519	1608	1573	1662	1.03e-12	25.8
LOC111044664	FBgn0000286	51.111	45	22	0	1366	1500	1507	1641	4.26e-08	53.8
LOC111044664	FBgn0000286	32.143	28	19	0	664	747	1285	1368	4.26e-08	26.7
LOC111044664	FBgn0260741	42.857	49	28	0	1366	1512	1060	1206	1.04e-12	59.7
LOC111044664	FBgn0260741	40	25	15	0	1519	1593	1210	1284	1.04e-12	30.4
LOC111044664	FBgn0260741	38.776	49	30	0	1366	1512	1144	1290	4.76e-08	50.1
LOC111044664	FBgn0260741	33.333	24	16	0	679	750	1042	1113	4.76e-08	26.3
LOC111044664	FBgn0260741	33.333	30	20	0	1519	1608	1294	1383	4.76e-08	23.5
LOC111044664	FBgn0260741	47.222	36	19	0	1405	1512	1015	1122	4.37e-07	45.1
LOC111044664	FBgn0260741	36	25	16	0	1519	1593	1126	1200	4.37e-07	25.8
LOC111044664	FBgn0260741	37.037	54	34	0	1339	1500	1201	1362	2.28e-06	48.7
LOC111044664	FBgn0260741	38.462	26	16	0	679	756	1126	1203	2.28e-06	24.9
LOC111044664	FBgn0004618	40.909	66	39	0	1315	1512	1577	1774	1.27e-12	71.2
LOC111044664	FBgn0004618	42	50	29	0	1366	1515	1712	1861	8.67e-11	59.7
LOC111044664	FBgn0004618	50	18	9	0	697	750	1628	1681	8.67e-11	28.1
LOC111044664	FBgn0004618	36	25	16	0	1519	1593	1946	2020	8.67e-11	23.1
LOC111044664	FBgn0004618	38	50	31	0	1366	1515	1796	1945	3.58e-10	59.7
LOC111044664	FBgn0004618	41.667	24	14	0	679	750	1694	1765	3.58e-10	27.6
LOC111044664	FBgn0004618	38.889	54	33	0	1366	1527	1880	2041	1.96e-08	56.5
LOC111044664	FBgn0004618	29.167	24	17	0	679	750	1778	1849	1.96e-08	24.9
LOC111044664	FBgn0004618	40.909	66	39	0	1315	1512	1577	1774	1.27e-12	71.2
LOC111044664	FBgn0004618	42	50	29	0	1366	1515	1712	1861	2.96e-10	59.7
LOC111044664	FBgn0004618	50	18	9	0	697	750	1628	1681	2.96e-10	28.1
LOC111044664	FBgn0004618	38	50	31	0	1366	1515	1796	1945	4.03e-10	59.7
LOC111044664	FBgn0004618	41.667	24	14	0	679	750	1694	1765	4.03e-10	27.6
LOC111044664	FBgn0004618	40.909	66	39	0	1315	1512	1577	1774	1.27e-12	71.2
LOC111044664	FBgn0004618	42	50	29	0	1366	1515	1712	1861	8.67e-11	59.7
LOC111044664	FBgn0004618	50	18	9	0	697	750	1628	1681	8.67e-11	28.1
LOC111044664	FBgn0004618	36	25	16	0	1519	1593	1946	2020	8.67e-11	23.1
LOC111044664	FBgn0004618	38	50	31	0	1366	1515	1796	1945	3.58e-10	59.7
LOC111044664	FBgn0004618	41.667	24	14	0	679	750	1694	1765	3.58e-10	27.6
LOC111044664	FBgn0004618	38.889	54	33	0	1366	1527	1880	2041	1.96e-08	56.5
LOC111044664	FBgn0004618	29.167	24	17	0	679	750	1778	1849	1.96e-08	24.9
LOC111044664	FBgn0033186	35.897	78	50	0	1360	1593	1343	1576	1.27e-12	71.2
LOC111044664	FBgn0037085	41.071	56	33	0	1345	1512	496	663	1.33e-12	65.2
LOC111044664	FBgn0037085	41.667	24	14	0	1522	1593	838	909	1.33e-12	29
LOC111044664	FBgn0037085	38.776	49	30	0	1366	1512	601	747	4.54e-08	56.1
LOC111044664	FBgn0037085	39.216	51	31	0	1366	1518	769	921	7.63e-07	47.8
LOC111044664	FBgn0037085	34.615	26	17	0	679	756	667	744	7.63e-07	26.7
LOC111044664	FBgn0002573	46.939	49	26	0	1366	1512	1545	1691	1.41e-12	59.3
LOC111044664	FBgn0002573	37.931	29	18	0	1519	1605	1695	1781	1.41e-12	30.4
LOC111044664	FBgn0002573	33.929	56	37	0	1345	1512	1440	1607	4.33e-09	54.2
LOC111044664	FBgn0002573	36	25	16	0	1519	1593	1611	1685	4.33e-09	23.5
LOC111044664	FBgn0002573	38.298	47	29	0	1360	1500	1623	1763	2.05e-06	50.6
LOC111044664	FBgn0261648	47.17	53	28	0	1360	1518	1787	1945	1.46e-12	68.4
LOC111044664	FBgn0261648	37.5	24	15	0	1519	1590	2978	3049	1.46e-12	28.1
LOC111044664	FBgn0261648	44.898	49	27	0	1366	1512	2912	3058	3.96e-11	63.4
LOC111044664	FBgn0261648	34.783	23	15	0	679	747	1859	1927	3.96e-11	27.2
LOC111044664	FBgn0261648	24.242	33	25	0	1522	1620	4376	4474	3.96e-11	23.5
LOC111044664	FBgn0261648	38.776	49	30	0	1366	1512	4307	4453	8.16e-07	49.6
LOC111044664	FBgn0261648	33.333	24	16	0	679	750	2978	3049	8.16e-07	27.2
LOC111044664	FBgn0261648	47.17	53	28	0	1360	1518	1787	1945	1.46e-12	68.4
LOC111044664	FBgn0261648	37.5	24	15	0	1519	1590	2978	3049	1.46e-12	28.1
LOC111044664	FBgn0261648	44.898	49	27	0	1366	1512	2912	3058	3.96e-11	63.4
LOC111044664	FBgn0261648	34.783	23	15	0	679	747	1859	1927	3.96e-11	27.2
LOC111044664	FBgn0261648	24.242	33	25	0	1522	1620	4376	4474	3.96e-11	23.5
LOC111044664	FBgn0261648	38.776	49	30	0	1366	1512	4307	4453	8.16e-07	49.6
LOC111044664	FBgn0261648	33.333	24	16	0	679	750	2978	3049	8.16e-07	27.2
LOC111044664	FBgn0037085	41.071	56	33	0	1345	1512	496	663	1.55e-12	65.2
LOC111044664	FBgn0037085	41.667	24	14	0	1522	1593	838	909	1.55e-12	29
LOC111044664	FBgn0037085	38.776	49	30	0	1366	1512	601	747	8.83e-09	56.1
LOC111044664	FBgn0037085	47.368	19	10	0	1534	1590	1130	1186	8.83e-09	25.4
LOC111044664	FBgn0037085	39.216	51	31	0	1366	1518	769	921	3.3e-08	47.8
LOC111044664	FBgn0037085	34.615	26	17	0	679	756	667	744	3.3e-08	26.7
LOC111044664	FBgn0037085	42.857	21	12	0	1534	1596	1060	1122	3.3e-08	24.9
LOC111044664	FBgn0037275	41.176	51	30	0	1366	1518	1030	1182	2.23e-12	54.7
LOC111044664	FBgn0037275	47.826	23	12	0	682	750	688	756	2.23e-12	35.9
LOC111044664	FBgn0037275	47.059	17	9	0	1519	1569	1264	1314	2.23e-12	24.9
LOC111044664	FBgn0037275	35.294	51	33	0	1360	1512	1192	1344	4.13e-07	49.2
LOC111044664	FBgn0037275	32	25	17	0	679	753	1096	1170	4.13e-07	27.2
LOC111044664	FBgn0028647	41.176	51	30	0	1360	1512	4116	4268	2.58e-12	63.8
LOC111044664	FBgn0028647	34.783	23	15	0	1519	1587	4272	4340	2.58e-12	24.9
LOC111044664	FBgn0028647	50	50	25	0	1363	1512	3951	4100	1.09e-10	64.8
LOC111044664	FBgn0028647	38	50	31	0	1366	1515	4038	4187	4.19e-07	52.8
LOC111044664	FBgn0285971	35.484	62	40	0	1330	1515	888	1073	4.32e-12	62
LOC111044664	FBgn0285971	52.632	19	9	0	1531	1587	1362	1418	4.32e-12	31.3
LOC111044664	FBgn0285971	39.216	51	31	0	1366	1518	1008	1160	2.22e-07	53.8
LOC111044664	FBgn0285971	35.484	62	40	0	1330	1515	888	1073	4.67e-12	62
LOC111044664	FBgn0285971	52.632	19	9	0	1531	1587	1362	1418	4.67e-12	31.3
LOC111044664	FBgn0285971	39.216	51	31	0	1366	1518	1008	1160	2.22e-07	53.8
LOC111044664	FBgn0036522	39.216	51	31	0	1360	1512	2022	2174	4.8e-12	51
LOC111044664	FBgn0036522	42.857	28	16	0	1510	1593	2253	2336	4.8e-12	36.8
LOC111044664	FBgn0036522	36.735	49	31	0	1366	1512	2364	2510	5.7e-11	54.2
LOC111044664	FBgn0036522	35.484	31	20	0	1519	1611	2514	2606	5.7e-11	29.9
LOC111044664	FBgn0036522	32.143	56	38	0	1345	1512	2175	2342	3.13e-09	47.3
LOC111044664	FBgn0036522	42.308	26	15	0	1519	1596	2346	2423	3.13e-09	30.9
LOC111044664	FBgn0036522	37.5	56	35	0	1345	1512	2259	2426	4.26e-09	52.4
LOC111044664	FBgn0036522	32	25	17	0	1519	1593	2430	2504	4.26e-09	25.4
LOC111044664	FBgn0036522	40	45	27	0	1366	1500	2448	2582	2.67e-08	52.4
LOC111044664	FBgn0036522	47.826	23	12	0	679	747	2346	2414	2.67e-08	29
LOC111044664	FBgn0038767	41.509	53	31	0	1360	1518	997	1155	4.93e-12	60.2
LOC111044664	FBgn0038767	34.483	29	19	0	1519	1605	1237	1323	4.93e-12	27.6
LOC111044664	FBgn0038767	33.333	51	34	0	1360	1512	913	1065	2.82e-06	50.1
LOC111044664	FBgn0038549	31.395	86	59	0	1348	1605	907	1164	6.23e-12	68.9
LOC111044664	FBgn0000287	48.98	49	25	0	1366	1512	2705	2851	6.23e-12	68.9
LOC111044664	FBgn0000287	39.623	53	32	0	1360	1518	1919	2077	1.75e-10	62
LOC111044664	FBgn0000287	33.333	24	16	0	1519	1590	2771	2842	1.75e-10	27.2
LOC111044664	FBgn0000287	41.176	51	30	0	1360	1512	4076	4228	6.02e-10	58.8
LOC111044664	FBgn0000287	34.615	26	17	0	679	756	2771	2848	6.02e-10	28.6
LOC111044664	FBgn0000287	48.98	49	25	0	1366	1512	2163	2309	6.23e-12	68.9
LOC111044664	FBgn0000287	39.623	53	32	0	1360	1518	1377	1535	1.5e-10	62
LOC111044664	FBgn0000287	33.333	24	16	0	1519	1590	2229	2300	1.5e-10	27.2
LOC111044664	FBgn0000287	41.176	51	30	0	1360	1512	3534	3686	5.15e-10	58.8
LOC111044664	FBgn0000287	34.615	26	17	0	679	756	2229	2306	5.15e-10	28.6
LOC111044664	FBgn0000287	48.98	49	25	0	1366	1512	1897	2043	6.23e-12	68.9
LOC111044664	FBgn0000287	39.623	53	32	0	1360	1518	1111	1269	1.41e-10	62
LOC111044664	FBgn0000287	33.333	24	16	0	1519	1590	1963	2034	1.41e-10	27.2
LOC111044664	FBgn0000287	41.176	51	30	0	1360	1512	3268	3420	4.86e-10	58.8
LOC111044664	FBgn0000287	34.615	26	17	0	679	756	1963	2040	4.86e-10	28.6
LOC111044664	FBgn0027339	42.857	49	28	0	1366	1512	3979	4125	6.34e-12	55.1
LOC111044664	FBgn0027339	42.308	26	15	0	1519	1596	4129	4206	6.34e-12	32.2
LOC111044664	FBgn0027339	42	50	29	0	1366	1515	3391	3540	6.75e-09	58.8
LOC111044664	FBgn0027339	40	50	30	0	1366	1515	3307	3456	8.56e-08	55.1
LOC111044664	FBgn0027339	38.776	49	30	0	1366	1512	4063	4209	8.56e-08	55.1
LOC111044664	FBgn0027339	39.216	51	31	0	1366	1518	3475	3627	1.18e-07	54.7
LOC111044664	FBgn0027339	42.857	49	28	0	1366	1512	2897	3043	6.36e-12	55.1
LOC111044664	FBgn0027339	42.308	26	15	0	1519	1596	3047	3124	6.36e-12	32.2
LOC111044664	FBgn0027339	36.207	58	37	0	1366	1539	2981	3154	1.89e-09	60.6
LOC111044664	FBgn0027339	42	50	29	0	1366	1515	2297	2446	6.75e-09	58.8
LOC111044664	FBgn0027339	40	50	30	0	1366	1515	2213	2362	8.56e-08	55.1
LOC111044664	FBgn0027339	39.216	51	31	0	1366	1518	2381	2533	1.18e-07	54.7
LOC111044664	FBgn0027339	42.857	49	28	0	1366	1512	3979	4125	6.46e-12	55.1
LOC111044664	FBgn0027339	42.308	26	15	0	1519	1596	4129	4206	6.46e-12	32.2
LOC111044664	FBgn0027339	42	50	29	0	1366	1515	3391	3540	6.75e-09	58.8
LOC111044664	FBgn0027339	40	50	30	0	1366	1515	3307	3456	8.56e-08	55.1
LOC111044664	FBgn0027339	38.776	49	30	0	1366	1512	4063	4209	8.56e-08	55.1
LOC111044664	FBgn0027339	39.216	51	31	0	1366	1518	3475	3627	1.18e-07	54.7
LOC111044664	FBgn0027339	42.857	49	28	0	1366	1512	3458	3604	6.48e-12	55.1
LOC111044664	FBgn0027339	42.308	26	15	0	1519	1596	3608	3685	6.48e-12	32.2
LOC111044664	FBgn0027339	41.176	51	30	0	1366	1518	2954	3106	3.57e-09	59.7
LOC111044664	FBgn0027339	40	50	30	0	1366	1515	2870	3019	8.56e-08	55.1
LOC111044664	FBgn0027339	38.776	49	30	0	1366	1512	3542	3688	8.56e-08	55.1
LOC111044664	FBgn0027339	42.857	49	28	0	1366	1512	2885	3031	6.49e-12	55.1
LOC111044664	FBgn0027339	42.308	26	15	0	1519	1596	3035	3112	6.49e-12	32.2
LOC111044664	FBgn0027339	42	50	29	0	1366	1515	2297	2446	6.75e-09	58.8
LOC111044664	FBgn0027339	40	50	30	0	1366	1515	2213	2362	8.56e-08	55.1
LOC111044664	FBgn0027339	38.776	49	30	0	1366	1512	2969	3115	8.56e-08	55.1
LOC111044664	FBgn0027339	39.216	51	31	0	1366	1518	2381	2533	1.18e-07	54.7
LOC111044664	FBgn0027339	42.857	49	28	0	1366	1512	2801	2947	6.5e-12	55.1
LOC111044664	FBgn0027339	42.308	26	15	0	1519	1596	2951	3028	6.5e-12	32.2
LOC111044664	FBgn0027339	41.176	51	30	0	1366	1518	2297	2449	3.57e-09	59.7
LOC111044664	FBgn0027339	40	50	30	0	1366	1515	2213	2362	8.56e-08	55.1
LOC111044664	FBgn0027339	38.776	49	30	0	1366	1512	2885	3031	8.56e-08	55.1
LOC111044664	FBgn0027339	42.857	49	28	0	1366	1512	2014	2160	6.52e-12	55.1
LOC111044664	FBgn0027339	42.308	26	15	0	1519	1596	2164	2241	6.52e-12	32.2
LOC111044664	FBgn0027339	42	50	29	0	1366	1515	1426	1575	6.75e-09	58.8
LOC111044664	FBgn0027339	40	50	30	0	1366	1515	1342	1491	8.56e-08	55.1
LOC111044664	FBgn0027339	38.776	49	30	0	1366	1512	2098	2244	8.56e-08	55.1
LOC111044664	FBgn0027339	39.216	51	31	0	1366	1518	1510	1662	1.18e-07	54.7
LOC111044664	FBgn0000520	45.455	55	30	0	1351	1515	1458	1622	6.67e-12	60.2
LOC111044664	FBgn0000520	36	25	16	0	1519	1593	1623	1697	6.67e-12	27.2
LOC111044664	FBgn0000520	35.849	53	34	0	1354	1512	1545	1703	1.81e-08	55.6
LOC111044664	FBgn0000520	39.13	23	14	0	679	747	1371	1439	1.81e-08	25.4
LOC111044664	FBgn0000520	41.176	51	30	0	1366	1518	1137	1289	3.75e-08	48.7
LOC111044664	FBgn0000520	47.368	19	10	0	1531	1587	1299	1355	3.75e-08	25.8
LOC111044664	FBgn0000520	35.294	51	33	0	1360	1512	1215	1367	6.94e-08	48.3
LOC111044664	FBgn0000520	35.714	28	18	0	1504	1587	1356	1439	6.94e-08	25.4
LOC111044664	FBgn0000520	35.185	54	35	0	1351	1512	1290	1451	4.36e-07	46.9
LOC111044664	FBgn0000520	32	25	17	0	1519	1593	1539	1613	4.36e-07	24
LOC111044664	FBgn0035690	41.509	53	31	0	1354	1512	1494	1652	7.9e-12	64.8
LOC111044664	FBgn0035690	32	25	17	0	682	756	1404	1478	7.9e-12	25.4
LOC111044664	FBgn0035690	30.769	26	18	0	1519	1596	2127	2204	7.9e-12	24.4
LOC111044664	FBgn0035690	28.205	78	56	0	1354	1587	1323	1556	9.16e-08	53.8
LOC111044664	FBgn0035690	40.909	22	13	0	685	750	1152	1217	9.16e-08	25.4
LOC111044664	FBgn0035690	36.735	49	31	0	1366	1512	2061	2207	1.69e-07	47.3
LOC111044664	FBgn0035690	52.174	23	11	0	685	753	1494	1562	1.69e-07	30.9
LOC111044664	FBgn0286204	39.655	58	35	0	1339	1512	2549	2722	8.56e-12	68.4
LOC111044664	FBgn0286204	39.655	58	35	0	1339	1512	2409	2582	8.56e-12	68.4
LOC111044664	FBgn0036396	42.857	49	28	0	1366	1512	718	864	9.19e-12	60.6
LOC111044664	FBgn0036396	30.769	26	18	0	1519	1596	952	1029	9.19e-12	26.3
LOC111044664	FBgn0036396	36.364	55	35	0	1366	1530	886	1050	4.92e-09	54.7
LOC111044664	FBgn0036396	39.13	23	14	0	679	747	784	852	4.92e-09	27.6
LOC111044664	FBgn0036396	34.694	49	32	0	1366	1512	802	948	1.23e-06	46.4
LOC111044664	FBgn0036396	40.909	22	13	0	691	756	712	777	1.23e-06	27.6
LOC111044664	FBgn0038765	51.02	49	24	0	1366	1512	729	875	9.2e-12	63.8
LOC111044664	FBgn0038765	36	25	16	0	1522	1596	882	956	9.2e-12	23.1
LOC111044664	FBgn0038765	37.037	54	34	0	1345	1506	876	1037	1.57e-08	51.9
LOC111044664	FBgn0038765	43.478	23	13	0	682	750	714	782	1.57e-08	28.6
LOC111044664	FBgn0038765	37.255	51	32	0	1360	1512	639	791	2.22e-07	53.8
LOC111044664	FBgn0038548	40	65	39	0	1360	1554	872	1066	1.18e-11	68
LOC111044664	FBgn0003448	50.98	51	25	0	1366	1518	1075	1227	1.18e-11	68
LOC111044664	FBgn0003448	51.724	29	14	0	1345	1431	976	1062	8.1e-07	40.5
LOC111044664	FBgn0003448	41.667	24	14	0	1441	1512	1066	1137	8.1e-07	29.5
LOC111044664	FBgn0003567	40.741	54	32	0	1351	1512	1731	1892	1.22e-11	51.9
LOC111044664	FBgn0003567	42.308	26	15	0	1519	1596	1980	2057	1.22e-11	34.5
LOC111044664	FBgn0003567	40.816	49	29	0	1366	1512	1830	1976	3.15e-09	51
LOC111044664	FBgn0003567	36.364	22	14	0	1531	1596	2070	2135	3.15e-09	27.2
LOC111044664	FBgn0003567	30	60	42	0	1366	1545	1914	2093	5.42e-07	47.8
LOC111044664	FBgn0003567	45	20	11	0	691	750	1740	1799	5.42e-07	26.3
LOC111044664	FBgn0003567	31.034	29	20	0	1537	1623	2295	2381	5.42e-07	24
LOC111044664	FBgn0003567	40.741	54	32	0	1351	1512	1557	1718	1.22e-11	51.9
LOC111044664	FBgn0003567	42.308	26	15	0	1519	1596	1806	1883	1.22e-11	34.5
LOC111044664	FBgn0003567	40.816	49	29	0	1366	1512	1656	1802	3.15e-09	51
LOC111044664	FBgn0003567	36.364	22	14	0	1531	1596	1896	1961	3.15e-09	27.2
LOC111044664	FBgn0003567	30	60	42	0	1366	1545	1740	1919	4.97e-07	47.8
LOC111044664	FBgn0003567	45	20	11	0	691	750	1566	1625	4.97e-07	26.3
LOC111044664	FBgn0003567	31.034	29	20	0	1537	1623	2121	2207	4.97e-07	24
LOC111044664	FBgn0003567	40.741	54	32	0	1351	1512	1309	1470	1.22e-11	51.9
LOC111044664	FBgn0003567	42.308	26	15	0	1519	1596	1558	1635	1.22e-11	34.5
LOC111044664	FBgn0003567	40.816	49	29	0	1366	1512	1408	1554	3.16e-09	51
LOC111044664	FBgn0003567	36.364	22	14	0	1531	1596	1648	1713	3.16e-09	27.2
LOC111044664	FBgn0003567	30	60	42	0	1366	1545	1492	1671	4.34e-07	47.8
LOC111044664	FBgn0003567	45	20	11	0	691	750	1318	1377	4.34e-07	26.3
LOC111044664	FBgn0003567	31.034	29	20	0	1537	1623	1873	1959	4.34e-07	24
LOC111044664	FBgn0037931	40.816	49	29	0	1366	1512	2636	2782	1.23e-11	57.4
LOC111044664	FBgn0037931	32.258	31	21	0	1519	1611	2786	2878	1.23e-11	29
LOC111044664	FBgn0037931	42	50	29	0	1363	1512	2465	2614	1.71e-09	49.6
LOC111044664	FBgn0037931	45.833	24	13	0	1519	1590	2618	2689	1.71e-09	29.5
LOC111044664	FBgn0037931	42.553	47	27	0	1360	1500	2714	2854	3.04e-07	51.9
LOC111044664	FBgn0037931	39.13	23	14	0	679	747	2534	2602	3.04e-07	25.4
LOC111044664	FBgn0038547	38.462	65	40	0	1318	1512	1579	1773	1.62e-11	67.5
LOC111044664	FBgn0038547	27.16	81	59	0	1360	1602	1321	1563	3.3e-08	56.5
LOC111044664	FBgn0038547	38.462	65	40	0	1318	1512	1360	1554	1.62e-11	67.5
LOC111044664	FBgn0038547	27.16	81	59	0	1360	1602	1102	1344	3.3e-08	56.5
LOC111044664	FBgn0024975	47.059	51	27	0	1366	1518	1204	1356	2.31e-11	57.4
LOC111044664	FBgn0024975	44	25	14	0	1522	1596	1444	1518	2.31e-11	28.1
LOC111044664	FBgn0022699	36.066	61	39	0	1330	1512	1470	1652	2.84e-11	60.2
LOC111044664	FBgn0022699	44	25	14	0	1519	1593	2028	2102	2.84e-11	29.5
LOC111044664	FBgn0022699	46.667	15	8	0	706	750	981	1025	2.84e-11	22.6
LOC111044664	FBgn0022699	28.09	89	64	0	1354	1620	1323	1589	6.23e-08	55.6
LOC111044664	FBgn0022699	36.735	49	31	0	1366	1512	1962	2108	6.97e-07	50.1
LOC111044664	FBgn0022699	42.857	21	12	0	685	747	1494	1556	6.97e-07	25.8
LOC111044664	FBgn0038768	45.098	51	28	0	1360	1512	1279	1431	3.14e-11	62.9
LOC111044664	FBgn0038768	36.364	22	14	0	1522	1587	1438	1503	3.14e-11	22.1
LOC111044664	FBgn0038768	33.333	51	34	0	1360	1512	1195	1347	1.49e-06	51
LOC111044664	FBgn0037920	45.098	51	28	0	1360	1512	988	1140	3.16e-11	60.2
LOC111044664	FBgn0037920	36.364	22	14	0	1531	1596	1156	1221	3.16e-11	24.9
LOC111044664	FBgn0037920	32.143	56	38	0	1345	1512	889	1056	4.54e-08	56.1
LOC111044664	FBgn0266450	40.816	49	29	0	1366	1512	1589	1735	3.54e-11	57.9
LOC111044664	FBgn0266450	43.478	23	13	0	679	747	1487	1555	3.54e-11	27.6
LOC111044664	FBgn0266450	30	30	21	0	1504	1593	1982	2071	3.54e-11	27.6
LOC111044664	FBgn0266450	37.255	51	32	0	1366	1518	1505	1657	1.44e-10	51
LOC111044664	FBgn0266450	45.833	24	13	0	1522	1593	1658	1729	1.44e-10	31.8
LOC111044664	FBgn0266450	47.619	42	22	0	1375	1500	1856	1981	3.1e-07	48.3
LOC111044664	FBgn0266450	41.667	24	14	0	679	750	1739	1810	3.1e-07	29.5
LOC111044664	FBgn0266450	36.735	49	31	0	1366	1512	1673	1819	1.43e-06	47.8
LOC111044664	FBgn0266450	34.783	23	15	0	679	747	1571	1639	1.43e-06	27.6
LOC111044664	FBgn0266450	40.816	49	29	0	1366	1512	1894	2040	4.04e-11	57.9
LOC111044664	FBgn0266450	43.478	23	13	0	679	747	1792	1860	4.04e-11	27.6
LOC111044664	FBgn0266450	30	30	21	0	1504	1593	2287	2376	4.04e-11	27.6
LOC111044664	FBgn0266450	37.255	51	32	0	1366	1518	1810	1962	1.44e-10	51
LOC111044664	FBgn0266450	45.833	24	13	0	1522	1593	1963	2034	1.44e-10	31.8
LOC111044664	FBgn0266450	47.619	42	22	0	1375	1500	2161	2286	3.31e-07	48.3
LOC111044664	FBgn0266450	41.667	24	14	0	679	750	2044	2115	3.31e-07	29.5
LOC111044664	FBgn0266450	36.735	49	31	0	1366	1512	1978	2124	1.52e-06	47.8
LOC111044664	FBgn0266450	34.783	23	15	0	679	747	1876	1944	1.52e-06	27.6
LOC111044664	FBgn0013469	35.849	53	34	0	1354	1512	2931	3089	4.17e-11	50.6
LOC111044664	FBgn0013469	41.935	31	18	0	1519	1611	3093	3185	4.17e-11	34.1
LOC111044664	FBgn0013469	34.722	72	47	0	1315	1530	2976	3191	5.62e-08	55.6
LOC111044664	FBgn0013469	37.5	24	15	0	685	756	2931	3002	5.62e-08	24.9
LOC111044664	FBgn0013469	35.849	53	34	0	1354	1512	2576	2734	4.18e-11	50.6
LOC111044664	FBgn0013469	41.935	31	18	0	1519	1611	2738	2830	4.18e-11	34.1
LOC111044664	FBgn0013469	34.722	72	47	0	1315	1530	2621	2836	5.22e-08	55.6
LOC111044664	FBgn0013469	37.5	24	15	0	685	756	2576	2647	5.22e-08	24.9
LOC111044664	FBgn0035769	37.333	75	47	0	1366	1590	1105	1329	4.19e-11	66.1
LOC111044664	FBgn0035769	26.471	68	50	0	1315	1518	1570	1773	4.91e-10	44.1
LOC111044664	FBgn0035769	42.308	26	15	0	679	756	1426	1503	4.91e-10	34.5
LOC111044664	FBgn0035769	40.741	27	16	0	1522	1602	1774	1854	4.91e-10	29.5
LOC111044664	FBgn0039740	36.364	77	49	0	1366	1596	1009	1239	4.19e-11	66.1
LOC111044664	FBgn0039740	38.776	49	30	0	1366	1512	1180	1326	1.09e-06	49.2
LOC111044664	FBgn0039740	38.462	26	16	0	679	756	1075	1152	1.09e-06	25.4
LOC111044664	FBgn0052767	45.098	51	28	0	1360	1512	3424	3576	4.19e-11	66.1
LOC111044664	FBgn0052767	42.857	49	28	0	1366	1512	3346	3492	1.91e-08	52.8
LOC111044664	FBgn0052767	32	25	17	0	1519	1593	3496	3570	1.91e-08	22.6
LOC111044664	FBgn0052767	45.098	51	28	0	1360	1512	2950	3102	4.19e-11	66.1
LOC111044664	FBgn0052767	42.857	49	28	0	1366	1512	2872	3018	1.95e-08	52.8
LOC111044664	FBgn0052767	32	25	17	0	1519	1593	3022	3096	1.95e-08	22.6
LOC111044664	FBgn0052767	45.098	51	28	0	1360	1512	2959	3111	4.19e-11	66.1
LOC111044664	FBgn0052767	42.857	49	28	0	1366	1512	2881	3027	1.95e-08	52.8
LOC111044664	FBgn0052767	32	25	17	0	1519	1593	3031	3105	1.95e-08	22.6
LOC111044664	FBgn0052767	45.098	51	28	0	1360	1512	3319	3471	4.19e-11	66.1
LOC111044664	FBgn0052767	42.857	49	28	0	1366	1512	3241	3387	1.94e-08	52.8
LOC111044664	FBgn0052767	32	25	17	0	1519	1593	3391	3465	1.94e-08	22.6
LOC111044664	FBgn0052767	45.098	51	28	0	1360	1512	2840	2992	4.19e-11	66.1
LOC111044664	FBgn0052767	42.857	49	28	0	1366	1512	2762	2908	1.95e-08	52.8
LOC111044664	FBgn0052767	32	25	17	0	1519	1593	2912	2986	1.95e-08	22.6
LOC111044664	FBgn0052767	45.098	51	28	0	1360	1512	3011	3163	4.19e-11	66.1
LOC111044664	FBgn0052767	42.857	49	28	0	1366	1512	2933	3079	1.96e-08	52.8
LOC111044664	FBgn0052767	32	25	17	0	1519	1593	3083	3157	1.96e-08	22.6
LOC111044664	FBgn0013469	35.849	53	34	0	1354	1512	2576	2734	4.19e-11	50.6
LOC111044664	FBgn0013469	41.935	31	18	0	1519	1611	2738	2830	4.19e-11	34.1
LOC111044664	FBgn0013469	34.722	72	47	0	1315	1530	2621	2836	4.59e-08	55.6
LOC111044664	FBgn0013469	37.5	24	15	0	685	756	2576	2647	4.59e-08	24.9
LOC111044664	FBgn0013469	35.849	53	34	0	1354	1512	2576	2734	4.19e-11	50.6
LOC111044664	FBgn0013469	41.935	31	18	0	1519	1611	2738	2830	4.19e-11	34.1
LOC111044664	FBgn0013469	34.722	72	47	0	1315	1530	2621	2836	4.59e-08	55.6
LOC111044664	FBgn0013469	37.5	24	15	0	685	756	2576	2647	4.59e-08	24.9
LOC111044664	FBgn0032979	35.593	59	38	0	1339	1515	1520	1696	4.22e-11	55.6
LOC111044664	FBgn0032979	40	25	15	0	1519	1593	1781	1855	4.22e-11	29
LOC111044664	FBgn0032979	36.538	52	33	0	1360	1515	1709	1864	6.64e-10	51.9
LOC111044664	FBgn0032979	47.826	23	12	0	679	747	1529	1597	6.64e-10	28.6
LOC111044664	FBgn0032979	43.478	23	13	0	1519	1587	1865	1933	6.64e-10	27.2
LOC111044664	FBgn0032979	30.986	71	49	0	1300	1512	1397	1609	2.01e-08	49.6
LOC111044664	FBgn0032979	34.615	26	17	0	1519	1596	1613	1690	2.01e-08	25.8
LOC111044664	FBgn0032979	40.816	49	29	0	1366	1512	1799	1945	6.45e-08	53.8
LOC111044664	FBgn0032979	43.478	23	13	0	679	747	1613	1681	6.45e-08	25.8
LOC111044664	FBgn0032979	35.593	59	38	0	1339	1515	1505	1681	4.24e-11	55.6
LOC111044664	FBgn0032979	40	25	15	0	1519	1593	1766	1840	4.24e-11	29
LOC111044664	FBgn0032979	36.538	52	33	0	1360	1515	1694	1849	5.57e-10	51.9
LOC111044664	FBgn0032979	47.826	23	12	0	679	747	1514	1582	5.57e-10	28.6
LOC111044664	FBgn0032979	43.478	23	13	0	1519	1587	1850	1918	5.57e-10	27.2
LOC111044664	FBgn0032979	40.816	49	29	0	1366	1512	1784	1930	5.9e-08	53.8
LOC111044664	FBgn0032979	43.478	23	13	0	679	747	1598	1666	5.9e-08	25.8
LOC111044664	FBgn0032979	36.735	49	31	0	1366	1512	1448	1594	4.32e-07	45.1
LOC111044664	FBgn0032979	34.615	26	17	0	1519	1596	1598	1675	4.32e-07	25.8
LOC111044664	FBgn0022935	34.426	61	40	0	1330	1512	1579	1761	5.44e-11	59.7
LOC111044664	FBgn0022935	31.034	29	20	0	1519	1605	2251	2337	5.44e-11	27.2
LOC111044664	FBgn0022935	37.5	24	15	0	682	753	1345	1416	5.44e-11	24.9
LOC111044664	FBgn0022935	29.213	89	63	0	1354	1620	1432	1698	2.6e-09	60.2
LOC111044664	FBgn0022935	29.114	79	56	0	1366	1602	2185	2421	2.1e-08	56.1
LOC111044664	FBgn0022935	38.095	21	13	0	685	747	1603	1665	2.1e-08	25.4
LOC111044664	FBgn0031597	37.037	54	34	0	1351	1512	1187	1348	6.95e-11	51.5
LOC111044664	FBgn0031597	28.571	35	25	0	1498	1602	1322	1426	6.95e-11	29.9
LOC111044664	FBgn0031597	52.174	23	11	0	682	750	1082	1150	6.95e-11	28.6
LOC111044664	FBgn0031597	37.037	54	34	0	1351	1512	1208	1369	7.1e-11	51.5
LOC111044664	FBgn0031597	28.571	35	25	0	1498	1602	1343	1447	7.1e-11	29.9
LOC111044664	FBgn0031597	52.174	23	11	0	682	750	1103	1171	7.1e-11	28.6
LOC111044664	FBgn0003499	43.478	46	26	0	1375	1512	2841	2978	7.66e-11	53.8
LOC111044664	FBgn0003499	40	25	15	0	1519	1593	2982	3056	7.66e-11	29.9
LOC111044664	FBgn0003499	38.182	55	34	0	1366	1530	2916	3080	8.56e-08	55.1
LOC111044664	FBgn0003499	43.478	46	26	0	1375	1512	4055	4192	7.69e-11	53.8
LOC111044664	FBgn0003499	40	25	15	0	1519	1593	4196	4270	7.69e-11	29.9
LOC111044664	FBgn0003499	38.182	55	34	0	1366	1530	4130	4294	8.56e-08	55.1
LOC111044664	FBgn0003499	43.478	46	26	0	1375	1512	4055	4192	7.69e-11	53.8
LOC111044664	FBgn0003499	40	25	15	0	1519	1593	4196	4270	7.69e-11	29.9
LOC111044664	FBgn0003499	38.182	55	34	0	1366	1530	4130	4294	8.56e-08	55.1
LOC111044664	FBgn0003499	43.478	46	26	0	1375	1512	2841	2978	7.74e-11	53.8
LOC111044664	FBgn0003499	40	25	15	0	1519	1593	2982	3056	7.74e-11	29.9
LOC111044664	FBgn0003499	38.182	55	34	0	1366	1530	2916	3080	8.56e-08	55.1
LOC111044664	FBgn0003499	43.478	46	26	0	1375	1512	2274	2411	7.77e-11	53.8
LOC111044664	FBgn0003499	40	25	15	0	1519	1593	2415	2489	7.77e-11	29.9
LOC111044664	FBgn0003499	38.182	55	34	0	1366	1530	2349	2513	8.56e-08	55.1
LOC111044664	FBgn0011236	40.385	52	31	0	1348	1503	2085	2240	7.82e-11	57.9
LOC111044664	FBgn0011236	30	30	21	0	1513	1602	2280	2369	7.82e-11	25.8
LOC111044664	FBgn0052772	40	50	30	0	1363	1512	1135	1284	7.89e-11	54.2
LOC111044664	FBgn0052772	33.333	21	14	0	1531	1593	1561	1623	7.89e-11	27.6
LOC111044664	FBgn0052772	29.545	44	31	0	109	240	911	1042	7.89e-11	24.9
LOC111044664	FBgn0052772	50	18	9	0	697	750	1054	1107	7.89e-11	24.4
LOC111044664	FBgn0052772	40.816	49	29	0	1366	1512	1054	1200	1.98e-10	56.1
LOC111044664	FBgn0052772	36.364	22	14	0	1543	1608	1318	1383	1.98e-10	26.3
LOC111044664	FBgn0039078	38.333	60	37	0	1333	1512	3365	3544	7.91e-11	65.2
LOC111044664	FBgn0039078	38.333	60	37	0	1333	1512	2592	2771	7.91e-11	65.2
LOC111044664	FBgn0038244	42.857	49	28	0	1366	1512	2161	2307	7.91e-11	65.2
LOC111044664	FBgn0038244	27.419	62	45	0	1339	1524	1702	1887	1.69e-07	45.5
LOC111044664	FBgn0038244	40	25	15	0	1522	1596	1972	2046	1.69e-07	26.7
[truncated: 8,338 more rows]

## Sheet: tblastx_yellow_fly_tf.txt
	Table S3-8. Blastx results of transcription factors in yellow module from Flybase.
[truncated: 70 more rows]
