# Supplementary material for: An Overview of Embryogenesis: External Morphology and Transcriptome Profiling in the Hemipteran Insect Nilaparvata lugens
Source: Front Physiol. 2020 Feb 18;11:106. doi: 10.3389/fphys.2020.00106 (PMC7040246; doi:10.3389/fphys.2020.00106)
Supplement: TABLE S4 — Results of the GO enrichment analyses for all modules. [file Table_4.XLS]

## Sheet: black module
Table S4-1. Results of GO enrichment analyses for black module.
GO TYPE	GO ID	Description	GeneRatio	BgRatio	pvalue	fdr	geneID
C	GO:0071944	cell periphery	345	2868	1.99989e-35	1.34992e-32	LOC111055929;MSTRG.355;LOC111052576;MSTRG.15051;LOC111061568;MSTRG.26620;LOC111060386;LOC111052186;LOC111044245;LOC111054418;MSTRG.3372;LOC111064079;LOC111056529;LOC111046254;LOC111044944;MSTRG.2123;LOC111061265;LOC111054934;LOC111043643;LOC111064104;LOC111064103;LOC111047624;LOC111048585;LOC111055653;LOC111045310;LOC111055260;LOC111051975;LOC111052787;LOC111043680;LOC111062979;LOC111053264;LOC11…
C	GO:0044459	plasma membrane part	218	1428	4.06091e-35	1.37056e-32	LOC111055929;MSTRG.355;MSTRG.26620;LOC111060386;LOC111052186;LOC111044245;LOC111054418;MSTRG.3372;LOC111064079;LOC111056529;LOC111046254;LOC111044944;MSTRG.2123;LOC111061265;LOC111054934;LOC111043643;LOC111064104;LOC111064103;LOC111047624;LOC111048585;LOC111055653;LOC111045310;LOC111055260;LOC111051975;LOC111052787;LOC111043680;LOC111053264;LOC111056192;LOC111061890;LOC111047517;LOC111057718;LOC1…
C	GO:0005886	plasma membrane	331	2728	2.33757e-34	5.25954e-32	LOC111055929;MSTRG.355;MSTRG.26620;LOC111060386;LOC111052186;LOC111044245;LOC111054418;MSTRG.3372;LOC111064079;LOC111056529;LOC111046254;LOC111044944;MSTRG.2123;LOC111061265;LOC111054934;LOC111043643;LOC111064104;LOC111064103;LOC111047624;LOC111048585;LOC111055653;LOC111045310;LOC111055260;LOC111051975;LOC111052787;LOC111043680;LOC111053264;LOC111056192;LOC111061890;LOC111047517;LOC111057718;LOC1…
C	GO:0031224	intrinsic component of membrane	376	3352	1.49089e-32	2.51588e-30	MSTRG.26620;LOC111060386;LOC111052186;LOC111044245;LOC111054418;MSTRG.2123;LOC111054892;MSTRG.8385;LOC111057182;LOC111058086;LOC111056813;LOC111048591;LOC111043601;LOC111049809;LOC111043695;LOC111048347;LOC111045581;LOC111059567;LOC111044201;LOC111046835;LOC111055255;LOC111054115;LOC111064147;LOC111061265;LOC111054934;LOC111043643;LOC111064104;LOC111064103;LOC111047624;LOC111048585;LOC111055653;L…
C	GO:0031226	intrinsic component of plasma membrane	149	814	5.11135e-32	6.90032e-30	MSTRG.26620;LOC111060386;LOC111052186;LOC111044245;LOC111054418;MSTRG.2123;LOC111061265;LOC111054934;LOC111043643;LOC111064104;LOC111064103;LOC111047624;LOC111048585;LOC111055653;LOC111045310;LOC111055260;LOC111051975;LOC111052787;LOC111043680;LOC111053264;LOC111056192;LOC111061890;LOC111047517;LOC111057718;LOC111049967;LOC111047516;LOC111050043;LOC111058420;LOC111053236;LOC111048413;LOC111056529…
C	GO:0005887	integral component of plasma membrane	144	778	1.90143e-31	2.13911e-29	MSTRG.26620;LOC111060386;LOC111052186;LOC111044245;LOC111054418;MSTRG.2123;LOC111061265;LOC111054934;LOC111043643;LOC111064104;LOC111064103;LOC111047624;LOC111048585;LOC111055653;LOC111045310;LOC111055260;LOC111051975;LOC111052787;LOC111043680;LOC111053264;LOC111056192;LOC111061890;LOC111047517;LOC111057718;LOC111049967;LOC111047516;LOC111050043;LOC111053236;LOC111048413;LOC111048898;LOC111051089…
C	GO:0044425	membrane part	430	4150	2.088e-30	2.01343e-28	LOC111052985;LOC111051264;LOC111055929;MSTRG.355;MSTRG.26620;LOC111060386;LOC111052186;LOC111044245;LOC111054418;MSTRG.3372;LOC111064079;LOC111056529;LOC111046254;LOC111044944;MSTRG.2123;LOC111054892;MSTRG.8385;LOC111057182;LOC111058086;LOC111056813;LOC111048591;LOC111043601;LOC111049809;LOC111043695;LOC111048347;LOC111045581;LOC111059567;LOC111044201;LOC111046835;LOC111055255;LOC111054115;LOC111…
C	GO:0045202	synapse	126	667	2.64001e-28	2.22751e-26	LOC111061890;LOC111049967;LOC111064156;LOC111057994;LOC111048076;LOC111053418;LOC111055574;LOC111057816;LOC111051975;LOC111059464;LOC111052062;LOC111056950;LOC111052787;LOC111054090;LOC111043680;LOC111063106;LOC111062833;LOC111051137;LOC111043351;LOC111046749;LOC111049646;MSTRG.26620;LOC111047425;MSTRG.14793;LOC111060386;LOC111056379;LOC111054895;LOC111049276;LOC111052186;LOC111047183;LOC11105697…
C	GO:0016021	integral component of membrane	355	3275	4.86879e-27	3.65159e-25	MSTRG.26620;LOC111060386;LOC111052186;LOC111044245;LOC111054418;MSTRG.2123;LOC111061265;LOC111054934;LOC111043643;LOC111064104;LOC111064103;LOC111047624;LOC111048585;LOC111055653;LOC111045310;LOC111055260;LOC111051975;LOC111052787;LOC111043680;LOC111053264;LOC111056192;LOC111061890;LOC111047517;LOC111057718;LOC111049967;LOC111047516;LOC111051890;LOC111045361;LOC111047685;MSTRG.9932;LOC111049903;L…
C	GO:0030054	cell junction	139	812	1.00532e-26	6.49397e-25	LOC111060590;LOC111056042;LOC111057090;LOC111053264;LOC111046749;LOC111047861;LOC111051890;LOC111057032;MSTRG.26620;LOC111053923;LOC111056192;LOC111054406;LOC111054405;MSTRG.8385;LOC111061890;LOC111047425;LOC111047649;LOC111058443;LOC111047183;LOC111054724;LOC111058612;LOC111058947;LOC111045738;LOC111057617;LOC111060386;LOC111055050;LOC111057592;MSTRG.22276;LOC111049969;LOC111055574;LOC111045361;…
C	GO:0044456	synapse part	107	527	1.05828e-26	6.49397e-25	LOC111064156;LOC111057994;LOC111048076;LOC111053418;LOC111055574;LOC111057816;LOC111051975;LOC111059464;LOC111052062;LOC111056950;LOC111052787;LOC111054090;LOC111043680;LOC111063106;LOC111062833;LOC111051137;LOC111043351;LOC111046749;LOC111049646;MSTRG.26620;LOC111047425;MSTRG.14793;LOC111060386;LOC111056379;LOC111054895;LOC111049276;LOC111052186;LOC111047183;LOC111056971;LOC111059803;LOC11104342…
C	GO:1902495	transmembrane transporter complex	60	217	2.48901e-22	1.40007e-20	MSTRG.26620;LOC111060386;LOC111052186;LOC111044245;LOC111054418;MSTRG.2123;LOC111043643;LOC111064104;LOC111064103;LOC111047624;LOC111048585;LOC111055653;LOC111045310;LOC111055260;LOC111053264;LOC111056192;LOC111061890;LOC111047517;LOC111057718;LOC111049967;LOC111047516;LOC111051890;LOC111045361;LOC111047685;MSTRG.9932;LOC111049903;LOC111046946;LOC111045533;LOC111064559;LOC111050043;MSTRG.14793;LO…
C	GO:1990351	transporter complex	60	221	6.93353e-22	3.6001e-20	MSTRG.26620;LOC111060386;LOC111052186;LOC111044245;LOC111054418;MSTRG.2123;LOC111043643;LOC111064104;LOC111064103;LOC111047624;LOC111048585;LOC111055653;LOC111045310;LOC111055260;LOC111053264;LOC111056192;LOC111061890;LOC111047517;LOC111057718;LOC111049967;LOC111047516;LOC111051890;LOC111045361;LOC111047685;MSTRG.9932;LOC111049903;LOC111046946;LOC111045533;LOC111064559;LOC111050043;MSTRG.14793;LO…
C	GO:0098590	plasma membrane region	110	673	1.60545e-19	7.74058e-18	LOC111055929;MSTRG.355;LOC111046254;LOC111044944;LOC111051569;LOC111051089;LOC111053522;LOC111044999;MSTRG.8385;LOC111061890;LOC111052305;LOC111049182;LOC111045024;LOC111053010;MSTRG.12088;LOC111061265;LOC111043351;LOC111052182;LOC111056408;MSTRG.10733;LOC111049967;LOC111046139;LOC111048284;LOC111057494;LOC111046523;LOC111055255;LOC111062997;MSTRG.20239;LOC111058015;LOC111058420;MSTRG.3372;LOC111…
C	GO:0097458	neuron part	140	994	1.14279e-18	5.14254e-17	MSTRG.26620;LOC111060386;LOC111044245;LOC111054418;LOC111046692;MSTRG.27719;LOC111048305;LOC111055931;LOC111045882;LOC111064156;LOC111057994;LOC111048076;LOC111053418;LOC111055574;LOC111057816;LOC111051975;LOC111059464;LOC111052062;LOC111056950;LOC111052787;LOC111054090;LOC111043680;LOC111063106;LOC111047815;LOC111064115;LOC111055390;LOC111043351;LOC111062833;LOC111051137;LOC111044830;LOC11104652…
C	GO:0034702	ion channel complex	49	180	3.91099e-18	1.64995e-16	MSTRG.26620;LOC111060386;LOC111052186;LOC111044245;LOC111054418;MSTRG.2123;LOC111053264;LOC111056192;LOC111061890;LOC111047517;LOC111057718;LOC111049967;LOC111047516;LOC111051890;LOC111045361;LOC111047685;MSTRG.9932;LOC111049903;LOC111046946;LOC111045533;LOC111064559;LOC111050043;MSTRG.14793;LOC111053236;LOC111048413;LOC111053577;LOC111047592;LOC111052182;LOC111052093;MSTRG.21581;LOC111054453;LOC…
C	GO:0098793	presynapse	65	300	5.2624e-18	2.08948e-16	LOC111064156;LOC111057994;LOC111048076;LOC111053418;LOC111055574;LOC111057816;LOC111051975;LOC111059464;LOC111052062;LOC111056950;LOC111052787;LOC111054090;LOC111043680;LOC111063106;LOC111062833;LOC111051137;LOC111046749;LOC111049646;MSTRG.26620;LOC111047425;MSTRG.14793;LOC111060386;LOC111056379;LOC111054895;LOC111049276;LOC111052186;LOC111047183;LOC111056971;LOC111059803;LOC111043422;LOC11104424…
C	GO:0097060	synaptic membrane	52	220	2.65661e-16	9.67324e-15	LOC111043351;LOC111053264;LOC111051890;MSTRG.20453;MSTRG.26620;MSTRG.3372;LOC111061890;LOC111052305;LOC111048716;LOC111060386;LOC111049182;LOC111045361;LOC111051819;MSTRG.8714;LOC111052186;LOC111047117;LOC111047685;LOC111047517;MSTRG.9932;LOC111045823;LOC111049967;LOC111064079;LOC111051975;LOC111049903;LOC111057718;LOC111046946;MSTRG.19402;LOC111045533;LOC111057433;LOC111050043;LOC111062133;LOC11…
C	GO:0005576	extracellular region	225	2048	2.72284e-16	9.67324e-15	LOC111063007;LOC111052103;LOC111043363;LOC111063773;LOC111057494;LOC111043351;LOC111057025;LOC111062769;LOC111058703;LOC111058387;LOC111061976;LOC111049685;LOC111053583;LOC111054406;LOC111054405;MSTRG.8385;LOC111056094;LOC111050298;LOC111055728;LOC111045362;LOC111049969;LOC111054122;LOC111053814;LOC111064433;LOC111061867;LOC111053717;LOC111049592;LOC111056924;LOC111045220;LOC111048092;LOC11104597…
C	GO:0098589	membrane region	112	766	3.72002e-16	1.25551e-14	LOC111055929;MSTRG.355;LOC111046254;LOC111044944;LOC111051569;LOC111051089;LOC111053522;LOC111044999;MSTRG.8385;LOC111061890;LOC111052305;LOC111049182;LOC111045024;LOC111053010;MSTRG.12088;LOC111061265;LOC111043351;LOC111052182;LOC111056408;MSTRG.10733;LOC111049967;LOC111046139;LOC111048284;LOC111057494;LOC111046523;LOC111055255;LOC111062997;MSTRG.20239;LOC111058015;LOC111058420;MSTRG.3372;LOC111…
C	GO:0098797	plasma membrane protein complex	55	249	8.60201e-16	2.76493e-14	MSTRG.26620;LOC111060386;LOC111052186;LOC111044245;LOC111054418;LOC111046254;LOC111044944;MSTRG.2123;LOC111061265;LOC111043643;LOC111064104;LOC111064103;LOC111047624;LOC111048585;LOC111055653;LOC111045310;LOC111055260;LOC111051975;LOC111052787;LOC111043680;LOC111053264;LOC111056192;LOC111061890;LOC111047517;LOC111057718;LOC111049967;LOC111047516;LOC111050043;LOC111043483;LOC111046882;LOC111051569…
C	GO:0045211	postsynaptic membrane	42	161	5.23779e-15	1.60705e-13	LOC111053264;LOC111051890;MSTRG.20453;MSTRG.26620;MSTRG.3372;LOC111061890;LOC111052305;LOC111048716;LOC111060386;LOC111049182;LOC111045361;LOC111051819;MSTRG.8714;LOC111052186;LOC111047117;LOC111047685;LOC111047517;MSTRG.9932;LOC111045823;LOC111049967;LOC111064079;LOC111051975;LOC111049903;LOC111057718;LOC111046946;MSTRG.19402;LOC111045533;LOC111057433;LOC111050043;LOC111062133;LOC111064559;LOC11…
C	GO:0043292	contractile fiber	43	169	6.51815e-15	1.91293e-13	LOC111055558;LOC111046396;LOC111047862;MSTRG.6169;MSTRG.22656;LOC111048105;MSTRG.36642;LOC111049196;LOC111056719;LOC111054035;MSTRG.33113;LOC111052103;MSTRG.3372;LOC111055655;LOC111060590;LOC111051670;LOC111051022;MSTRG.7671;LOC111056042;LOC111057090;LOC111064079;MSTRG.16325;LOC111057674;LOC111063466;LOC111063828;LOC111044999;LOC111061822;MSTRG.15312;LOC111045387;LOC111062525;LOC111057602;MSTRG.1…
C	GO:0032982	myosin filament	14	17	1.53859e-14	4.32729e-13	LOC111049488;LOC111049196;LOC111056719;MSTRG.7671;LOC111057674;LOC111063466;LOC111063828;LOC111061822;MSTRG.15312;LOC111045387;LOC111062525;LOC111057602;LOC111050510;MSTRG.7678
C	GO:0030016	myofibril	41	159	1.71053e-14	4.61844e-13	LOC111055558;LOC111046396;LOC111047862;MSTRG.6169;MSTRG.22656;LOC111048105;MSTRG.36642;LOC111049196;LOC111056719;LOC111054035;MSTRG.33113;LOC111052103;MSTRG.3372;LOC111055655;LOC111060590;LOC111051670;LOC111051022;MSTRG.7671;LOC111056042;LOC111057090;LOC111064079;MSTRG.16325;LOC111057674;LOC111063466;LOC111063828;LOC111044999;LOC111061822;MSTRG.15312;LOC111045387;LOC111062525;LOC111057602;MSTRG.1…
C	GO:0016020	membrane	486	5749	3.30368e-14	8.57687e-13	LOC111048305;LOC111043828;LOC111052985;LOC111051264;LOC111055929;MSTRG.355;MSTRG.26620;LOC111060386;LOC111052186;LOC111044245;LOC111054418;LOC111056192;LOC111057994;LOC111064574;LOC111057617;LOC111046048;LOC111045882;LOC111051401;LOC111048902;MSTRG.4746;MSTRG.3372;LOC111064079;LOC111056529;LOC111046254;LOC111044944;MSTRG.2123;LOC111054892;MSTRG.8385;LOC111057182;LOC111058086;LOC111056813;LOC11104…
C	GO:0098794	postsynapse	54	262	3.45643e-14	8.64109e-13	LOC111060386;LOC111056529;LOC111060095;LOC111058051;LOC111053264;LOC111051890;MSTRG.20453;MSTRG.26620;MSTRG.3372;LOC111061890;LOC111052305;LOC111048716;LOC111049182;LOC111045361;LOC111051819;MSTRG.8714;LOC111052186;LOC111047117;LOC111047685;LOC111047517;MSTRG.9932;LOC111045823;LOC111049967;LOC111064079;LOC111051975;LOC111049903;LOC111057718;LOC111046946;MSTRG.19402;LOC111045533;LOC111057433;LOC11…
C	GO:0044449	contractile fiber part	40	160	1.09127e-13	2.63073e-12	LOC111055558;LOC111046396;LOC111047862;MSTRG.6169;MSTRG.22656;LOC111048105;MSTRG.36642;MSTRG.33113;LOC111052103;MSTRG.3372;LOC111055655;LOC111060590;LOC111051670;LOC111051022;MSTRG.7671;LOC111056042;LOC111057090;LOC111064079;MSTRG.16325;LOC111057674;LOC111063466;LOC111063828;LOC111044999;LOC111061822;MSTRG.15312;LOC111045387;LOC111062525;LOC111057602;MSTRG.13272;LOC111050510;MSTRG.7678;MSTRG.2045…
C	GO:0030017	sarcomere	38	149	2.30228e-13	5.35874e-12	LOC111055558;LOC111046396;LOC111047862;MSTRG.6169;MSTRG.22656;LOC111048105;MSTRG.36642;MSTRG.33113;LOC111052103;MSTRG.3372;LOC111055655;LOC111060590;LOC111051670;LOC111051022;MSTRG.7671;LOC111056042;LOC111057090;LOC111064079;MSTRG.16325;LOC111057674;LOC111063466;LOC111063828;LOC111044999;LOC111061822;MSTRG.15312;LOC111045387;LOC111062525;LOC111057602;MSTRG.13272;LOC111050510;MSTRG.7678;MSTRG.2045…
C	GO:0043005	neuron projection	100	717	3.55382e-13	7.99609e-12	MSTRG.26620;LOC111060386;LOC111044245;LOC111054418;LOC111046692;MSTRG.27719;LOC111048305;LOC111055931;LOC111045882;LOC111047815;LOC111064115;LOC111055390;LOC111051137;LOC111044830;LOC111043351;LOC111049646;LOC111047425;MSTRG.14793;LOC111056379;LOC111054895;LOC111049276;LOC111055574;LOC111052186;LOC111047183;LOC111056971;LOC111059803;LOC111043422;LOC111059246;LOC111044754;LOC111058051;LOC111048275…
C	GO:0005859	muscle myosin complex	13	17	7.77505e-13	1.69295e-11	LOC111044212;MSTRG.36642;MSTRG.7671;LOC111057674;LOC111063466;LOC111063828;LOC111061822;MSTRG.15312;LOC111045387;LOC111062525;LOC111057602;LOC111050510;MSTRG.7678
C	GO:0005615	extracellular space	66	412	1.18822e-11	2.50639e-10	LOC111053583;LOC111054406;LOC111054405;MSTRG.8385;LOC111056094;LOC111050298;LOC111055728;LOC111058703;LOC111045362;LOC111049969;LOC111054122;LOC111053814;LOC111064433;LOC111061867;LOC111053717;LOC111049592;LOC111056924;LOC111045220;LOC111048092;LOC111045975;MSTRG.15578;LOC111056481;LOC111051598;LOC111061273;LOC111048347;LOC111047790;LOC111049191;LOC111052790;LOC111049426;LOC111046325;LOC111045014…
C	GO:0036379	myofilament	14	24	2.86408e-11	5.85834e-10	LOC111055558;LOC111046396;MSTRG.36642;MSTRG.7671;LOC111057674;LOC111063466;LOC111063828;LOC111061822;MSTRG.15312;LOC111045387;LOC111062525;LOC111057602;LOC111050510;MSTRG.7678
C	GO:0005863	striated muscle myosin thick filament	11	14	2.98014e-11	5.91645e-10	MSTRG.7671;LOC111057674;LOC111063466;LOC111063828;LOC111061822;MSTRG.15312;LOC111045387;LOC111062525;LOC111057602;LOC111050510;MSTRG.7678
C	GO:0034703	cation channel complex	27	96	6.10888e-11	1.17814e-09	MSTRG.14793;LOC111053236;LOC111048413;LOC111053577;LOC111047592;LOC111052182;LOC111052093;MSTRG.21581;LOC111054453;LOC111052321;LOC111056280;LOC111057932;LOC111047668;LOC111045831;LOC111053314;LOC111044241;LOC111043768;LOC111057379;LOC111060303;MSTRG.4746;LOC111050395;LOC111052107;LOC111057969;MSTRG.20692;LOC111059297;LOC111055329;LOC111051569
C	GO:0016459	myosin complex	21	60	8.82336e-11	1.65438e-09	LOC111046882;LOC111061164;LOC111044212;MSTRG.36642;LOC111049488;LOC111055267;LOC111046048;LOC111054035;LOC111049196;LOC111056719;MSTRG.7671;LOC111057674;LOC111063466;LOC111063828;LOC111061822;MSTRG.15312;LOC111045387;LOC111062525;LOC111057602;LOC111050510;MSTRG.7678
C	GO:0030424	axon	63	402	9.19747e-11	1.67792e-09	LOC111046692;MSTRG.27719;LOC111048305;LOC111055931;LOC111051137;LOC111049646;MSTRG.26620;LOC111047425;MSTRG.14793;LOC111060386;LOC111056379;LOC111054895;LOC111049276;LOC111055574;LOC111052186;LOC111047183;LOC111056971;LOC111059803;LOC111043422;LOC111044245;LOC111054418;LOC111059246;LOC111044754;LOC111055390;LOC111058051;LOC111043828;MSTRG.3372;LOC111064079;LOC111050863;LOC111060342;LOC111047815;L…
C	GO:0036477	somatodendritic compartment	68	457	1.67575e-10	2.97665e-09	MSTRG.26620;LOC111060386;LOC111044245;LOC111054418;LOC111047815;LOC111064115;LOC111055390;LOC111043351;LOC111044830;LOC111045882;LOC111048305;LOC111048275;LOC111056529;LOC111060095;LOC111058051;LOC111046472;LOC111049646;LOC111044999;LOC111060342;LOC111047425;LOC111061045;LOC111043590;LOC111044329;LOC111047592;MSTRG.35183;LOC111044241;LOC111047183;LOC111062833;LOC111064336;LOC111046254;LOC11105946…
C	GO:0043679	axon terminus	26	94	2.07666e-10	3.59423e-09	LOC111046692;MSTRG.27719;LOC111048305;LOC111055931;LOC111051137;LOC111049646;MSTRG.26620;LOC111047425;MSTRG.14793;LOC111060386;LOC111056379;LOC111054895;LOC111049276;LOC111055574;LOC111052186;LOC111047183;LOC111056971;LOC111059803;LOC111043422;LOC111044245;LOC111054418;LOC111059246;LOC111044754;LOC111055390;LOC111058051;LOC111045882
C	GO:0016460	myosin II complex	13	23	2.57228e-10	4.34072e-09	LOC111044212;MSTRG.36642;MSTRG.7671;LOC111057674;LOC111063466;LOC111063828;LOC111061822;MSTRG.15312;LOC111045387;LOC111062525;LOC111057602;LOC111050510;MSTRG.7678
C	GO:0030672	synaptic vesicle membrane	20	58	3.37764e-10	5.42836e-09	LOC111057032;LOC111053923;LOC111047425;LOC111047649;LOC111058612;LOC111045882;LOC111059629;LOC111050980;LOC111043828;LOC111047996;LOC111061273;MSTRG.14230;LOC111043422;LOC111048305;LOC111061818;LOC111059246;LOC111044754;LOC111058051;LOC111055798;LOC111052442
C	GO:0099501	exocytic vesicle membrane	20	58	3.37764e-10	5.42836e-09	LOC111057032;LOC111053923;LOC111047425;LOC111047649;LOC111058612;LOC111045882;LOC111059629;LOC111050980;LOC111043828;LOC111047996;LOC111061273;MSTRG.14230;LOC111043422;LOC111048305;LOC111061818;LOC111059246;LOC111044754;LOC111058051;LOC111055798;LOC111052442
C	GO:0098805	whole membrane	157	1474	3.48756e-10	5.47466e-09	LOC111048305;LOC111043828;LOC111055929;MSTRG.355;LOC111046254;LOC111044944;LOC111045882;LOC111044754;LOC111058420;LOC111051569;LOC111051089;LOC111053522;LOC111044999;MSTRG.8385;LOC111061890;LOC111052305;LOC111049182;LOC111045024;LOC111053010;MSTRG.12088;LOC111061265;LOC111043351;LOC111052182;LOC111056408;MSTRG.10733;LOC111049967;LOC111046139;LOC111048284;LOC111057494;LOC111046523;LOC111055255;LOC…
C	GO:0070382	exocytic vesicle	32	141	4.76332e-10	7.30737e-09	LOC111048076;LOC111057032;LOC111053923;LOC111047425;LOC111047649;LOC111058612;LOC111045882;LOC111059629;LOC111050980;LOC111043828;LOC111047996;LOC111061273;MSTRG.14230;LOC111043422;LOC111048305;LOC111061818;LOC111059246;LOC111044754;LOC111058051;LOC111055798;LOC111052442;LOC111049646;LOC111053657;LOC111056192;LOC111058947;LOC111057617;MSTRG.22276;LOC111051401;LOC111059803;LOC111047884;MSTRG.9932;…
C	GO:0048786	presynaptic active zone	18	49	7.91157e-10	1.18673e-08	LOC111062833;LOC111046749;LOC111047183;LOC111058947;LOC111054559;LOC111048716;LOC111049276;MSTRG.22276;LOC111055574;LOC111045882;LOC111059236;LOC111043828;LOC111048305;LOC111059246;LOC111047884;LOC111047732;LOC111055390;LOC111058051
C	GO:0030018	Z disc	25	93	8.96419e-10	1.30996e-08	MSTRG.33113;LOC111052103;MSTRG.3372;LOC111055655;LOC111060590;LOC111051670;LOC111051022;MSTRG.7671;LOC111056042;LOC111057090;LOC111064079;MSTRG.16325;MSTRG.36642;LOC111057674;LOC111063466;LOC111063828;LOC111044999;LOC111061822;MSTRG.15312;LOC111045387;LOC111062525;LOC111057602;MSTRG.13272;LOC111050510;MSTRG.7678
C	GO:0044306	neuron projection terminus	26	100	9.12119e-10	1.30996e-08	LOC111046692;MSTRG.27719;LOC111048305;LOC111055931;LOC111045882;LOC111051137;LOC111049646;MSTRG.26620;LOC111047425;MSTRG.14793;LOC111060386;LOC111056379;LOC111054895;LOC111049276;LOC111055574;LOC111052186;LOC111047183;LOC111056971;LOC111059803;LOC111043422;LOC111044245;LOC111054418;LOC111059246;LOC111044754;LOC111055390;LOC111058051
C	GO:0008021	synaptic vesicle	31	137	9.62702e-10	1.3538e-08	LOC111057032;LOC111053923;LOC111047425;LOC111047649;LOC111058612;LOC111045882;LOC111059629;LOC111050980;LOC111043828;LOC111047996;LOC111061273;MSTRG.14230;LOC111043422;LOC111048305;LOC111061818;LOC111059246;LOC111044754;LOC111058051;LOC111055798;LOC111052442;LOC111049646;LOC111053657;LOC111056192;LOC111058947;LOC111057617;MSTRG.22276;LOC111051401;LOC111059803;LOC111047884;MSTRG.9932;LOC111046946
C	GO:0031674	I band	26	101	1.15259e-09	1.58775e-08	MSTRG.33113;LOC111052103;MSTRG.3372;LOC111055655;LOC111060590;LOC111051670;LOC111051022;MSTRG.7671;LOC111056042;LOC111057090;LOC111064079;MSTRG.16325;MSTRG.36642;LOC111057674;LOC111063466;LOC111063828;LOC111044999;LOC111061822;MSTRG.15312;LOC111045387;LOC111062525;LOC111057602;MSTRG.13272;LOC111050510;MSTRG.7678;MSTRG.6169
C	GO:0099503	secretory vesicle	50	305	1.79386e-09	2.42171e-08	LOC111062799;LOC111047509;LOC111062089;LOC111044754;LOC111055728;LOC111044784;LOC111056249;LOC111057367;LOC111048902;MSTRG.17541;LOC111062474;LOC111058420;LOC111051512;LOC111049786;MSTRG.16906;LOC111057994;LOC111048076;LOC111057032;LOC111053923;LOC111047425;LOC111047649;LOC111058612;LOC111045882;LOC111059629;LOC111050980;LOC111043828;LOC111047996;LOC111061273;MSTRG.14230;LOC111043422;LOC111048305…
C	GO:0033267	axon part	34	168	3.36998e-09	4.44837e-08	LOC111046692;MSTRG.27719;LOC111048305;LOC111055931;LOC111051137;LOC111049646;MSTRG.26620;LOC111047425;MSTRG.14793;LOC111060386;LOC111056379;LOC111054895;LOC111049276;LOC111055574;LOC111052186;LOC111047183;LOC111056971;LOC111059803;LOC111043422;LOC111044245;LOC111054418;LOC111059246;LOC111044754;LOC111055390;LOC111058051;MSTRG.3372;LOC111064079;LOC111061890;LOC111051670;MSTRG.22656;LOC111051810;LO…
C	GO:0031225	anchored component of membrane	22	78	3.42689e-09	4.44837e-08	LOC111054892;MSTRG.8385;LOC111057182;LOC111058086;LOC111056813;LOC111048591;LOC111043601;LOC111049809;LOC111043695;LOC111048347;LOC111045581;LOC111059567;LOC111044201;LOC111046835;LOC111055255;LOC111054115;LOC111064147;LOC111058420;LOC111047086;LOC111047590;LOC111049191;LOC111046679
C	GO:0030425	dendrite	51	324	5.14804e-09	6.55646e-08	MSTRG.26620;LOC111060386;LOC111044245;LOC111054418;LOC111047815;LOC111064115;LOC111055390;LOC111044830;LOC111045882;LOC111048305;LOC111048275;LOC111056529;LOC111060095;LOC111058051;LOC111059414;LOC111044999;MSTRG.3372;LOC111060342;LOC111047425;LOC111052305;LOC111044329;LOC111047592;LOC111045738;LOC111048716;LOC111049182;LOC111057592;LOC111045831;LOC111052186;LOC111047517;LOC111044947;LOC111057974…
C	GO:0044297	cell body	50	315	5.48512e-09	6.8564e-08	LOC111043351;LOC111046472;LOC111049646;MSTRG.26620;LOC111044999;LOC111060342;LOC111047425;LOC111061045;LOC111043590;LOC111044329;LOC111047592;LOC111064115;MSTRG.35183;LOC111060386;LOC111044241;LOC111047183;LOC111062833;LOC111064336;LOC111046254;LOC111059468;LOC111059803;LOC111054314;LOC111062133;LOC111056307;LOC111055329;LOC111044245;LOC111045809;LOC111062089;LOC111044944;LOC111052325;LOC11105441…
C	GO:0043025	neuronal cell body	47	288	6.44596e-09	7.91095e-08	LOC111043351;LOC111046472;LOC111049646;MSTRG.26620;LOC111044999;LOC111060342;LOC111047425;LOC111061045;LOC111043590;LOC111044329;LOC111047592;LOC111064115;MSTRG.35183;LOC111060386;LOC111044241;LOC111047183;LOC111062833;LOC111064336;LOC111046254;LOC111059468;LOC111059803;LOC111054314;LOC111062133;LOC111056307;LOC111055329;LOC111044245;LOC111045809;LOC111062089;LOC111044944;LOC111052325;LOC11105441…
C	GO:0005918	septate junction	16	44	8.2671e-09	9.96481e-08	LOC111054480;LOC111058775;LOC111057527;LOC111054892;LOC111043643;LOC111057182;LOC111058086;LOC111064104;LOC111064103;LOC111047624;LOC111059567;LOC111048585;LOC111050468;LOC111055653;LOC111045310;LOC111055260
C	GO:0043195	terminal bouton	21	77	1.50467e-08	1.78185e-07	LOC111051137;LOC111049646;MSTRG.26620;LOC111047425;MSTRG.14793;LOC111060386;LOC111056379;LOC111054895;LOC111049276;LOC111055574;LOC111052186;LOC111047183;LOC111056971;LOC111059803;LOC111043422;LOC111044245;LOC111054418;LOC111059246;LOC111044754;LOC111055390;LOC111058051
C	GO:0005578	proteinaceous extracellular matrix	33	172	2.29093e-08	2.66617e-07	LOC111063007;LOC111058703;LOC111058387;LOC111061976;LOC111049685;LOC111047716;LOC111058859;LOC111045362;LOC111053039;LOC111053717;LOC111062833;LOC111045975;LOC111058274;LOC111062133;LOC111057775;LOC111057538;LOC111049684;LOC111050982;LOC111049426;LOC111043473;MSTRG.1289;MSTRG.3901;LOC111052049;LOC111064433;LOC111058468;LOC111047959;LOC111050512;LOC111051551;LOC111051670;MSTRG.23262;MSTRG.17974;LO…
C	GO:0042995	cell projection	133	1273	3.42426e-08	3.91758e-07	MSTRG.26620;LOC111060386;LOC111044245;LOC111054418;LOC111048305;LOC111064115;LOC111055929;MSTRG.355;LOC111046692;MSTRG.27719;LOC111055931;LOC111045882;LOC111055899;LOC111053694;LOC111056307;LOC111048874;LOC111043483;LOC111047590;LOC111046882;LOC111055329;LOC111046679;LOC111046011;LOC111051569;LOC111061164;LOC111047815;LOC111055390;LOC111051137;LOC111044830;LOC111043351;LOC111049646;LOC111047425;M…
C	GO:0016528	sarcoplasm	13	32	4.46491e-08	5.02302e-07	MSTRG.16325;LOC111059333;LOC111057082;LOC111060681;MSTRG.3372;LOC111064079;LOC111044639;LOC111058307;LOC111054400;MSTRG.26283;LOC111046824;LOC111049759;LOC111056529
C	GO:0005890	sodium:potassium-exchanging ATPase complex	8	11	4.85117e-08	5.28152e-07	LOC111043643;LOC111064104;LOC111064103;LOC111047624;LOC111048585;LOC111055653;LOC111045310;LOC111055260
C	GO:0090533	cation-transporting ATPase complex	8	11	4.85117e-08	5.28152e-07	LOC111043643;LOC111064104;LOC111064103;LOC111047624;LOC111048585;LOC111055653;LOC111045310;LOC111055260
C	GO:0016529	sarcoplasmic reticulum	12	28	7.26381e-08	7.78266e-07	MSTRG.16325;LOC111059333;LOC111057082;LOC111060681;MSTRG.3372;LOC111064079;LOC111044639;LOC111058307;LOC111054400;MSTRG.26283;LOC111046824;LOC111049759
C	GO:0044421	extracellular region part	148	1486	1.10531e-07	1.16576e-06	LOC111063007;LOC111052103;LOC111043363;LOC111063773;LOC111057494;LOC111043351;LOC111057025;LOC111062769;LOC111058703;LOC111058387;LOC111061976;LOC111049685;LOC111053583;LOC111054406;LOC111054405;MSTRG.8385;LOC111056094;LOC111050298;LOC111055728;LOC111045362;LOC111049969;LOC111054122;LOC111053814;LOC111064433;LOC111061867;LOC111053717;LOC111049592;LOC111056924;LOC111045220;LOC111048092;LOC11104597…
C	GO:0031012	extracellular matrix	38	231	1.48369e-07	1.54075e-06	LOC111063007;LOC111058703;LOC111058387;LOC111061867;LOC111059623;LOC111061065;LOC111049684;LOC111045975;LOC111049426;LOC111047959;LOC111050512;LOC111061976;LOC111049685;LOC111043473;LOC111044782;LOC111044773;LOC111043472;LOC111050982;LOC111047716;LOC111058859;LOC111045362;LOC111053039;LOC111053717;LOC111062833;LOC111058274;LOC111062133;LOC111057775;LOC111057538;MSTRG.1289;MSTRG.3901;LOC111052049;…
C	GO:0043235	receptor complex	26	130	3.01436e-07	3.08287e-06	MSTRG.26620;LOC111060386;LOC111052186;LOC111044245;LOC111054418;LOC111051819;LOC111062080;LOC111048211;LOC111046254;LOC111044944;LOC111044754;MSTRG.2123;LOC111061265;LOC111051975;LOC111052787;LOC111043680;LOC111053264;LOC111056192;LOC111061890;LOC111047517;LOC111057718;LOC111049967;LOC111047516;LOC111050043;MSTRG.14793;LOC111045533
C	GO:0044420	extracellular matrix component	21	96	8.86343e-07	8.92958e-06	LOC111058703;LOC111058387;LOC111061976;LOC111049685;LOC111049426;LOC111043473;MSTRG.1289;MSTRG.3901;LOC111052049;LOC111064433;LOC111063007;LOC111045975;LOC111058468;LOC111047959;LOC111050512;LOC111051551;LOC111051670;MSTRG.23262;MSTRG.17974;LOC111057818;LOC111043472
C	GO:0030658	transport vesicle membrane	24	121	1.00199e-06	9.94621e-06	LOC111048305;LOC111043828;LOC111057032;LOC111053923;LOC111047425;LOC111047649;LOC111058612;LOC111045882;LOC111059629;LOC111050980;LOC111047996;LOC111061273;MSTRG.14230;LOC111043422;LOC111061818;LOC111059246;LOC111044754;LOC111058051;LOC111055798;LOC111052442;LOC111048076;LOC111048902;LOC111062089;LOC111058420
C	GO:0030133	transport vesicle	37	241	1.24406e-06	1.21702e-05	LOC111048305;LOC111043828;LOC111048076;LOC111057032;LOC111053923;LOC111047425;LOC111047649;LOC111058612;LOC111045882;LOC111059629;LOC111050980;LOC111047996;LOC111061273;MSTRG.14230;LOC111043422;LOC111061818;LOC111059246;LOC111044754;LOC111058051;LOC111055798;LOC111052442;LOC111048902;LOC111062089;LOC111058420;LOC111049646;LOC111053657;LOC111056192;LOC111058947;LOC111057617;MSTRG.22276;LOC11105140…
C	GO:0098802	plasma membrane receptor complex	18	75	1.27481e-06	1.22928e-05	MSTRG.26620;LOC111060386;LOC111052186;LOC111044245;LOC111054418;MSTRG.2123;LOC111061265;LOC111051975;LOC111052787;LOC111043680;LOC111053264;LOC111056192;LOC111061890;LOC111047517;LOC111057718;LOC111049967;LOC111047516;LOC111050043
C	GO:0098796	membrane protein complex	80	709	1.34357e-06	1.27733e-05	MSTRG.26620;LOC111060386;LOC111052186;LOC111044245;LOC111054418;LOC111046254;LOC111044944;MSTRG.2123;LOC111061265;LOC111043643;LOC111064104;LOC111064103;LOC111047624;LOC111048585;LOC111055653;LOC111045310;LOC111055260;LOC111051975;LOC111052787;LOC111043680;LOC111053264;LOC111056192;LOC111061890;LOC111047517;LOC111057718;LOC111049967;LOC111047516;LOC111051890;LOC111045361;LOC111047685;MSTRG.9932;L…
C	GO:0008076	voltage-gated potassium channel complex	12	36	1.82514e-06	1.71107e-05	LOC111052321;LOC111056280;LOC111057932;LOC111047668;LOC111045831;LOC111053314;LOC111044241;LOC111043768;LOC111057379;LOC111060303;MSTRG.4746;LOC111050395
C	GO:0015629	actin cytoskeleton	37	250	3.03887e-06	2.80992e-05	LOC111055558;LOC111046396;LOC111046882;LOC111061164;LOC111055929;LOC111052103;LOC111060590;LOC111051670;LOC111056042;LOC111057090;MSTRG.20239;LOC111052736;MSTRG.22656;MSTRG.36642;LOC111060095;MSTRG.355;LOC111044212;LOC111049488;LOC111055267;LOC111046048;LOC111054035;LOC111049196;LOC111056719;MSTRG.7671;LOC111057674;LOC111063466;LOC111063828;LOC111061822;MSTRG.15312;LOC111045387;LOC111062525;LOC11…
C	GO:0060076	excitatory synapse	23	122	4.16859e-06	3.80243e-05	LOC111046749;MSTRG.26620;LOC111044999;LOC111052305;LOC111060386;LOC111049182;MSTRG.22656;LOC111052186;LOC111047183;LOC111046254;LOC111051558;LOC111050043;LOC111052854;MSTRG.2123;LOC111044245;LOC111044944;LOC111054418;LOC111051396;LOC111058051;MSTRG.5695;LOC111058443;LOC111043828;LOC111048305
C	GO:0034705	potassium channel complex	12	39	4.74163e-06	4.26747e-05	LOC111052321;LOC111056280;LOC111057932;LOC111047668;LOC111045831;LOC111053314;LOC111044241;LOC111043768;LOC111057379;LOC111060303;MSTRG.4746;LOC111050395
C	GO:0031253	cell projection membrane	28	168	4.93152e-06	4.37996e-05	LOC111055929;MSTRG.355;LOC111051569;LOC111043351;LOC111059414;LOC111057974;LOC111048438;LOC111054934;LOC111050415;LOC111064115;LOC111046882;LOC111061164;LOC111051089;LOC111045024;LOC111056408;LOC111059058;LOC111047284;LOC111058420;LOC111061890;LOC111051670;MSTRG.22656;LOC111051810;LOC111057909;LOC111049967;MSTRG.8385;LOC111052845;LOC111055255;MSTRG.14793
C	GO:0012506	vesicle membrane	46	352	6.55823e-06	5.74909e-05	LOC111048305;LOC111043828;LOC111056192;LOC111057994;LOC111064574;LOC111057617;LOC111046048;LOC111045882;LOC111051401;LOC111048902;MSTRG.4746;LOC111044754;LOC111058420;LOC111051512;LOC111049786;MSTRG.16906;MSTRG.14793;LOC111049780;LOC111047545;LOC111047550;LOC111060559;LOC111057920;MSTRG.2929;LOC111047425;LOC111044127;LOC111057828;LOC111057032;LOC111053923;LOC111047649;LOC111058612;LOC111059629;LO…
C	GO:0044433	cytoplasmic vesicle part	52	419	7.52495e-06	6.51198e-05	LOC111048305;LOC111043828;LOC111056192;LOC111057994;LOC111064574;LOC111057617;LOC111046048;LOC111045882;LOC111051401;LOC111048902;MSTRG.4746;LOC111055728;LOC111044784;LOC111056249;LOC111057367;MSTRG.17541;LOC111062474;LOC111044754;LOC111058420;LOC111051512;LOC111049786;MSTRG.16906;MSTRG.14793;LOC111049780;LOC111047545;LOC111047550;LOC111047425;LOC111044127;LOC111057828;LOC111057032;LOC111053923;L…
C	GO:0070160	occluding junction	19	98	1.86109e-05	0.000159017	LOC111054480;LOC111058775;LOC111057527;LOC111054892;LOC111043643;LOC111057182;LOC111058086;LOC111064104;LOC111064103;LOC111047624;LOC111059567;LOC111048585;LOC111050468;LOC111055653;LOC111045310;LOC111055260;LOC111052305;LOC111049182;LOC111054934
C	GO:0030659	cytoplasmic vesicle membrane	43	335	2.03954e-05	0.000172086	LOC111048305;LOC111043828;LOC111056192;LOC111057994;LOC111064574;LOC111057617;LOC111046048;LOC111045882;LOC111051401;LOC111048902;MSTRG.4746;LOC111044754;LOC111058420;LOC111051512;LOC111049786;MSTRG.16906;MSTRG.14793;LOC111049780;LOC111047545;LOC111047550;LOC111047425;LOC111044127;LOC111057828;LOC111057032;LOC111053923;LOC111047649;LOC111058612;LOC111059629;LOC111050980;LOC111047996;LOC111061273;…
C	GO:0031594	neuromuscular junction	18	91	2.3104e-05	0.000192534	LOC111049646;LOC111056379;LOC111059803;LOC111054406;LOC111054405;MSTRG.3372;LOC111049276;LOC111055574;LOC111062833;LOC111064079;LOC111046254;LOC111047996;LOC111056529;LOC111062133;LOC111043422;LOC111044944;LOC111059246;LOC111051532
C	GO:0042734	presynaptic membrane	15	67	2.38153e-05	0.00019604	LOC111046749;MSTRG.26620;LOC111047425;LOC111047183;LOC111060386;LOC111051819;LOC111052186;LOC111062833;LOC111051975;LOC111044245;LOC111054418;LOC111052787;LOC111043680;LOC111055390;LOC111058051
C	GO:0005911	cell-cell junction	34	243	2.55182e-05	0.000207528	MSTRG.3372;LOC111064079;LOC111054480;LOC111058775;LOC111044129;LOC111055929;MSTRG.3901;LOC111044947;LOC111055734;LOC111043218;MSTRG.23262;LOC111059246;LOC111056772;LOC111057527;LOC111054892;LOC111043643;LOC111057182;LOC111058086;LOC111064104;LOC111064103;LOC111047624;LOC111059567;LOC111048585;LOC111050468;LOC111055653;LOC111045310;LOC111055260;LOC111060590;LOC111056042;LOC111057090;MSTRG.1070;LOC…
C	GO:0043296	apical junction complex	22	127	2.70717e-05	0.000217541	LOC111054480;LOC111058775;LOC111057527;LOC111054892;LOC111043643;LOC111057182;LOC111058086;LOC111064104;LOC111064103;LOC111047624;LOC111059567;LOC111048585;LOC111050468;LOC111055653;LOC111045310;LOC111055260;LOC111060590;LOC111056042;LOC111057090;LOC111052305;LOC111049182;LOC111054934
C	GO:0009986	cell surface	39	297	2.93581e-05	0.000233138	LOC111058420;LOC111058699;LOC111048902;LOC111056772;LOC111060278;LOC111058468;LOC111047959;LOC111052189;LOC111050512;LOC111051551;LOC111051670;MSTRG.17974;LOC111055929;MSTRG.3372;LOC111058443;LOC111045738;LOC111057592;LOC111049969;LOC111051810;LOC111054122;LOC111051396;LOC111056249;LOC111045220;LOC111056507;LOC111064079;LOC111055972;LOC111046254;MSTRG.10733;LOC111057909;LOC111044180;LOC111051500;…
C	GO:0098533	ATPase dependent transmembrane transport complex	8	21	3.29548e-05	0.000258657	LOC111043643;LOC111064104;LOC111064103;LOC111047624;LOC111048585;LOC111055653;LOC111045310;LOC111055260
C	GO:0005581	collagen trimer	7	16	3.61579e-05	0.000277348	MSTRG.1289;LOC111058859;LOC111057818;LOC111043472;LOC111045892;LOC111049426;LOC111043473
C	GO:0030285	integral component of synaptic vesicle membrane	7	16	3.61579e-05	0.000277348	LOC111045882;MSTRG.9932;LOC111043828;LOC111046946;LOC111043422;LOC111048305;LOC111059246
C	GO:0005604	basement membrane	17	86	3.90614e-05	0.000296252	LOC111049426;LOC111043473;MSTRG.1289;MSTRG.3901;LOC111052049;LOC111064433;LOC111063007;LOC111045975;LOC111058468;LOC111047959;LOC111050512;LOC111051551;LOC111051670;MSTRG.23262;MSTRG.17974;LOC111057818;LOC111043472
C	GO:0014069	postsynaptic density	20	113	4.52179e-05	0.000335408	LOC111046749;MSTRG.26620;LOC111044999;LOC111052305;LOC111060386;LOC111049182;MSTRG.22656;LOC111052186;LOC111047183;LOC111046254;LOC111051558;LOC111050043;LOC111052854;MSTRG.2123;LOC111044245;LOC111044944;LOC111054418;LOC111051396;LOC111058051;MSTRG.5695
C	GO:0099572	postsynaptic specialization	20	113	4.52179e-05	0.000335408	LOC111046749;MSTRG.26620;LOC111044999;LOC111052305;LOC111060386;LOC111049182;MSTRG.22656;LOC111052186;LOC111047183;LOC111046254;LOC111051558;LOC111050043;LOC111052854;MSTRG.2123;LOC111044245;LOC111044944;LOC111054418;LOC111051396;LOC111058051;MSTRG.5695
C	GO:1904949	ATPase complex	8	22	4.88011e-05	0.000358051	LOC111043643;LOC111064104;LOC111064103;LOC111047624;LOC111048585;LOC111055653;LOC111045310;LOC111055260
C	GO:0016323	basolateral plasma membrane	24	151	5.11547e-05	0.000371284	MSTRG.3372;LOC111043643;MSTRG.3901;LOC111060590;LOC111058207;LOC111043351;LOC111052182;LOC111056042;LOC111057196;LOC111057090;LOC111064079;LOC111056529;MSTRG.8810;LOC111057494;LOC111055653;MSTRG.23262;LOC111053646;LOC111045310;LOC111052845;LOC111056772;LOC111048003;LOC111050863;LOC111061265;MSTRG.10733
C	GO:0044463	cell projection part	66	622	8.05547e-05	0.000578451	MSTRG.26620;LOC111060386;LOC111044245;LOC111054418;LOC111064115;LOC111055929;MSTRG.355;LOC111046692;MSTRG.27719;LOC111048305;LOC111055931;LOC111045882;LOC111055899;LOC111051569;LOC111047815;LOC111055390;LOC111051137;LOC111044830;LOC111043351;LOC111043483;LOC111046882;LOC111061164;LOC111049646;LOC111047425;MSTRG.14793;LOC111056379;LOC111054895;LOC111049276;LOC111055574;LOC111052186;LOC111047183;LO…
C	GO:0033017	sarcoplasmic reticulum membrane	7	18	8.94733e-05	0.000630313	MSTRG.16325;LOC111058307;LOC111054400;MSTRG.26283;LOC111046824;LOC111044639;LOC111049759
C	GO:0042583	chromaffin granule	4	5	8.96445e-05	0.000630313	LOC111051512;LOC111049786;MSTRG.16906;LOC111057994
C	GO:0016023	cytoplasmic, membrane-bounded vesicle	72	698	9.41378e-05	0.000655083	LOC111048305;LOC111043828;LOC111062799;LOC111047509;LOC111062089;LOC111044754;LOC111059333;LOC111045013;MSTRG.18988;LOC111056192;LOC111057994;LOC111064574;LOC111057617;LOC111046048;LOC111045882;LOC111051401;LOC111048902;MSTRG.4746;LOC111055728;LOC111044784;LOC111056249;LOC111057367;MSTRG.17541;LOC111062474;LOC111047425;LOC111055574;LOC111058051;LOC111058420;LOC111051512;LOC111049786;MSTRG.16906;M…
C	GO:0032983	kainate selective glutamate receptor complex	5	9	0.000125283	0.000862919	MSTRG.26620;LOC111060386;LOC111052186;LOC111044245;LOC111054418
C	GO:0005892	acetylcholine-gated channel complex	7	20	0.000193919	0.00132217	LOC111053264;LOC111056192;LOC111061890;LOC111047517;LOC111057718;LOC111049967;LOC111047516
C	GO:0031410	cytoplasmic vesicle	79	806	0.000230408	0.00155525	LOC111048305;LOC111043828;LOC111062799;LOC111047509;LOC111062089;LOC111044754;LOC111059333;LOC111045013;MSTRG.18988;LOC111056192;LOC111057994;LOC111064574;LOC111057617;LOC111046048;LOC111045882;LOC111051401;LOC111048902;MSTRG.4746;LOC111055728;LOC111044784;LOC111056249;LOC111057367;MSTRG.17541;LOC111062474;LOC111047425;LOC111055574;LOC111058051;LOC111058420;LOC111051512;LOC111049786;MSTRG.16906;M…
C	GO:0005891	voltage-gated calcium channel complex	5	11	0.000410792	0.00274539	LOC111047592;LOC111052182;LOC111052093;MSTRG.21581;LOC111054453
C	GO:0008328	ionotropic glutamate receptor complex	7	23	0.000514938	0.00340768	MSTRG.26620;LOC111060386;LOC111052186;LOC111044245;LOC111054418;MSTRG.2123;LOC111050043
C	GO:0008074	guanylate cyclase complex, soluble	9	37	0.000532015	0.00348651	LOC111049624;LOC111062080;LOC111054824;LOC111056761;LOC111048211;LOC111060268;LOC111048874;LOC111059474;LOC111047611
C	GO:0016324	apical plasma membrane	25	186	0.000538035	0.00349205	LOC111051089;LOC111053522;LOC111044999;MSTRG.8385;LOC111061890;LOC111052305;LOC111049182;LOC111045024;LOC111053010;MSTRG.12088;LOC111061265;LOC111043351;LOC111052182;LOC111056408;MSTRG.10733;LOC111049967;LOC111046139;LOC111048284;LOC111057494;LOC111046523;LOC111055255;LOC111062997;MSTRG.20239;LOC111058015;LOC111058420
C	GO:0031982	vesicle	146	1714	0.000544196	0.0034984	LOC111048305;LOC111043828;LOC111046749;LOC111051512;MSTRG.3901;LOC111058857;LOC111048902;MSTRG.23262;MSTRG.16906;LOC111047884;LOC111062799;LOC111047509;LOC111062089;LOC111044754;LOC111059333;LOC111045013;MSTRG.18988;LOC111056192;LOC111057994;LOC111064574;LOC111057617;LOC111046048;LOC111045882;LOC111051401;MSTRG.4746;LOC111055728;LOC111044784;LOC111056249;LOC111057367;MSTRG.17541;LOC111062474;LOC1…
C	GO:0031988	membrane-bounded vesicle	137	1602	0.000704185	0.00446141	LOC111048305;LOC111043828;LOC111062799;LOC111047509;LOC111062089;LOC111044754;LOC111059333;LOC111045013;MSTRG.18988;LOC111056192;LOC111057994;LOC111064574;LOC111057617;LOC111046048;LOC111045882;LOC111051401;LOC111048902;MSTRG.4746;LOC111055728;LOC111044784;LOC111056249;LOC111057367;MSTRG.17541;LOC111062474;LOC111047425;LOC111055574;LOC111058051;LOC111058420;LOC111051512;LOC111049786;MSTRG.16906;M…
C	GO:0016028	rhabdomere	8	31	0.000707216	0.00446141	LOC111043483;LOC111047590;LOC111046882;LOC111055329;LOC111046679;LOC111046011;LOC111051569;LOC111061164
C	GO:0045177	apical part of cell	31	260	0.00100489	0.00628058	LOC111051089;LOC111053522;LOC111044999;MSTRG.8385;LOC111061890;LOC111052305;LOC111049182;LOC111045024;LOC111053010;MSTRG.12088;LOC111061265;LOC111043351;LOC111052182;LOC111056408;MSTRG.10733;LOC111049967;LOC111046139;LOC111048284;LOC111057494;LOC111046523;LOC111055255;LOC111062997;MSTRG.20239;LOC111058015;LOC111058420;LOC111060590;LOC111056042;LOC111057090;LOC111058168;LOC111052103;MSTRG.8810
C	GO:0043204	perikaryon	16	102	0.0010164	0.00629423	LOC111059414;MSTRG.26620;LOC111060386;LOC111045831;LOC111052186;LOC111047517;LOC111057974;LOC111064336;LOC111049903;LOC111048438;LOC111056529;LOC111048305;LOC111044245;LOC111062474;LOC111054418;LOC111050395
C	GO:0042584	chromaffin granule membrane	3	4	0.00109282	0.00670595	LOC111051512;LOC111049786;MSTRG.16906
C	GO:0044304	main axon	8	33	0.00110657	0.00672915	MSTRG.3372;LOC111064079;LOC111061890;LOC111051670;MSTRG.22656;LOC111051810;LOC111057909;LOC111049967
C	GO:0034704	calcium channel complex	6	20	0.00141885	0.00855112	LOC111053577;LOC111047592;LOC111052182;LOC111052093;MSTRG.21581;LOC111054453
C	GO:0030673	axolemma	6	22	0.00243799	0.0145632	LOC111061890;LOC111051670;MSTRG.22656;LOC111051810;LOC111057909;LOC111049967
C	GO:0000794	condensed nuclear chromosome	12	72	0.00248858	0.014735	MSTRG.7671;MSTRG.36642;LOC111057674;LOC111063466;LOC111063828;LOC111061822;MSTRG.15312;LOC111045387;LOC111062525;LOC111057602;LOC111050510;MSTRG.7678
C	GO:0033018	sarcoplasmic reticulum lumen	3	5	0.00259759	0.0149861	LOC111059333;LOC111057082;LOC111060681
C	GO:0060198	clathrin-sculpted vesicle	3	5	0.00259759	0.0149861	LOC111048305;LOC111043828;LOC111045882
C	GO:0098527	neuromuscular junction of somatic muscle	3	5	0.00259759	0.0149861	LOC111049646;LOC111056379;LOC111059803
C	GO:0031672	A band	9	47	0.00322005	0.0184198	LOC111047862;MSTRG.6169;MSTRG.22656;LOC111048105;MSTRG.36642;MSTRG.33113;LOC111049488;LOC111051102;LOC111043958
C	GO:0032589	neuron projection membrane	7	31	0.00347593	0.0197164	LOC111043351;LOC111061890;LOC111051670;MSTRG.22656;LOC111051810;LOC111057909;LOC111049967
C	GO:0032992	protein-carbohydrate complex	4	11	0.00428917	0.0231721	LOC111059623;LOC111061065;LOC111044782;LOC111044773
C	GO:0005861	troponin complex	2	2	0.00435978	0.0231721	LOC111055558;LOC111046396
C	GO:0032144	4-aminobutyrate transaminase complex	2	2	0.00435978	0.0231721	LOC111045681;LOC111063033
C	GO:0032279	asymmetric synapse	2	2	0.00435978	0.0231721	LOC111061890;LOC111049967
C	GO:0032541	cortical endoplasmic reticulum	2	2	0.00435978	0.0231721	MSTRG.26283;LOC111057384
C	GO:0042385	myosin III complex	2	2	0.00435978	0.0231721	LOC111046882;LOC111061164
C	GO:0060199	clathrin-sculpted glutamate transport vesicle	2	2	0.00435978	0.0231721	LOC111048305;LOC111043828
C	GO:0060203	clathrin-sculpted glutamate transport vesicle membrane	2	2	0.00435978	0.0231721	LOC111048305;LOC111043828
C	GO:0034707	chloride channel complex	8	41	0.00476809	0.0251442	LOC111051890;LOC111045361;LOC111047685;MSTRG.9932;LOC111049903;LOC111046946;LOC111045533;LOC111064559
C	GO:0043083	synaptic cleft	3	6	0.00494036	0.0258507	LOC111046472;MSTRG.35183;LOC111046835
C	GO:0046658	anchored component of plasma membrane	5	18	0.00516804	0.0268341	LOC111058420;LOC111047086;LOC111047590;LOC111049191;LOC111046679
C	GO:0001527	microfibril	4	12	0.00610074	0.031197	LOC111058703;LOC111058387;LOC111061976;LOC111049685
C	GO:0043205	fibril	4	12	0.00610074	0.031197	LOC111058703;LOC111058387;LOC111061976;LOC111049685
C	GO:0014731	spectrin-associated cytoskeleton	3	7	0.00822306	0.040813	MSTRG.3372;MSTRG.22656;LOC111064079
C	GO:0033583	rhabdomere membrane	3	7	0.00822306	0.040813	LOC111051569;LOC111046882;LOC111061164
C	GO:0035996	rhabdomere microvillus	3	7	0.00822306	0.040813	LOC111051569;LOC111047590;LOC111046679
C	GO:0042622	photoreceptor outer segment membrane	3	7	0.00822306	0.040813	LOC111059414;LOC111057974;LOC111048438
F	GO:0015267	channel activity	86	349	7.68029e-27	5.4108e-24	LOC111053264;LOC111061890;LOC111047117;LOC111047517;LOC111045823;LOC111049967;LOC111057718;LOC111057433;LOC111048260;LOC111047516;LOC111053236;LOC111057747;LOC111064065;MSTRG.9932;LOC111046946;LOC111064559;MSTRG.4746;LOC111055329;LOC111051569;LOC111053577;LOC111044574;LOC111047039;LOC111050904;LOC111044778;LOC111050415;LOC111044771;MSTRG.14793;LOC111044241;LOC111048239;MSTRG.26620;LOC111060386;LO…
F	GO:0022803	passive transmembrane transporter activity	86	350	9.55129e-27	5.4108e-24	LOC111053264;LOC111061890;LOC111047117;LOC111047517;LOC111045823;LOC111049967;LOC111057718;LOC111057433;LOC111048260;LOC111047516;LOC111053236;LOC111057747;LOC111064065;MSTRG.9932;LOC111046946;LOC111064559;MSTRG.4746;LOC111055329;LOC111051569;LOC111053577;LOC111044574;LOC111047039;LOC111050904;LOC111044778;LOC111050415;LOC111044771;MSTRG.14793;LOC111044241;LOC111048239;MSTRG.26620;LOC111060386;LO…
F	GO:0015075	ion transmembrane transporter activity	141	819	3.76897e-26	1.42341e-23	LOC111043363;LOC111058888;LOC111053264;LOC111061890;LOC111047117;LOC111047517;LOC111045823;LOC111049967;LOC111057718;LOC111057433;LOC111048260;LOC111047516;LOC111051312;LOC111045635;LOC111051569;LOC111054101;LOC111049205;LOC111048682;LOC111053418;LOC111057816;LOC111056507;LOC111055972;LOC111053236;LOC111057747;LOC111064065;MSTRG.9932;LOC111046946;LOC111064559;MSTRG.4746;LOC111057196;MSTRG.10733;L…
F	GO:0022891	substrate-specific transmembrane transporter activity	151	923	1.24008e-25	3.51252e-23	LOC111043363;LOC111058888;LOC111054477;LOC111053264;LOC111061890;LOC111047117;LOC111047517;LOC111045823;LOC111049967;LOC111057718;LOC111057433;LOC111048260;LOC111047516;LOC111051312;LOC111045635;LOC111051569;LOC111054101;LOC111049205;LOC111048682;LOC111053418;LOC111057816;LOC111056507;LOC111055972;LOC111046692;MSTRG.12088;LOC111055931;LOC111053236;LOC111057747;LOC111064065;LOC111044127;LOC1110578…
F	GO:0022836	gated channel activity	66	224	1.67242e-25	3.7897e-23	LOC111053264;LOC111061890;LOC111047117;LOC111047517;LOC111045823;LOC111049967;LOC111057718;LOC111057433;LOC111048260;LOC111047516;MSTRG.4746;MSTRG.14793;LOC111044574;LOC111044241;LOC111048239;MSTRG.26620;LOC111060386;LOC111052186;LOC111044245;LOC111054418;LOC111050043;LOC111047039;LOC111055329;LOC111056583;LOC111059414;LOC111057974;LOC111048438;LOC111045533;LOC111046946;LOC111052321;LOC111056280;…
F	GO:0022857	transmembrane transporter activity	160	1019	3.2953e-25	6.22262e-23	LOC111043363;LOC111058888;LOC111054477;LOC111053264;LOC111061890;LOC111047117;LOC111047517;LOC111045823;LOC111049967;LOC111057718;LOC111057433;LOC111048260;LOC111047516;LOC111051312;LOC111045635;LOC111051569;LOC111054101;LOC111049205;LOC111048682;LOC111053418;LOC111057816;LOC111056507;LOC111055972;LOC111046692;MSTRG.12088;LOC111055931;LOC111053236;LOC111057747;LOC111064065;LOC111044127;LOC1110578…
F	GO:0022838	substrate-specific channel activity	80	329	1.32961e-24	2.15207e-22	LOC111053264;LOC111061890;LOC111047117;LOC111047517;LOC111045823;LOC111049967;LOC111057718;LOC111057433;LOC111048260;LOC111047516;LOC111053236;LOC111057747;LOC111064065;MSTRG.9932;LOC111046946;LOC111064559;MSTRG.4746;LOC111055329;LOC111051569;LOC111053577;LOC111044574;LOC111047039;LOC111050904;LOC111044778;LOC111050415;LOC111044771;MSTRG.14793;LOC111044241;LOC111048239;MSTRG.26620;LOC111060386;LO…
F	GO:0005216	ion channel activity	79	328	5.12177e-24	7.2537e-22	LOC111053264;LOC111061890;LOC111047117;LOC111047517;LOC111045823;LOC111049967;LOC111057718;LOC111057433;LOC111048260;LOC111047516;LOC111053236;LOC111057747;LOC111064065;MSTRG.9932;LOC111046946;LOC111064559;MSTRG.4746;LOC111055329;LOC111051569;LOC111053577;LOC111044574;LOC111047039;LOC111050904;LOC111044778;LOC111050415;LOC111044771;MSTRG.14793;LOC111044241;LOC111048239;MSTRG.26620;LOC111060386;LO…
F	GO:0022892	substrate-specific transporter activity	154	1063	1.33462e-20	1.68014e-18	LOC111043363;LOC111058888;LOC111054477;LOC111053264;LOC111061890;LOC111047117;LOC111047517;LOC111045823;LOC111049967;LOC111057718;LOC111057433;LOC111048260;LOC111047516;LOC111051312;LOC111045635;LOC111051569;LOC111054101;LOC111049205;LOC111048682;LOC111053418;LOC111057816;LOC111056507;LOC111055972;LOC111046692;MSTRG.12088;LOC111055931;LOC111053236;LOC111057747;LOC111064065;LOC111054058;LOC1110441…
F	GO:0005215	transporter activity	164	1193	1.34439e-19	1.42895e-17	LOC111043363;LOC111058888;LOC111054477;LOC111053264;LOC111061890;LOC111047117;LOC111047517;LOC111045823;LOC111049967;LOC111057718;LOC111057433;LOC111048260;LOC111047516;LOC111051312;LOC111045635;LOC111051569;LOC111054101;LOC111049205;LOC111048682;LOC111053418;LOC111057816;LOC111056507;LOC111055972;LOC111046692;MSTRG.12088;LOC111055931;LOC111053236;LOC111057747;LOC111064065;LOC111054058;LOC1110441…
F	GO:0046873	metal ion transmembrane transporter activity	71	319	1.38733e-19	1.42895e-17	LOC111043363;LOC111049205;LOC111048682;LOC111053418;LOC111057816;LOC111056507;LOC111055972;LOC111053236;LOC111057747;LOC111064065;MSTRG.4746;LOC111056529;LOC111051810;LOC111057909;LOC111046139;LOC111055329;LOC111051569;LOC111044574;LOC111047039;LOC111050904;LOC111044778;LOC111050415;LOC111044771;LOC111043351;LOC111046824;LOC111044639;LOC111044241;LOC111048239;LOC111059414;MSTRG.14793;LOC111052321…
F	GO:0042302	structural constituent of cuticle	38	102	4.32576e-19	4.08424e-17	LOC111059623;LOC111061065;LOC111044782;LOC111044773;LOC111059950;MSTRG.840;LOC111057184;LOC111057187;LOC111045898;LOC111056384;LOC111058170;LOC111053039;LOC111048294;LOC111047940;LOC111047950;LOC111064107;MSTRG.24825;LOC111057064;LOC111048117;LOC111060530;LOC111051754;LOC111049241;LOC111046236;LOC111046257;LOC111046246;LOC111056492;LOC111050938;LOC111043566;LOC111051746;LOC111056383;MSTRG.11424;L…
F	GO:0008324	cation transmembrane transporter activity	93	527	5.00238e-18	4.35976e-16	LOC111043363;LOC111049205;LOC111048682;LOC111053418;LOC111057816;LOC111056507;LOC111055972;LOC111053236;LOC111057747;LOC111064065;MSTRG.4746;LOC111056529;LOC111051810;LOC111057909;LOC111046139;LOC111055329;LOC111051569;LOC111053189;LOC111044574;LOC111047039;LOC111050904;LOC111044778;LOC111050415;LOC111044771;MSTRG.14793;LOC111043351;LOC111046824;LOC111044639;LOC111044241;LOC111048239;LOC111045882…
F	GO:0005261	cation channel activity	54	213	8.65436e-18	7.00385e-16	LOC111053236;LOC111057747;LOC111064065;MSTRG.4746;LOC111055329;LOC111051569;LOC111044574;LOC111047039;LOC111050904;LOC111044778;LOC111050415;LOC111044771;MSTRG.14793;LOC111044241;LOC111048239;LOC111059414;LOC111057974;LOC111048438;LOC111052321;LOC111056280;LOC111057932;LOC111045831;LOC111057561;LOC111053314;LOC111043768;LOC111057379;LOC111052455;LOC111060303;LOC111050395;LOC111052182;LOC111047592…
F	GO:0005509	calcium ion binding	84	488	1.07445e-15	8.11567e-14	LOC111044367;LOC111050860;LOC111057032;LOC111051512;LOC111057070;LOC111051658;LOC111055655;LOC111046150;LOC111059333;LOC111057089;LOC111047425;LOC111055558;LOC111044212;LOC111048376;LOC111055267;LOC111058703;LOC111058612;MSTRG.18836;LOC111057617;LOC111048076;LOC111043483;LOC111047668;LOC111045362;LOC111058307;LOC111054400;LOC111055574;LOC111064433;LOC111063007;LOC111058387;LOC111051401;LOC1110569…
F	GO:0015077	monovalent inorganic cation transmembrane transporter activity	60	289	3.1859e-15	2.25602e-13	LOC111043363;LOC111049205;LOC111048682;LOC111053418;LOC111057816;LOC111056507;LOC111055972;LOC111053236;LOC111057747;LOC111064065;MSTRG.4746;LOC111056529;LOC111051810;LOC111057909;LOC111046139;LOC111053189;LOC111044574;LOC111047039;LOC111050904;LOC111044778;LOC111050415;LOC111044771;LOC111044241;LOC111048239;LOC111045882;LOC111059414;MSTRG.14793;LOC111052321;LOC111056280;LOC111057932;LOC111045831…
F	GO:0022890	inorganic cation transmembrane transporter activity	75	423	8.19299e-15	5.46039e-13	LOC111043363;LOC111049205;LOC111048682;LOC111053418;LOC111057816;LOC111056507;LOC111055972;LOC111053236;LOC111057747;LOC111064065;MSTRG.4746;LOC111056529;LOC111051810;LOC111057909;LOC111046139;LOC111055329;LOC111051569;LOC111053189;LOC111044574;LOC111047039;LOC111050904;LOC111044778;LOC111050415;LOC111044771;LOC111043351;LOC111046824;LOC111044639;LOC111044241;LOC111048239;LOC111045882;LOC11105941…
F	GO:0022843	voltage-gated cation channel activity	29	79	1.10981e-14	6.98565e-13	MSTRG.4746;LOC111044574;LOC111047039;LOC111059414;MSTRG.14793;LOC111052321;LOC111056280;LOC111057932;LOC111045831;LOC111057561;LOC111053314;LOC111044241;LOC111043768;LOC111057379;LOC111057974;LOC111052455;LOC111048438;LOC111060303;LOC111050395;LOC111052182;LOC111047592;LOC111052093;MSTRG.2123;MSTRG.21581;LOC111054453;LOC111048413;LOC111052786;LOC111053236;MSTRG.14843
F	GO:0015276	ligand-gated ion channel activity	35	117	2.63809e-14	1.49448e-12	LOC111053264;LOC111061890;LOC111047117;LOC111047517;LOC111045823;LOC111049967;LOC111057718;LOC111057433;LOC111048260;LOC111047516;MSTRG.14793;MSTRG.26620;LOC111060386;LOC111052186;LOC111044245;LOC111054418;LOC111050043;MSTRG.4746;LOC111059414;LOC111057974;LOC111048438;LOC111045533;LOC111046946;MSTRG.9932;LOC111064559;LOC111049903;MSTRG.16325;LOC111047685;LOC111058307;LOC111054400;LOC111049759;LOC…
F	GO:0022834	ligand-gated channel activity	35	117	2.63809e-14	1.49448e-12	LOC111053264;LOC111061890;LOC111047117;LOC111047517;LOC111045823;LOC111049967;LOC111057718;LOC111057433;LOC111048260;LOC111047516;MSTRG.14793;MSTRG.26620;LOC111060386;LOC111052186;LOC111044245;LOC111054418;LOC111050043;MSTRG.4746;LOC111059414;LOC111057974;LOC111048438;LOC111045533;LOC111046946;MSTRG.9932;LOC111064559;LOC111049903;MSTRG.16325;LOC111047685;LOC111058307;LOC111054400;LOC111049759;LOC…
F	GO:0005244	voltage-gated ion channel activity	32	107	3.44371e-13	1.77351e-11	MSTRG.4746;LOC111044574;LOC111047039;LOC111059414;MSTRG.14793;LOC111052321;LOC111056280;LOC111057932;LOC111045831;LOC111057561;LOC111053314;LOC111044241;LOC111043768;LOC111057379;LOC111057974;LOC111052455;LOC111048438;LOC111060303;LOC111050395;LOC111052182;LOC111047592;LOC111052093;MSTRG.2123;MSTRG.21581;LOC111054453;LOC111047668;LOC111053236;LOC111057747;LOC111064065;LOC111048413;LOC111052786;MS…
F	GO:0022832	voltage-gated channel activity	32	107	3.44371e-13	1.77351e-11	MSTRG.4746;LOC111044574;LOC111047039;LOC111059414;MSTRG.14793;LOC111052321;LOC111056280;LOC111057932;LOC111045831;LOC111057561;LOC111053314;LOC111044241;LOC111043768;LOC111057379;LOC111057974;LOC111052455;LOC111048438;LOC111060303;LOC111050395;LOC111052182;LOC111047592;LOC111052093;MSTRG.2123;MSTRG.21581;LOC111054453;LOC111047668;LOC111053236;LOC111057747;LOC111064065;LOC111048413;LOC111052786;MS…
F	GO:0015079	potassium ion transmembrane transporter activity	30	98	9.63457e-13	4.74607e-11	MSTRG.4746;LOC111044574;LOC111047039;LOC111050904;LOC111044778;LOC111050415;LOC111044771;LOC111044241;LOC111048239;LOC111059414;MSTRG.14793;LOC111052321;LOC111056280;LOC111057932;LOC111045831;LOC111057561;LOC111053314;LOC111043768;LOC111057379;LOC111057974;LOC111052455;LOC111048438;LOC111060303;LOC111050395;LOC111049970;LOC111045659;LOC111047668;LOC111043643;LOC111055653;LOC111045310
F	GO:0004872	receptor activity	96	679	2.59288e-12	1.17509e-10	LOC111053931;LOC111053264;LOC111061890;LOC111047117;LOC111047517;LOC111045823;LOC111049967;LOC111057718;LOC111057433;LOC111048260;LOC111047516;MSTRG.33881;MSTRG.12269;LOC111046946;LOC111064306;LOC111044582;LOC111044129;LOC111050707;LOC111055390;LOC111058443;LOC111057592;LOC111061265;LOC111051396;LOC111056408;LOC111044947;LOC111055734;LOC111061823;LOC111059246;LOC111059474;MSTRG.5695;LOC111043413;…
F	GO:0060089	molecular transducer activity	96	679	2.59288e-12	1.17509e-10	LOC111053931;LOC111053264;LOC111061890;LOC111047117;LOC111047517;LOC111045823;LOC111049967;LOC111057718;LOC111057433;LOC111048260;LOC111047516;MSTRG.33881;MSTRG.12269;LOC111046946;LOC111064306;LOC111044582;LOC111044129;LOC111050707;LOC111055390;LOC111058443;LOC111057592;LOC111061265;LOC111051396;LOC111056408;LOC111044947;LOC111055734;LOC111061823;LOC111059246;LOC111059474;MSTRG.5695;LOC111043413;…
F	GO:0015081	sodium ion transmembrane transporter activity	31	111	6.0156e-12	2.62141e-10	LOC111043363;LOC111049205;LOC111048682;LOC111053418;LOC111057816;LOC111056507;LOC111055972;LOC111053236;LOC111057747;LOC111064065;LOC111056529;LOC111051810;LOC111057909;LOC111046139;LOC111062874;LOC111054100;LOC111043828;LOC111048305;LOC111045882;LOC111046692;LOC111055931;LOC111049970;LOC111045659;LOC111043643;LOC111055653;LOC111045310;LOC111047592;LOC111052786;LOC111048413;MSTRG.14843;LOC1110544…
F	GO:0015296	anion:cation symporter activity	17	34	9.50408e-12	3.98819e-10	LOC111043363;LOC111051810;LOC111057909;LOC111046139;LOC111048682;LOC111060572;LOC111060859;LOC111061398;LOC111057494;LOC111053132;LOC111054100;LOC111043828;LOC111048305;LOC111061302;LOC111049205;LOC111056507;LOC111055972
F	GO:0005267	potassium channel activity	25	76	1.29369e-11	5.23481e-10	MSTRG.4746;LOC111044574;LOC111047039;LOC111050904;LOC111044778;LOC111050415;LOC111044771;LOC111044241;LOC111048239;LOC111059414;MSTRG.14793;LOC111052321;LOC111056280;LOC111057932;LOC111045831;LOC111057561;LOC111053314;LOC111043768;LOC111057379;LOC111057974;LOC111052455;LOC111048438;LOC111060303;LOC111050395;LOC111047668
F	GO:0015294	solute:cation symporter activity	29	101	1.36761e-11	5.34311e-10	LOC111043363;LOC111049205;LOC111048682;LOC111053418;LOC111057816;LOC111056507;LOC111055972;LOC111051810;LOC111057909;LOC111046139;LOC111059629;LOC111061818;LOC111055798;LOC111060572;LOC111060859;LOC111061398;LOC111057494;LOC111053132;LOC111053657;MSTRG.20222;LOC111043448;LOC111062874;LOC111054100;LOC111043828;LOC111048305;LOC111045882;LOC111046692;LOC111055931;LOC111061302
F	GO:0008307	structural constituent of muscle	15	27	2.20114e-11	8.31296e-10	LOC111049488;LOC111051022;MSTRG.7671;MSTRG.16325;MSTRG.36642;LOC111057674;LOC111063466;LOC111063828;LOC111061822;MSTRG.15312;LOC111045387;LOC111062525;LOC111057602;LOC111050510;MSTRG.7678
F	GO:0015293	symporter activity	37	161	3.23182e-11	1.18118e-09	LOC111043363;LOC111049205;LOC111048682;LOC111053418;LOC111057816;LOC111056507;LOC111055972;LOC111051810;LOC111057909;LOC111046139;LOC111059629;LOC111061818;LOC111055798;LOC111060572;LOC111060859;LOC111061398;LOC111057494;LOC111053132;LOC111053657;MSTRG.20222;LOC111043448;LOC111062874;LOC111054100;LOC111043828;LOC111048305;LOC111045882;LOC111046692;LOC111055931;LOC111053923;LOC111047649;LOC1110588…
F	GO:0015291	secondary active transmembrane transporter activity	48	254	6.85376e-11	2.42666e-09	LOC111043363;LOC111058888;LOC111054101;LOC111049205;LOC111048682;LOC111053418;LOC111057816;LOC111056507;LOC111055972;LOC111044127;LOC111057828;LOC111057196;MSTRG.10733;LOC111048003;LOC111056529;LOC111051810;LOC111057909;LOC111046139;LOC111051089;LOC111064202;LOC111048275;LOC111058015;LOC111054100;LOC111059629;LOC111061818;LOC111055798;LOC111045882;LOC111060572;LOC111060859;LOC111061398;LOC1110574…
F	GO:0008509	anion transmembrane transporter activity	56	325	7.65238e-11	2.62732e-09	LOC111043363;LOC111058888;LOC111054101;MSTRG.9932;LOC111046946;LOC111064559;LOC111057196;MSTRG.10733;LOC111048003;LOC111051089;LOC111045024;LOC111057816;LOC111048275;LOC111058015;LOC111064202;LOC111051810;LOC111057909;LOC111046139;LOC111058207;LOC111061302;MSTRG.8053;LOC111054100;LOC111048682;LOC111045882;LOC111059629;LOC111061818;LOC111055798;LOC111044960;LOC111055188;LOC111056279;LOC111061902;L…
F	GO:0099600	transmembrane receptor activity	70	467	2.25016e-10	7.49834e-09	LOC111053931;LOC111053264;LOC111061890;LOC111047117;LOC111047517;LOC111045823;LOC111049967;LOC111057718;LOC111057433;LOC111048260;LOC111047516;MSTRG.33881;MSTRG.12269;LOC111064306;LOC111044582;LOC111055390;LOC111043413;LOC111058767;LOC111052018;MSTRG.14793;LOC111056765;LOC111044256;MSTRG.26620;LOC111060386;LOC111052186;LOC111044245;LOC111054418;LOC111050043;LOC111046254;LOC111044944;LOC111051975;…
F	GO:0022804	active transmembrane transporter activity	63	407	4.99408e-10	1.61665e-08	LOC111043363;LOC111058888;LOC111054477;LOC111054101;LOC111049205;LOC111048682;LOC111053418;LOC111057816;LOC111056507;LOC111055972;LOC111046692;MSTRG.12088;LOC111055931;LOC111044127;LOC111057828;LOC111057196;MSTRG.10733;LOC111048003;LOC111056529;LOC111051810;LOC111057909;LOC111046139;LOC111058699;LOC111053189;LOC111051089;LOC111064202;LOC111048275;LOC111058015;LOC111043351;LOC111046824;LOC11104463…
F	GO:0005198	structural molecule activity	79	575	1.04962e-09	3.3034e-08	LOC111057170;LOC111055929;LOC111059408;MSTRG.3372;LOC111054256;LOC111056795;MSTRG.22656;LOC111064079;MSTRG.36642;LOC111043333;LOC111048033;LOC111052848;LOC111054578;LOC111059623;LOC111061065;LOC111044782;LOC111044773;MSTRG.13591;LOC111049488;LOC111051022;MSTRG.7671;MSTRG.16325;LOC111057674;LOC111063466;LOC111063828;LOC111061822;MSTRG.15312;LOC111045387;LOC111062525;LOC111057602;LOC111050510;MSTRG…
F	GO:0005249	voltage-gated potassium channel activity	19	56	2.08138e-09	6.37354e-08	MSTRG.4746;LOC111044574;LOC111047039;LOC111059414;MSTRG.14793;LOC111052321;LOC111056280;LOC111057932;LOC111045831;LOC111057561;LOC111053314;LOC111044241;LOC111043768;LOC111057379;LOC111057974;LOC111052455;LOC111048438;LOC111060303;LOC111050395
F	GO:0038023	signaling receptor activity	72	516	3.09394e-09	9.22483e-08	LOC111053931;LOC111053264;LOC111061890;LOC111047117;LOC111047517;LOC111045823;LOC111049967;LOC111057718;LOC111057433;LOC111048260;LOC111047516;MSTRG.33881;MSTRG.12269;LOC111046946;LOC111064306;LOC111044582;LOC111044129;LOC111050707;LOC111055390;LOC111043413;LOC111058767;LOC111062080;LOC111048211;LOC111047611;LOC111052018;LOC111056765;LOC111044256;MSTRG.26620;LOC111060386;LOC111052186;LOC111044245…
F	GO:0004871	signal transducer activity	88	690	4.80152e-09	1.3949e-07	LOC111053931;LOC111053264;LOC111061890;LOC111047117;LOC111047517;LOC111045823;LOC111049967;LOC111057718;LOC111057433;LOC111048260;LOC111047516;MSTRG.33881;MSTRG.12269;LOC111046946;LOC111064306;LOC111044582;LOC111044129;LOC111050707;LOC111055390;LOC111043413;LOC111058767;LOC111062080;LOC111048211;LOC111047611;LOC111052018;LOC111056765;LOC111044256;MSTRG.26620;LOC111060386;LOC111052186;LOC111044245…
F	GO:0005342	organic acid transmembrane transporter activity	33	161	8.35558e-09	2.30899e-07	LOC111058888;LOC111051089;LOC111045024;LOC111057816;LOC111048275;LOC111058015;LOC111064202;LOC111051810;LOC111057909;LOC111046139;LOC111058207;LOC111048682;LOC111045882;LOC111059629;LOC111061818;LOC111055798;LOC111044960;LOC111055188;LOC111056279;LOC111061902;LOC111064336;LOC111064334;LOC111059058;LOC111062874;LOC111047649;LOC111053923;LOC111052442;LOC111048800;LOC111049205;LOC111056507;LOC111055…
F	GO:0046943	carboxylic acid transmembrane transporter activity	33	161	8.35558e-09	2.30899e-07	LOC111058888;LOC111051089;LOC111045024;LOC111057816;LOC111048275;LOC111058015;LOC111064202;LOC111051810;LOC111057909;LOC111046139;LOC111058207;LOC111048682;LOC111045882;LOC111059629;LOC111061818;LOC111055798;LOC111044960;LOC111055188;LOC111056279;LOC111061902;LOC111064336;LOC111064334;LOC111059058;LOC111062874;LOC111047649;LOC111053923;LOC111052442;LOC111048800;LOC111049205;LOC111056507;LOC111055…
F	GO:0008514	organic anion transmembrane transporter activity	40	224	1.46344e-08	3.9478e-07	LOC111058888;LOC111054101;LOC111057196;MSTRG.10733;LOC111048003;LOC111051089;LOC111045024;LOC111057816;LOC111048275;LOC111058015;LOC111064202;LOC111051810;LOC111057909;LOC111046139;LOC111058207;LOC111048682;LOC111045882;LOC111059629;LOC111061818;LOC111055798;LOC111044960;LOC111055188;LOC111056279;LOC111061902;LOC111064336;LOC111064334;LOC111059058;LOC111062874;LOC111054100;LOC111047649;LOC1110539…
F	GO:0015370	solute:sodium symporter activity	14	35	2.4659e-08	6.49737e-07	LOC111043363;LOC111049205;LOC111048682;LOC111053418;LOC111057816;LOC111056507;LOC111055972;LOC111051810;LOC111057909;LOC111046139;LOC111062874;LOC111045882;LOC111046692;LOC111055931
F	GO:0015171	amino acid transmembrane transporter activity	25	106	2.94674e-08	7.58785e-07	LOC111051089;LOC111045024;LOC111057816;LOC111048275;LOC111058015;LOC111051810;LOC111057909;LOC111046139;LOC111058207;LOC111048682;LOC111045882;LOC111044960;LOC111055188;LOC111056279;LOC111061902;LOC111064336;LOC111064334;LOC111059058;LOC111062874;LOC111049205;LOC111056507;LOC111055972;LOC111053923;LOC111048305;LOC111043828
F	GO:0022824	transmitter-gated ion channel activity	14	37	5.70912e-08	1.40618e-06	LOC111053264;LOC111061890;LOC111047117;LOC111047517;LOC111045823;LOC111049967;LOC111057718;LOC111057433;LOC111048260;LOC111047516;LOC111045533;LOC111046946;LOC111049903;LOC111047685
F	GO:0022835	transmitter-gated channel activity	14	37	5.70912e-08	1.40618e-06	LOC111053264;LOC111061890;LOC111047117;LOC111047517;LOC111045823;LOC111049967;LOC111057718;LOC111057433;LOC111048260;LOC111047516;LOC111045533;LOC111046946;LOC111049903;LOC111047685
F	GO:0004888	transmembrane signaling receptor activity	60	431	7.35798e-08	1.77374e-06	LOC111053931;LOC111053264;LOC111061890;LOC111047117;LOC111047517;LOC111045823;LOC111049967;LOC111057718;LOC111057433;LOC111048260;LOC111047516;MSTRG.33881;MSTRG.12269;LOC111064306;LOC111044582;LOC111055390;LOC111043413;LOC111058767;LOC111052018;LOC111056765;LOC111044256;MSTRG.26620;LOC111060386;LOC111052186;LOC111044245;LOC111054418;LOC111046254;LOC111044944;LOC111051975;LOC111052787;LOC111043680…
F	GO:0015179	L-amino acid transmembrane transporter activity	15	48	3.57516e-07	8.2916e-06	LOC111051810;LOC111057909;LOC111046139;LOC111058207;LOC111057816;LOC111058015;LOC111048682;LOC111045882;LOC111048275;LOC111051089;LOC111045024;LOC111059058;LOC111053923;LOC111048305;LOC111043828
F	GO:0005201	extracellular matrix structural constituent	14	42	3.58595e-07	8.2916e-06	LOC111059623;LOC111061065;LOC111044782;LOC111044773;MSTRG.1289;LOC111058859;LOC111058703;LOC111052049;LOC111058387;LOC111045220;LOC111049426;LOC111043473;LOC111057818;LOC111050982
F	GO:0005283	sodium:amino acid symporter activity	8	13	4.20321e-07	9.52447e-06	LOC111051810;LOC111057909;LOC111046139;LOC111048682;LOC111057816;LOC111049205;LOC111056507;LOC111055972
F	GO:0005416	cation:amino acid symporter activity	9	17	4.42423e-07	9.82874e-06	LOC111051810;LOC111057909;LOC111046139;LOC111048682;LOC111045882;LOC111057816;LOC111049205;LOC111056507;LOC111055972
F	GO:0022848	acetylcholine-gated cation channel activity	10	22	6.13576e-07	1.33689e-05	LOC111053264;LOC111061890;LOC111047117;LOC111047517;LOC111045823;LOC111049967;LOC111057718;LOC111057433;LOC111048260;LOC111047516
F	GO:0005234	extracellular-glutamate-gated ion channel activity	11	27	6.42473e-07	1.35806e-05	MSTRG.26620;LOC111060386;LOC111052186;LOC111050043;LOC111044245;LOC111054418;LOC111051890;LOC111045361;LOC111043828;LOC111049903;LOC111048305
F	GO:0005230	extracellular ligand-gated ion channel activity	15	50	6.47266e-07	1.35806e-05	MSTRG.26620;LOC111060386;LOC111052186;LOC111044245;LOC111054418;LOC111050043;MSTRG.9932;LOC111046946;LOC111064559;LOC111047685;LOC111049903;LOC111051890;LOC111045361;LOC111043828;LOC111048305
F	GO:0008068	extracellular-glutamate-gated chloride channel activity	5	5	1.44081e-06	2.96808e-05	LOC111051890;LOC111045361;LOC111043828;LOC111049903;LOC111048305
F	GO:0005343	organic acid:sodium symporter activity	8	15	1.8582e-06	3.75954e-05	LOC111051810;LOC111057909;LOC111046139;LOC111048682;LOC111057816;LOC111049205;LOC111056507;LOC111055972
F	GO:0016209	antioxidant activity	18	77	2.9042e-06	5.77273e-05	LOC111057284;LOC111061280;LOC111046325;LOC111052576;LOC111049592;MSTRG.28518;LOC111053827;LOC111062799;MSTRG.13867;LOC111061992;LOC111047144;MSTRG.15051;LOC111061568;LOC111058714;LOC111053403;LOC111050982;LOC111043731;LOC111064574
F	GO:0005231	excitatory extracellular ligand-gated ion channel activity	12	37	3.44094e-06	6.72169e-05	MSTRG.26620;LOC111060386;LOC111052186;LOC111050043;LOC111044245;LOC111054418;LOC111047685;LOC111049903;LOC111051890;LOC111045361;LOC111043828;LOC111048305
F	GO:0015464	acetylcholine receptor activity	10	26	3.92257e-06	7.39572e-05	LOC111053264;LOC111061890;LOC111047117;LOC111047517;LOC111045823;LOC111049967;LOC111057718;LOC111057433;LOC111048260;LOC111047516
F	GO:0016597	amino acid binding	16	64	4.03576e-06	7.39572e-05	LOC111057032;LOC111047425;LOC111058612;LOC111048076;MSTRG.16325;LOC111043422;LOC111043215;LOC111055929;LOC111047685;LOC111049903;LOC111044141;LOC111050043;LOC111046139;LOC111060340;LOC111048652;LOC111059063
F	GO:0004601	peroxidase activity	15	57	4.04709e-06	7.39572e-05	LOC111052576;LOC111049592;MSTRG.28518;LOC111053827;LOC111062799;MSTRG.13867;LOC111061992;LOC111047144;MSTRG.15051;LOC111061568;LOC111058714;LOC111053403;LOC111050982;LOC111043731;LOC111064574
F	GO:0016684	oxidoreductase activity, acting on peroxide as acceptor	15	57	4.04709e-06	7.39572e-05	LOC111052576;LOC111049592;MSTRG.28518;LOC111053827;LOC111062799;MSTRG.13867;LOC111061992;LOC111047144;MSTRG.15051;LOC111061568;LOC111058714;LOC111053403;LOC111050982;LOC111043731;LOC111064574
F	GO:0001786	phosphatidylserine binding	8	18	1.05094e-05	0.000189002	LOC111057032;LOC111047425;LOC111058612;LOC111048076;MSTRG.16325;LOC111043422;LOC111043215;LOC111055929
F	GO:0005326	neurotransmitter transporter activity	10	29	1.22611e-05	0.000217059	LOC111049205;LOC111048682;LOC111053418;LOC111057816;LOC111056507;LOC111055972;LOC111046692;LOC111055931;LOC111049276;MSTRG.27719
F	GO:0022840	leak channel activity	8	19	1.70729e-05	0.000293084	LOC111044574;LOC111047039;LOC111050904;LOC111044778;LOC111050415;LOC111044771;LOC111057747;LOC111064065
F	GO:0022842	narrow pore channel activity	8	19	1.70729e-05	0.000293084	LOC111044574;LOC111047039;LOC111050904;LOC111044778;LOC111050415;LOC111044771;LOC111057747;LOC111064065
F	GO:0030594	neurotransmitter receptor activity	15	64	1.86908e-05	0.00031607	LOC111053264;LOC111061890;LOC111047117;LOC111047517;LOC111045823;LOC111049967;LOC111057718;LOC111057433;LOC111048260;LOC111047516;LOC111046946;LOC111045533;LOC111049903;MSTRG.9932;LOC111047685
F	GO:0015185	gamma-aminobutyric acid transmembrane transporter activity	4	4	2.12738e-05	0.000354459	LOC111045882;LOC111049205;LOC111056507;LOC111055972
F	GO:0015085	calcium ion transmembrane transporter activity	20	106	2.61667e-05	0.000429664	LOC111056529;LOC111055329;LOC111051569;LOC111043351;LOC111046824;LOC111044639;LOC111052182;LOC111047592;LOC111050043;MSTRG.16325;LOC111049970;LOC111045659;LOC111052093;MSTRG.2123;MSTRG.21581;LOC111054453;LOC111053577;LOC111058307;LOC111054400;LOC111049759
F	GO:0015103	inorganic anion transmembrane transporter activity	21	116	3.17497e-05	0.000513892	LOC111043363;MSTRG.9932;LOC111046946;LOC111064559;LOC111064202;LOC111061302;MSTRG.8053;LOC111045533;LOC111060572;LOC111060859;LOC111061398;LOC111057494;LOC111053132;LOC111043828;LOC111048305;LOC111054100;LOC111046139;LOC111047685;LOC111049903;LOC111051890;LOC111045361
F	GO:0005248	voltage-gated sodium channel activity	6	11	3.34419e-05	0.000533657	LOC111047592;LOC111052786;LOC111053236;LOC111048413;MSTRG.14843;LOC111054453
F	GO:0005328	neurotransmitter:sodium symporter activity	8	21	4.06665e-05	0.000639933	LOC111049205;LOC111048682;LOC111053418;LOC111057816;LOC111056507;LOC111055972;LOC111046692;LOC111055931
F	GO:0019905	syntaxin binding	13	54	4.94878e-05	0.000768077	LOC111056192;LOC111057032;LOC111057070;LOC111047425;LOC111058612;LOC111048076;LOC111049276;LOC111056971;LOC111054315;LOC111043422;LOC111052220;LOC111058051;LOC111054090
F	GO:0005262	calcium channel activity	16	78	5.78374e-05	0.00086246	LOC111055329;LOC111051569;LOC111052182;LOC111047592;LOC111050043;MSTRG.16325;LOC111052093;MSTRG.2123;MSTRG.21581;LOC111054453;LOC111053577;LOC111049970;LOC111045659;LOC111058307;LOC111054400;LOC111049759
F	GO:0015108	chloride transmembrane transporter activity	16	78	5.78374e-05	0.00086246	MSTRG.9932;LOC111046946;LOC111064559;LOC111045533;LOC111060572;LOC111060859;LOC111061398;LOC111057494;LOC111053132;LOC111046139;LOC111047685;LOC111049903;LOC111051890;LOC111045361;LOC111043828;LOC111048305
F	GO:0046906	tetrapyrrole binding	28	186	5.78526e-05	0.00086246	LOC111056408;LOC111058770;LOC111049110;LOC111049624;LOC111052576;LOC111047270;LOC111049592;LOC111056761;LOC111056333;MSTRG.28518;LOC111053827;LOC111060268;LOC111046329;LOC111043260;LOC111062799;LOC111059900;LOC111045399;MSTRG.13867;LOC111045872;LOC111060003;LOC111061992;LOC111047144;MSTRG.15051;LOC111061568;LOC111058714;LOC111053403;LOC111050982;LOC111057329
F	GO:0015136	sialic acid transmembrane transporter activity	6	12	6.30337e-05	0.000923067	LOC111059629;LOC111061818;LOC111055798;LOC111047649;LOC111053923;LOC111052442
F	GO:0005179	hormone activity	9	28	6.35474e-05	0.000923067	LOC111058703;LOC111047315;LOC111054895;LOC111046284;LOC111064635;LOC111055511;LOC111052788;LOC111053583;LOC111043799
F	GO:0020037	heme binding	27	181	9.14157e-05	0.00131106	LOC111058770;LOC111049110;LOC111049624;LOC111052576;LOC111047270;LOC111049592;LOC111056761;LOC111056333;MSTRG.28518;LOC111053827;LOC111060268;LOC111046329;LOC111043260;LOC111062799;LOC111059900;LOC111045399;MSTRG.13867;LOC111045872;LOC111060003;LOC111061992;LOC111047144;MSTRG.15051;LOC111061568;LOC111058714;LOC111053403;LOC111050982;LOC111057329
F	GO:0003779	actin binding	38	294	9.65976e-05	0.00136806	LOC111050860;LOC111055929;LOC111052103;MSTRG.20453;LOC111055655;LOC111060590;MSTRG.6169;LOC111051670;MSTRG.7671;LOC111060278;LOC111046048;LOC111054303;MSTRG.22656;LOC111056042;LOC111056327;LOC111057090;LOC111046396;LOC111046882;MSTRG.19402;LOC111057674;LOC111059426;LOC111055720;LOC111063466;LOC111052189;LOC111063828;LOC111061822;MSTRG.15312;LOC111045387;LOC111062525;LOC111057602;MSTRG.13272;LOC11…
F	GO:0005329	dopamine transmembrane transporter activity	4	5	0.000100606	0.00140724	LOC111053418;LOC111046692;LOC111057816;LOC111055931
F	GO:0005516	calmodulin binding	23	144	0.000104463	0.00144338	LOC111048197;LOC111043351;LOC111047425;LOC111049488;MSTRG.3901;MSTRG.6169;LOC111048716;LOC111060278;MSTRG.22656;LOC111051102;LOC111043958;LOC111058128;LOC111053087;MSTRG.15578;LOC111046882;MSTRG.36642;LOC111056529;LOC111052189;MSTRG.23262;LOC111048874;LOC111051569;LOC111055390;LOC111061164
F	GO:0005313	L-glutamate transmembrane transporter activity	6	13	0.000110333	0.00148818	LOC111051810;LOC111057909;LOC111046139;LOC111053923;LOC111048305;LOC111043828
F	GO:0015172	acidic amino acid transmembrane transporter activity	6	13	0.000110333	0.00148818	LOC111051810;LOC111057909;LOC111046139;LOC111053923;LOC111048305;LOC111043828
F	GO:0005544	calcium-dependent phospholipid binding	10	37	0.000129497	0.00172612	LOC111057032;LOC111051512;LOC111047425;LOC111058612;LOC111048076;LOC111056327;LOC111043422;LOC111043215;MSTRG.16906;LOC111054090
F	GO:0051371	muscle alpha-actinin binding	5	9	0.000144022	0.00189741	LOC111060590;LOC111056042;LOC111057090;MSTRG.36642;LOC111044999
F	GO:0015175	neutral amino acid transmembrane transporter activity	8	26	0.000230077	0.00299629	LOC111051089;LOC111045024;LOC111057816;LOC111048275;LOC111058015;LOC111048682;LOC111045882;LOC111046139
F	GO:0004867	serine-type endopeptidase inhibitor activity	10	40	0.000261552	0.00336749	LOC111056094;LOC111052049;LOC111045304;LOC111050965;LOC111053292;LOC111058274;LOC111044942;LOC111043314;LOC111050206;LOC111051915
F	GO:0015377	cation:chloride symporter activity	5	10	0.000271914	0.00346156	LOC111060572;LOC111060859;LOC111061398;LOC111057494;LOC111053132
F	GO:0015222	serotonin transmembrane transporter activity	4	6	0.000285502	0.00352136	LOC111057816;LOC111057994;LOC111046692;LOC111055931
F	GO:0005245	voltage-gated calcium channel activity	6	15	0.000285936	0.00352136	LOC111052182;LOC111047592;LOC111052093;MSTRG.2123;MSTRG.21581;LOC111054453
F	GO:0008504	monoamine transmembrane transporter activity	6	15	0.000285936	0.00352136	LOC111046692;MSTRG.12088;LOC111055931;LOC111057816;LOC111053418;LOC111057994
F	GO:0008061	chitin binding	8	27	0.000307638	0.00366489	LOC111055728;LOC111053039;LOC111053814;LOC111059623;LOC111061065;LOC111056481;LOC111044782;LOC111044773
F	GO:0005330	dopamine:sodium symporter activity	3	3	0.000313764	0.00366489	LOC111046692;LOC111057816;LOC111055931
F	GO:0005332	gamma-aminobutyric acid:sodium symporter activity	3	3	0.000313764	0.00366489	LOC111049205;LOC111056507;LOC111055972
F	GO:0005391	sodium:potassium-exchanging ATPase activity	3	3	0.000313764	0.00366489	LOC111043643;LOC111055653;LOC111045310
F	GO:0008556	potassium-transporting ATPase activity	3	3	0.000313764	0.00366489	LOC111043643;LOC111055653;LOC111045310
F	GO:0022841	potassium ion leak channel activity	6	16	0.000431301	0.004936	LOC111044574;LOC111047039;LOC111050904;LOC111044778;LOC111050415;LOC111044771
F	GO:0030553	cGMP binding	6	16	0.000431301	0.004936	LOC111059414;MSTRG.14793;LOC111048592;LOC111057974;LOC111048438;LOC111050734
F	GO:0097493	structural molecule activity conferring elasticity	5	11	0.000470641	0.00533237	MSTRG.36642;LOC111059623;LOC111061065;LOC111044782;LOC111044773
F	GO:0043169	cation binding	274	3404	0.000481878	0.00540562	LOC111048574;LOC111051658;LOC111051833;MSTRG.8385;LOC111046150;LOC111054728;LOC111045983;LOC111045987;LOC111052816;LOC111052049;LOC111045362;LOC111046028;LOC111050506;LOC111062453;LOC111062443;LOC111053276;MSTRG.28161;LOC111049553;LOC111048217;LOC111046325;LOC111059468;LOC111050043;LOC111046141;LOC111057538;LOC111061976;LOC111048902;LOC111046164;LOC111062089;LOC111053277;LOC111052845;LOC111055255…
F	GO:0005217	intracellular ligand-gated ion channel activity	8	29	0.000526664	0.00576559	MSTRG.14793;LOC111059414;LOC111057974;LOC111048438;MSTRG.16325;LOC111058307;LOC111054400;LOC111049759
F	GO:0097110	scaffold protein binding	8	29	0.000526664	0.00576559	LOC111058443;LOC111047592;LOC111058947;MSTRG.22276;LOC111051396;LOC111046254;LOC111044944;MSTRG.5695
F	GO:0030276	clathrin binding	9	36	0.000529233	0.00576559	LOC111057032;LOC111057070;LOC111047425;LOC111058612;LOC111048076;LOC111043422;LOC111052220;LOC111058051;LOC111054090
F	GO:0005223	intracellular cGMP activated cation channel activity	4	7	0.000630246	0.00680066	LOC111059414;MSTRG.14793;LOC111057974;LOC111048438
F	GO:0004383	guanylate cyclase activity	9	37	0.00065772	0.00703015	LOC111049624;LOC111062080;LOC111054824;LOC111056761;LOC111048211;LOC111060268;LOC111048874;LOC111059474;LOC111047611
F	GO:0042043	neurexin family protein binding	8	31	0.000857341	0.0090782	MSTRG.3901;LOC111058443;LOC111045738;LOC111057592;LOC111051396;MSTRG.23262;MSTRG.25145;MSTRG.5695
F	GO:0000149	SNARE binding	14	80	0.000910557	0.00955241	LOC111056971;LOC111043422;LOC111047509;LOC111058051;LOC111056192;LOC111057032;LOC111057070;LOC111047425;LOC111058612;LOC111048076;LOC111049276;LOC111054315;LOC111052220;LOC111054090
F	GO:0072509	divalent inorganic cation transmembrane transporter activity	20	137	0.000945365	0.00982659	LOC111056529;LOC111055329;LOC111051569;LOC111043351;LOC111046824;LOC111044639;LOC111052182;LOC111047592;LOC111050043;MSTRG.16325;LOC111049970;LOC111045659;LOC111052093;MSTRG.2123;MSTRG.21581;LOC111054453;LOC111053577;LOC111058307;LOC111054400;LOC111049759
F	GO:0015277	kainate selective glutamate receptor activity	5	13	0.00116895	0.0115496	MSTRG.26620;LOC111060386;LOC111052186;LOC111044245;LOC111054418
F	GO:0017046	peptide hormone binding	5	13	0.00116895	0.0115496	LOC111062080;LOC111048211;LOC111064306;LOC111044582;LOC111048902
F	GO:0046872	metal ion binding	268	3367	0.00118126	0.0115496	LOC111048574;LOC111051658;LOC111051833;MSTRG.8385;LOC111046150;LOC111054728;LOC111045983;LOC111045987;LOC111052816;LOC111052049;LOC111045362;LOC111046028;LOC111050506;LOC111062453;LOC111062443;LOC111053276;MSTRG.28161;LOC111049553;LOC111048217;LOC111046325;LOC111059468;LOC111050043;LOC111046141;LOC111057538;LOC111061976;LOC111048902;LOC111046164;LOC111062089;LOC111053277;LOC111052845;LOC111055255…
F	GO:0004666	prostaglandin-endoperoxide synthase activity	3	4	0.00119123	0.0115496	LOC111049592;LOC111047144;LOC111053403
F	GO:0004687	myosin light chain kinase activity	3	4	0.00119123	0.0115496	LOC111060278;LOC111058128;LOC111052189
F	GO:0005219	ryanodine-sensitive calcium-release channel activity	3	4	0.00119123	0.0115496	LOC111058307;LOC111054400;LOC111049759
F	GO:0015501	glutamate:sodium symporter activity	3	4	0.00119123	0.0115496	LOC111051810;LOC111057909;LOC111046139
F	GO:0042165	neurotransmitter binding	4	8	0.00119268	0.0115496	LOC111049205;LOC111061890;LOC111047517;LOC111049967
F	GO:0016917	GABA receptor activity	6	19	0.00122499	0.0116631	LOC111051975;LOC111052787;LOC111043680;LOC111045533;LOC111046946;MSTRG.9932
F	GO:0080025	phosphatidylinositol-3,5-bisphosphate binding	6	19	0.00122499	0.0116631	LOC111047545;LOC111048770;MSTRG.16325;LOC111047550;LOC111047551;MSTRG.13768
F	GO:0008519	ammonium transmembrane transporter activity	7	26	0.00137733	0.0130043	LOC111057816;LOC111062874;LOC111053418;LOC111046692;LOC111055931;LOC111057494;LOC111057994
F	GO:0004866	endopeptidase inhibitor activity	12	66	0.0014734	0.0135721	MSTRG.8385;LOC111055255;LOC111056094;LOC111052049;LOC111045304;LOC111050965;LOC111053292;LOC111058274;LOC111044942;LOC111043314;LOC111050206;LOC111051915
F	GO:0005200	structural constituent of cytoskeleton	12	66	0.0014734	0.0135721	LOC111055929;LOC111059408;MSTRG.3372;LOC111054256;LOC111056795;MSTRG.22656;LOC111064079;MSTRG.36642;LOC111043333;LOC111048033;LOC111052848;LOC111054578
F	GO:0030414	peptidase inhibitor activity	12	66	0.0014734	0.0135721	MSTRG.8385;LOC111055255;LOC111056094;LOC111052049;LOC111045304;LOC111050965;LOC111053292;LOC111058274;LOC111044942;LOC111043314;LOC111050206;LOC111051915
F	GO:0016705	oxidoreductase activity, acting on paired donors, with incorporation or reduction of molecular oxygen	25	194	0.00150349	0.0137375	LOC111049383;LOC111047790;LOC111052790;MSTRG.18951;MSTRG.26283;LOC111057384;LOC111049592;LOC111047144;LOC111053403;LOC111049110;LOC111047270;LOC111043260;LOC111057329;LOC111056340;LOC111058770;LOC111056333;LOC111046329;LOC111059900;LOC111045399;LOC111060003;LOC111046928;LOC111045579;MSTRG.7899;MSTRG.797;LOC111043589
F	GO:0016849	phosphorus-oxygen lyase activity	9	42	0.00173588	0.0157341	LOC111049624;LOC111062080;LOC111054824;LOC111056761;LOC111048211;LOC111060268;LOC111048874;LOC111059474;LOC111047611
F	GO:0016798	hydrolase activity, acting on glycosyl bonds	21	155	0.00187349	0.0168465	LOC111049619;LOC111057129;LOC111062462;LOC111055728;LOC111053814;LOC111056481;LOC111043558;LOC111044597;LOC111060409;LOC111048347;LOC111051008;MSTRG.33065;LOC111050298;LOC111049497;LOC111047944;LOC111046925;LOC111059935;LOC111056901;LOC111055008;LOC111059937;LOC111064408
F	GO:0030023	extracellular matrix constituent conferring elasticity	4	9	0.0020316	0.0181245	LOC111059623;LOC111061065;LOC111044782;LOC111044773
F	GO:0031406	carboxylic acid binding	17	117	0.00232898	0.0204553	LOC111057032;LOC111047425;LOC111058612;LOC111048076;MSTRG.16325;LOC111043422;LOC111043215;LOC111055929;LOC111047685;LOC111049903;LOC111044141;LOC111062305;LOC111050043;LOC111046139;LOC111060340;LOC111048652;LOC111059063
F	GO:0043177	organic acid binding	17	117	0.00232898	0.0204553	LOC111057032;LOC111047425;LOC111058612;LOC111048076;MSTRG.16325;LOC111043422;LOC111043215;LOC111055929;LOC111047685;LOC111049903;LOC111044141;LOC111062305;LOC111050043;LOC111046139;LOC111060340;LOC111048652;LOC111059063
F	GO:0050840	extracellular matrix binding	5	15	0.00243292	0.021042	LOC111047716;LOC111061265;LOC111064433;LOC111045975;LOC111057775
F	GO:0051393	alpha-actinin binding	5	15	0.00243292	0.021042	LOC111060590;LOC111056042;LOC111057090;MSTRG.36642;LOC111044999
F	GO:0005178	integrin binding	7	29	0.00273314	0.0232115	LOC111051512;LOC111045975;LOC111052736;LOC111057775;MSTRG.16906;LOC111055929;LOC111062979
F	GO:0005310	dicarboxylic acid transmembrane transporter activity	7	29	0.00273314	0.0232115	LOC111064202;LOC111051810;LOC111057909;LOC111046139;LOC111053923;LOC111048305;LOC111043828
F	GO:0004097	catechol oxidase activity	3	5	0.00282717	0.0232115	LOC111047790;LOC111052790;MSTRG.18951
F	GO:0005314	high-affinity glutamate transmembrane transporter activity	3	5	0.00282717	0.0232115	LOC111051810;LOC111057909;LOC111046139
F	GO:0030297	transmembrane receptor protein tyrosine kinase activator activity	3	5	0.00282717	0.0232115	LOC111060559;LOC111057920;MSTRG.2929
F	GO:0036263	L-DOPA monooxygenase activity	3	5	0.00282717	0.0232115	LOC111047790;LOC111052790;MSTRG.18951
F	GO:0036264	dopamine monooxygenase activity	3	5	0.00282717	0.0232115	LOC111047790;LOC111052790;MSTRG.18951
F	GO:0009975	cyclase activity	9	45	0.00287296	0.0234177	LOC111049624;LOC111062080;LOC111054824;LOC111056761;LOC111048211;LOC111060268;LOC111048874;LOC111059474;LOC111047611
F	GO:0004143	diacylglycerol kinase activity	4	10	0.00320473	0.0257515	LOC111060559;LOC111057920;MSTRG.20866;MSTRG.2929
F	GO:0042605	peptide antigen binding	4	10	0.00320473	0.0257515	LOC111051089;LOC111045024;LOC111058207;LOC111058015
F	GO:0047555	3',5'-cyclic-GMP phosphodiesterase activity	5	16	0.00334275	0.0264309	LOC111046121;MSTRG.15578;LOC111048284;LOC111053745;LOC111050734
F	GO:0099604	ligand-gated calcium channel activity	5	16	0.00334275	0.0264309	LOC111050043;MSTRG.16325;LOC111058307;LOC111054400;LOC111049759
F	GO:0030551	cyclic nucleotide binding	7	30	0.00335926	0.0264309	LOC111059414;MSTRG.14793;LOC111048592;LOC111057974;LOC111048438;LOC111050734;LOC111054934
F	GO:0005272	sodium channel activity	8	38	0.00348193	0.0272071	LOC111053236;LOC111057747;LOC111064065;LOC111047592;LOC111052786;LOC111048413;MSTRG.14843;LOC111054453
F	GO:0004553	hydrolase activity, hydrolyzing O-glycosyl compounds	18	134	0.00419944	0.03253	LOC111049619;LOC111057129;LOC111062462;LOC111055728;LOC111053814;LOC111056481;LOC111043558;LOC111044597;LOC111051008;MSTRG.33065;LOC111050298;LOC111049497;LOC111047944;LOC111046925;LOC111059935;LOC111056901;LOC111055008;LOC111059937
F	GO:0061135	endopeptidase regulator activity	12	75	0.00446293	0.03253	MSTRG.8385;LOC111055255;LOC111056094;LOC111052049;LOC111045304;LOC111050965;LOC111053292;LOC111058274;LOC111044942;LOC111043314;LOC111050206;LOC111051915
F	GO:0003867	4-aminobutyrate transaminase activity	2	2	0.00462253	0.03253	LOC111045681;LOC111063033
F	GO:0004597	peptide-aspartate beta-dioxygenase activity	2	2	0.00462253	0.03253	MSTRG.26283;LOC111057384
F	GO:0004794	L-threonine ammonia-lyase activity	2	2	0.00462253	0.03253	LOC111051350;LOC111052249
F	GO:0004991	parathyroid hormone receptor activity	2	2	0.00462253	0.03253	LOC111064306;LOC111044582
F	GO:0005250	A-type (transient outward) potassium channel activity	2	2	0.00462253	0.03253	LOC111045831;LOC111050395
F	GO:0008048	calcium sensitive guanylate cyclase activator activity	2	2	0.00462253	0.03253	LOC111059464;LOC111052062
F	GO:0008332	low voltage-gated calcium channel activity	2	2	0.00462253	0.03253	LOC111047592;LOC111054453
F	GO:0010853	cyclase activator activity	2	2	0.00462253	0.03253	LOC111059464;LOC111052062
F	GO:0030249	guanylate cyclase regulator activity	2	2	0.00462253	0.03253	LOC111059464;LOC111052062
F	GO:0030250	guanylate cyclase activator activity	2	2	0.00462253	0.03253	LOC111059464;LOC111052062
F	GO:0032145	succinate-semialdehyde dehydrogenase binding	2	2	0.00462253	0.03253	LOC111045681;LOC111063033
F	GO:0034386	4-aminobutyrate:2-oxoglutarate transaminase activity	2	2	0.00462253	0.03253	LOC111045681;LOC111063033
F	GO:0047298	(S)-3-amino-2-methylpropionate transaminase activity	2	2	0.00462253	0.03253	LOC111045681;LOC111063033
F	GO:0070279	vitamin B6 binding	2	2	0.00462253	0.03253	LOC111059063;LOC111044141
F	GO:0005214	structural constituent of chitin-based cuticle	4	11	0.00476707	0.0327339	LOC111059623;LOC111061065;LOC111044782;LOC111044773
F	GO:0008010	structural constituent of chitin-based larval cuticle	4	11	0.00476707	0.0327339	LOC111059623;LOC111061065;LOC111044782;LOC111044773
F	GO:0015271	outward rectifier potassium channel activity	4	11	0.00476707	0.0327339	LOC111044574;LOC111047039;LOC111045831;LOC111050395
F	GO:0017105	acyl-CoA delta11-desaturase activity	4	11	0.00476707	0.0327339	LOC111045579;MSTRG.7899;MSTRG.797;LOC111043589
F	GO:0042277	peptide binding	18	136	0.00491763	0.0335643	LOC111045983;LOC111045987;LOC111045738;LOC111047517;MSTRG.25145;LOC111051089;LOC111045024;LOC111058207;LOC111058015;LOC111049993;LOC111062080;LOC111048211;LOC111064306;LOC111044582;LOC111048902;LOC111043419;LOC111047284;LOC111054058
F	GO:0004503	monophenol monooxygenase activity	3	6	0.00536884	0.0353657	LOC111047790;LOC111052790;MSTRG.18951
F	GO:0004784	superoxide dismutase activity	3	6	0.00536884	0.0353657	LOC111057284;LOC111061280;LOC111046325
F	GO:0016716	oxidoreductase activity, acting on paired donors, with incorporation or reduction of molecular oxygen, another compound as one donor, and incorporation of one atom of oxygen	3	6	0.00536884	0.0353657	LOC111047790;LOC111052790;MSTRG.18951
F	GO:0016721	oxidoreductase activity, acting on superoxide radicals as acceptor	3	6	0.00536884	0.0353657	LOC111057284;LOC111061280;LOC111046325
F	GO:0016941	natriuretic peptide receptor activity	3	6	0.00536884	0.0353657	LOC111062080;LOC111048211;LOC111047611
F	GO:0042166	acetylcholine binding	3	6	0.00536884	0.0353657	LOC111061890;LOC111047517;LOC111049967
F	GO:0005543	phospholipid binding	29	260	0.00581998	0.0381158	LOC111043215;MSTRG.16325;LOC111047552;MSTRG.13768;LOC111057032;LOC111047425;LOC111058612;LOC111048076;LOC111043422;LOC111055929;LOC111057070;MSTRG.22656;LOC111055574;LOC111058699;LOC111052985;LOC111052220;LOC111051512;LOC111056327;MSTRG.16906;LOC111054090;LOC111046882;LOC111061164;MSTRG.4746;MSTRG.8385;LOC111055255;LOC111047545;LOC111048770;LOC111047550;LOC111047551
F	GO:0000099	sulfur amino acid transmembrane transporter activity	4	12	0.0067697	0.0440809	LOC111046139;LOC111051089;LOC111045024;LOC111059058
F	GO:0004970	ionotropic glutamate receptor activity	6	26	0.00690864	0.0447285	MSTRG.26620;LOC111060386;LOC111052186;LOC111044245;LOC111054418;LOC111050043
P	GO:0007268	synaptic transmission	74	324	6.36539e-23	1.69618e-19	LOC111053087;LOC111057617;LOC111049276;LOC111051401;LOC111047996;LOC111043422;LOC111046835;LOC111046692;LOC111057816;LOC111055931;LOC111046749;MSTRG.26620;LOC111043643;LOC111047838;LOC111047592;LOC111058947;LOC111056280;LOC111048716;LOC111060386;LOC111048076;LOC111057932;LOC111045831;MSTRG.22276;LOC111055574;LOC111051810;LOC111054091;MSTRG.8714;LOC111051100;LOC111056507;LOC111043828;LOC111055972;…
P	GO:0099536	synaptic signaling	74	327	1.15203e-22	1.69618e-19	LOC111053087;LOC111057617;LOC111049276;LOC111051401;LOC111047996;LOC111043422;LOC111046835;LOC111046692;LOC111057816;LOC111055931;LOC111046749;MSTRG.26620;LOC111043643;LOC111047838;LOC111047592;LOC111058947;LOC111056280;LOC111048716;LOC111060386;LOC111048076;LOC111057932;LOC111045831;MSTRG.22276;LOC111055574;LOC111051810;LOC111054091;MSTRG.8714;LOC111051100;LOC111056507;LOC111043828;LOC111055972;…
P	GO:0099537	trans-synaptic signaling	74	327	1.15203e-22	1.69618e-19	LOC111053087;LOC111057617;LOC111049276;LOC111051401;LOC111047996;LOC111043422;LOC111046835;LOC111046692;LOC111057816;LOC111055931;LOC111046749;MSTRG.26620;LOC111043643;LOC111047838;LOC111047592;LOC111058947;LOC111056280;LOC111048716;LOC111060386;LOC111048076;LOC111057932;LOC111045831;MSTRG.22276;LOC111055574;LOC111051810;LOC111054091;MSTRG.8714;LOC111051100;LOC111056507;LOC111043828;LOC111055972;…
P	GO:0006811	ion transport	122	810	3.4572e-20	3.81762e-17	MSTRG.3901;LOC111047592;LOC111056529;MSTRG.23262;LOC111054453;LOC111055188;LOC111056279;LOC111045882;LOC111064336;LOC111064334;LOC111062874;LOC111048800;LOC111048682;LOC111064202;LOC111057816;LOC111051810;LOC111057909;LOC111046139;LOC111051089;LOC111045024;LOC111059058;LOC111057494;LOC111054477;LOC111044129;LOC111059629;LOC111048305;LOC111061818;LOC111051569;LOC111043828;LOC111055798;LOC111046946…
P	GO:0003008	system process	117	811	7.28167e-18	6.43263e-15	LOC111043539;LOC111057494;MSTRG.6169;MSTRG.33881;LOC111048902;MSTRG.12269;LOC111052103;LOC111050298;LOC111052321;LOC111048716;LOC111057379;LOC111049497;LOC111050965;LOC111053522;LOC111060342;LOC111053128;LOC111048874;MSTRG.36642;LOC111049488;LOC111058307;LOC111054303;LOC111054400;LOC111052182;LOC111049759;LOC111047039;LOC111052736;LOC111046396;LOC111062080;LOC111048211;LOC111053577;LOC111064156;M…
P	GO:0006812	cation transport	81	466	3.31744e-17	2.44219e-14	MSTRG.3901;LOC111047592;LOC111056529;MSTRG.23262;LOC111054453;LOC111048682;LOC111045635;LOC111048275;LOC111046692;LOC111057816;LOC111055931;LOC111053577;LOC111058307;LOC111054400;LOC111043351;LOC111052182;LOC111047517;LOC111049970;LOC111049759;LOC111055329;LOC111057747;LOC111045659;LOC111051569;LOC111064065;LOC111044574;LOC111052321;LOC111056280;LOC111057932;LOC111060572;LOC111045831;LOC111053314…
P	GO:0007267	cell-cell signaling	83	491	7.33697e-17	4.62963e-14	LOC111053087;LOC111057617;LOC111049276;LOC111051401;LOC111047996;LOC111043422;LOC111046835;LOC111046692;LOC111057816;LOC111055931;LOC111047592;LOC111046749;MSTRG.26620;LOC111043643;LOC111047838;LOC111058947;LOC111056280;LOC111048716;LOC111060386;LOC111048076;LOC111057932;LOC111045831;MSTRG.22276;LOC111055574;LOC111051810;LOC111054091;MSTRG.8714;LOC111051100;LOC111056507;LOC111043828;LOC111055972;…
P	GO:0001505	regulation of neurotransmitter levels	46	183	2.39025e-16	1.31972e-13	LOC111056184;LOC111043828;LOC111048305;LOC111057617;LOC111049276;LOC111051401;LOC111047996;LOC111043422;LOC111046835;LOC111046692;LOC111057816;LOC111055931;LOC111046749;MSTRG.9932;LOC111046946;LOC111056379;LOC111055574;LOC111059236;LOC111056971;LOC111049383;LOC111053128;LOC111050980;LOC111059464;LOC111052062;LOC111064156;LOC111062474;LOC111047838;LOC111062874;LOC111049646;LOC111045882;LOC11105980…
P	GO:0030001	metal ion transport	62	318	8.57425e-16	4.20805e-13	MSTRG.3901;LOC111047592;LOC111056529;MSTRG.23262;LOC111054453;LOC111045635;LOC111053577;LOC111058307;LOC111054400;LOC111043351;LOC111052182;LOC111047517;LOC111049970;LOC111049759;LOC111055329;LOC111057747;LOC111045659;LOC111051569;LOC111064065;LOC111044574;LOC111052321;LOC111056280;LOC111057932;LOC111060572;LOC111045831;LOC111053314;LOC111044241;LOC111064104;LOC111064103;LOC111043768;LOC111060859…
P	GO:0030239	myofibril assembly	31	89	1.02556e-15	4.52988e-13	MSTRG.36642;LOC111049488;LOC111060278;LOC111052189;LOC111055558;LOC111060590;LOC111061265;LOC111056042;LOC111057090;LOC111049196;LOC111056719;LOC111054035;LOC111046396;LOC111047862;LOC111052103;LOC111055655;LOC111051022;MSTRG.7671;LOC111048105;LOC111057674;LOC111063466;LOC111063828;LOC111044999;LOC111061822;MSTRG.15312;LOC111045387;LOC111062525;LOC111057602;MSTRG.13272;LOC111050510;MSTRG.7678
P	GO:0044708	single-organism behavior	81	496	1.38558e-15	5.56372e-13	LOC111055329;LOC111052103;LOC111050298;LOC111052321;LOC111048716;LOC111057379;LOC111049497;LOC111050965;LOC111051810;LOC111057909;LOC111060342;LOC111053128;LOC111048874;LOC111043601;LOC111062474;LOC111064156;MSTRG.16325;LOC111056529;LOC111048898;LOC111053577;LOC111053236;LOC111048089;LOC111056583;LOC111043643;LOC111049383;LOC111043483;LOC111053418;LOC111051102;LOC111043958;LOC111055653;LOC1110474…
P	GO:0007610	behavior	109	789	2.60424e-15	9.58576e-13	LOC111064458;LOC111055938;LOC111058309;LOC111043685;LOC111055329;LOC111052103;LOC111050298;LOC111052321;LOC111048716;LOC111057379;LOC111049497;LOC111050965;LOC111051810;LOC111057909;LOC111060342;LOC111053128;LOC111048874;LOC111045660;LOC111045661;MSTRG.8019;LOC111047432;LOC111060335;LOC111043601;LOC111062474;LOC111064156;MSTRG.16325;LOC111056529;LOC111048898;LOC111053577;LOC111053236;LOC111048089…
P	GO:0042391	regulation of membrane potential	46	198	6.00438e-15	2.0401e-12	LOC111047592;LOC111052182;LOC111053236;LOC111048413;LOC111057747;LOC111064065;LOC111054453;LOC111056529;MSTRG.4746;MSTRG.26620;LOC111058443;LOC111060386;LOC111051396;LOC111044245;LOC111054418;LOC111048217;LOC111046164;MSTRG.3372;LOC111064079;LOC111046749;LOC111059414;MSTRG.16604;MSTRG.14793;LOC111052321;LOC111057561;LOC111060142;LOC111057974;LOC111048438;LOC111054934;LOC111056583;LOC111044129;LOC…
P	GO:0006813	potassium ion transport	29	87	3.25622e-14	1.02734e-11	LOC111044574;LOC111052321;LOC111056280;LOC111057932;LOC111060572;LOC111045831;LOC111053314;LOC111044241;LOC111064104;LOC111064103;LOC111043768;LOC111060859;LOC111057379;LOC111061398;LOC111050415;LOC111057494;LOC111060303;LOC111047039;LOC111047624;MSTRG.4746;LOC111053132;LOC111048585;LOC111055260;LOC111050395;LOC111050904;LOC111044778;LOC111057747;LOC111064065;LOC111044771
P	GO:0015672	monovalent inorganic cation transport	51	252	7.33064e-14	2.15863e-11	LOC111046692;LOC111057816;LOC111055931;LOC111044574;LOC111052321;LOC111056280;LOC111057932;LOC111060572;LOC111045831;LOC111053314;LOC111044241;LOC111064104;LOC111064103;LOC111043768;LOC111060859;LOC111057379;LOC111061398;LOC111050415;LOC111057494;LOC111060303;LOC111047039;LOC111047624;MSTRG.4746;LOC111053132;LOC111048585;LOC111055260;LOC111050395;LOC111061174;LOC111056529;LOC111064156;LOC11105678…
P	GO:0006836	neurotransmitter transport	37	144	1.01801e-13	2.81033e-11	LOC111057617;LOC111049276;LOC111051401;LOC111047996;LOC111043422;LOC111046692;LOC111057816;LOC111055931;LOC111046749;LOC111056379;LOC111055574;LOC111059236;LOC111056971;LOC111064156;LOC111053923;LOC111045882;MSTRG.9932;LOC111046946;LOC111048305;LOC111059246;LOC111049646;LOC111059464;LOC111059803;LOC111052062;LOC111056950;LOC111047884;LOC111044754;LOC111063106;LOC111057994;LOC111043828;LOC11105703…
P	GO:0050877	neurological system process	86	617	1.9291e-12	5.01227e-10	LOC111043539;LOC111057494;LOC111052103;LOC111050298;LOC111052321;LOC111048716;LOC111057379;LOC111049497;LOC111050965;LOC111060342;LOC111053128;LOC111048874;LOC111053577;LOC111064156;MSTRG.16325;LOC111056529;LOC111053923;MSTRG.14793;MSTRG.27719;LOC111052093;LOC111055329;LOC111051569;LOC111058443;LOC111051396;LOC111053087;LOC111043828;LOC111048305;MSTRG.20866;LOC111048076;LOC111061265;LOC111057244;…
P	GO:0065008	regulation of biological quality	227	2350	2.06294e-12	5.06222e-10	MSTRG.33881;MSTRG.12269;LOC111056772;LOC111044639;MSTRG.6169;LOC111046139;LOC111056192;LOC111047592;LOC111052182;LOC111053236;LOC111048413;LOC111057747;LOC111064065;LOC111054453;LOC111046254;LOC111044944;LOC111060559;LOC111057920;MSTRG.2929;LOC111064306;LOC111044582;LOC111056184;LOC111048902;LOC111049488;LOC111047284;MSTRG.26620;LOC111060386;LOC111056379;LOC111055574;LOC111056971;LOC111044245;LOC…
P	GO:0007155	cell adhesion	75	506	2.72083e-12	6.32521e-10	LOC111047861;LOC111053944;LOC111054668;LOC111054892;MSTRG.8099;LOC111049969;LOC111047815;LOC111054043;LOC111050816;LOC111051670;LOC111058086;LOC111047590;LOC111054122;LOC111044947;LOC111047520;LOC111059701;LOC111046941;LOC111055734;LOC111060179;LOC111061789;LOC111058651;MSTRG.25139;LOC111046679;LOC111058168;LOC111064104;LOC111064103;LOC111047624;LOC111048585;LOC111055260;LOC111049883;MSTRG.355;LO…
P	GO:0031032	actomyosin structure organization	31	117	4.33901e-12	9.39161e-10	MSTRG.36642;LOC111049488;LOC111060278;LOC111052189;LOC111055558;LOC111060590;LOC111061265;LOC111056042;LOC111057090;LOC111049196;LOC111056719;LOC111054035;LOC111046396;LOC111047862;LOC111052103;LOC111055655;LOC111051022;MSTRG.7671;LOC111048105;LOC111057674;LOC111063466;LOC111063828;LOC111044999;LOC111061822;MSTRG.15312;LOC111045387;LOC111062525;LOC111057602;MSTRG.13272;LOC111050510;MSTRG.7678
P	GO:0022610	biological adhesion	75	511	4.46511e-12	9.39161e-10	LOC111047861;LOC111053944;LOC111054668;LOC111054892;MSTRG.8099;LOC111049969;LOC111047815;LOC111054043;LOC111050816;LOC111051670;LOC111058086;LOC111047590;LOC111054122;LOC111044947;LOC111047520;LOC111059701;LOC111046941;LOC111055734;LOC111060179;LOC111061789;LOC111058651;MSTRG.25139;LOC111046679;LOC111058168;LOC111064104;LOC111064103;LOC111047624;LOC111048585;LOC111055260;LOC111049883;MSTRG.355;LO…
P	GO:0043269	regulation of ion transport	45	227	4.75732e-12	9.55139e-10	LOC111058443;LOC111051396;MSTRG.3372;LOC111064079;MSTRG.3901;MSTRG.23262;LOC111059246;MSTRG.26283;LOC111056507;LOC111055972;LOC111049191;LOC111047668;LOC111052455;MSTRG.4746;LOC111051558;LOC111052786;MSTRG.14843;LOC111048217;LOC111046164;MSTRG.16325;LOC111062474;LOC111044639;MSTRG.2123;LOC111047592;LOC111052321;LOC111056280;LOC111057932;LOC111045831;LOC111057561;LOC111053314;LOC111052182;LOC11104…
P	GO:0045214	sarcomere organization	23	66	5.21726e-12	1.00194e-09	LOC111047862;LOC111052103;LOC111055655;LOC111049488;LOC111055558;LOC111051022;MSTRG.7671;LOC111061265;LOC111048105;MSTRG.36642;LOC111057674;LOC111063466;LOC111063828;LOC111044999;LOC111061822;MSTRG.15312;LOC111045387;LOC111062525;LOC111057602;LOC111046396;MSTRG.13272;LOC111050510;MSTRG.7678
P	GO:0055001	muscle cell development	35	148	6.43414e-12	1.18415e-09	MSTRG.36642;LOC111056529;LOC111054934;LOC111049488;LOC111060278;LOC111052189;LOC111055558;LOC111060590;LOC111061265;LOC111056042;LOC111057090;LOC111049196;LOC111056719;LOC111054035;LOC111046396;LOC111060460;LOC111055289;LOC111044999;LOC111047862;LOC111052103;LOC111055655;LOC111051022;MSTRG.7671;LOC111048105;LOC111057674;LOC111063466;LOC111063828;LOC111061822;MSTRG.15312;LOC111045387;LOC111062525;…
P	GO:0032501	multicellular organismal process	386	4663	8.118e-12	1.43429e-09	LOC111044142;MSTRG.26134;LOC111056245;LOC111050779;LOC111060294;MSTRG.33881;MSTRG.12269;LOC111043539;LOC111057494;LOC111057658;LOC111064115;LOC111062833;MSTRG.6169;LOC111049969;LOC111053646;LOC111064306;LOC111044582;LOC111048197;LOC111044256;LOC111048902;MSTRG.28518;LOC111053827;LOC111058714;LOC111057775;MSTRG.20239;LOC111052772;LOC111052103;LOC111043643;LOC111046121;LOC111050362;LOC111050143;LOC…
P	GO:0007522	visceral muscle development	11	14	1.88856e-11	3.20837e-09	MSTRG.7671;LOC111057674;LOC111063466;LOC111063828;LOC111061822;MSTRG.15312;LOC111045387;LOC111062525;LOC111057602;LOC111050510;MSTRG.7678
P	GO:0055002	striated muscle cell development	33	139	2.31402e-11	3.78557e-09	MSTRG.36642;LOC111056529;LOC111054934;LOC111049488;LOC111060278;LOC111052189;LOC111055558;LOC111060590;LOC111061265;LOC111056042;LOC111057090;LOC111049196;LOC111056719;LOC111054035;LOC111046396;LOC111044999;LOC111047862;LOC111052103;LOC111055655;LOC111051022;MSTRG.7671;LOC111048105;LOC111057674;LOC111063466;LOC111063828;LOC111061822;MSTRG.15312;LOC111045387;LOC111062525;LOC111057602;MSTRG.13272;L…
P	GO:0034765	regulation of ion transmembrane transport	36	166	4.68666e-11	7.3932e-09	LOC111058443;LOC111051396;MSTRG.3372;LOC111064079;MSTRG.3901;MSTRG.23262;LOC111047668;LOC111052455;MSTRG.4746;MSTRG.26283;LOC111051558;LOC111048217;LOC111046164;MSTRG.16325;LOC111044639;MSTRG.2123;LOC111047592;LOC111052321;LOC111056280;LOC111057932;LOC111045831;LOC111057561;LOC111053314;LOC111052182;LOC111044241;LOC111043768;LOC111057379;LOC111053236;LOC111048413;LOC111052093;LOC111060303;LOC1110…
P	GO:0034762	regulation of transmembrane transport	36	172	1.36186e-10	2.07426e-08	LOC111058443;LOC111051396;MSTRG.3372;LOC111064079;MSTRG.3901;MSTRG.23262;LOC111047668;LOC111052455;MSTRG.4746;MSTRG.26283;LOC111051558;LOC111048217;LOC111046164;MSTRG.16325;LOC111044639;MSTRG.2123;LOC111047592;LOC111052321;LOC111056280;LOC111057932;LOC111045831;LOC111057561;LOC111053314;LOC111052182;LOC111044241;LOC111043768;LOC111057379;LOC111053236;LOC111048413;LOC111052093;LOC111060303;LOC1110…
P	GO:0030534	adult behavior	38	190	1.70721e-10	2.51359e-08	LOC111055329;LOC111052321;LOC111057379;LOC111048898;LOC111043643;LOC111049383;LOC111043483;LOC111053418;LOC111051102;LOC111043958;LOC111048089;LOC111055653;LOC111047456;LOC111045310;LOC111047861;LOC111054480;LOC111045681;LOC111058775;LOC111063033;LOC111044005;LOC111055655;LOC111044639;LOC111046396;MSTRG.13272;LOC111064458;LOC111055938;LOC111058309;LOC111043685;LOC111044129;LOC111058443;LOC1110587…
P	GO:0001508	action potential	17	42	2.05078e-10	2.90096e-08	LOC111047592;LOC111052182;LOC111053236;LOC111048413;LOC111057747;LOC111064065;LOC111054453;MSTRG.4746;LOC111056280;LOC111057932;LOC111057379;MSTRG.26620;MSTRG.3372;LOC111060386;LOC111064079;LOC111044245;LOC111054418
P	GO:0099531	presynaptic process involved in synaptic transmission	28	112	2.10167e-10	2.90096e-08	LOC111057617;LOC111049276;LOC111051401;LOC111047996;LOC111043422;LOC111046692;LOC111057816;LOC111055931;LOC111046749;LOC111056379;LOC111055574;LOC111059236;LOC111056971;LOC111049646;LOC111045882;LOC111059464;LOC111059803;LOC111052062;LOC111056950;LOC111047884;LOC111044754;LOC111063106;LOC111057032;LOC111047425;LOC111058612;LOC111048076;LOC111058051;LOC111054090
P	GO:0044699	single-organism process	688	9801	2.32772e-10	3.04919e-08	LOC111044142;MSTRG.26134;LOC111056245;LOC111050779;LOC111060294;LOC111054091;LOC111046131;MSTRG.1745;MSTRG.33881;MSTRG.12269;LOC111057658;LOC111064115;LOC111051100;LOC111058699;LOC111062305;LOC111052843;LOC111055929;MSTRG.26620;LOC111060386;LOC111044245;LOC111054418;LOC111049883;LOC111061265;LOC111052736;MSTRG.3901;LOC111047592;LOC111056529;MSTRG.23262;LOC111054453;LOC111048652;LOC111062833;LOC11…
P	GO:1902578	single-organism localization	237	2600	2.34712e-10	3.04919e-08	LOC111044142;LOC111058699;LOC111062305;MSTRG.3901;LOC111047592;LOC111056529;MSTRG.23262;LOC111054453;LOC111054477;LOC111044127;LOC111057828;MSTRG.10733;LOC111055188;LOC111056279;LOC111045882;LOC111064336;LOC111064334;LOC111062874;LOC111048800;LOC111048682;LOC111064202;LOC111057816;LOC111057617;LOC111049276;LOC111051401;LOC111047996;LOC111043422;LOC111051810;LOC111057909;LOC111046139;LOC111059408;…
P	GO:0044700	single organism signaling	219	2373	5.2458e-10	6.62019e-08	LOC111049883;LOC111061265;LOC111052736;LOC111055929;LOC111060386;LOC111063376;LOC111047592;LOC111057561;MSTRG.4746;LOC111053087;LOC111057617;LOC111049276;LOC111051401;LOC111047996;LOC111043422;LOC111046835;LOC111044830;LOC111060559;LOC111053522;LOC111057920;LOC111061045;LOC111043413;LOC111054480;MSTRG.2929;LOC111058775;LOC111057823;LOC111058767;LOC111056950;LOC111050734;LOC111047456;LOC111048874;…
P	GO:0023052	signaling	219	2374	5.45606e-10	6.69429e-08	LOC111049883;LOC111061265;LOC111052736;LOC111055929;LOC111060386;LOC111063376;LOC111047592;LOC111057561;MSTRG.4746;LOC111053087;LOC111057617;LOC111049276;LOC111051401;LOC111047996;LOC111043422;LOC111046835;LOC111044830;LOC111060559;LOC111053522;LOC111057920;LOC111061045;LOC111043413;LOC111054480;MSTRG.2929;LOC111058775;LOC111057823;LOC111058767;LOC111056950;LOC111050734;LOC111047456;LOC111048874;…
P	GO:0044765	single-organism transport	221	2407	6.78729e-10	8.10255e-08	LOC111058699;LOC111062305;MSTRG.3901;LOC111047592;LOC111056529;MSTRG.23262;LOC111054453;LOC111054477;LOC111044127;LOC111057828;MSTRG.10733;LOC111055188;LOC111056279;LOC111045882;LOC111064336;LOC111064334;LOC111062874;LOC111048800;LOC111048682;LOC111064202;LOC111057816;LOC111057617;LOC111049276;LOC111051401;LOC111047996;LOC111043422;LOC111051810;LOC111057909;LOC111046139;LOC111051089;LOC111045024;…
P	GO:0007154	cell communication	224	2462	1.1492e-09	1.31909e-07	LOC111049883;LOC111061265;LOC111052736;LOC111055929;LOC111060386;LOC111051810;LOC111057909;LOC111063376;LOC111053087;LOC111057617;LOC111049276;LOC111051401;LOC111047996;LOC111043422;LOC111046835;LOC111053805;LOC111044830;LOC111060559;LOC111053522;LOC111057920;LOC111061045;LOC111043413;LOC111054480;MSTRG.2929;LOC111058775;LOC111057823;LOC111058767;LOC111056950;LOC111050734;LOC111047456;LOC11104887…
P	GO:0006814	sodium ion transport	26	105	1.16469e-09	1.31909e-07	LOC111056529;LOC111053923;LOC111052786;LOC111058888;LOC111056279;LOC111060572;LOC111064104;LOC111064103;LOC111057816;LOC111060859;LOC111061398;LOC111049970;LOC111048413;LOC111057494;LOC111048305;LOC111047624;MSTRG.14843;LOC111053132;LOC111048585;MSTRG.8053;LOC111045659;LOC111055260;LOC111043828;LOC111053236;LOC111057747;LOC111064065
P	GO:0035637	multicellular organismal signaling	16	41	1.34059e-09	1.48035e-07	LOC111047592;LOC111057561;MSTRG.4746;MSTRG.2123;LOC111052093;LOC111048217;LOC111046164;MSTRG.26620;MSTRG.3372;LOC111060386;LOC111053236;LOC111064079;LOC111048413;LOC111044245;LOC111054418;LOC111054453
P	GO:0019991	septate junction assembly	16	42	2.03937e-09	2.19705e-07	LOC111057527;LOC111053522;LOC111054892;LOC111043643;LOC111057182;LOC111058086;LOC111054480;LOC111064104;LOC111064103;LOC111058775;LOC111047624;LOC111059567;LOC111048585;LOC111055653;LOC111045310;LOC111055260
P	GO:0007186	G-protein coupled receptor signaling pathway	49	310	2.24318e-09	2.35908e-07	LOC111044830;LOC111060559;LOC111053522;LOC111057920;LOC111061045;LOC111043413;LOC111054480;MSTRG.2929;LOC111058775;LOC111057823;LOC111058767;LOC111056950;LOC111050734;LOC111047456;LOC111048874;LOC111046011;LOC111044256;LOC111063106;MSTRG.20866;LOC111043483;LOC111053583;LOC111047315;LOC111043799;LOC111052056;LOC111061372;LOC111047685;LOC111049903;LOC111054456;LOC111055511;LOC111056765;LOC111064306…
P	GO:0007270	neuron-neuron synaptic transmission	18	55	3.48118e-09	3.5759e-07	LOC111053087;LOC111046692;LOC111057816;LOC111055931;MSTRG.26620;LOC111057617;LOC111060386;LOC111055574;LOC111052186;LOC111051401;LOC111043828;LOC111048305;LOC111044245;LOC111054418;LOC111055390;LOC111048682;LOC111047685;LOC111049903
P	GO:0019228	neuronal action potential	10	16	5.57469e-09	5.59623e-07	MSTRG.26620;MSTRG.3372;LOC111047592;LOC111060386;LOC111053236;LOC111064079;LOC111048413;LOC111044245;LOC111054418;LOC111054453
P	GO:0034220	ion transmembrane transport	49	319	5.93624e-09	5.82675e-07	LOC111055188;LOC111056279;LOC111045882;LOC111064336;LOC111064334;LOC111062874;LOC111064202;LOC111064104;LOC111064103;LOC111047624;LOC111048585;LOC111055260;LOC111056529;LOC111058015;LOC111056583;LOC111061890;LOC111049786;LOC111047685;LOC111047517;LOC111049967;LOC111048563;LOC111057747;LOC111056772;LOC111064065;LOC111043351;LOC111051810;LOC111057909;LOC111046139;LOC111056785;LOC111053189;LOC111053…
P	GO:0007600	sensory perception	51	343	8.89297e-09	8.53919e-07	LOC111043539;LOC111057494;LOC111053577;LOC111053923;MSTRG.14793;MSTRG.27719;LOC111052093;LOC111055329;LOC111051569;MSTRG.20866;LOC111052321;LOC111048076;LOC111061265;LOC111057244;LOC111048413;MSTRG.26050;LOC111048874;LOC111056765;LOC111048604;LOC111044005;MSTRG.33113;LOC111059414;LOC111048376;LOC111053010;LOC111043483;LOC111047590;LOC111049624;LOC111057974;LOC111046882;LOC111060268;LOC111043260;L…
P	GO:0098742	cell-cell adhesion via plasma-membrane adhesion molecules	27	123	9.51976e-09	8.94655e-07	LOC111047861;LOC111053944;LOC111054668;LOC111054892;MSTRG.8099;LOC111049969;LOC111047815;LOC111054043;LOC111050816;LOC111051670;LOC111058086;LOC111047590;LOC111054122;LOC111044947;LOC111047520;LOC111059701;LOC111046941;LOC111055734;LOC111060179;LOC111061789;LOC111058651;MSTRG.25139;LOC111046679;LOC111058168;LOC111061265;LOC111045738;MSTRG.25145
P	GO:0007269	neurotransmitter secretion	25	109	1.31369e-08	1.20887e-06	LOC111057617;LOC111049276;LOC111051401;LOC111047996;LOC111043422;LOC111046749;LOC111056379;LOC111055574;LOC111059236;LOC111056971;LOC111049646;LOC111045882;LOC111059464;LOC111059803;LOC111052062;LOC111056950;LOC111047884;LOC111044754;LOC111063106;LOC111057032;LOC111047425;LOC111058612;LOC111048076;LOC111058051;LOC111054090
P	GO:0017158	regulation of calcium ion-dependent exocytosis	14	36	1.53819e-08	1.38657e-06	LOC111047425;LOC111047592;LOC111057617;LOC111048076;LOC111051401;LOC111054453;LOC111057032;LOC111058612;LOC111043422;LOC111054090;LOC111046749;LOC111052186;LOC111047884;LOC111055574
P	GO:0050804	modulation of synaptic transmission	36	205	1.98615e-08	1.75457e-06	MSTRG.26620;LOC111060386;LOC111056379;LOC111055574;LOC111056971;LOC111044245;LOC111054418;LOC111047884;LOC111058443;LOC111051396;LOC111059236;LOC111049276;LOC111050980;LOC111059464;LOC111052062;LOC111055390;LOC111046946;LOC111043422;LOC111062474;LOC111056507;LOC111055972;LOC111046749;LOC111052854;MSTRG.16325;LOC111058051;LOC111052186;LOC111056529;LOC111057592;LOC111044241;LOC111056280;LOC11105793…
P	GO:0019226	transmission of nerve impulse	11	22	2.2849e-08	1.95512e-06	MSTRG.2123;MSTRG.26620;MSTRG.3372;LOC111047592;LOC111060386;LOC111053236;LOC111064079;LOC111048413;LOC111044245;LOC111054418;LOC111054453
P	GO:0051146	striated muscle cell differentiation	35	197	2.30171e-08	1.95512e-06	MSTRG.36642;LOC111056529;LOC111054934;LOC111049488;LOC111060278;LOC111052189;LOC111055558;LOC111060590;LOC111061265;LOC111056042;LOC111057090;LOC111049196;LOC111056719;LOC111054035;LOC111046396;MSTRG.7671;LOC111057674;LOC111059426;LOC111055720;LOC111063466;LOC111063828;LOC111061822;MSTRG.15312;LOC111045387;LOC111062525;LOC111057602;LOC111050510;MSTRG.7678;LOC111044999;LOC111047862;LOC111052103;LO…
P	GO:0006865	amino acid transport	28	138	3.15618e-08	2.63035e-06	LOC111055188;LOC111056279;LOC111045882;LOC111064336;LOC111064334;LOC111062874;LOC111048682;LOC111057816;LOC111051810;LOC111057909;LOC111046139;LOC111051089;LOC111045024;LOC111059058;LOC111048275;LOC111056507;LOC111055972;LOC111043828;LOC111048305;LOC111058015;LOC111047649;LOC111053923;LOC111059629;LOC111061818;LOC111055798;LOC111052442;LOC111055390;LOC111058207
P	GO:0035206	regulation of hemocyte proliferation	14	38	3.47759e-08	2.84454e-06	MSTRG.7671;LOC111058307;LOC111054400;LOC111057674;LOC111063466;LOC111049759;LOC111063828;LOC111061822;MSTRG.15312;LOC111045387;LOC111062525;LOC111057602;LOC111050510;MSTRG.7678
P	GO:0055074	calcium ion homeostasis	31	165	3.8651e-08	3.10402e-06	LOC111056529;LOC111053418;MSTRG.26620;LOC111051512;LOC111051658;LOC111046150;LOC111055558;LOC111060386;LOC111043351;LOC111047517;LOC111053276;LOC111049970;LOC111064306;LOC111044639;LOC111044582;LOC111044245;LOC111045659;LOC111054418;LOC111059246;LOC111053277;MSTRG.16906;MSTRG.14793;LOC111055329;LOC111051569;LOC111051137;LOC111047592;LOC111043483;LOC111050043;MSTRG.16325;LOC111047456;LOC111062979
P	GO:0055080	cation homeostasis	48	328	4.08909e-08	3.22527e-06	LOC111052107;LOC111057969;MSTRG.20692;LOC111059297;LOC111056529;LOC111053418;LOC111043293;MSTRG.26620;LOC111051512;LOC111051658;LOC111046150;LOC111055558;LOC111060386;LOC111043351;LOC111047517;LOC111053276;LOC111049970;LOC111064306;LOC111044639;LOC111044582;LOC111044245;LOC111045659;LOC111054418;LOC111059246;LOC111053277;MSTRG.16906;LOC111054100;MSTRG.14793;LOC111055329;LOC111051569;LOC111051137;…
P	GO:0006874	cellular calcium ion homeostasis	30	159	5.79402e-08	4.48986e-06	LOC111056529;LOC111053418;MSTRG.26620;LOC111051512;LOC111051658;LOC111046150;LOC111055558;LOC111060386;LOC111043351;LOC111047517;LOC111053276;LOC111049970;LOC111064306;LOC111044639;LOC111044582;LOC111044245;LOC111045659;LOC111054418;LOC111059246;LOC111053277;MSTRG.16906;MSTRG.14793;LOC111055329;LOC111051569;LOC111051137;LOC111047592;LOC111043483;LOC111050043;MSTRG.16325;LOC111047456
P	GO:0007156	homophilic cell adhesion via plasma membrane adhesion molecules	24	109	5.93057e-08	4.51643e-06	LOC111047861;LOC111053944;LOC111054668;LOC111054892;MSTRG.8099;LOC111049969;LOC111047815;LOC111054043;LOC111050816;LOC111051670;LOC111058086;LOC111047590;LOC111054122;LOC111044947;LOC111047520;LOC111059701;LOC111046941;LOC111055734;LOC111060179;LOC111061789;LOC111058651;MSTRG.25139;LOC111046679;LOC111058168
P	GO:0072507	divalent inorganic cation homeostasis	33	187	6.85925e-08	5.13514e-06	LOC111056529;LOC111053418;MSTRG.26620;LOC111051512;LOC111051658;LOC111046150;LOC111055558;LOC111060386;LOC111043351;LOC111047517;LOC111053276;LOC111049970;LOC111064306;LOC111044639;LOC111044582;LOC111044245;LOC111045659;LOC111054418;LOC111059246;LOC111053277;MSTRG.16906;MSTRG.14793;LOC111055329;LOC111051569;LOC111051137;LOC111047592;MSTRG.3372;LOC111064079;LOC111043483;LOC111050043;MSTRG.16325;LO…
P	GO:0010927	cellular component assembly involved in morphogenesis	39	246	9.19407e-08	6.76837e-06	MSTRG.36642;LOC111052576;LOC111049592;LOC111047144;MSTRG.15051;LOC111061568;LOC111053403;LOC111049488;LOC111060278;LOC111052189;LOC111047803;LOC111046635;LOC111055558;LOC111060590;LOC111061265;LOC111056042;LOC111057090;LOC111049196;LOC111056719;LOC111054035;LOC111046396;LOC111047862;LOC111052103;LOC111055655;LOC111051022;MSTRG.7671;LOC111048105;LOC111057674;LOC111063466;LOC111063828;LOC111044999;…
P	GO:0035158	regulation of tube diameter, open tracheal system	8	12	9.89256e-08	7.04765e-06	LOC111043643;LOC111064104;LOC111064103;LOC111047624;LOC111048585;LOC111055653;LOC111045310;LOC111055260
P	GO:0035296	regulation of tube diameter	8	12	9.89256e-08	7.04765e-06	LOC111043643;LOC111064104;LOC111064103;LOC111047624;LOC111048585;LOC111055653;LOC111045310;LOC111055260
P	GO:0042692	muscle cell differentiation	40	257	1.05075e-07	7.31588e-06	MSTRG.36642;LOC111056529;LOC111054934;LOC111049488;LOC111060278;LOC111052189;LOC111047803;LOC111055558;LOC111060590;LOC111061265;LOC111056042;LOC111057090;LOC111049196;LOC111056719;LOC111054035;LOC111046396;LOC111060460;LOC111055289;MSTRG.20453;MSTRG.19402;MSTRG.7671;LOC111057674;LOC111059426;LOC111055720;LOC111063466;LOC111063828;LOC111061822;MSTRG.15312;LOC111045387;LOC111062525;LOC111057602;LO…
P	GO:0050801	ion homeostasis	50	359	1.06003e-07	7.31588e-06	LOC111052107;LOC111057969;MSTRG.20692;LOC111059297;LOC111056529;LOC111053418;LOC111043293;LOC111058699;LOC111051500;MSTRG.26620;LOC111051512;LOC111051658;LOC111046150;LOC111055558;LOC111060386;LOC111043351;LOC111047517;LOC111053276;LOC111049970;LOC111064306;LOC111044639;LOC111044582;LOC111044245;LOC111045659;LOC111054418;LOC111059246;LOC111053277;MSTRG.16906;LOC111054100;MSTRG.14793;LOC111055329;…
P	GO:0009582	detection of abiotic stimulus	24	113	1.22702e-07	8.33806e-06	LOC111043539;LOC111057494;MSTRG.36642;LOC111043483;LOC111053577;MSTRG.20866;LOC111046121;LOC111044129;LOC111046882;LOC111050707;LOC111053745;LOC111046011;LOC111061164;MSTRG.14793;MSTRG.27719;LOC111052093;LOC111055329;LOC111051569;LOC111056583;LOC111049624;LOC111060268;LOC111048438;LOC111057379;LOC111046506
P	GO:0050805	negative regulation of synaptic transmission	15	48	1.42281e-07	9.48016e-06	MSTRG.26620;LOC111060386;LOC111044245;LOC111054418;LOC111055390;LOC111046946;LOC111056507;LOC111055972;LOC111052854;LOC111058051;LOC111058443;LOC111051396;LOC111057592;LOC111049276;LOC111044241
P	GO:0006810	transport	237	2785	1.43801e-07	9.48016e-06	LOC111053694;LOC111058699;LOC111062305;MSTRG.3901;LOC111047592;LOC111056529;MSTRG.23262;LOC111054453;LOC111054477;LOC111044127;LOC111057828;MSTRG.10733;LOC111055188;LOC111056279;LOC111045882;LOC111064336;LOC111064334;LOC111062874;LOC111048800;LOC111048682;LOC111064202;LOC111057816;LOC111057617;LOC111049276;LOC111051401;LOC111047996;LOC111043422;LOC111051810;LOC111057909;LOC111046139;LOC111051089;…
P	GO:0006816	calcium ion transport	23	107	1.78055e-07	1.15657e-05	MSTRG.3901;LOC111047592;LOC111056529;MSTRG.23262;LOC111054453;LOC111053577;LOC111058307;LOC111054400;LOC111043351;LOC111052182;LOC111047517;LOC111049970;LOC111049759;LOC111055329;LOC111057747;LOC111045659;LOC111051569;LOC111064065;MSTRG.26283;LOC111052093;MSTRG.2123;LOC111050043;LOC111044639
P	GO:0035249	synaptic transmission, glutamatergic	11	26	1.97838e-07	1.26645e-05	MSTRG.26620;LOC111057617;LOC111060386;LOC111055574;LOC111052186;LOC111051401;LOC111043828;LOC111048305;LOC111044245;LOC111054418;LOC111055390
P	GO:0023061	signal release	25	125	2.30275e-07	1.45304e-05	LOC111057617;LOC111049276;LOC111051401;LOC111047996;LOC111043422;LOC111046749;LOC111056379;LOC111055574;LOC111059236;LOC111056971;LOC111049646;LOC111045882;LOC111059464;LOC111059803;LOC111052062;LOC111056950;LOC111047884;LOC111044754;LOC111063106;LOC111057032;LOC111047425;LOC111058612;LOC111048076;LOC111058051;LOC111054090
P	GO:0042744	hydrogen peroxide catabolic process	13	38	2.96094e-07	1.84204e-05	LOC111052576;LOC111049592;MSTRG.28518;LOC111053827;LOC111062799;LOC111043731;LOC111061992;LOC111047144;MSTRG.15051;LOC111061568;LOC111058714;LOC111053403;LOC111050982
P	GO:0009581	detection of external stimulus	23	110	3.02309e-07	1.85458e-05	LOC111043539;LOC111057494;MSTRG.36642;LOC111043483;LOC111053577;MSTRG.20866;LOC111046121;LOC111044129;LOC111046882;LOC111050707;LOC111053745;LOC111046011;LOC111061164;MSTRG.14793;MSTRG.27719;LOC111052093;LOC111055329;LOC111051569;LOC111056583;LOC111049624;LOC111060268;LOC111048438;LOC111057379
P	GO:0072503	cellular divalent inorganic cation homeostasis	30	173	3.99675e-07	2.41831e-05	LOC111056529;LOC111053418;MSTRG.26620;LOC111051512;LOC111051658;LOC111046150;LOC111055558;LOC111060386;LOC111043351;LOC111047517;LOC111053276;LOC111049970;LOC111064306;LOC111044639;LOC111044582;LOC111044245;LOC111045659;LOC111054418;LOC111059246;LOC111053277;MSTRG.16906;MSTRG.14793;LOC111055329;LOC111051569;LOC111051137;LOC111047592;LOC111043483;LOC111050043;MSTRG.16325;LOC111047456
P	GO:0048789	cytoskeletal matrix organization at active zone	7	10	4.05187e-07	2.41853e-05	LOC111049646;LOC111045738;LOC111054559;LOC111059803;LOC111047884;LOC111047732;MSTRG.25145
P	GO:0007626	locomotory behavior	37	242	4.97884e-07	2.9322e-05	LOC111055329;LOC111043601;LOC111048898;LOC111043643;LOC111049383;LOC111043483;LOC111053418;LOC111051102;LOC111043958;LOC111048089;LOC111055653;LOC111047456;LOC111045310;LOC111058738;LOC111048980;LOC111059115;LOC111059236;LOC111046131;LOC111044005;LOC111053577;LOC111055655;LOC111052321;LOC111057379;LOC111044639;LOC111046396;MSTRG.13272;LOC111056280;LOC111057932;LOC111053128;LOC111043422;LOC1110521…
P	GO:0051234	establishment of localization	241	2884	5.04953e-07	2.93471e-05	LOC111053694;LOC111058699;LOC111062305;MSTRG.3901;LOC111047592;LOC111056529;MSTRG.23262;LOC111054453;LOC111054477;LOC111044127;LOC111057828;MSTRG.10733;LOC111055188;LOC111056279;LOC111045882;LOC111064336;LOC111064334;LOC111062874;LOC111048800;LOC111048682;LOC111064202;LOC111057816;LOC111044142;LOC111057617;LOC111049276;LOC111051401;LOC111047996;LOC111043422;LOC111051810;LOC111057909;LOC111046139;…
P	GO:0099504	synaptic vesicle cycle	27	148	5.37032e-07	3.08061e-05	LOC111057617;LOC111049276;LOC111051401;LOC111047996;LOC111043422;LOC111046749;LOC111056379;LOC111055574;LOC111059236;LOC111056971;LOC111047425;LOC111058443;LOC111058947;LOC111057592;MSTRG.22276;LOC111051396;MSTRG.5695;LOC111043828;LOC111048305;LOC111064156;LOC111057994;LOC111045882;LOC111057032;LOC111058612;LOC111048076;LOC111058051;LOC111054090
P	GO:0098609	cell-cell adhesion	37	243	5.52568e-07	3.12909e-05	LOC111047861;LOC111053944;LOC111054668;LOC111054892;MSTRG.8099;LOC111049969;LOC111047815;LOC111054043;LOC111050816;LOC111051670;LOC111058086;LOC111047590;LOC111054122;LOC111044947;LOC111047520;LOC111059701;LOC111046941;LOC111055734;LOC111060179;LOC111061789;LOC111058651;MSTRG.25139;LOC111046679;LOC111058168;LOC111061265;LOC111057775;LOC111049611;MSTRG.25266;LOC111045738;MSTRG.25145;LOC111055929;L…
P	GO:0042743	hydrogen peroxide metabolic process	13	40	5.84455e-07	3.26777e-05	MSTRG.28518;LOC111053827;LOC111058714;LOC111049592;LOC111047144;LOC111053403;LOC111052576;LOC111062799;LOC111043731;LOC111061992;MSTRG.15051;LOC111061568;LOC111050982
P	GO:0048878	chemical homeostasis	59	481	6.75897e-07	3.7318e-05	LOC111056772;LOC111052107;LOC111057969;MSTRG.20692;LOC111059297;LOC111056529;LOC111053418;LOC111043293;LOC111058699;LOC111051500;LOC111048874;LOC111051512;MSTRG.16906;LOC111058703;LOC111054315;MSTRG.26620;LOC111051658;LOC111046150;LOC111055558;LOC111060386;LOC111043351;LOC111047517;LOC111053276;LOC111049970;LOC111064306;LOC111044639;LOC111044582;LOC111044245;LOC111045659;LOC111054418;LOC111059246…
P	GO:1903305	regulation of regulated secretory pathway	14	47	7.19103e-07	3.92133e-05	LOC111047425;LOC111047592;LOC111057617;LOC111048076;LOC111051401;LOC111054453;LOC111057032;LOC111058612;LOC111043422;LOC111054090;LOC111046749;LOC111052186;LOC111047884;LOC111055574
P	GO:0051606	detection of stimulus	27	153	1.06157e-06	5.71824e-05	LOC111043539;LOC111057494;MSTRG.36642;LOC111043483;LOC111053577;MSTRG.20866;LOC111046121;LOC111044129;LOC111046882;LOC111050707;LOC111053745;LOC111046011;LOC111061164;MSTRG.14793;MSTRG.27719;LOC111052093;LOC111055329;LOC111051569;LOC111058699;LOC111044005;LOC111056583;LOC111048376;LOC111049624;LOC111060268;LOC111048438;LOC111057379;LOC111046506
P	GO:0007416	synapse assembly	19	85	1.10423e-06	5.80641e-05	LOC111058443;LOC111057592;LOC111051396;LOC111046254;LOC111044944;MSTRG.5695;LOC111050863;LOC111043643;LOC111049276;LOC111062833;LOC111062133;LOC111055653;LOC111045310;LOC111047861;LOC111057929;LOC111047815;LOC111049969;LOC111047183;LOC111053128
P	GO:1903522	regulation of blood circulation	19	85	1.10423e-06	5.80641e-05	MSTRG.6169;LOC111046139;MSTRG.33881;LOC111048902;MSTRG.12269;LOC111047592;LOC111057561;MSTRG.4746;LOC111056529;LOC111054934;LOC111053577;LOC111052321;LOC111056280;LOC111057932;LOC111048217;LOC111046164;LOC111043351;LOC111055511;LOC111052093
P	GO:0007076	mitotic chromosome condensation	12	36	1.17177e-06	6.08908e-05	MSTRG.7671;LOC111046913;LOC111057674;LOC111063466;LOC111063828;LOC111061822;MSTRG.15312;LOC111045387;LOC111062525;LOC111057602;LOC111050510;MSTRG.7678
P	GO:0008277	regulation of G-protein coupled receptor protein signaling pathway	16	63	1.27524e-06	6.54969e-05	LOC111058738;LOC111048980;MSTRG.14793;LOC111048438;MSTRG.20866;LOC111043483;LOC111046882;LOC111046011;LOC111061164;LOC111044830;LOC111060559;LOC111053522;LOC111057920;LOC111051819;MSTRG.2929;LOC111056765
P	GO:0003012	muscle system process	19	87	1.60781e-06	8.15544e-05	MSTRG.36642;LOC111049488;LOC111058307;LOC111054303;LOC111054400;LOC111052182;LOC111049759;LOC111047039;LOC111052736;LOC111046396;LOC111056529;LOC111058128;LOC111047959;LOC111050512;LOC111054035;LOC111063175;LOC111047592;MSTRG.4746;LOC111044999
P	GO:0016203	muscle attachment	12	37	1.63501e-06	8.15544e-05	MSTRG.7671;LOC111061265;LOC111057674;LOC111063466;LOC111063828;LOC111061822;MSTRG.15312;LOC111045387;LOC111062525;LOC111057602;LOC111050510;MSTRG.7678
P	GO:0055065	metal ion homeostasis	37	254	1.6587e-06	8.15544e-05	LOC111056529;LOC111053418;LOC111043293;MSTRG.26620;LOC111051512;LOC111051658;LOC111046150;LOC111055558;LOC111060386;LOC111043351;LOC111047517;LOC111053276;LOC111049970;LOC111064306;LOC111044639;LOC111044582;LOC111044245;LOC111045659;LOC111054418;LOC111059246;LOC111053277;MSTRG.16906;MSTRG.14793;LOC111055329;LOC111051569;LOC111051137;LOC111061045;LOC111047592;MSTRG.3372;LOC111064079;LOC111043483;L…
P	GO:0050808	synapse organization	32	204	1.66174e-06	8.15544e-05	MSTRG.3372;LOC111058443;LOC111051396;LOC111047183;LOC111062833;LOC111064079;LOC111046254;LOC111062133;LOC111050965;LOC111044944;LOC111060342;LOC111048716;LOC111055574;LOC111059464;LOC111053128;LOC111052062;LOC111054559;LOC111047884;LOC111047732;LOC111057592;MSTRG.5695;LOC111050863;LOC111043643;LOC111049276;LOC111055653;LOC111045310;LOC111047861;LOC111057929;LOC111047815;LOC111049969;LOC111045738;…
P	GO:0007618	mating	26	148	1.83016e-06	8.86436e-05	LOC111045053;LOC111053716;LOC111045257;MSTRG.20196;LOC111054584;LOC111053577;LOC111056245;LOC111050779;LOC111060831;LOC111043567;LOC111052786;LOC111044241;LOC111053236;MSTRG.14843;MSTRG.33113;LOC111057379;LOC111059236;LOC111064458;LOC111055938;LOC111058309;LOC111043685;MSTRG.15578;LOC111049383;LOC111052321;LOC111048716;LOC111064156
P	GO:0045216	cell-cell junction organization	25	139	1.84632e-06	8.86436e-05	LOC111057527;LOC111049883;MSTRG.355;LOC111052736;LOC111060095;LOC111055929;LOC111057367;LOC111044129;LOC111064115;LOC111053522;LOC111054892;LOC111043643;LOC111057182;LOC111058086;LOC111054480;LOC111064104;LOC111064103;LOC111058775;LOC111047624;LOC111059567;LOC111048585;LOC111055653;LOC111045310;LOC111055260;LOC111047861
P	GO:0035150	regulation of tube size	19	88	1.93084e-06	9.17046e-05	MSTRG.6169;MSTRG.33881;LOC111048902;MSTRG.12269;LOC111062080;LOC111048211;LOC111054892;LOC111058086;LOC111064104;LOC111064103;LOC111047803;LOC111047624;LOC111048585;LOC111055260;LOC111056529;LOC111043643;LOC111055653;LOC111045310;LOC111047592
P	GO:0048791	calcium ion-regulated exocytosis of neurotransmitter	8	16	2.04617e-06	9.61391e-05	LOC111046749;LOC111057032;LOC111047425;LOC111058612;LOC111048076;LOC111043422;LOC111058051;LOC111054090
P	GO:0098771	inorganic ion homeostasis	44	330	2.06774e-06	9.61391e-05	LOC111056529;LOC111053418;LOC111043293;MSTRG.26620;LOC111051512;LOC111051658;LOC111046150;LOC111055558;LOC111060386;LOC111043351;LOC111047517;LOC111053276;LOC111049970;LOC111064306;LOC111044639;LOC111044582;LOC111044245;LOC111045659;LOC111054418;LOC111059246;LOC111053277;MSTRG.16906;LOC111054100;MSTRG.14793;LOC111055329;LOC111051569;LOC111051137;LOC111061045;LOC111047592;MSTRG.3372;LOC111064079;L…
P	GO:0009584	detection of visible light	14	52	2.76654e-06	0.00012729	LOC111043483;MSTRG.14793;MSTRG.27719;LOC111052093;LOC111055329;LOC111051569;LOC111046882;LOC111061164;MSTRG.20866;LOC111049624;LOC111060268;LOC111046011;LOC111048438;LOC111057379
P	GO:0015849	organic acid transport	32	209	2.83848e-06	0.000127934	LOC111055188;LOC111056279;LOC111045882;LOC111064336;LOC111064334;LOC111062874;LOC111048800;LOC111048682;LOC111064202;LOC111057816;LOC111051810;LOC111057909;LOC111046139;LOC111051089;LOC111045024;LOC111059058;LOC111048275;LOC111056507;LOC111055972;LOC111043828;LOC111048305;LOC111058015;LOC111063376;LOC111047649;LOC111053923;LOC111059629;LOC111061818;LOC111055798;LOC111052442;LOC111055390;MSTRG.107…
P	GO:0046942	carboxylic acid transport	32	209	2.83848e-06	0.000127934	LOC111055188;LOC111056279;LOC111045882;LOC111064336;LOC111064334;LOC111062874;LOC111048800;LOC111048682;LOC111064202;LOC111057816;LOC111051810;LOC111057909;LOC111046139;LOC111051089;LOC111045024;LOC111059058;LOC111048275;LOC111056507;LOC111055972;LOC111043828;LOC111048305;LOC111058015;LOC111063376;LOC111047649;LOC111053923;LOC111059629;LOC111061818;LOC111055798;LOC111052442;LOC111055390;MSTRG.107…
P	GO:0044707	single-multicellular organism process	328	4234	2.94922e-06	0.000131583	LOC111044142;MSTRG.26134;LOC111056245;LOC111050779;LOC111060294;MSTRG.33881;MSTRG.12269;LOC111057658;LOC111064115;LOC111062833;LOC111049969;LOC111064306;LOC111044582;MSTRG.28518;LOC111053827;LOC111058714;LOC111057775;MSTRG.20239;LOC111052772;LOC111052103;LOC111043643;LOC111046121;LOC111050362;LOC111050143;LOC111053745;LOC111062474;LOC111055653;LOC111045310;LOC111056307;LOC111048898;LOC111054122;L…
P	GO:0015807	L-amino acid transport	11	33	3.28783e-06	0.000145223	LOC111048682;LOC111051089;LOC111045024;LOC111059058;LOC111043828;LOC111046139;LOC111048305;LOC111058015;LOC111051810;LOC111057909;LOC111048275
P	GO:0009583	detection of light stimulus	18	83	3.35108e-06	0.000146552	LOC111043483;MSTRG.20866;LOC111046121;LOC111044129;LOC111046882;LOC111050707;LOC111053745;LOC111046011;LOC111061164;MSTRG.14793;MSTRG.27719;LOC111052093;LOC111055329;LOC111051569;LOC111049624;LOC111060268;LOC111048438;LOC111057379
P	GO:0014074	response to purine-containing compound	14	55	5.69841e-06	0.000241404	LOC111056529;LOC111046329;LOC111060559;LOC111057920;MSTRG.26283;MSTRG.2929;LOC111059414;MSTRG.28518;LOC111057974;LOC111053827;LOC111048438;LOC111058714;LOC111056507;LOC111055972
P	GO:0044706	multi-multicellular organism process	29	186	5.72712e-06	0.000241404	LOC111053646;LOC111045053;LOC111053716;LOC111045257;MSTRG.20196;LOC111054584;LOC111056245;LOC111050779;LOC111058767;LOC111060831;LOC111043567;LOC111052786;LOC111044241;LOC111053236;MSTRG.14843;LOC111054824;LOC111053292;LOC111045013;MSTRG.18988;MSTRG.33113;LOC111053577;MSTRG.15578;LOC111064156;LOC111049383;LOC111048716;LOC111064458;LOC111055938;LOC111058309;LOC111043685
P	GO:0042940	D-amino acid transport	5	6	5.7386e-06	0.000241404	LOC111057816;LOC111051810;LOC111057909;LOC111046139;LOC111048275
P	GO:0051938	L-glutamate import	5	6	5.7386e-06	0.000241404	LOC111043828;LOC111046139;LOC111048305;LOC111051810;LOC111057909
P	GO:0006820	anion transport	46	366	6.15186e-06	0.000253842	LOC111055188;LOC111056279;LOC111045882;LOC111064336;LOC111064334;LOC111062874;LOC111048800;LOC111048682;LOC111064202;LOC111057816;LOC111051810;LOC111057909;LOC111046139;LOC111051089;LOC111045024;LOC111059058;LOC111057494;LOC111048275;LOC111056507;LOC111055972;LOC111064156;LOC111058699;LOC111043828;LOC111048305;LOC111058015;LOC111058420;LOC111049786;LOC111057196;MSTRG.10733;LOC111048003;LOC1110633…
P	GO:0009065	glutamine family amino acid catabolic process	8	18	6.20668e-06	0.000253842	LOC111046131;LOC111048974;LOC111049135;LOC111048652;LOC111051925;LOC111057929;LOC111053128;LOC111054091
P	GO:0043090	amino acid import	8	18	6.20668e-06	0.000253842	LOC111051810;LOC111057909;LOC111046139;LOC111043828;LOC111048305;LOC111048682;LOC111056507;LOC111055972
P	GO:0098655	cation transmembrane transport	29	188	7.09789e-06	0.000287627	LOC111056529;LOC111064104;LOC111064103;LOC111047624;LOC111048585;LOC111056583;LOC111055260;LOC111056785;LOC111053189;LOC111053577;LOC111047592;LOC111052182;MSTRG.26283;LOC111052093;MSTRG.2123;LOC111057747;LOC111051569;LOC111064065;LOC111050043;LOC111047039;LOC111050904;LOC111044778;LOC111044771;LOC111043828;LOC111053236;LOC111048413;LOC111048305;MSTRG.4746;LOC111044574
P	GO:0034330	cell junction organization	25	150	7.61229e-06	0.000305668	LOC111055929;LOC111057527;LOC111049883;MSTRG.355;LOC111052736;LOC111060095;LOC111057367;LOC111044129;LOC111064115;LOC111053522;LOC111054892;LOC111043643;LOC111057182;LOC111058086;LOC111054480;LOC111064104;LOC111064103;LOC111058775;LOC111047624;LOC111059567;LOC111048585;LOC111055653;LOC111045310;LOC111055260;LOC111047861
P	GO:0030003	cellular cation homeostasis	38	282	7.9913e-06	0.000317996	LOC111056529;LOC111053418;LOC111043293;MSTRG.26620;LOC111051512;LOC111051658;LOC111046150;LOC111055558;LOC111060386;LOC111043351;LOC111047517;LOC111053276;LOC111049970;LOC111064306;LOC111044639;LOC111044582;LOC111044245;LOC111045659;LOC111054418;LOC111059246;LOC111053277;MSTRG.16906;LOC111054100;MSTRG.14793;LOC111055329;LOC111051569;LOC111051137;LOC111047592;LOC111043483;LOC111061273;MSTRG.14230;…
P	GO:0034329	cell junction assembly	22	123	8.32674e-06	0.000323875	LOC111055929;LOC111057527;LOC111049883;MSTRG.355;LOC111052736;LOC111060095;LOC111044129;LOC111053522;LOC111054892;LOC111043643;LOC111057182;LOC111058086;LOC111054480;LOC111064104;LOC111064103;LOC111058775;LOC111047624;LOC111059567;LOC111048585;LOC111055653;LOC111045310;LOC111055260
P	GO:0017156	calcium ion regulated exocytosis	17	80	8.35064e-06	0.000323875	LOC111057617;LOC111049276;LOC111051401;LOC111047996;LOC111043422;LOC111046749;LOC111056379;LOC111055574;LOC111059236;LOC111056971;LOC111047425;LOC111058051;LOC111057032;LOC111058612;LOC111047509;LOC111048076;LOC111054090
P	GO:0008016	regulation of heart contraction	16	72	8.3703e-06	0.000323875	LOC111046139;LOC111047592;LOC111057561;MSTRG.4746;LOC111056529;LOC111054934;LOC111053577;LOC111052321;LOC111056280;LOC111057932;LOC111048217;LOC111046164;LOC111043351;MSTRG.6169;LOC111055511;LOC111052093
P	GO:0055082	cellular chemical homeostasis	42	326	8.43233e-06	0.000323875	LOC111056529;LOC111053418;LOC111043293;LOC111051512;MSTRG.16906;MSTRG.26620;LOC111051658;LOC111046150;LOC111055558;LOC111060386;LOC111043351;LOC111047517;LOC111053276;LOC111049970;LOC111064306;LOC111044639;LOC111044582;LOC111044245;LOC111045659;LOC111054418;LOC111059246;LOC111053277;LOC111054100;MSTRG.14793;LOC111055329;LOC111051569;LOC111051137;LOC111047592;LOC111043483;LOC111061273;MSTRG.14230;…
P	GO:0015800	acidic amino acid transport	7	14	9.25066e-06	0.000352243	LOC111051810;LOC111057909;LOC111046139;LOC111043828;LOC111048305;LOC111056507;LOC111055972
P	GO:0045956	positive regulation of calcium ion-dependent exocytosis	8	19	1.01267e-05	0.000382305	LOC111047425;LOC111047592;LOC111057617;LOC111048076;LOC111051401;LOC111054453;LOC111046749;LOC111055574
P	GO:0032026	response to magnesium ion	6	10	1.0701e-05	0.00039975	LOC111059414;LOC111057974;LOC111048438;MSTRG.33766;MSTRG.3372;LOC111064079
P	GO:0008344	adult locomotory behavior	20	107	1.07698e-05	0.00039975	LOC111055329;LOC111048898;LOC111043643;LOC111049383;LOC111043483;LOC111053418;LOC111051102;LOC111043958;LOC111048089;LOC111055653;LOC111047456;LOC111045310;LOC111044005;LOC111055655;LOC111052321;LOC111057379;LOC111044639;LOC111046396;MSTRG.13272;LOC111044129
P	GO:0030261	chromosome condensation	14	58	1.11131e-05	0.000407776	LOC111050727;LOC111046514;MSTRG.7671;LOC111046913;LOC111057674;LOC111063466;LOC111063828;LOC111061822;MSTRG.15312;LOC111045387;LOC111062525;LOC111057602;LOC111050510;MSTRG.7678
P	GO:0007043	cell-cell junction assembly	18	90	1.11707e-05	0.000407776	LOC111057527;LOC111055929;LOC111044129;LOC111053522;LOC111054892;LOC111043643;LOC111057182;LOC111058086;LOC111054480;LOC111064104;LOC111064103;LOC111058775;LOC111047624;LOC111059567;LOC111048585;LOC111055653;LOC111045310;LOC111055260
P	GO:0070838	divalent metal ion transport	24	144	1.15257e-05	0.000413896	MSTRG.3901;LOC111047592;LOC111056529;MSTRG.23262;LOC111054453;LOC111053577;LOC111058307;LOC111054400;LOC111043351;LOC111052182;LOC111047517;LOC111049970;LOC111049759;LOC111055329;LOC111057747;LOC111045659;LOC111051569;LOC111064065;MSTRG.26283;LOC111052093;MSTRG.2123;LOC111050043;LOC111044639;MSTRG.4746
P	GO:0072511	divalent inorganic cation transport	24	144	1.15257e-05	0.000413896	MSTRG.3901;LOC111047592;LOC111056529;MSTRG.23262;LOC111054453;LOC111053577;LOC111058307;LOC111054400;LOC111043351;LOC111052182;LOC111047517;LOC111049970;LOC111049759;LOC111055329;LOC111057747;LOC111045659;LOC111051569;LOC111064065;MSTRG.26283;LOC111052093;MSTRG.2123;LOC111050043;LOC111044639;MSTRG.4746
P	GO:0007520	myoblast fusion	13	51	1.20714e-05	0.000428954	MSTRG.7671;LOC111057674;LOC111059426;LOC111055720;LOC111063466;LOC111063828;LOC111061822;MSTRG.15312;LOC111045387;LOC111062525;LOC111057602;LOC111050510;MSTRG.7678
P	GO:0006936	muscle contraction	16	74	1.21393e-05	0.000428954	LOC111049488;LOC111058307;LOC111054303;LOC111054400;LOC111052182;MSTRG.36642;LOC111049759;LOC111047039;LOC111052736;LOC111046396;LOC111058128;LOC111047959;LOC111050512;LOC111047592;MSTRG.4746;LOC111056529
P	GO:0032940	secretion by cell	41	320	1.23363e-05	0.000432457	LOC111057617;LOC111049276;LOC111051401;LOC111047996;LOC111043422;LOC111046749;LOC111056379;LOC111055574;LOC111059236;LOC111056971;LOC111047425;LOC111058051;LOC111057032;LOC111058612;LOC111051810;LOC111046139;LOC111048305;LOC111043828;LOC111055728;LOC111049786;MSTRG.17541;LOC111056249;LOC111044784;LOC111057196;LOC111045013;LOC111057367;LOC111056192;LOC111054315;LOC111052220;LOC111047509;LOC1110478…
P	GO:0044057	regulation of system process	30	204	1.30747e-05	0.000454733	MSTRG.6169;MSTRG.36642;LOC111046139;MSTRG.33881;LOC111048902;MSTRG.12269;LOC111047592;LOC111057561;MSTRG.4746;LOC111056529;LOC111054934;LOC111053577;LOC111052321;LOC111056280;LOC111057932;LOC111046946;LOC111048217;LOC111046164;LOC111043351;LOC111058443;LOC111054091;LOC111051396;LOC111055511;LOC111055558;LOC111050415;LOC111062474;LOC111052093;LOC111060095;LOC111051102;LOC111043958
P	GO:0043297	apical junction assembly	16	75	1.45383e-05	0.000501684	LOC111057527;LOC111053522;LOC111054892;LOC111043643;LOC111057182;LOC111058086;LOC111054480;LOC111064104;LOC111064103;LOC111058775;LOC111047624;LOC111059567;LOC111048585;LOC111055653;LOC111045310;LOC111055260
P	GO:0006873	cellular ion homeostasis	38	290	1.53217e-05	0.000524619	LOC111056529;LOC111053418;LOC111043293;MSTRG.26620;LOC111051512;LOC111051658;LOC111046150;LOC111055558;LOC111060386;LOC111043351;LOC111047517;LOC111053276;LOC111049970;LOC111064306;LOC111044639;LOC111044582;LOC111044245;LOC111045659;LOC111054418;LOC111059246;LOC111053277;MSTRG.16906;LOC111054100;MSTRG.14793;LOC111055329;LOC111051569;LOC111051137;LOC111047592;LOC111043483;LOC111061273;MSTRG.14230;…
P	GO:0015711	organic anion transport	39	301	1.54494e-05	0.000524922	LOC111055188;LOC111056279;LOC111045882;LOC111064336;LOC111064334;LOC111062874;LOC111048800;LOC111048682;LOC111064202;LOC111057816;LOC111051810;LOC111057909;LOC111046139;LOC111051089;LOC111045024;LOC111059058;LOC111048275;LOC111056507;LOC111055972;LOC111064156;LOC111058699;LOC111043828;LOC111048305;LOC111058015;LOC111058420;LOC111049786;LOC111057196;MSTRG.10733;LOC111048003;LOC111063376;LOC1110476…
P	GO:0019098	reproductive behavior	24	147	1.64779e-05	0.00055383	LOC111045660;LOC111045661;MSTRG.8019;LOC111047432;LOC111060335;LOC111060831;LOC111043567;LOC111052786;LOC111044241;LOC111053236;MSTRG.14843;MSTRG.33113;LOC111053577;LOC111057379;LOC111059236;LOC111064458;LOC111055938;LOC111058309;LOC111043685;MSTRG.15578;LOC111049383;LOC111052321;LOC111048716;LOC111064156
P	GO:0009612	response to mechanical stimulus	17	84	1.65509e-05	0.00055383	LOC111043539;LOC111057494;MSTRG.36642;LOC111056583;LOC111048898;LOC111053577;LOC111053236;LOC111048089;LOC111052736;LOC111056529;LOC111043643;LOC111062799;LOC111053128;LOC111062474;LOC111055653;LOC111045310;LOC111046946
P	GO:0006875	cellular metal ion homeostasis	31	217	1.70166e-05	0.000565132	LOC111056529;LOC111053418;LOC111043293;MSTRG.26620;LOC111051512;LOC111051658;LOC111046150;LOC111055558;LOC111060386;LOC111043351;LOC111047517;LOC111053276;LOC111049970;LOC111064306;LOC111044639;LOC111044582;LOC111044245;LOC111045659;LOC111054418;LOC111059246;LOC111053277;MSTRG.16906;MSTRG.14793;LOC111055329;LOC111051569;LOC111051137;LOC111047592;LOC111043483;LOC111050043;MSTRG.16325;LOC111047456
P	GO:0055085	transmembrane transport	61	557	1.76005e-05	0.00058016	LOC111055188;LOC111056279;LOC111045882;LOC111064336;LOC111064334;LOC111062874;LOC111064202;LOC111064104;LOC111064103;LOC111047624;LOC111048585;LOC111055260;LOC111044127;LOC111057828;LOC111056529;LOC111058015;LOC111056583;LOC111064156;LOC111044129;LOC111058699;MSTRG.8053;LOC111047356;LOC111047284;LOC111061890;LOC111049786;LOC111047685;LOC111047517;LOC111049967;LOC111048563;LOC111057747;LOC11105677…
P	GO:0000768	syncytium formation by plasma membrane fusion	13	53	1.89527e-05	0.000616521	MSTRG.7671;LOC111057674;LOC111059426;LOC111055720;LOC111063466;LOC111063828;LOC111061822;MSTRG.15312;LOC111045387;LOC111062525;LOC111057602;LOC111050510;MSTRG.7678
P	GO:0010248	establishment or maintenance of transmembrane electrochemical gradient	5	7	1.90324e-05	0.000616521	LOC111064104;LOC111064103;LOC111047624;LOC111048585;LOC111055260
P	GO:0051179	localization	277	3551	1.9212e-05	0.000616521	LOC111044142;LOC111053694;LOC111060294;LOC111058699;LOC111062305;MSTRG.3901;LOC111047592;LOC111056529;MSTRG.23262;LOC111054453;LOC111054477;LOC111044127;LOC111057828;MSTRG.10733;LOC111055188;LOC111056279;LOC111045882;LOC111064336;LOC111064334;LOC111062874;LOC111048800;LOC111048476;LOC111048682;LOC111064202;LOC111057816;LOC111043828;LOC111048305;LOC111057617;LOC111049276;LOC111051401;LOC111047996;…
P	GO:0097479	synaptic vesicle localization	25	158	1.92619e-05	0.000616521	LOC111057617;LOC111049276;LOC111051401;LOC111047996;LOC111043422;LOC111058947;MSTRG.22276;LOC111056971;LOC111058958;LOC111046749;LOC111056379;LOC111055574;LOC111059236;LOC111054559;LOC111047732;LOC111047425;LOC111058443;LOC111057592;LOC111051396;MSTRG.5695;LOC111057032;LOC111058612;LOC111048076;LOC111058051;LOC111054090
P	GO:0016079	synaptic vesicle exocytosis	16	77	2.06336e-05	0.000655675	LOC111057617;LOC111049276;LOC111051401;LOC111047996;LOC111043422;LOC111046749;LOC111056379;LOC111055574;LOC111059236;LOC111056971;LOC111057032;LOC111047425;LOC111058612;LOC111048076;LOC111058051;LOC111054090
P	GO:0030036	actin cytoskeleton organization	44	361	2.12142e-05	0.000669307	MSTRG.36642;LOC111044999;LOC111049488;LOC111055655;LOC111055669;MSTRG.13272;LOC111060095;LOC111053522;LOC111054480;LOC111058775;LOC111055929;LOC111060278;LOC111052189;LOC111055558;LOC111060590;LOC111061265;LOC111056042;LOC111057090;LOC111049196;LOC111056719;LOC111054035;LOC111046396;LOC111048197;LOC111051670;LOC111052816;LOC111055050;MSTRG.355;LOC111049780;LOC111061413;LOC111052103;LOC111047862;L…
P	GO:0010038	response to metal ion	21	121	2.14042e-05	0.000670512	MSTRG.8385;LOC111045738;MSTRG.26283;LOC111055255;MSTRG.25145;LOC111052985;MSTRG.1745;LOC111051512;LOC111056507;LOC111055972;MSTRG.36642;MSTRG.16906;LOC111047592;LOC111059414;LOC111057974;LOC111048438;LOC111047685;MSTRG.33766;MSTRG.3372;LOC111064079;LOC111057994
P	GO:0006949	syncytium formation	13	54	2.35329e-05	0.000732007	MSTRG.7671;LOC111057674;LOC111059426;LOC111055720;LOC111063466;LOC111063828;LOC111061822;MSTRG.15312;LOC111045387;LOC111062525;LOC111057602;LOC111050510;MSTRG.7678
P	GO:0007603	phototransduction, visible light	10	33	2.3951e-05	0.000739801	LOC111043483;LOC111046882;LOC111061164;LOC111051569;MSTRG.20866;MSTRG.14793;LOC111049624;LOC111060268;LOC111046011;LOC111048438
P	GO:0017157	regulation of exocytosis	16	78	2.44573e-05	0.000750194	LOC111056192;LOC111046749;LOC111054315;LOC111047425;LOC111047592;LOC111057617;LOC111048076;LOC111051401;LOC111054453;LOC111057032;LOC111058612;LOC111043422;LOC111054090;LOC111052186;LOC111047884;LOC111055574
P	GO:0003013	circulatory system process	20	113	2.48892e-05	0.000758178	MSTRG.6169;MSTRG.33881;LOC111048902;MSTRG.12269;LOC111053522;LOC111062080;LOC111048211;LOC111048652;LOC111045983;LOC111045987;LOC111058307;LOC111054400;LOC111044639;LOC111049759;LOC111060460;LOC111046396;LOC111047592;MSTRG.4746;LOC111056529;MSTRG.36642
P	GO:0086010	membrane depolarization during action potential	7	16	2.75591e-05	0.000833756	LOC111047592;LOC111052182;LOC111053236;LOC111048413;LOC111057747;LOC111064065;LOC111054453
P	GO:0006937	regulation of muscle contraction	13	55	2.90531e-05	0.000872978	MSTRG.4746;LOC111056529;LOC111048217;LOC111046164;MSTRG.6169;LOC111055558;LOC111050415;LOC111062474;MSTRG.33881;MSTRG.12269;LOC111060095;LOC111051102;LOC111043958
P	GO:0010243	response to organonitrogen compound	39	310	3.04542e-05	0.000908892	LOC111052736;LOC111048874;LOC111049318;LOC111052985;LOC111059063;LOC111056529;LOC111046329;LOC111047861;LOC111054480;LOC111045681;LOC111058775;LOC111063033;LOC111047685;LOC111051810;LOC111049903;LOC111057909;LOC111056507;LOC111055972;LOC111044141;LOC111047517;LOC111048974;LOC111053805;LOC111062474;LOC111046506;LOC111053657;LOC111048092;LOC111060559;LOC111057920;MSTRG.26283;MSTRG.2929;LOC111059414…
P	GO:0050803	regulation of synapse structure or activity	34	256	3.22197e-05	0.000955131	LOC111046254;LOC111044944;MSTRG.26620;LOC111060386;LOC111056379;LOC111055574;LOC111056971;LOC111044245;LOC111054418;LOC111047884;LOC111058443;LOC111051396;LOC111062474;LOC111044256;LOC111062833;LOC111062133;LOC111046749;LOC111060342;LOC111048716;LOC111044241;LOC111059468;LOC111053923;LOC111055050;LOC111043422;LOC111061413;LOC111052854;LOC111051670;LOC111050980;MSTRG.16325;LOC111056529;LOC11105628…
P	GO:0008015	blood circulation	19	106	3.28704e-05	0.000965149	MSTRG.6169;MSTRG.33881;LOC111048902;MSTRG.12269;LOC111062080;LOC111048211;LOC111048652;LOC111045983;LOC111045987;LOC111058307;LOC111054400;LOC111044639;LOC111049759;LOC111060460;LOC111046396;LOC111047592;MSTRG.4746;LOC111056529;MSTRG.36642
P	GO:0046903	secretion	45	379	3.29947e-05	0.000965149	LOC111057617;LOC111049276;LOC111051401;LOC111047996;LOC111043422;LOC111046749;LOC111056379;LOC111055574;LOC111059236;LOC111056971;LOC111047425;LOC111058051;LOC111057032;LOC111058612;LOC111051810;LOC111046139;LOC111048305;LOC111043828;LOC111055728;LOC111049786;MSTRG.17541;LOC111056249;LOC111044784;LOC111057196;LOC111045013;LOC111057367;LOC111056192;LOC111054315;LOC111052220;LOC111047509;LOC1110478…
P	GO:0016056	rhodopsin mediated signaling pathway	9	28	3.63598e-05	0.00105659	LOC111043483;LOC111046882;LOC111061164;MSTRG.20866;MSTRG.14793;LOC111049624;LOC111060268;LOC111046011;LOC111048438
P	GO:0007602	phototransduction	14	64	3.67582e-05	0.00106118	LOC111043483;MSTRG.20866;LOC111046121;LOC111044129;LOC111046882;LOC111050707;LOC111053745;LOC111046011;LOC111061164;LOC111051569;MSTRG.14793;LOC111049624;LOC111060268;LOC111048438
P	GO:0015739	sialic acid transport	6	12	4.21679e-05	0.00120945	LOC111047649;LOC111053923;LOC111059629;LOC111061818;LOC111055798;LOC111052442
P	GO:0045055	regulated exocytosis	25	166	4.52046e-05	0.00128818	LOC111057617;LOC111049276;LOC111051401;LOC111047996;LOC111043422;LOC111046749;LOC111056379;LOC111055574;LOC111059236;LOC111056971;LOC111047425;LOC111058051;LOC111057032;LOC111058612;LOC111055728;LOC111049786;MSTRG.17541;LOC111056249;LOC111044784;LOC111057196;LOC111045013;LOC111057367;LOC111047509;LOC111048076;LOC111054090
P	GO:0030029	actin filament-based process	46	396	4.66713e-05	0.00132146	MSTRG.36642;LOC111044999;LOC111049488;LOC111055655;LOC111055669;MSTRG.13272;LOC111060095;LOC111053522;LOC111054480;LOC111058775;LOC111055929;LOC111060278;LOC111052189;LOC111047592;MSTRG.4746;LOC111055558;LOC111060590;LOC111061265;LOC111056042;LOC111057090;LOC111049196;LOC111056719;LOC111054035;LOC111046396;LOC111048197;LOC111051670;LOC111052816;LOC111055050;MSTRG.355;LOC111049780;LOC111061413;LOC…
P	GO:0045989	positive regulation of striated muscle contraction	5	8	4.80971e-05	0.00135315	LOC111048217;LOC111046164;MSTRG.6169;LOC111051102;LOC111043958
P	GO:0060179	male mating behavior	15	74	5.05013e-05	0.0014118	LOC111060831;LOC111043567;LOC111052786;LOC111044241;LOC111053236;MSTRG.14843;MSTRG.15578;LOC111064156;LOC111049383;LOC111053577;LOC111048716;LOC111064458;LOC111055938;LOC111058309;LOC111043685
P	GO:0003015	heart process	11	43	5.44974e-05	0.00151393	LOC111053522;LOC111058307;LOC111054400;LOC111044639;LOC111049759;LOC111060460;LOC111046396;LOC111047592;MSTRG.4746;MSTRG.36642;LOC111056529
P	GO:0060047	heart contraction	10	36	5.52846e-05	0.0015262	LOC111058307;LOC111054400;LOC111044639;LOC111049759;LOC111060460;LOC111046396;LOC111047592;MSTRG.4746;MSTRG.36642;LOC111056529
P	GO:0051049	regulation of transport	87	909	5.69468e-05	0.00156232	LOC111058443;LOC111051396;MSTRG.3372;LOC111064079;MSTRG.3901;MSTRG.23262;LOC111059246;MSTRG.26283;LOC111056507;LOC111055972;LOC111058699;LOC111047509;LOC111050362;LOC111050143;LOC111054934;LOC111056192;LOC111046749;LOC111054315;LOC111052854;LOC111049191;LOC111062474;LOC111047668;LOC111052455;LOC111053087;LOC111048284;MSTRG.4746;LOC111047425;LOC111047592;LOC111057617;LOC111048076;LOC111051401;LOC1…
P	GO:0048468	cell development	152	1791	6.07973e-05	0.00165766	LOC111044142;LOC111057658;LOC111064115;LOC111048197;LOC111048898;LOC111054122;LOC111048089;LOC111053010;LOC111059468;MSTRG.36642;LOC111062833;LOC111062133;LOC111046941;LOC111060342;LOC111054303;LOC111064336;LOC111046254;LOC111044005;LOC111047803;LOC111044944;LOC111056529;LOC111043539;LOC111045050;LOC111044947;LOC111055734;LOC111044763;LOC111059502;LOC111054559;LOC111047732;LOC111052854;LOC1110464…
P	GO:0090257	regulation of muscle system process	14	67	6.29545e-05	0.00170595	MSTRG.36642;MSTRG.4746;LOC111056529;LOC111048217;LOC111046164;MSTRG.6169;LOC111055558;LOC111050415;LOC111062474;MSTRG.33881;MSTRG.12269;LOC111060095;LOC111051102;LOC111043958
P	GO:0043270	positive regulation of ion transport	16	84	6.35545e-05	0.00171171	MSTRG.3372;LOC111064079;MSTRG.3901;MSTRG.23262;LOC111058443;LOC111051396;MSTRG.26283;LOC111056507;LOC111055972;LOC111049191;LOC111048217;LOC111046164;LOC111062474;LOC111044639;MSTRG.16325;LOC111049786
P	GO:0043279	response to alkaloid	13	59	6.40259e-05	0.00171395	LOC111056529;LOC111046329;LOC111047861;LOC111054480;LOC111045681;LOC111058775;LOC111063033;LOC111056507;LOC111055972;LOC111047517;LOC111048974;LOC111051102;LOC111043958
P	GO:0051592	response to calcium ion	10	37	7.15028e-05	0.00190258	MSTRG.8385;LOC111045738;MSTRG.26283;LOC111055255;MSTRG.25145;LOC111051512;LOC111056507;LOC111055972;MSTRG.36642;MSTRG.16906
P	GO:0007605	sensory perception of sound	16	85	7.37726e-05	0.00193814	LOC111043539;LOC111057494;MSTRG.20866;LOC111043643;LOC111064115;LOC111064104;LOC111064103;LOC111048305;LOC111047624;LOC111048585;LOC111055653;LOC111046523;LOC111045310;LOC111056772;LOC111055260;LOC111051569
P	GO:0015804	neutral amino acid transport	8	24	7.41556e-05	0.00193814	LOC111048682;LOC111048275;LOC111051089;LOC111045024;LOC111058207;LOC111057816;LOC111058015;LOC111046139
P	GO:1903307	positive regulation of regulated secretory pathway	8	24	7.41556e-05	0.00193814	LOC111047425;LOC111047592;LOC111057617;LOC111048076;LOC111051401;LOC111054453;LOC111046749;LOC111055574
P	GO:0060537	muscle tissue development	22	142	8.28736e-05	0.00215325	MSTRG.36642;LOC111056529;LOC111054934;MSTRG.20949;MSTRG.21178;LOC111060460;LOC111046396;LOC111051022;MSTRG.7671;LOC111057674;LOC111063466;LOC111063828;LOC111061822;MSTRG.15312;LOC111045387;LOC111062525;LOC111057602;LOC111050510;MSTRG.7678;LOC111044999;LOC111060278;LOC111052189
P	GO:0008049	male courtship behavior	14	69	8.83754e-05	0.00228277	LOC111060831;LOC111043567;LOC111052786;LOC111044241;LOC111053236;MSTRG.14843;LOC111064156;LOC111049383;LOC111053577;LOC111048716;LOC111064458;LOC111055938;LOC111058309;LOC111043685
P	GO:0051260	protein homooligomerization	21	133	9.03455e-05	0.00232009	LOC111056280;LOC111057932;LOC111045831;LOC111051819;LOC111053314;LOC111043768;LOC111057379;LOC111056507;LOC111055972;LOC111060303;LOC111046139;LOC111054934;LOC111050395;MSTRG.33766;LOC111056340;LOC111054091;LOC111043731;MSTRG.4746;LOC111058051;LOC111051810;LOC111057909
P	GO:0051899	membrane depolarization	7	19	0.000102603	0.0026007	LOC111047592;LOC111052182;LOC111053236;LOC111048413;LOC111057747;LOC111064065;LOC111054453
P	GO:0060079	excitatory postsynaptic potential	8	25	0.000103039	0.0026007	MSTRG.26620;LOC111058443;LOC111060386;LOC111051396;LOC111043828;LOC111048305;LOC111044245;LOC111054418
P	GO:0060857	establishment of glial blood-brain barrier	8	25	0.000103039	0.0026007	LOC111053522;LOC111054480;LOC111064104;LOC111064103;LOC111058775;LOC111047624;LOC111048585;LOC111055260
P	GO:0050953	sensory perception of light stimulus	24	165	0.000111706	0.00280345	MSTRG.14793;MSTRG.27719;LOC111052093;LOC111055329;LOC111051569;MSTRG.33113;LOC111059414;MSTRG.20866;LOC111048376;LOC111053010;LOC111043483;LOC111047590;LOC111049624;LOC111057974;LOC111046882;LOC111060268;LOC111043260;LOC111050707;LOC111048438;LOC111046679;MSTRG.17974;LOC111046011;LOC111061164;LOC111064115
P	GO:0050954	sensory perception of mechanical stimulus	17	97	0.00011272	0.0028129	LOC111043539;LOC111057494;LOC111053577;MSTRG.20866;LOC111043643;LOC111064115;LOC111064104;LOC111064103;LOC111048305;LOC111047624;LOC111048585;LOC111055653;LOC111046523;LOC111045310;LOC111056772;LOC111055260;LOC111051569
P	GO:0044091	membrane biogenesis	10	39	0.000116257	0.00288055	LOC111047284;LOC111058443;LOC111057592;LOC111051396;LOC111046254;LOC111044944;MSTRG.5695;MSTRG.3372;MSTRG.22656;LOC111064079
P	GO:0051124	synaptic growth at neuromuscular junction	9	32	0.000117387	0.00288055	LOC111050863;LOC111043643;LOC111049276;LOC111062833;LOC111046254;LOC111062133;LOC111055653;LOC111044944;LOC111045310
P	GO:0060078	regulation of postsynaptic membrane potential	9	32	0.000117387	0.00288055	LOC111053236;MSTRG.26620;LOC111058443;LOC111060386;LOC111051396;LOC111044245;LOC111054418;LOC111043828;LOC111048305
P	GO:0043092	L-amino acid import	6	14	0.000122768	0.00299596	LOC111043828;LOC111046139;LOC111048305;LOC111051810;LOC111057909;LOC111048682
P	GO:0048489	synaptic vesicle transport	23	156	0.000125258	0.00302331	LOC111057617;LOC111049276;LOC111051401;LOC111047996;LOC111043422;LOC111058947;MSTRG.22276;LOC111056971;LOC111058958;LOC111046749;LOC111056379;LOC111055574;LOC111059236;LOC111047425;LOC111058443;LOC111057592;LOC111051396;MSTRG.5695;LOC111057032;LOC111058612;LOC111048076;LOC111058051;LOC111054090
P	GO:0097480	establishment of synaptic vesicle localization	23	156	0.000125258	0.00302331	LOC111057617;LOC111049276;LOC111051401;LOC111047996;LOC111043422;LOC111058947;MSTRG.22276;LOC111056971;LOC111058958;LOC111046749;LOC111056379;LOC111055574;LOC111059236;LOC111047425;LOC111058443;LOC111057592;LOC111051396;MSTRG.5695;LOC111057032;LOC111058612;LOC111048076;LOC111058051;LOC111054090
P	GO:0051259	protein oligomerization	31	241	0.000129481	0.00310825	LOC111056280;LOC111057932;LOC111045831;LOC111051819;LOC111053314;LOC111043768;LOC111057379;LOC111056507;LOC111055972;LOC111060303;LOC111046139;LOC111054934;LOC111050395;MSTRG.33766;LOC111056340;LOC111054091;LOC111043731;MSTRG.4746;LOC111058051;MSTRG.14793;MSTRG.17541;LOC111046254;LOC111050043;LOC111044944;LOC111051810;LOC111057909;LOC111053321;LOC111052321;LOC111057816;LOC111043475;LOC111062357
P	GO:0070588	calcium ion transmembrane transport	11	47	0.000130751	0.00312176	LOC111056529;LOC111053577;LOC111047592;LOC111052182;MSTRG.26283;LOC111052093;MSTRG.2123;LOC111057747;LOC111051569;LOC111064065;LOC111050043
P	GO:0014706	striated muscle tissue development	21	137	0.000139368	0.00330961	MSTRG.36642;LOC111056529;LOC111054934;MSTRG.20949;MSTRG.21178;LOC111060460;LOC111046396;MSTRG.7671;LOC111057674;LOC111063466;LOC111063828;LOC111061822;MSTRG.15312;LOC111045387;LOC111062525;LOC111057602;LOC111050510;MSTRG.7678;LOC111044999;LOC111060278;LOC111052189
P	GO:0060856	establishment of blood-brain barrier	8	26	0.000140633	0.00332179	LOC111053522;LOC111054480;LOC111064104;LOC111064103;LOC111058775;LOC111047624;LOC111048585;LOC111055260
P	GO:0046928	regulation of neurotransmitter secretion	10	40	0.000146314	0.00341302	LOC111049276;LOC111050980;LOC111059464;LOC111052062;LOC111062474;LOC111046749;LOC111052186;LOC111047884;LOC111055574;LOC111057592
P	GO:0051591	response to cAMP	10	40	0.000146314	0.00341302	LOC111056529;LOC111060559;LOC111059414;LOC111057920;MSTRG.28518;MSTRG.2929;LOC111057974;LOC111053827;LOC111048438;LOC111058714
P	GO:1901698	response to nitrogen compound	42	368	0.000146813	0.00341302	LOC111052736;LOC111048874;LOC111049318;LOC111052985;LOC111059063;LOC111056529;MSTRG.8385;LOC111056761;LOC111055255;LOC111046329;LOC111047861;LOC111054480;LOC111045681;LOC111058775;LOC111063033;LOC111046506;LOC111047685;LOC111051810;LOC111049903;LOC111057909;LOC111056507;LOC111055972;LOC111044141;LOC111047517;LOC111048974;LOC111053805;LOC111062474;LOC111053657;LOC111048092;LOC111060559;LOC11105792…
P	GO:0006942	regulation of striated muscle contraction	7	20	0.000149266	0.0034339	MSTRG.4746;LOC111056529;LOC111048217;LOC111046164;MSTRG.6169;LOC111051102;LOC111043958
P	GO:0030322	stabilization of membrane potential	7	20	0.000149266	0.0034339	LOC111044574;LOC111047039;LOC111050904;LOC111044778;LOC111044639;LOC111050415;LOC111044771
P	GO:0071709	membrane assembly	9	33	0.000152426	0.00348842	LOC111058443;LOC111057592;LOC111051396;LOC111046254;LOC111044944;MSTRG.5695;MSTRG.3372;MSTRG.22656;LOC111064079
P	GO:0022404	molting cycle process	12	56	0.000161641	0.00366138	LOC111062997;LOC111054895;LOC111046254;LOC111044944;LOC111053814;LOC111056481;LOC111057823;LOC111053522;LOC111049383;MSTRG.28518;LOC111053827;LOC111058714
P	GO:0048168	regulation of neuronal synaptic plasticity	12	56	0.000161641	0.00366138	MSTRG.26620;LOC111060386;LOC111056379;LOC111055574;LOC111056971;LOC111044245;LOC111054418;LOC111047884;LOC111046749;LOC111050980;MSTRG.16325;LOC111048666
P	GO:0050896	response to stimulus	337	4560	0.000162499	0.00366203	LOC111060294;MSTRG.33881;MSTRG.12269;LOC111043539;LOC111057494;LOC111057658;LOC111049883;LOC111061265;LOC111052736;LOC111055929;LOC111046131;LOC111060386;LOC111051810;LOC111057909;LOC111052772;LOC111062069;LOC111059381;MSTRG.31599;LOC111054314;LOC111048874;LOC111063376;LOC111053814;LOC111056481;LOC111058168;LOC111050965;LOC111054808;MSTRG.17541;LOC111048476;MSTRG.23954;LOC111043351;MSTRG.36642;LO…
P	GO:0007617	mating behavior	19	119	0.000165786	0.00370153	LOC111060831;LOC111043567;LOC111052786;LOC111044241;LOC111053236;MSTRG.14843;MSTRG.33113;LOC111053577;LOC111057379;LOC111059236;LOC111064458;LOC111055938;LOC111058309;LOC111043685;MSTRG.15578;LOC111049383;LOC111052321;LOC111048716;LOC111064156
P	GO:0007528	neuromuscular junction development	17	100	0.000165928	0.00370153	MSTRG.3372;LOC111060342;LOC111048716;LOC111055574;LOC111064079;LOC111059464;LOC111053128;LOC111052062;LOC111046254;LOC111044944;LOC111050863;LOC111043643;LOC111049276;LOC111062833;LOC111062133;LOC111055653;LOC111045310
P	GO:0072593	reactive oxygen species metabolic process	14	73	0.000166923	0.00370502	LOC111062799;MSTRG.28518;LOC111053827;LOC111058714;LOC111057775;LOC111049592;LOC111047144;LOC111053403;LOC111052576;LOC111043731;LOC111061992;MSTRG.15051;LOC111061568;LOC111050982
P	GO:0007619	courtship behavior	16	91	0.000170999	0.00376301	LOC111060831;LOC111043567;LOC111052786;LOC111044241;LOC111053236;MSTRG.14843;LOC111049383;LOC111052321;LOC111048716;LOC111057379;LOC111064156;LOC111053577;LOC111064458;LOC111055938;LOC111058309;LOC111043685
P	GO:0042592	homeostatic process	78	820	0.00017124	0.00376301	LOC111056772;LOC111064306;LOC111044582;LOC111043643;LOC111055653;LOC111045310;LOC111052107;LOC111057969;MSTRG.20692;LOC111059297;LOC111056529;MSTRG.33113;LOC111055558;LOC111046396;LOC111056379;LOC111053418;LOC111043293;LOC111058699;LOC111051500;LOC111048874;LOC111061045;LOC111051512;MSTRG.16906;LOC111054892;LOC111058086;LOC111061265;LOC111048512;LOC111054895;LOC111044639;LOC111058703;LOC111054315…
P	GO:0051588	regulation of neurotransmitter transport	10	41	0.000182662	0.00399414	LOC111049276;LOC111050980;LOC111059464;LOC111052062;LOC111062474;LOC111046749;LOC111052186;LOC111047884;LOC111055574;LOC111057592
P	GO:0007630	jump response	5	10	0.000194427	0.00419569	LOC111044005;LOC111043643;LOC111044129;LOC111055653;LOC111045310
P	GO:0045823	positive regulation of heart contraction	5	10	0.000194427	0.00419569	LOC111046139;LOC111048217;LOC111046164;MSTRG.6169;LOC111055511
P	GO:0035151	regulation of tube size, open tracheal system	11	49	0.000194729	0.00419569	LOC111054892;LOC111058086;LOC111064104;LOC111064103;LOC111047803;LOC111047624;LOC111048585;LOC111055260;LOC111043643;LOC111055653;LOC111045310
P	GO:0010035	response to inorganic substance	28	214	0.000202469	0.00434128	MSTRG.8385;LOC111045738;MSTRG.26283;LOC111055255;MSTRG.25145;LOC111056761;LOC111052985;MSTRG.1745;LOC111051512;LOC111056507;LOC111055972;MSTRG.36642;MSTRG.16906;LOC111062799;LOC111046506;LOC111046121;LOC111053745;LOC111054503;LOC111047592;LOC111059414;LOC111057974;LOC111048438;LOC111043731;LOC111047685;MSTRG.33766;MSTRG.3372;LOC111064079;LOC111057994
P	GO:0019725	cellular homeostasis	47	434	0.000211285	0.00450843	LOC111056529;MSTRG.33113;LOC111055558;LOC111046396;LOC111056379;LOC111053418;LOC111043293;LOC111051512;MSTRG.16906;LOC111048512;MSTRG.26620;LOC111051658;LOC111046150;LOC111060386;LOC111043351;LOC111047517;LOC111053276;LOC111049970;LOC111064306;LOC111044639;LOC111044582;LOC111044245;LOC111045659;LOC111054418;LOC111059246;LOC111053277;LOC111054100;MSTRG.14793;LOC111055329;LOC111051569;LOC111051137;…
P	GO:0007218	neuropeptide signaling pathway	13	66	0.000214403	0.00455298	LOC111053583;LOC111061045;LOC111047315;LOC111043413;LOC111043799;LOC111052056;LOC111061372;LOC111047685;LOC111057823;LOC111049903;LOC111047456;LOC111054456;LOC111055511
P	GO:0035095	behavioral response to nicotine	4	6	0.000216502	0.00455376	LOC111054480;LOC111051102;LOC111043958;LOC111058775
P	GO:0070493	thrombin receptor signaling pathway	4	6	0.000216502	0.00455376	LOC111060559;LOC111057920;MSTRG.2929;LOC111053646
P	GO:0007601	visual perception	23	162	0.000222239	0.00465228	MSTRG.14793;MSTRG.27719;LOC111052093;LOC111055329;LOC111051569;MSTRG.33113;LOC111059414;MSTRG.20866;LOC111048376;LOC111053010;LOC111043483;LOC111047590;LOC111049624;LOC111057974;LOC111046882;LOC111060268;LOC111043260;LOC111050707;LOC111048438;LOC111046679;MSTRG.17974;LOC111046011;LOC111061164
P	GO:0098660	inorganic ion transmembrane transport	27	205	0.000234438	0.0048845	LOC111056529;LOC111064202;LOC111056785;LOC111053189;LOC111053577;LOC111047592;LOC111052182;MSTRG.26283;LOC111052093;MSTRG.2123;LOC111057747;LOC111051569;LOC111064065;LOC111050043;LOC111047039;LOC111050904;LOC111044778;LOC111044771;LOC111043828;LOC111053236;LOC111048413;LOC111048305;LOC111047685;LOC111049903;LOC111046139;MSTRG.4746;LOC111044574
P	GO:0034767	positive regulation of ion transmembrane transport	11	50	0.000235571	0.00488507	MSTRG.3372;LOC111064079;MSTRG.3901;MSTRG.23262;LOC111058443;LOC111051396;LOC111048217;LOC111046164;LOC111044639;MSTRG.16325;MSTRG.26283
P	GO:0099565	chemical synaptic transmission, postsynaptic	8	28	0.000249837	0.00502122	MSTRG.26620;LOC111058443;LOC111060386;LOC111051396;LOC111044245;LOC111054418;LOC111043828;LOC111048305
P	GO:0007519	skeletal muscle tissue development	13	67	0.000250863	0.00502122	MSTRG.7671;LOC111057674;LOC111063466;LOC111063828;LOC111061822;MSTRG.15312;LOC111045387;LOC111054934;LOC111062525;LOC111057602;LOC111046396;LOC111050510;MSTRG.7678
P	GO:0014052	regulation of gamma-aminobutyric acid secretion	3	3	0.000253505	0.00502122	LOC111059246;LOC111056507;LOC111055972
P	GO:0031946	regulation of glucocorticoid biosynthetic process	3	3	0.000253505	0.00502122	LOC111060559;LOC111057920;MSTRG.2929
P	GO:0051583	dopamine uptake involved in synaptic transmission	3	3	0.000253505	0.00502122	LOC111046692;LOC111057816;LOC111055931
P	GO:0051934	catecholamine uptake involved in synaptic transmission	3	3	0.000253505	0.00502122	LOC111046692;LOC111057816;LOC111055931
P	GO:0090493	catecholamine uptake	3	3	0.000253505	0.00502122	LOC111046692;LOC111057816;LOC111055931
P	GO:0090494	dopamine uptake	3	3	0.000253505	0.00502122	LOC111046692;LOC111057816;LOC111055931
P	GO:2000064	regulation of cortisol biosynthetic process	3	3	0.000253505	0.00502122	LOC111060559;LOC111057920;MSTRG.2929
P	GO:2000182	regulation of progesterone biosynthetic process	3	3	0.000253505	0.00502122	LOC111060559;LOC111057920;MSTRG.2929
P	GO:0046683	response to organophosphorus	11	51	0.000283422	0.00558573	LOC111056529;LOC111060559;LOC111057920;MSTRG.26283;MSTRG.2929;LOC111059414;MSTRG.28518;LOC111057974;LOC111053827;LOC111048438;LOC111058714
P	GO:0009063	cellular amino acid catabolic process	16	95	0.000285799	0.00558573	LOC111046131;LOC111059063;LOC111057772;LOC111051925;LOC111044141;LOC111051350;LOC111045681;LOC111063033;LOC111047652;LOC111052249;LOC111048974;LOC111049135;LOC111048652;LOC111057929;LOC111053128;LOC111054091
P	GO:0048167	regulation of synaptic plasticity	16	95	0.000285799	0.00558573	MSTRG.26620;LOC111060386;LOC111056379;LOC111055574;LOC111056971;LOC111044245;LOC111054418;LOC111047884;LOC111058443;LOC111051396;LOC111046749;LOC111052854;LOC111050980;MSTRG.16325;LOC111056529;LOC111048666
P	GO:0098662	inorganic cation transmembrane transport	23	165	0.00029198	0.00566472	LOC111056529;LOC111056785;LOC111053189;LOC111053577;LOC111047592;LOC111052182;MSTRG.26283;LOC111052093;MSTRG.2123;LOC111057747;LOC111051569;LOC111064065;LOC111050043;LOC111047039;LOC111050904;LOC111044778;LOC111044771;LOC111043828;LOC111053236;LOC111048413;LOC111048305;MSTRG.4746;LOC111044574
P	GO:0060080	inhibitory postsynaptic potential	6	16	0.000293357	0.00566472	MSTRG.26620;LOC111058443;LOC111060386;LOC111051396;LOC111044245;LOC111054418
P	GO:0061343	cell adhesion involved in heart morphogenesis	7	22	0.000293688	0.00566472	LOC111054892;LOC111058086;LOC111064104;LOC111064103;LOC111047624;LOC111048585;LOC111055260
P	GO:0032411	positive regulation of transporter activity	9	36	0.000313431	0.00599318	MSTRG.3372;LOC111064079;LOC111058443;LOC111051396;LOC111048217;LOC111046164;LOC111044639;MSTRG.16325;MSTRG.26283
P	GO:0032414	positive regulation of ion transmembrane transporter activity	9	36	0.000313431	0.00599318	MSTRG.3372;LOC111064079;LOC111058443;LOC111051396;LOC111048217;LOC111046164;LOC111044639;MSTRG.16325;MSTRG.26283
P	GO:0007629	flight behavior	8	29	0.00032605	0.00618095	LOC111048898;LOC111055655;LOC111052321;LOC111057379;LOC111044639;LOC111048089;LOC111046396;MSTRG.13272
P	GO:0048067	cuticle pigmentation	8	29	0.00032605	0.00618095	LOC111060831;LOC111049383;LOC111054895;LOC111043567;LOC111053522;MSTRG.28518;LOC111053827;LOC111058714
P	GO:0048856	anatomical structure development	284	3792	0.000329021	0.00621062	LOC111044142;MSTRG.26134;LOC111056245;LOC111050779;LOC111057658;LOC111064115;LOC111062833;LOC111049969;LOC111054314;LOC111048197;MSTRG.28518;LOC111053827;LOC111058714;LOC111057775;MSTRG.20239;LOC111056307;LOC111048898;LOC111054122;LOC111048089;LOC111053010;LOC111051670;LOC111056249;LOC111043643;LOC111055653;LOC111045310;LOC111054892;LOC111058086;LOC111064104;LOC111064103;LOC111047624;LOC111048585…
P	GO:0045185	maintenance of protein location	13	69	0.00033988	0.00636507	LOC111059408;LOC111043333;LOC111058703;LOC111058387;MSTRG.3372;LOC111064079;LOC111052186;LOC111061265;LOC111055929;LOC111055655;MSTRG.13272;MSTRG.20453;MSTRG.19402
P	GO:0060359	response to ammonium ion	10	44	0.000340085	0.00636507	LOC111047861;LOC111054480;LOC111045681;LOC111058775;LOC111063033;LOC111056507;LOC111055972;LOC111044141;LOC111062474;LOC111057379
P	GO:0007188	adenylate cyclase-modulating G-protein coupled receptor signaling pathway	14	78	0.000344287	0.00641653	LOC111056765;LOC111061045;LOC111064306;LOC111044582;LOC111048874;LOC111044256;LOC111048581;LOC111051975;LOC111056307;LOC111052787;LOC111043680;LOC111055390;MSTRG.16300;LOC111061900
P	GO:0071705	nitrogen compound transport	47	445	0.000374327	0.00694707	LOC111044127;LOC111057828;MSTRG.10733;LOC111055188;LOC111056279;LOC111045882;LOC111064336;LOC111064334;LOC111062874;LOC111048682;LOC111057816;LOC111051810;LOC111057909;LOC111046139;LOC111051089;LOC111045024;LOC111059058;LOC111048275;LOC111046882;LOC111061164;LOC111046692;LOC111055931;LOC111056507;LOC111055972;LOC111064156;LOC111044340;LOC111044142;LOC111043828;LOC111048305;LOC111046749;LOC1110580…
P	GO:0098657	import into cell	9	37	0.000391193	0.00722971	LOC111046692;LOC111057816;LOC111055931;LOC111056529;LOC111064156;LOC111051810;LOC111057909;LOC111046139;MSTRG.27719
P	GO:0035725	sodium ion transmembrane transport	7	23	0.000399284	0.0073485	LOC111056529;LOC111043828;LOC111053236;LOC111048413;LOC111048305;LOC111057747;LOC111064065
P	GO:0046068	cGMP metabolic process	11	53	0.000403944	0.00740341	MSTRG.15578;LOC111048284;LOC111049624;LOC111062080;LOC111054824;LOC111056761;LOC111048211;LOC111060268;LOC111048874;LOC111059474;LOC111047611
P	GO:0006887	exocytosis	29	235	0.000427554	0.00776973	LOC111057617;LOC111049276;LOC111051401;LOC111047996;LOC111043422;LOC111046749;LOC111056379;LOC111055574;LOC111059236;LOC111056971;LOC111047425;LOC111058051;LOC111057032;LOC111058612;LOC111055728;LOC111049786;MSTRG.17541;LOC111056249;LOC111044784;LOC111057196;LOC111045013;LOC111057367;LOC111056192;LOC111054315;LOC111052220;LOC111047509;LOC111047884;LOC111048076;LOC111054090
P	GO:0006560	proline metabolic process	6	17	0.000429208	0.00776973	LOC111046131;LOC111057096;LOC111062069;LOC111059381;LOC111051926;LOC111049135
P	GO:0006654	phosphatidic acid biosynthetic process	6	17	0.000429208	0.00776973	LOC111060559;LOC111057920;MSTRG.20866;LOC111059586;MSTRG.2929;LOC111043719
P	GO:0015872	dopamine transport	4	7	0.000479795	0.00865001	LOC111046692;LOC111057816;LOC111055931;LOC111053418
P	GO:0051705	multi-organism behavior	34	294	0.000482212	0.00865826	LOC111060831;LOC111043567;LOC111059408;LOC111047815;LOC111047803;LOC111043333;LOC111046635;LOC111046946;LOC111052786;LOC111044241;LOC111053236;MSTRG.14843;LOC111051512;LOC111058443;LOC111059115;LOC111051396;LOC111057816;MSTRG.16906;MSTRG.5695;LOC111054091;LOC111046329;MSTRG.33113;LOC111053577;LOC111057379;LOC111059236;LOC111064458;LOC111055938;LOC111058309;LOC111043685;MSTRG.15578;LOC111049383;LO…
P	GO:0006182	cGMP biosynthetic process	9	38	0.000484174	0.00865829	LOC111049624;LOC111062080;LOC111054824;LOC111056761;LOC111048211;LOC111060268;LOC111048874;LOC111059474;LOC111047611
P	GO:0030802	regulation of cyclic nucleotide biosynthetic process	10	46	0.000497975	0.00886918	LOC111062080;LOC111048211;LOC111050362;LOC111050143;LOC111054824;LOC111048874;LOC111048581;LOC111056765;LOC111046121;LOC111053745
P	GO:0022607	cellular component assembly	137	1659	0.000504091	0.00894204	LOC111055929;LOC111057527;LOC111052736;LOC111056280;LOC111057932;LOC111045831;LOC111051819;LOC111053314;LOC111043768;LOC111057379;LOC111056507;LOC111055972;LOC111060303;LOC111046139;LOC111054934;LOC111050395;LOC111044142;LOC111048476;MSTRG.36642;LOC111052576;LOC111049592;LOC111047144;MSTRG.15051;LOC111061568;LOC111053403;LOC111046749;LOC111056379;LOC111055574;LOC111059236;LOC111056971;MSTRG.33766…
P	GO:0009605	response to external stimulus	111	1297	0.000516852	0.00913174	LOC111060294;LOC111043539;LOC111057494;LOC111057658;LOC111046131;LOC111051810;LOC111057909;MSTRG.36642;LOC111049624;MSTRG.27719;LOC111060268;LOC111062833;LOC111062133;LOC111053805;LOC111053923;LOC111043483;LOC111054559;LOC111044947;LOC111055734;LOC111047732;LOC111047684;LOC111047790;LOC111052790;LOC111050362;LOC111047944;LOC111050143;MSTRG.18951;LOC111056583;LOC111053577;LOC111054256;LOC111056795…
P	GO:0014902	myotube differentiation	13	72	0.000523074	0.00920486	MSTRG.7671;LOC111057674;LOC111059426;LOC111055720;LOC111063466;LOC111063828;LOC111061822;MSTRG.15312;LOC111045387;LOC111062525;LOC111057602;LOC111050510;MSTRG.7678
P	GO:0050830	defense response to Gram-positive bacterium	7	24	0.000533161	0.00934506	LOC111047684;LOC111047790;LOC111052790;LOC111050362;LOC111047944;LOC111050143;MSTRG.18951
P	GO:1902803	regulation of synaptic vesicle transport	8	31	0.000535273	0.00934506	LOC111058947;MSTRG.22276;LOC111059468;LOC111046749;LOC111058051;LOC111052186;LOC111047884;LOC111055574
P	GO:0015813	L-glutamate transport	5	12	0.00054911	0.00951146	LOC111043828;LOC111046139;LOC111048305;LOC111051810;LOC111057909
P	GO:0045297	post-mating behavior	5	12	0.00054911	0.00951146	LOC111045660;LOC111045661;MSTRG.8019;LOC111047432;LOC111060335
P	GO:0009628	response to abiotic stimulus	72	773	0.000561477	0.00968768	LOC111043539;LOC111057494;LOC111046131;MSTRG.36642;LOC111044129;LOC111046882;LOC111057909;LOC111055329;LOC111051569;LOC111061164;LOC111049624;MSTRG.27719;LOC111060268;LOC111051810;MSTRG.17541;LOC111043483;LOC111056583;LOC111053577;LOC111052786;MSTRG.14843;LOC111048898;LOC111053236;LOC111048089;MSTRG.20866;LOC111046121;LOC111050707;LOC111053745;LOC111046011;LOC111043351;MSTRG.14793;LOC111052093;LO…
P	GO:0030865	cortical cytoskeleton organization	11	55	0.000564747	0.00970619	LOC111049646;LOC111045738;LOC111054559;LOC111059803;LOC111047884;LOC111047732;MSTRG.25145;LOC111053522;LOC111054480;LOC111058775;LOC111055929
P	GO:1901606	alpha-amino acid catabolic process	14	82	0.000584463	0.0100061	LOC111046131;LOC111059063;LOC111057772;LOC111051925;LOC111044141;LOC111051350;LOC111047652;LOC111052249;LOC111048974;LOC111049135;LOC111048652;LOC111057929;LOC111053128;LOC111054091
P	GO:0042335	cuticle development	18	121	0.000591203	0.0100824	MSTRG.28518;LOC111053827;LOC111058714;LOC111053814;LOC111056481;LOC111060831;LOC111049383;LOC111054895;LOC111043567;LOC111045053;MSTRG.20196;LOC111059623;LOC111061065;LOC111047803;LOC111044782;LOC111044773;LOC111048087;LOC111053522
P	GO:0046473	phosphatidic acid metabolic process	6	18	0.000609546	0.0103156	LOC111060559;LOC111057920;MSTRG.20866;LOC111059586;MSTRG.2929;LOC111043719
P	GO:2001259	positive regulation of cation channel activity	6	18	0.000609546	0.0103156	LOC111048217;LOC111046164;MSTRG.3372;LOC111064079;MSTRG.16325;MSTRG.26283
P	GO:0034764	positive regulation of transmembrane transport	11	56	0.000663285	0.0111822	MSTRG.3372;LOC111064079;MSTRG.3901;MSTRG.23262;LOC111058443;LOC111051396;LOC111048217;LOC111046164;LOC111044639;MSTRG.16325;MSTRG.26283
P	GO:0006584	catecholamine metabolic process	8	32	0.000674568	0.0112436	LOC111049383;LOC111062080;LOC111048211;LOC111047790;LOC111052790;MSTRG.18951;LOC111056184;LOC111050012
P	GO:0009084	glutamine family amino acid biosynthetic process	8	32	0.000674568	0.0112436	LOC111054091;LOC111046131;MSTRG.1745;LOC111057096;LOC111062069;LOC111059381;LOC111051926;LOC111057929
P	GO:0035159	regulation of tube length, open tracheal system	8	32	0.000674568	0.0112436	LOC111043643;LOC111064104;LOC111064103;LOC111047624;LOC111048585;LOC111055653;LOC111045310;LOC111055260
P	GO:0007622	rhythmic behavior	12	65	0.000689902	0.0114131	LOC111064458;LOC111055938;LOC111058309;LOC111043685;LOC111061045;LOC111053418;LOC111052107;LOC111057969;LOC111052816;MSTRG.20692;LOC111059297;LOC111044241
P	GO:0050906	detection of stimulus involved in sensory perception	12	65	0.000689902	0.0114131	LOC111043539;LOC111057494;LOC111053577;MSTRG.14793;MSTRG.27719;LOC111052093;LOC111055329;LOC111051569;LOC111044005;LOC111048376;LOC111056583;LOC111043483
P	GO:0006979	response to oxidative stress	29	242	0.000692663	0.011416	LOC111052772;LOC111062069;LOC111059381;MSTRG.31599;LOC111053522;LOC111050870;LOC111052576;LOC111049592;MSTRG.28518;LOC111053827;LOC111043731;MSTRG.13867;LOC111061992;LOC111047144;MSTRG.15051;LOC111061568;LOC111058714;LOC111053403;LOC111050982;MSTRG.8385;LOC111056761;LOC111055255;LOC111062799;LOC111046121;LOC111053745;LOC111054314;LOC111043475;LOC111052736;LOC111056529
P	GO:0022400	regulation of rhodopsin mediated signaling pathway	7	25	0.000700431	0.0114162	MSTRG.14793;LOC111048438;MSTRG.20866;LOC111043483;LOC111046882;LOC111046011;LOC111061164
P	GO:0042220	response to cocaine	7	25	0.000700431	0.0114162	LOC111047861;LOC111054480;LOC111045681;LOC111058775;LOC111063033;LOC111056507;LOC111055972
P	GO:0042417	dopamine metabolic process	7	25	0.000700431	0.0114162	LOC111049383;LOC111062080;LOC111048211;LOC111047790;LOC111052790;MSTRG.18951;LOC111056184
P	GO:0045921	positive regulation of exocytosis	9	40	0.000724682	0.0117681	LOC111047425;LOC111047592;LOC111057617;LOC111048076;LOC111051401;LOC111054453;LOC111046749;LOC111056192;LOC111055574
P	GO:0007187	G-protein coupled receptor signaling pathway, coupled to cyclic nucleotide second messenger	14	84	0.000750168	0.0121373	LOC111056765;LOC111061045;LOC111064306;LOC111044582;LOC111048874;LOC111044256;LOC111048581;LOC111051975;LOC111056307;LOC111052787;LOC111043680;LOC111055390;MSTRG.16300;LOC111061900
P	GO:0033057	multicellular organism reproductive behavior	16	104	0.00080677	0.0130055	LOC111060831;LOC111043567;LOC111052786;LOC111044241;LOC111053236;MSTRG.14843;MSTRG.33113;LOC111053577;MSTRG.15578;LOC111064156;LOC111049383;LOC111048716;LOC111064458;LOC111055938;LOC111058309;LOC111043685
P	GO:0009712	catechol-containing compound metabolic process	8	33	0.000841653	0.0133632	LOC111049383;LOC111062080;LOC111048211;LOC111047790;LOC111052790;MSTRG.18951;LOC111056184;LOC111050012
P	GO:0097090	presynaptic membrane organization	8	33	0.000841653	0.0133632	LOC111062833;LOC111062133;LOC111058443;LOC111057592;LOC111051396;LOC111046254;LOC111044944;MSTRG.5695
P	GO:0030808	regulation of nucleotide biosynthetic process	10	49	0.000844976	0.0133632	LOC111062080;LOC111048211;LOC111050362;LOC111050143;LOC111054824;LOC111048874;LOC111048581;LOC111056765;LOC111046121;LOC111053745
P	GO:1900371	regulation of purine nucleotide biosynthetic process	10	49	0.000844976	0.0133632	LOC111062080;LOC111048211;LOC111050362;LOC111050143;LOC111054824;LOC111048874;LOC111048581;LOC111056765;LOC111046121;LOC111053745
P	GO:0001504	neurotransmitter uptake	5	13	0.000845981	0.0133632	LOC111046692;LOC111057816;LOC111055931;LOC111064156;MSTRG.27719
P	GO:0044705	multi-organism reproductive behavior	19	135	0.000847112	0.0133632	LOC111060831;LOC111043567;LOC111052786;LOC111044241;LOC111053236;MSTRG.14843;MSTRG.33113;LOC111053577;LOC111057379;LOC111059236;LOC111064458;LOC111055938;LOC111058309;LOC111043685;MSTRG.15578;LOC111049383;LOC111052321;LOC111048716;LOC111064156
P	GO:0043113	receptor clustering	9	41	0.000877125	0.0137874	LOC111046254;LOC111044944;LOC111045738;MSTRG.25145;MSTRG.26620;LOC111060386;LOC111052186;LOC111044245;LOC111054418
P	GO:0007564	regulation of chitin-based cuticle tanning	4	8	0.000911492	0.0141763	LOC111060831;LOC111049383;LOC111043567;LOC111048087
P	GO:0048079	regulation of cuticle pigmentation	4	8	0.000911492	0.0141763	LOC111060831;LOC111049383;LOC111043567;LOC111048087
P	GO:0048082	regulation of adult chitin-containing cuticle pigmentation	4	8	0.000911492	0.0141763	LOC111060831;LOC111049383;LOC111043567;LOC111048087
P	GO:0006527	arginine catabolic process	3	4	0.000966001	0.0142228	LOC111048974;LOC111048652;LOC111051925
P	GO:0006837	serotonin transport	3	4	0.000966001	0.0142228	LOC111046692;LOC111055931;LOC111057816
P	GO:0008365	adult chitin-based cuticle development	3	4	0.000966001	0.0142228	MSTRG.28518;LOC111053827;LOC111058714
P	GO:0015812	gamma-aminobutyric acid transport	3	4	0.000966001	0.0142228	LOC111056507;LOC111055972;LOC111055390
P	GO:0031630	regulation of synaptic vesicle fusion to presynaptic membrane	3	4	0.000966001	0.0142228	LOC111046749;LOC111052186;LOC111047884
P	GO:0045496	male analia development	3	4	0.000966001	0.0142228	MSTRG.26134;LOC111056245;LOC111050779
P	GO:0045497	female analia development	3	4	0.000966001	0.0142228	MSTRG.26134;LOC111056245;LOC111050779
P	GO:0048769	sarcomerogenesis	3	4	0.000966001	0.0142228	LOC111060278;MSTRG.36642;LOC111052189
P	GO:0051412	response to corticosterone	3	4	0.000966001	0.0142228	LOC111043351;LOC111052985;LOC111043731
P	GO:0051610	serotonin uptake	3	4	0.000966001	0.0142228	LOC111046692;LOC111057816;LOC111055931
P	GO:0070777	D-aspartate transport	3	4	0.000966001	0.0142228	LOC111051810;LOC111057909;LOC111046139
P	GO:0070779	D-aspartate import	3	4	0.000966001	0.0142228	LOC111051810;LOC111057909;LOC111046139
P	GO:0098712	L-glutamate import across plasma membrane	3	4	0.000966001	0.0142228	LOC111051810;LOC111057909;LOC111046139
P	GO:0098810	neurotransmitter reuptake	3	4	0.000966001	0.0142228	LOC111046692;LOC111057816;LOC111055931
P	GO:1903802	L-glutamate(1-) import into cell	3	4	0.000966001	0.0142228	LOC111051810;LOC111057909;LOC111046139
P	GO:1990123	L-glutamate import into cell	3	4	0.000966001	0.0142228	LOC111051810;LOC111057909;LOC111046139
P	GO:0030799	regulation of cyclic nucleotide metabolic process	10	50	0.000997327	0.0146352	LOC111062080;LOC111048211;LOC111050362;LOC111050143;LOC111054824;LOC111048874;LOC111048581;LOC111056765;LOC111046121;LOC111053745
P	GO:0042133	neurotransmitter metabolic process	8	34	0.00104039	0.0151663	LOC111056184;LOC111046835;LOC111049383;LOC111053128;LOC111047838;LOC111062874;LOC111045681;LOC111063033
P	GO:0048172	regulation of short-term neuronal synaptic plasticity	8	34	0.00104039	0.0151663	MSTRG.26620;LOC111060386;LOC111056379;LOC111055574;LOC111056971;LOC111044245;LOC111054418;LOC111047884
P	GO:0030431	sleep	12	68	0.00104768	0.0152224	LOC111052103;LOC111053418;LOC111053314;LOC111043768;LOC111057379;LOC111056184;LOC111048413;LOC111044763;LOC111060303;LOC111059502;LOC111054453;LOC111046946
P	GO:0044763	single-organism cellular process	578	8505	0.00106345	0.0154008	LOC111044142;LOC111060294;LOC111054091;LOC111046131;MSTRG.1745;MSTRG.33881;MSTRG.12269;LOC111057658;LOC111064115;LOC111051100;LOC111052843;LOC111055929;MSTRG.26620;LOC111060386;LOC111044245;LOC111054418;LOC111049883;LOC111061265;LOC111052736;LOC111048652;LOC111050870;LOC111048401;MSTRG.15578;LOC111048284;LOC111057527;LOC111059063;LOC111049318;MSTRG.7671;LOC111064406;MSTRG.1691;LOC111045604;LOC111…
P	GO:0061337	cardiac conduction	6	20	0.00114106	0.0163638	LOC111047592;LOC111057561;MSTRG.4746;LOC111052093;LOC111048217;LOC111046164
P	GO:0097105	presynaptic membrane assembly	6	20	0.00114106	0.0163638	LOC111058443;LOC111057592;LOC111051396;LOC111046254;LOC111044944;MSTRG.5695
P	GO:1901379	regulation of potassium ion transmembrane transport	6	20	0.00114106	0.0163638	MSTRG.3372;LOC111064079;LOC111047668;LOC111052455;LOC111048217;LOC111046164
P	GO:0001941	postsynaptic membrane organization	10	51	0.00117145	0.0167453	LOC111058443;LOC111057592;LOC111051396;LOC111046254;LOC111044944;MSTRG.5695;LOC111062833;LOC111062133;LOC111045738;MSTRG.25145
P	GO:0040003	chitin-based cuticle development	12	69	0.00119669	0.0170509	MSTRG.28518;LOC111053827;LOC111058714;LOC111053814;LOC111056481;LOC111045053;MSTRG.20196;LOC111059623;LOC111061065;LOC111047803;LOC111044782;LOC111044773
P	GO:0007214	gamma-aminobutyric acid signaling pathway	5	14	0.00124777	0.0176647	MSTRG.9932;LOC111051975;LOC111046946;LOC111052787;LOC111043680
P	GO:0098700	neurotransmitter loading into synaptic vesicle	5	14	0.00124777	0.0176647	LOC111064156;LOC111057994;LOC111045882;LOC111043828;LOC111048305
P	GO:0007620	copulation	8	35	0.0012749	0.017877	LOC111045053;LOC111053716;LOC111045257;MSTRG.20196;LOC111054584;LOC111053577;LOC111056245;LOC111050779
P	GO:0071804	cellular potassium ion transport	8	35	0.0012749	0.017877	LOC111047039;LOC111050904;LOC111044778;LOC111057747;LOC111064065;LOC111044771;MSTRG.4746;LOC111044574
P	GO:0071805	potassium ion transmembrane transport	8	35	0.0012749	0.017877	LOC111047039;LOC111050904;LOC111044778;LOC111057747;LOC111064065;LOC111044771;MSTRG.4746;LOC111044574
P	GO:0035152	regulation of tube architecture, open tracheal system	12	70	0.00136284	0.0190496	LOC111043643;LOC111055653;LOC111045310;LOC111054892;LOC111058086;LOC111061265;LOC111064104;LOC111064103;LOC111047803;LOC111047624;LOC111048585;LOC111055260
P	GO:0009190	cyclic nucleotide biosynthetic process	9	44	0.00149667	0.0207887	LOC111054824;LOC111048874;LOC111049624;LOC111062080;LOC111056761;LOC111048211;LOC111060268;LOC111059474;LOC111047611
P	GO:0052652	cyclic purine nucleotide metabolic process	9	44	0.00149667	0.0207887	LOC111054824;LOC111048874;LOC111049624;LOC111062080;LOC111056761;LOC111048211;LOC111060268;LOC111059474;LOC111047611
P	GO:0060538	skeletal muscle organ development	14	90	0.00150285	0.0208091	MSTRG.7671;LOC111061265;LOC111057674;LOC111063466;LOC111063828;LOC111061822;MSTRG.15312;LOC111045387;LOC111062525;LOC111057602;LOC111050510;MSTRG.7678;LOC111054934;LOC111046396
P	GO:0035094	response to nicotine	6	21	0.00151279	0.0208161	LOC111047517;LOC111048974;LOC111054480;LOC111051102;LOC111043958;LOC111058775
P	GO:0045933	positive regulation of muscle contraction	6	21	0.00151279	0.0208161	LOC111048217;LOC111046164;MSTRG.6169;LOC111060095;LOC111051102;LOC111043958
P	GO:0032879	regulation of localization	109	1309	0.00152501	0.0209192	LOC111044639;MSTRG.8385;LOC111050980;MSTRG.355;LOC111055255;LOC111058443;LOC111051396;MSTRG.3372;LOC111064079;MSTRG.3901;MSTRG.23262;LOC111059246;MSTRG.26283;LOC111056507;LOC111055972;LOC111058699;LOC111047509;LOC111050362;LOC111050143;LOC111054934;LOC111056192;LOC111046749;LOC111054315;LOC111043483;LOC111052854;LOC111050863;LOC111044947;LOC111055734;LOC111049191;LOC111062474;LOC111047668;LOC1110…
P	GO:0015740	C4-dicarboxylate transport	4	9	0.00155863	0.0212484	LOC111064202;LOC111051810;LOC111057909;LOC111046139
P	GO:0030826	regulation of cGMP biosynthetic process	4	9	0.00155863	0.0212484	LOC111062080;LOC111048211;LOC111046121;LOC111053745
P	GO:0051046	regulation of secretion	31	279	0.00161523	0.0219523	LOC111059246;LOC111056507;LOC111055972;LOC111047509;LOC111056192;LOC111046749;LOC111054315;LOC111047425;LOC111047592;LOC111057617;LOC111048076;LOC111051401;LOC111054453;MSTRG.22656;LOC111049276;LOC111050980;LOC111059464;LOC111052062;LOC111058051;LOC111062474;LOC111055728;LOC111057032;LOC111058612;LOC111043422;LOC111054090;LOC111055574;MSTRG.36642;LOC111052186;LOC111047884;LOC111043413;LOC111057592
P	GO:0003018	vascular process in circulatory system	9	45	0.00176764	0.0239004	MSTRG.6169;MSTRG.33881;LOC111048902;MSTRG.12269;LOC111062080;LOC111048211;LOC111048652;LOC111056529;LOC111047592
P	GO:0007638	mechanosensory behavior	5	15	0.00177481	0.0239004	LOC111048898;LOC111053577;LOC111053236;LOC111048089;LOC111056583
P	GO:0051952	regulation of amine transport	5	15	0.00177481	0.0239004	LOC111059246;LOC111056507;LOC111055972;LOC111062474;LOC111047425
P	GO:0016053	organic acid biosynthetic process	32	293	0.00181193	0.0242524	LOC111054091;LOC111046131;MSTRG.1745;LOC111049592;LOC111047144;LOC111053403;LOC111057096;LOC111062069;LOC111059381;LOC111051926;LOC111046062;LOC111053931;LOC111060917;LOC111044544;LOC111057929;LOC111051658;LOC111046150;LOC111053276;LOC111046141;LOC111053277;LOC111047652;LOC111045579;LOC111060849;LOC111056265;LOC111060464;MSTRG.7899;LOC111054984;MSTRG.797;LOC111053956;LOC111043589;LOC111052249;LOC…
P	GO:0046394	carboxylic acid biosynthetic process	32	293	0.00181193	0.0242524	LOC111054091;LOC111046131;MSTRG.1745;LOC111049592;LOC111047144;LOC111053403;LOC111057096;LOC111062069;LOC111059381;LOC111051926;LOC111046062;LOC111053931;LOC111060917;LOC111044544;LOC111057929;LOC111051658;LOC111046150;LOC111053276;LOC111046141;LOC111053277;LOC111047652;LOC111045579;LOC111060849;LOC111056265;LOC111060464;MSTRG.7899;LOC111054984;MSTRG.797;LOC111053956;LOC111043589;LOC111052249;LOC…
P	GO:0014070	response to organic cyclic compound	40	391	0.00182069	0.0242893	LOC111043351;LOC111047592;LOC111056529;LOC111051833;LOC111046329;LOC111047861;LOC111054480;LOC111045681;LOC111058775;LOC111063033;LOC111048874;LOC111051512;LOC111063376;LOC111043731;MSTRG.16906;LOC111055972;LOC111056507;LOC111047517;LOC111048974;LOC111052845;LOC111044141;LOC111052985;LOC111053646;LOC111062474;LOC111048003;LOC111056249;LOC111059414;LOC111057974;LOC111048438;LOC111048092;LOC1110605…
P	GO:0007062	sister chromatid cohesion	11	63	0.00183118	0.0242893	MSTRG.7671;LOC111057674;LOC111063466;LOC111063828;LOC111061822;MSTRG.15312;LOC111045387;LOC111062525;LOC111057602;LOC111050510;MSTRG.7678
P	GO:0071241	cellular response to inorganic substance	11	63	0.00183118	0.0242893	MSTRG.8385;LOC111045738;MSTRG.26283;LOC111055255;MSTRG.25145;LOC111056761;LOC111046506;LOC111047685;MSTRG.33766;MSTRG.3372;LOC111064079
P	GO:0030537	larval behavior	10	54	0.00184769	0.0243846	LOC111062474;LOC111053577;LOC111056280;LOC111057932;LOC111057379;LOC111053128;LOC111043422;LOC111047456;LOC111048898;LOC111048089
P	GO:0001894	tissue homeostasis	15	102	0.00184941	0.0243846	LOC111064306;LOC111044582;LOC111043643;LOC111055653;LOC111045310;LOC111054892;LOC111058086;LOC111061265;MSTRG.14793;LOC111064115;MSTRG.20866;LOC111043483;LOC111046882;LOC111053694;LOC111061164
P	GO:1903530	regulation of secretion by cell	28	246	0.00186476	0.0244989	LOC111047509;LOC111056192;LOC111046749;LOC111054315;LOC111047425;LOC111047592;LOC111057617;LOC111048076;LOC111051401;LOC111054453;MSTRG.22656;LOC111049276;LOC111050980;LOC111059464;LOC111052062;LOC111058051;LOC111062474;LOC111055728;LOC111057032;LOC111058612;LOC111043422;LOC111054090;LOC111055574;MSTRG.36642;LOC111052186;LOC111047884;LOC111043413;LOC111057592
P	GO:0050880	regulation of blood vessel size	8	37	0.00186917	0.0244989	MSTRG.6169;MSTRG.33881;LOC111048902;MSTRG.12269;LOC111062080;LOC111048211;LOC111056529;LOC111047592
P	GO:0032963	collagen metabolic process	6	22	0.00196995	0.0257434	LOC111048512;LOC111049426;LOC111045013;LOC111043473;LOC111057367;MSTRG.18988
P	GO:0051480	regulation of cytosolic calcium ion concentration	12	73	0.00197917	0.0257876	LOC111056529;LOC111053418;MSTRG.14793;LOC111043351;LOC111055329;LOC111051569;LOC111051137;LOC111047592;LOC111043483;LOC111050043;MSTRG.16325;LOC111047456
P	GO:0048871	multicellular organismal homeostasis	19	145	0.00199969	0.0259784	LOC111064306;LOC111044582;LOC111043643;LOC111055653;LOC111045310;LOC111048874;LOC111061045;LOC111054892;LOC111058086;LOC111061265;MSTRG.14793;LOC111064115;LOC111056772;LOC111048512;MSTRG.20866;LOC111043483;LOC111046882;LOC111053694;LOC111061164
P	GO:0051648	vesicle localization	25	214	0.00224099	0.0290278	LOC111057617;LOC111049276;LOC111051401;LOC111047996;LOC111043422;LOC111058958;LOC111058947;MSTRG.22276;LOC111056971;LOC111046749;LOC111056379;LOC111055574;LOC111059236;LOC111054559;LOC111047732;LOC111047425;LOC111058443;LOC111057592;LOC111051396;MSTRG.5695;LOC111057032;LOC111058612;LOC111048076;LOC111058051;LOC111054090
P	GO:0007320	insemination	7	30	0.00224811	0.0290348	LOC111045053;LOC111053716;LOC111045257;MSTRG.20196;LOC111054584;LOC111056245;LOC111050779
P	GO:0007487	analia development	3	5	0.00230101	0.029122	MSTRG.26134;LOC111056245;LOC111050779
P	GO:0009448	gamma-aminobutyric acid metabolic process	3	5	0.00230101	0.029122	LOC111045681;LOC111063033;LOC111053128
P	GO:0010566	regulation of ketone biosynthetic process	3	5	0.00230101	0.029122	LOC111060559;LOC111057920;MSTRG.2929
P	GO:0015810	aspartate transport	3	5	0.00230101	0.029122	LOC111051810;LOC111057909;LOC111046139
P	GO:0031943	regulation of glucocorticoid metabolic process	3	5	0.00230101	0.029122	LOC111060559;LOC111057920;MSTRG.2929
P	GO:0050665	hydrogen peroxide biosynthetic process	3	5	0.00230101	0.029122	MSTRG.28518;LOC111053827;LOC111058714
P	GO:0060452	positive regulation of cardiac muscle contraction	3	5	0.00230101	0.029122	LOC111048217;LOC111046164;MSTRG.6169
P	GO:0007611	learning or memory	27	238	0.00233625	0.0294834	LOC111052103;LOC111050298;LOC111052321;LOC111048716;LOC111057379;LOC111049497;LOC111050965;LOC111060342;LOC111053128;LOC111048874;LOC111064156;MSTRG.16325;LOC111056529;LOC111058443;LOC111051396;LOC111053087;LOC111043828;LOC111048305;LOC111061890;LOC111045831;LOC111049967;LOC111050395;LOC111049786;LOC111056507;LOC111055972;LOC111055390;MSTRG.5695
P	GO:0006906	vesicle fusion	11	65	0.00237219	0.0298517	LOC111047509;LOC111056379;LOC111056971;LOC111047425;LOC111057032;LOC111057070;LOC111058612;LOC111048076;LOC111052220;LOC111058051;LOC111054090
P	GO:0048169	regulation of long-term neuronal synaptic plasticity	5	16	0.00244819	0.0304515	LOC111046749;MSTRG.26620;LOC111060386;LOC111044245;LOC111054418
P	GO:0000101	sulfur amino acid transport	4	10	0.00246811	0.0304515	LOC111051089;LOC111045024;LOC111059058;LOC111046139
P	GO:0003254	regulation of membrane depolarization	4	10	0.00246811	0.0304515	LOC111044129;MSTRG.3372;LOC111064079;LOC111047592
P	GO:0010801	negative regulation of peptidyl-threonine phosphorylation	4	10	0.00246811	0.0304515	LOC111060559;LOC111057920;LOC111048376;MSTRG.2929
P	GO:0045760	positive regulation of action potential	4	10	0.00246811	0.0304515	LOC111048217;LOC111046164;MSTRG.3372;LOC111064079
P	GO:0045838	positive regulation of membrane potential	4	10	0.00246811	0.0304515	MSTRG.3372;LOC111057379;LOC111064079;LOC111046523
P	GO:0046885	regulation of hormone biosynthetic process	4	10	0.00246811	0.0304515	LOC111060559;LOC111057920;MSTRG.2929;LOC111055289
P	GO:0007593	chitin-based cuticle sclerotization	6	23	0.0025243	0.0308006	LOC111054895;LOC111053522;LOC111049383;MSTRG.28518;LOC111053827;LOC111058714
P	GO:0043266	regulation of potassium ion transport	6	23	0.0025243	0.0308006	MSTRG.3372;LOC111064079;LOC111047668;LOC111052455;LOC111048217;LOC111046164
P	GO:0055013	cardiac muscle cell development	6	23	0.0025243	0.0308006	MSTRG.36642;LOC111056529;LOC111054934;LOC111044999;LOC111060278;LOC111052189
P	GO:0097104	postsynaptic membrane assembly	6	23	0.0025243	0.0308006	LOC111058443;LOC111057592;LOC111051396;LOC111046254;LOC111044944;MSTRG.5695
P	GO:0050890	cognition	28	252	0.00265426	0.0322971	LOC111052103;LOC111050298;LOC111052321;LOC111048716;LOC111057379;LOC111049497;LOC111050965;LOC111060342;LOC111053128;LOC111048874;LOC111064156;MSTRG.16325;LOC111056529;LOC111058443;LOC111051396;LOC111053087;LOC111043828;LOC111048305;LOC111061890;LOC111045831;LOC111049967;LOC111050395;LOC111049786;LOC111056507;LOC111055972;LOC111055390;MSTRG.5695;LOC111047517
P	GO:0065007	biological regulation	476	6911	0.00269153	0.0326607	MSTRG.33113;MSTRG.25380;LOC111058080;LOC111050063;LOC111056822;LOC111043475;LOC111044142;MSTRG.33881;MSTRG.12269;LOC111054314;LOC111056772;LOC111060559;MSTRG.33766;LOC111057920;MSTRG.2929;LOC111047684;LOC111044639;LOC111058699;LOC111061265;MSTRG.8385;LOC111050980;MSTRG.355;LOC111055255;LOC111044329;LOC111049599;LOC111047517;LOC111064306;LOC111044582;LOC111050718;LOC111057367;LOC111047086;LOC11104…
P	GO:0044236	multicellular organism metabolic process	7	31	0.00274769	0.03316	LOC111048512;LOC111049426;LOC111045013;LOC111043473;LOC111057367;MSTRG.18988;LOC111044639
P	GO:0090662	ATP hydrolysis coupled transmembrane transport	7	31	0.00274769	0.03316	LOC111056785;LOC111053189;LOC111064104;LOC111064103;LOC111047624;LOC111048585;LOC111055260
P	GO:0009719	response to endogenous stimulus	58	633	0.00276418	0.033268	LOC111052736;LOC111048874;LOC111063376;LOC111043351;LOC111049385;LOC111052985;LOC111053321;LOC111047592;LOC111049318;LOC111059063;LOC111056529;LOC111051833;LOC111058699;LOC111046329;LOC111047861;LOC111054480;LOC111045681;LOC111058775;LOC111063033;LOC111048581;LOC111047685;LOC111051810;LOC111049903;LOC111057909;LOC111056507;LOC111055972;LOC111044141;LOC111047517;LOC111048974;LOC111046254;LOC111044…
P	GO:0007274	neuromuscular synaptic transmission	12	76	0.00280711	0.0335328	MSTRG.16604;LOC111047838;LOC111056379;LOC111049276;LOC111060294;LOC111056971;LOC111062833;LOC111060142;LOC111044639;LOC111062133;LOC111062474;LOC111051532
P	GO:0003333	amino acid transmembrane transport	10	57	0.00280895	0.0335328	LOC111055188;LOC111056279;LOC111045882;LOC111064336;LOC111064334;LOC111062874;LOC111058015;LOC111051810;LOC111057909;LOC111046139
P	GO:0032507	maintenance of protein location in cell	10	57	0.00280895	0.0335328	LOC111059408;LOC111043333;MSTRG.3372;LOC111064079;LOC111052186;LOC111055929;LOC111055655;MSTRG.13272;MSTRG.20453;MSTRG.19402
P	GO:0000187	activation of MAPK activity	9	48	0.0028225	0.0336037	LOC111049646;LOC111061890;LOC111058738;LOC111047517;LOC111048980;LOC111052736;LOC111059803;LOC111049967;LOC111055390
P	GO:1901700	response to oxygen-containing compound	60	661	0.00291016	0.0345542	LOC111052736;LOC111048874;LOC111043351;LOC111047592;LOC111049318;LOC111052321;LOC111057379;LOC111063376;LOC111052985;LOC111059063;MSTRG.8385;LOC111056761;LOC111055255;LOC111062799;LOC111053646;LOC111047861;LOC111054480;LOC111045681;LOC111058775;LOC111063033;LOC111052576;MSTRG.15051;LOC111061568;LOC111056529;LOC111054824;LOC111047685;LOC111046121;LOC111053745;LOC111051810;LOC111049903;LOC111057909…
P	GO:0010959	regulation of metal ion transport	15	107	0.00298151	0.0353065	MSTRG.3372;LOC111064079;MSTRG.3901;MSTRG.23262;MSTRG.26283;LOC111049191;LOC111047668;LOC111052455;LOC111052786;MSTRG.14843;LOC111048217;LOC111046164;MSTRG.16325;LOC111044639;LOC111047592
P	GO:1903825	organic acid transmembrane transport	11	67	0.0030358	0.0358532	LOC111055188;LOC111056279;LOC111045882;LOC111064336;LOC111064334;LOC111062874;LOC111064202;LOC111058015;LOC111051810;LOC111057909;LOC111046139
P	GO:0042303	molting cycle	14	97	0.00308822	0.0363752	LOC111053814;LOC111056481;LOC111062997;LOC111054895;LOC111045053;MSTRG.20196;LOC111046254;LOC111044944;LOC111057823;LOC111053522;LOC111049383;MSTRG.28518;LOC111053827;LOC111058714
P	GO:0007608	sensory perception of smell	12	77	0.00313852	0.0368693	MSTRG.20866;MSTRG.14793;LOC111052321;LOC111048076;LOC111061265;LOC111057244;LOC111048413;MSTRG.26050;LOC111048874;LOC111056765;LOC111048604;LOC111044005
P	GO:0071248	cellular response to metal ion	9	49	0.00326744	0.0382819	MSTRG.8385;LOC111045738;MSTRG.26283;LOC111055255;MSTRG.25145;LOC111047685;MSTRG.33766;MSTRG.3372;LOC111064079
P	GO:0030574	collagen catabolic process	5	17	0.00328944	0.0384377	LOC111049426;LOC111045013;LOC111043473;LOC111057367;MSTRG.18988
P	GO:0015696	ammonium transport	7	32	0.00332817	0.0387876	LOC111046692;LOC111057816;LOC111055931;LOC111064156;LOC111062874;LOC111057494;LOC111053418
P	GO:0009187	cyclic nucleotide metabolic process	11	68	0.00341947	0.0397468	MSTRG.15578;LOC111048284;LOC111054824;LOC111048874;LOC111049624;LOC111062080;LOC111056761;LOC111048211;LOC111060268;LOC111059474;LOC111047611
P	GO:0030823	regulation of cGMP metabolic process	4	11	0.00368538	0.0422813	LOC111062080;LOC111048211;LOC111046121;LOC111053745
P	GO:0032528	microvillus organization	4	11	0.00368538	0.0422813	LOC111046121;LOC111047590;LOC111053745;LOC111046679
P	GO:0033198	response to ATP	4	11	0.00368538	0.0422813	LOC111060559;LOC111057920;MSTRG.26283;MSTRG.2929
P	GO:0098901	regulation of cardiac muscle cell action potential	4	11	0.00368538	0.0422813	LOC111048217;LOC111046164;MSTRG.3372;LOC111064079
P	GO:1901016	regulation of potassium ion transmembrane transporter activity	4	11	0.00368538	0.0422813	MSTRG.3372;LOC111064079;LOC111048217;LOC111046164
P	GO:0060249	anatomical structure homeostasis	24	211	0.00384163	0.043098	LOC111064306;LOC111044582;LOC111043643;LOC111055653;LOC111045310;MSTRG.33113;LOC111055558;LOC111046396;LOC111056379;LOC111053418;LOC111054892;LOC111058086;LOC111061265;MSTRG.14793;LOC111064115;LOC111043828;LOC111048305;MSTRG.17541;LOC111044199;MSTRG.20866;LOC111043483;LOC111046882;LOC111053694;LOC111061164
P	GO:0051235	maintenance of location	15	110	0.00389968	0.043098	LOC111043828;LOC111048305;LOC111059408;LOC111043333;LOC111058703;LOC111058387;MSTRG.3372;LOC111064079;LOC111052186;LOC111061265;LOC111055929;LOC111055655;MSTRG.13272;MSTRG.20453;MSTRG.19402
P	GO:0044259	multicellular organismal macromolecule metabolic process	6	25	0.00397356	0.043098	LOC111048512;LOC111049426;LOC111045013;LOC111043473;LOC111057367;MSTRG.18988
P	GO:0048065	male courtship behavior, veined wing extension	6	25	0.00397356	0.043098	LOC111060831;LOC111043567;LOC111052786;LOC111044241;LOC111053236;MSTRG.14843
P	GO:0055006	cardiac cell development	6	25	0.00397356	0.043098	MSTRG.36642;LOC111056529;LOC111054934;LOC111044999;LOC111060278;LOC111052189
P	GO:0001778	plasma membrane repair	2	2	0.00401025	0.043098	LOC111047425;LOC111058051
P	GO:0009992	cellular water homeostasis	2	2	0.00401025	0.043098	LOC111051512;MSTRG.16906
P	GO:0010754	negative regulation of cGMP-mediated signaling	2	2	0.00401025	0.043098	LOC111046121;LOC111053745
P	GO:0014054	positive regulation of gamma-aminobutyric acid secretion	2	2	0.00401025	0.043098	LOC111056507;LOC111055972
P	GO:0032229	negative regulation of synaptic transmission, GABAergic	2	2	0.00401025	0.043098	LOC111056507;LOC111055972
P	GO:0044332	Wnt signaling pathway involved in dorsal/ventral axis specification	2	2	0.00401025	0.043098	LOC111046254;LOC111044944
P	GO:0051939	gamma-aminobutyric acid import	2	2	0.00401025	0.043098	LOC111056507;LOC111055972
P	GO:0055005	ventricular cardiac myofibril assembly	2	2	0.00401025	0.043098	LOC111060278;LOC111052189
P	GO:0090648	response to environmental enrichment	2	2	0.00401025	0.043098	LOC111058738;LOC111048980
P	GO:0097028	dendritic cell differentiation	2	2	0.00401025	0.043098	LOC111053087;LOC111057367
P	GO:1901207	regulation of heart looping	2	2	0.00401025	0.043098	LOC111048217;LOC111046164
P	GO:1901628	positive regulation of postsynaptic membrane organization	2	2	0.00401025	0.043098	LOC111046254;LOC111044944
P	GO:1903781	positive regulation of cardiac conduction	2	2	0.00401025	0.043098	LOC111048217;LOC111046164
P	GO:1903911	positive regulation of receptor clustering	2	2	0.00401025	0.043098	LOC111046254;LOC111044944
P	GO:1903949	positive regulation of atrial cardiac muscle cell action potential	2	2	0.00401025	0.043098	LOC111048217;LOC111046164
P	GO:1903952	regulation of voltage-gated potassium channel activity involved in atrial cardiac muscle cell action potential repolarization	2	2	0.00401025	0.043098	LOC111048217;LOC111046164
P	GO:1903954	positive regulation of voltage-gated potassium channel activity involved in atrial cardiac muscle cell action potential repolarization	2	2	0.00401025	0.043098	LOC111048217;LOC111046164
P	GO:1904393	regulation of skeletal muscle acetylcholine-gated channel clustering	2	2	0.00401025	0.043098	LOC111046254;LOC111044944
P	GO:1904395	positive regulation of skeletal muscle acetylcholine-gated channel clustering	2	2	0.00401025	0.043098	LOC111046254;LOC111044944
P	GO:1990146	protein localization to rhabdomere	2	2	0.00401025	0.043098	LOC111046882;LOC111061164
P	GO:1990927	calcium ion regulated lysosome exocytosis	2	2	0.00401025	0.043098	LOC111047425;LOC111058051
P	GO:0002251	organ or tissue specific immune response	5	18	0.00432016	0.0454715	LOC111043483;MSTRG.28518;LOC111053827;LOC111056307;LOC111058714
P	GO:0002385	mucosal immune response	5	18	0.00432016	0.0454715	LOC111043483;MSTRG.28518;LOC111053827;LOC111056307;LOC111058714
P	GO:0016059	deactivation of rhodopsin mediated signaling	5	18	0.00432016	0.0454715	MSTRG.20866;LOC111043483;LOC111046882;LOC111046011;LOC111061164
P	GO:0050982	detection of mechanical stimulus	5	18	0.00432016	0.0454715	LOC111043539;LOC111057494;MSTRG.36642;LOC111053577;LOC111056583
P	GO:0007168	receptor guanylyl cyclase signaling pathway	3	6	0.00438553	0.0454715	LOC111062080;LOC111048211;LOC111047611
P	GO:0007340	acrosome reaction	3	6	0.00438553	0.0454715	LOC111057032;LOC111058612;LOC111048874
P	GO:0008291	acetylcholine metabolic process	3	6	0.00438553	0.0454715	LOC111046835;LOC111047838;LOC111062874
P	GO:0045938	positive regulation of circadian sleep/wake cycle, sleep	3	6	0.00438553	0.0454715	LOC111056280;LOC111057932;LOC111057379
P	GO:0050974	detection of mechanical stimulus involved in sensory perception	3	6	0.00438553	0.0454715	LOC111043539;LOC111057494;LOC111053577
P	GO:0051385	response to mineralocorticoid	3	6	0.00438553	0.0454715	LOC111043351;LOC111052985;LOC111043731
P	GO:0060024	rhythmic synaptic transmission	3	6	0.00438553	0.0454715	LOC111058443;LOC111051396;LOC111043422
P	GO:0060025	regulation of synaptic activity	3	6	0.00438553	0.0454715	LOC111056280;LOC111057932;LOC111057379
P	GO:0060439	trachea morphogenesis	3	6	0.00438553	0.0454715	LOC111043643;LOC111055653;LOC111045310
P	GO:0090030	regulation of steroid hormone biosynthetic process	3	6	0.00438553	0.0454715	LOC111060559;LOC111057920;MSTRG.2929
P	GO:1900619	acetate ester metabolic process	3	6	0.00438553	0.0454715	LOC111046835;LOC111047838;LOC111062874
P	GO:0008039	synaptic target recognition	7	34	0.0047643	0.049168	LOC111062833;LOC111062133;LOC111048898;LOC111046472;MSTRG.35183;LOC111044005;LOC111048089
P	GO:0008345	larval locomotory behavior	7	34	0.0047643	0.049168	LOC111053577;LOC111056280;LOC111057932;LOC111057379;LOC111053128;LOC111043422;LOC111047456

## Sheet: yellow module
Table S4-2. Results of GO enrichment analyses for yellow module.
GO TYPE	GO ID	Description	GeneRatio	BgRatio	pvalue	fdr	geneID
C	GO:0051233	spindle midzone	8	33	1.26308e-07	5.93649e-05	MSTRG.1780;LOC111044133;LOC111049372;LOC111062963;LOC111051544;LOC111054130;LOC111052397;LOC111045553
C	GO:0031012	extracellular matrix	18	231	3.5011e-07	8.22758e-05	LOC111063012;LOC111049211;LOC111055663;LOC111060836;LOC111061997;LOC111053474;LOC111063925;LOC111048257;LOC111046664;MSTRG.2992;LOC111061139;LOC111051579;MSTRG.33168;LOC111053303;MSTRG.12396;LOC111055775;LOC111058371;LOC111055963
C	GO:0005578	proteinaceous extracellular matrix	15	172	8.25283e-07	0.000129294	LOC111063012;LOC111049211;LOC111055663;LOC111048257;MSTRG.2992;LOC111061139;LOC111051579;LOC111063925;MSTRG.33168;LOC111053303;MSTRG.12396;LOC111046664;LOC111055775;LOC111058371;LOC111055963
C	GO:1990023	mitotic spindle midzone	5	15	5.73475e-06	0.000673833	MSTRG.1780;LOC111051544;LOC111054130;LOC111052397;LOC111045553
C	GO:0009986	cell surface	18	297	1.25281e-05	0.00117764	LOC111053741;LOC111043352;LOC111050029;LOC111055775;LOC111046742;LOC111049372;LOC111047979;LOC111055663;MSTRG.2992;LOC111061139;LOC111043338;LOC111046138;LOC111049211;LOC111047253;LOC111064435;LOC111047159;LOC111048583;LOC111057012
C	GO:0005604	basement membrane	9	86	3.24004e-05	0.00246241	LOC111055663;LOC111048257;LOC111055775;MSTRG.2992;LOC111063012;LOC111049211;LOC111058371;LOC111051579;LOC111055963
C	GO:0005819	spindle	16	263	3.66742e-05	0.00246241	LOC111050803;LOC111052464;LOC111045016;LOC111045553;MSTRG.1780;LOC111044133;LOC111051240;LOC111054130;LOC111052397;LOC111049372;LOC111062963;LOC111052421;LOC111051544;LOC111051253;LOC111058119;LOC111054655
C	GO:0005876	spindle microtubule	7	51	4.28873e-05	0.00251963	LOC111054130;LOC111052397;LOC111045553;LOC111044133;LOC111052421;LOC111051544;LOC111051240
C	GO:0000779	condensed chromosome, centromeric region	8	71	5.23828e-05	0.00273554	LOC111052240;LOC111053462;LOC111046484;LOC111047223;LOC111054130;LOC111045553;LOC111051253;LOC111044133
C	GO:0044420	extracellular matrix component	9	96	7.76573e-05	0.00364989	LOC111055663;LOC111048257;LOC111055775;MSTRG.2992;LOC111063012;LOC111049211;LOC111058371;LOC111051579;LOC111055963
C	GO:0099512	supramolecular fiber	19	380	0.000100673	0.00394304	LOC111052421;LOC111054130;LOC111052397;LOC111045553;MSTRG.1780;LOC111050885;LOC111049372;LOC111058730;LOC111051240;LOC111048756;LOC111058119;LOC111045063;LOC111045016;LOC111060742;LOC111044133;LOC111046138;LOC111051544;LOC111043394;LOC111055207
C	GO:0099513	polymeric cytoskeletal fiber	19	380	0.000100673	0.00394304	LOC111052421;LOC111054130;LOC111052397;LOC111045553;MSTRG.1780;LOC111050885;LOC111049372;LOC111058730;LOC111051240;LOC111048756;LOC111058119;LOC111045063;LOC111045016;LOC111060742;LOC111044133;LOC111046138;LOC111051544;LOC111043394;LOC111055207
C	GO:0044430	cytoskeletal part	33	897	0.000149011	0.00533004	LOC111050803;LOC111052464;LOC111045016;LOC111045553;LOC111064353;LOC111055474;MSTRG.1780;LOC111046742;LOC111044133;LOC111052421;LOC111049062;MSTRG.11096;LOC111054655;LOC111050885;LOC111058730;LOC111045063;LOC111051240;LOC111043394;LOC111050029;LOC111056790;LOC111054130;LOC111052397;LOC111049372;LOC111051544;LOC111048756;LOC111058119;LOC111060742;LOC111062963;LOC111046138;LOC111060836;LOC111061997…
C	GO:0072686	mitotic spindle	8	83	0.000160111	0.00533004	MSTRG.1780;LOC111044133;LOC111051240;LOC111049372;LOC111051544;LOC111054130;LOC111052397;LOC111045553
C	GO:0005856	cytoskeleton	41	1225	0.000176331	0.00533004	LOC111050803;LOC111052464;LOC111045016;LOC111045553;LOC111064353;LOC111055474;MSTRG.1780;LOC111046742;LOC111044133;LOC111052421;LOC111049062;MSTRG.11096;LOC111054655;LOC111050885;LOC111058730;LOC111045063;LOC111051240;LOC111046332;LOC111054566;LOC111060699;LOC111043394;LOC111048583;LOC111043481;LOC111064489;LOC111054737;LOC111060836;LOC111048756;LOC111061997;LOC111050029;LOC111056790;LOC111053303…
C	GO:0000793	condensed chromosome	11	157	0.000181448	0.00533004	LOC111052240;LOC111053462;LOC111046484;LOC111047223;LOC111054130;LOC111045553;LOC111050546;LOC111062963;LOC111051253;LOC111044133;LOC111050010
C	GO:0098687	chromosomal region	16	314	0.00028914	0.0069857	LOC111054130;LOC111052397;LOC111052240;LOC111053462;LOC111045553;LOC111062963;LOC111046484;LOC111047223;LOC111051253;LOC111044133;LOC111053812;LOC111053474;LOC111062231;LOC111062124;LOC111059681;LOC111050423
C	GO:0043232	intracellular non-membrane-bounded organelle	82	3095	0.000290815	0.0069857	LOC111061741;LOC111054130;LOC111052397;LOC111052240;LOC111053462;LOC111045553;LOC111050803;LOC111052464;LOC111045016;LOC111064353;LOC111055474;LOC111044092;LOC111058119;LOC111062963;LOC111049962;MSTRG.1780;LOC111046742;LOC111044133;LOC111052421;LOC111049062;MSTRG.11096;LOC111054655;LOC111048257;LOC111060836;LOC111061997;LOC111050885;LOC111058730;LOC111045063;LOC111051240;LOC111043394;LOC111046332…
C	GO:0005871	kinesin complex	6	49	0.000291228	0.0069857	MSTRG.1780;LOC111054130;LOC111052397;LOC111051240;LOC111045016;LOC111060742
C	GO:0043228	non-membrane-bounded organelle	82	3097	0.000297264	0.0069857	LOC111061741;LOC111054130;LOC111052397;LOC111052240;LOC111053462;LOC111045553;LOC111050803;LOC111052464;LOC111045016;LOC111064353;LOC111055474;LOC111044092;LOC111058119;LOC111062963;LOC111049962;MSTRG.1780;LOC111046742;LOC111044133;LOC111052421;LOC111049062;MSTRG.11096;LOC111054655;LOC111048257;LOC111060836;LOC111061997;LOC111050885;LOC111058730;LOC111045063;LOC111051240;LOC111043394;LOC111046332…
C	GO:0000775	chromosome, centromeric region	10	153	0.000616101	0.0137889	LOC111054130;LOC111052397;LOC111052240;LOC111053462;LOC111045553;LOC111046484;LOC111047223;LOC111051253;LOC111044133;LOC111050423
C	GO:0005874	microtubule	16	339	0.000669571	0.0143045	LOC111052421;LOC111054130;LOC111052397;LOC111045553;MSTRG.1780;LOC111050885;LOC111049372;LOC111058730;LOC111051240;LOC111048756;LOC111058119;LOC111045063;LOC111045016;LOC111060742;LOC111044133;LOC111051544
C	GO:0044454	nuclear chromosome part	16	341	0.000713161	0.0145733	LOC111052240;LOC111061741;LOC111051253;LOC111053486;LOC111044133;LOC111053812;LOC111053474;LOC111062231;LOC111062124;LOC111059681;LOC111050010;LOC111062963;LOC111064542;LOC111054130;LOC111064297;LOC111043661
C	GO:0000784	nuclear chromosome, telomeric region	6	59	0.000802916	0.0157238	LOC111051253;LOC111053812;LOC111053474;LOC111062231;LOC111062124;LOC111059681
C	GO:0044427	chromosomal part	26	712	0.000873019	0.0164128	LOC111054130;LOC111052397;LOC111052240;LOC111053462;LOC111045553;LOC111062963;LOC111060836;LOC111061997;LOC111061741;LOC111046484;LOC111047223;LOC111051253;LOC111043471;LOC111053486;LOC111044133;LOC111053812;LOC111053474;LOC111062231;LOC111062124;LOC111059681;LOC111050423;LOC111050010;LOC111064542;LOC111064297;LOC111050989;LOC111043661
C	GO:0005875	microtubule associated complex	10	162	0.000958853	0.0173331	LOC111050885;LOC111058730;LOC111045063;LOC111044133;MSTRG.1780;LOC111054130;LOC111052397;LOC111051240;LOC111045016;LOC111060742
C	GO:1990498	mitotic spindle microtubule	2	3	0.00103788	0.0175497	LOC111051544;LOC111051240
C	GO:0000777	condensed chromosome kinetochore	6	62	0.00104552	0.0175497	LOC111052240;LOC111053462;LOC111046484;LOC111047223;LOC111054130;LOC111045553
C	GO:0000780	condensed nuclear chromosome, centromeric region	3	12	0.00126459	0.0204951	LOC111052240;LOC111044133;LOC111054130
C	GO:0005694	chromosome	31	934	0.00134543	0.0208822	LOC111061741;LOC111054130;LOC111052397;LOC111052240;LOC111053462;LOC111045553;LOC111044092;LOC111058119;LOC111062963;LOC111060836;LOC111061997;LOC111046484;LOC111047223;LOC111050546;LOC111051253;LOC111043471;LOC111053486;LOC111044133;LOC111053812;LOC111053474;LOC111062231;LOC111062124;LOC111059681;LOC111050423;LOC111050010;LOC111064542;LOC111064297;LOC111050989;LOC111043661;LOC111051651;LOC111044…
C	GO:0044421	extracellular region part	44	1486	0.00137733	0.0208822	LOC111063012;LOC111049211;LOC111061997;LOC111050029;LOC111055663;LOC111048257;LOC111048049;MSTRG.2992;LOC111046682;LOC111061139;LOC111052989;LOC111047253;LOC111064566;LOC111048431;LOC111064435;LOC111055914;LOC111063925;LOC111052032;LOC111048301;LOC111054088;LOC111044660;LOC111058848;LOC111064353;LOC111055775;LOC111050307;LOC111054714;LOC111046479;LOC111060836;LOC111046138;LOC111049372;LOC11104715…
C	GO:0005814	centriole	6	67	0.00157041	0.0230654	LOC111064353;LOC111050803;LOC111044133;LOC111058730;LOC111045553;LOC111054655
C	GO:0000940	condensed chromosome outer kinetochore	3	13	0.00162131	0.0230914	LOC111052240;LOC111054130;LOC111045553
C	GO:0032155	cell division site part	6	69	0.00182878	0.0252803	LOC111050029;LOC111051544;LOC111055775;LOC111046742;LOC111049372;LOC111047979
C	GO:0000781	chromosome, telomeric region	7	94	0.00191834	0.0257606	LOC111062963;LOC111051253;LOC111053812;LOC111053474;LOC111062231;LOC111062124;LOC111059681
C	GO:0000776	kinetochore	7	96	0.00216454	0.0282592	LOC111054130;LOC111052397;LOC111052240;LOC111053462;LOC111045553;LOC111046484;LOC111047223
C	GO:0032153	cell division site	6	75	0.00279912	0.0355564	LOC111050029;LOC111051544;LOC111055775;LOC111046742;LOC111049372;LOC111047979
C	GO:0015630	microtubule cytoskeleton	26	780	0.00312774	0.0386835	LOC111050803;LOC111052464;LOC111045016;LOC111045553;LOC111064353;LOC111055474;MSTRG.1780;LOC111046742;LOC111044133;LOC111052421;LOC111049062;MSTRG.11096;LOC111054655;LOC111050885;LOC111058730;LOC111045063;LOC111051240;LOC111054130;LOC111052397;LOC111049372;LOC111051544;LOC111048756;LOC111058119;LOC111060742;LOC111062963;LOC111051253
C	GO:0000228	nuclear chromosome	16	396	0.00329791	0.0386835	LOC111061741;LOC111052240;LOC111051253;LOC111053486;LOC111044133;LOC111053812;LOC111053474;LOC111062231;LOC111062124;LOC111059681;LOC111050010;LOC111062963;LOC111064542;LOC111054130;LOC111064297;LOC111043661
C	GO:0000778	condensed nuclear chromosome kinetochore	2	5	0.00337452	0.0386835	LOC111052240;LOC111054130
C	GO:0005641	nuclear envelope lumen	2	5	0.00337452	0.0386835	LOC111050798;LOC111044853
C	GO:0005828	kinetochore microtubule	3	17	0.00364715	0.0408133	LOC111054130;LOC111052397;LOC111045553
C	GO:0042995	cell projection	37	1273	0.00467845	0.0484371	LOC111064353;LOC111055474;LOC111045063;LOC111050803;LOC111050885;LOC111044133;LOC111052421;LOC111055207;LOC111059906;LOC111045379;LOC111046332;LOC111056790;LOC111054655;LOC111054737;LOC111045786;MSTRG.1780;LOC111060836;LOC111061997;LOC111052338;LOC111062590;LOC111045613;LOC111046550;LOC111043338;LOC111046138;LOC111053302;LOC111050651;LOC111064489;LOC111058848;LOC111055663;LOC111047979;LOC11105564…
C	GO:0005615	extracellular space	16	412	0.00482822	0.0484371	LOC111048049;LOC111055663;MSTRG.2992;LOC111046682;LOC111061139;LOC111052989;LOC111047253;LOC111064566;LOC111048431;LOC111064435;LOC111055914;LOC111063925;LOC111048257;LOC111052032;LOC111048301;LOC111054088
C	GO:0030426	growth cone	6	84	0.00491689	0.0484371	MSTRG.1780;LOC111060836;LOC111061997;LOC111059906;LOC111051579;MSTRG.33168
C	GO:0044450	microtubule organizing center part	6	84	0.00491689	0.0484371	LOC111064353;LOC111050803;LOC111044133;LOC111058730;LOC111045553;LOC111054655
C	GO:0005576	extracellular region	54	2048	0.00497247	0.0484371	LOC111063012;LOC111049211;LOC111061997;LOC111050029;LOC111055663;LOC111048257;LOC111048049;MSTRG.2992;LOC111046682;LOC111061139;LOC111052989;LOC111047253;LOC111064566;LOC111048431;LOC111064435;LOC111055914;LOC111063925;LOC111052032;LOC111048301;LOC111054088;LOC111044660;LOC111058848;LOC111064353;LOC111055775;LOC111050307;LOC111054714;LOC111046479;LOC111060836;LOC111046138;LOC111049372;LOC11104715…
C	GO:0031523	Myb complex	2	6	0.00499929	0.0484371	LOC111060836;LOC111061997
C	GO:0097431	mitotic spindle pole	3	19	0.00505561	0.0484371	MSTRG.1780;LOC111044133;LOC111051240
C	GO:0032154	cleavage furrow	5	60	0.00525594	0.0484371	LOC111050029;LOC111055775;LOC111046742;LOC111049372;LOC111047979
C	GO:0097610	cell surface furrow	5	60	0.00525594	0.0484371	LOC111050029;LOC111055775;LOC111046742;LOC111049372;LOC111047979
F	GO:0003887	DNA-directed DNA polymerase activity	9	86	3.87043e-05	0.0259319	LOC111043661;MSTRG.17241;MSTRG.25035;MSTRG.29873;MSTRG.31851;LOC111051639;MSTRG.19901;MSTRG.12238;MSTRG.33563
F	GO:0008017	microtubule binding	12	175	0.000140886	0.0471969	LOC111052397;LOC111050029;MSTRG.1780;LOC111051544;LOC111054130;LOC111049372;LOC111052421;LOC111051240;LOC111048756;LOC111045016;LOC111060742;LOC111054655
F	GO:0003774	motor activity	11	158	0.000233496	0.0491707	LOC111056790;LOC111055207;MSTRG.1780;LOC111052397;LOC111051240;LOC111045016;LOC111045063;LOC111050885;LOC111058730;LOC111054130;LOC111060742
F	GO:0034987	immunoglobulin receptor binding	2	2	0.000366945	0.0491707	LOC111060836;LOC111061997
F	GO:0034988	Fc-gamma receptor I complex binding	2	2	0.000366945	0.0491707	LOC111060836;LOC111061997
F	GO:0008574	ATP-dependent microtubule motor activity, plus-end-directed	4	20	0.000503539	0.0495203	MSTRG.1780;LOC111052397;LOC111051240;LOC111045016
F	GO:0032403	protein complex binding	23	576	0.000716923	0.0495203	LOC111060836;LOC111061997;LOC111054130;LOC111049973;LOC111050029;LOC111056790;LOC111043394;LOC111055207;LOC111052397;LOC111050010;LOC111047253;LOC111045016;MSTRG.11096;LOC111048257;LOC111053726;MSTRG.1780;LOC111051544;LOC111049372;LOC111052421;LOC111051240;LOC111048756;LOC111060742;LOC111054655
F	GO:0004523	RNA-DNA hybrid ribonuclease activity	5	39	0.000844606	0.0495203	LOC111045353;MSTRG.25035;LOC111051639;MSTRG.12238;MSTRG.33563
F	GO:0005539	glycosaminoglycan binding	6	60	0.000989191	0.0495203	LOC111055663;LOC111063012;LOC111049211;LOC111064566;LOC111048301;LOC111046664
F	GO:0044877	macromolecular complex binding	34	1016	0.000997435	0.0495203	LOC111045557;LOC111060468;LOC111060836;LOC111061997;LOC111054130;LOC111049973;LOC111050029;LOC111056790;LOC111043394;LOC111055207;LOC111052397;LOC111050010;LOC111047253;LOC111045016;MSTRG.11096;LOC111048257;LOC111053726;LOC111047159;MSTRG.1780;LOC111051544;LOC111049372;LOC111052421;LOC111051240;LOC111048756;LOC111060742;LOC111054655;LOC111047902;LOC111056001;LOC111050423;LOC111062124;LOC111064542…
F	GO:0015180	L-alanine transmembrane transporter activity	2	3	0.00108686	0.0495203	LOC111046138;LOC111054296
F	GO:0022858	alanine transmembrane transporter activity	2	3	0.00108686	0.0495203	LOC111046138;LOC111054296
F	GO:0047130	saccharopine dehydrogenase (NADP+, L-lysine-forming) activity	2	3	0.00108686	0.0495203	LOC111061004;LOC111052657
F	GO:0047131	saccharopine dehydrogenase (NAD+, L-glutamate-forming) activity	2	3	0.00108686	0.0495203	LOC111061004;LOC111052657
F	GO:1901681	sulfur compound binding	8	108	0.00110866	0.0495203	LOC111055663;LOC111064566;LOC111048301;LOC111046664;LOC111050803;LOC111050010;LOC111050798;LOC111045294
P	GO:0000280	nuclear division	21	327	5.58211e-07	0.0013842	LOC111045553;LOC111053462;LOC111052397;LOC111051544;LOC111055314;LOC111045498;LOC111054130;LOC111046484;LOC111049372;LOC111046742;LOC111060836;LOC111051240;LOC111061997;LOC111045016;LOC111049170;LOC111047223;LOC111044133;LOC111052240;LOC111050546;LOC111061741;LOC111050029
P	GO:1902850	microtubule cytoskeleton organization involved in mitosis	9	61	1.43738e-06	0.0013842	LOC111054130;LOC111045553;LOC111046484;LOC111051544;LOC111049372;LOC111060836;LOC111051240;LOC111061997;LOC111045016
P	GO:0051225	spindle assembly	10	79	1.58728e-06	0.0013842	LOC111045553;LOC111050010;LOC111058119;LOC111051544;LOC111049372;LOC111060836;LOC111051240;LOC111061997;LOC111045016;LOC111044133
P	GO:0048285	organelle fission	21	351	1.7566e-06	0.0013842	LOC111045553;LOC111053462;LOC111052397;LOC111051544;LOC111055314;LOC111045498;LOC111054130;LOC111046484;LOC111049372;LOC111046742;LOC111060836;LOC111051240;LOC111061997;LOC111045016;LOC111049170;LOC111047223;LOC111044133;LOC111052240;LOC111050546;LOC111061741;LOC111050029
P	GO:0007051	spindle organization	12	131	4.70582e-06	0.00296655	LOC111045553;LOC111050010;LOC111058119;LOC111044133;LOC111045016;MSTRG.11096;LOC111051544;LOC111049372;LOC111060836;LOC111051240;LOC111061997;LOC111054130
P	GO:0048513	animal organ development	64	2099	1.14969e-05	0.00497073	LOC111047902;LOC111053303;LOC111049303;LOC111043338;MSTRG.2992;LOC111061139;LOC111052032;LOC111057012;LOC111054660;LOC111043394;LOC111051579;LOC111050423;LOC111044355;LOC111044278;LOC111043739;LOC111061236;LOC111048257;LOC111061499;LOC111044623;LOC111050989;LOC111055663;LOC111047357;LOC111053302;LOC111053474;LOC111062854;LOC111045786;LOC111064435;LOC111053617;LOC111051302;LOC111058371;LOC11104886…
P	GO:0022402	cell cycle process	33	819	1.35259e-05	0.00497073	LOC111050029;LOC111049372;LOC111045553;LOC111053462;LOC111052397;LOC111050010;LOC111058119;LOC111051544;LOC111054130;LOC111044133;LOC111046484;LOC111047223;LOC111062231;MSTRG.11096;LOC111045016;LOC111055314;LOC111045498;LOC111043471;LOC111052240;LOC111051240;LOC111046742;LOC111060836;LOC111061997;LOC111049170;LOC111058730;LOC111052421;LOC111053474;LOC111051651;MSTRG.1780;LOC111049062;LOC111053617…
P	GO:0051239	regulation of multicellular organismal process	50	1501	1.40539e-05	0.00497073	LOC111056684;LOC111051579;MSTRG.33168;LOC111048431;LOC111063925;LOC111062124;LOC111059681;LOC111058469;LOC111050546;LOC111052032;LOC111049961;LOC111046550;LOC111055663;LOC111058371;LOC111059906;LOC111043338;LOC111044961;MSTRG.2992;LOC111061139;LOC111048257;MSTRG.580;LOC111055963;LOC111053617;LOC111047357;MSTRG.1780;LOC111046664;LOC111048862;LOC111049372;MSTRG.18083;LOC111057672;LOC111061997;LOC11…
P	GO:0007049	cell cycle	42	1173	1.46781e-05	0.00497073	LOC111050029;LOC111049372;LOC111045553;LOC111043661;LOC111046742;LOC111054130;LOC111044133;LOC111051240;LOC111045016;LOC111062854;LOC111061997;LOC111046484;LOC111045786;LOC111053462;LOC111052397;LOC111050010;LOC111058119;LOC111051544;LOC111047223;LOC111062231;MSTRG.11096;LOC111055314;LOC111045498;LOC111043471;LOC111052240;LOC111055775;LOC111059074;LOC111052464;LOC111050423;LOC111062963;LOC1110645…
P	GO:0031345	negative regulation of cell projection organization	9	81	1.57701e-05	0.00497073	LOC111058469;LOC111046550;LOC111047102;LOC111055663;LOC111060836;LOC111061997;LOC111058371;LOC111051579;LOC111059906
P	GO:0007067	mitotic nuclear division	13	174	1.76771e-05	0.0050653	LOC111053462;LOC111054130;LOC111045553;LOC111046484;LOC111051544;LOC111049372;LOC111060836;LOC111051240;LOC111061997;LOC111045016;LOC111049170;LOC111052397;LOC111044133
P	GO:0051093	negative regulation of developmental process	22	451	2.58676e-05	0.00679456	LOC111048431;LOC111051302;LOC111058469;LOC111048257;LOC111053617;LOC111046550;LOC111053474;LOC111048862;LOC111061997;LOC111053741;LOC111061999;LOC111057012;LOC111061236;LOC111055663;LOC111060836;LOC111045553;LOC111058371;LOC111051579;MSTRG.2992;LOC111061139;LOC111059906;LOC111043491
P	GO:0010977	negative regulation of neuron projection development	8	68	3.09654e-05	0.00750792	LOC111058469;LOC111046550;LOC111055663;LOC111060836;LOC111061997;LOC111058371;LOC111051579;LOC111059906
P	GO:0007052	mitotic spindle organization	9	90	3.70473e-05	0.00834092	LOC111051544;LOC111049372;LOC111060836;LOC111051240;LOC111061997;LOC111045016;LOC111050010;LOC111054130;LOC111044133
P	GO:0051302	regulation of cell division	13	189	4.22742e-05	0.00888321	LOC111050010;MSTRG.1780;LOC111054130;LOC111053617;LOC111049372;LOC111050029;LOC111044133;LOC111052464;LOC111045016;LOC111046484;MSTRG.11096;LOC111052240;LOC111053462
P	GO:0008608	attachment of spindle microtubules to kinetochore	4	12	4.73493e-05	0.00932781	LOC111054130;LOC111053462;LOC111045553;LOC111046484
P	GO:0000278	mitotic cell cycle	26	616	5.63443e-05	0.010172	LOC111043661;LOC111046742;LOC111054130;LOC111044133;LOC111051240;LOC111045016;LOC111062854;LOC111045553;LOC111061997;LOC111046484;LOC111045786;LOC111053462;LOC111050010;LOC111062231;MSTRG.11096;LOC111052240;LOC111051544;LOC111049372;LOC111060836;LOC111049170;LOC111058730;LOC111052397;LOC111050029;LOC111052421;LOC111053474;LOC111049062
P	GO:0035563	positive regulation of chromatin binding	3	5	5.80887e-05	0.010172	LOC111062124;LOC111046484;LOC111059681
P	GO:0051241	negative regulation of multicellular organismal process	22	478	6.19512e-05	0.0102337	LOC111048431;LOC111058469;LOC111044961;MSTRG.2992;LOC111061139;LOC111048257;LOC111053617;LOC111046550;LOC111048862;LOC111061997;LOC111061999;LOC111047253;LOC111057012;LOC111061236;LOC111055663;LOC111060836;LOC111045553;LOC111051302;LOC111058371;LOC111051579;LOC111054682;LOC111059906
P	GO:0050793	regulation of developmental process	46	1418	6.49347e-05	0.0102337	LOC111056684;LOC111051579;MSTRG.33168;LOC111048431;LOC111051302;LOC111062124;LOC111059681;LOC111058469;LOC111050546;LOC111049961;LOC111046550;LOC111060836;LOC111061997;LOC111055663;LOC111058371;LOC111059906;LOC111043338;LOC111054130;LOC111048257;LOC111055963;LOC111053617;LOC111053474;LOC111047357;MSTRG.1780;LOC111061499;LOC111046664;LOC111057122;MSTRG.2992;LOC111061139;LOC111048862;LOC111049372;M…
P	GO:0044707	single-multicellular organism process	105	4234	7.63196e-05	0.0114552	LOC111057672;LOC111056684;LOC111060933;LOC111047902;LOC111053303;LOC111049303;LOC111051579;MSTRG.33168;LOC111046664;LOC111061997;LOC111043338;MSTRG.2992;LOC111061139;LOC111057012;LOC111062854;LOC111052032;MSTRG.580;LOC111054660;LOC111043394;LOC111056335;LOC111048431;LOC111047159;LOC111050423;LOC111044355;LOC111044278;LOC111043739;LOC111061236;LOC111048257;LOC111061499;LOC111044623;LOC111050989;LO…
P	GO:0048731	system development	81	3047	8.99452e-05	0.0128867	LOC111057672;LOC111056684;LOC111060933;LOC111047902;LOC111053303;LOC111049303;LOC111051579;MSTRG.33168;LOC111046664;LOC111043338;MSTRG.2992;LOC111061139;LOC111057012;LOC111062854;LOC111052032;LOC111054660;LOC111043394;LOC111050423;LOC111044355;LOC111044278;LOC111043739;LOC111061236;LOC111048257;LOC111061499;LOC111044623;LOC111050989;LOC111055663;LOC111047357;LOC111053302;LOC111053474;LOC111062124…
P	GO:1903047	mitotic cell cycle process	23	527	9.4079e-05	0.0128929	LOC111053462;LOC111050010;LOC111062231;MSTRG.11096;LOC111054130;LOC111045553;LOC111046484;LOC111052240;LOC111051544;LOC111049372;LOC111060836;LOC111051240;LOC111061997;LOC111045016;LOC111049170;LOC111058730;LOC111052397;LOC111044133;LOC111050029;LOC111052421;LOC111053474;LOC111046742;LOC111049062
P	GO:0007275	multicellular organism development	95	3770	0.000124401	0.0157585	LOC111057672;LOC111056684;LOC111060933;LOC111047902;LOC111053303;LOC111049303;LOC111051579;MSTRG.33168;LOC111046664;LOC111061997;LOC111043338;MSTRG.2992;LOC111061139;LOC111057012;LOC111062854;LOC111052032;LOC111054660;LOC111043394;LOC111056335;LOC111048431;LOC111050423;LOC111044355;LOC111044278;LOC111043739;LOC111061236;LOC111048257;LOC111061499;LOC111044623;LOC111050989;LOC111055663;LOC111047357…
P	GO:0007126	meiotic nuclear division	12	182	0.000124988	0.0157585	LOC111045553;LOC111052397;LOC111051544;LOC111055314;LOC111045498;LOC111046742;LOC111047223;LOC111044133;LOC111052240;LOC111050546;LOC111061741;LOC111050029
P	GO:0045785	positive regulation of cell adhesion	9	106	0.000133931	0.0162365	LOC111056684;LOC111046664;LOC111060836;LOC111061997;LOC111063012;LOC111049211;LOC111055963;LOC111053303;LOC111047253
P	GO:2000026	regulation of multicellular organismal development	36	1044	0.000141775	0.0165509	LOC111056684;LOC111051579;MSTRG.33168;LOC111048431;LOC111062124;LOC111059681;LOC111058469;LOC111050546;LOC111049961;LOC111046550;LOC111055663;LOC111058371;LOC111059906;LOC111043338;LOC111048257;LOC111053617;LOC111047357;MSTRG.1780;LOC111046664;MSTRG.2992;LOC111061139;LOC111048862;LOC111049372;MSTRG.18083;LOC111061997;LOC111057012;LOC111062963;LOC111061236;LOC111054660;LOC111060836;LOC111054714;LO…
P	GO:0045595	regulation of cell differentiation	32	890	0.000163558	0.018412	LOC111056684;LOC111051579;MSTRG.33168;LOC111048431;LOC111062124;LOC111059681;LOC111058469;LOC111050546;LOC111046550;LOC111060836;LOC111061997;LOC111058371;LOC111059906;LOC111055963;LOC111053617;MSTRG.1780;LOC111061499;LOC111057122;MSTRG.2992;LOC111061139;LOC111048862;LOC111053741;LOC111061999;LOC111057012;LOC111055663;LOC111054714;LOC111049961;LOC111045553;LOC111044133;MSTRG.18083;LOC111043491;LO…
P	GO:0051321	meiotic cell cycle	14	249	0.000188986	0.0192024	LOC111045553;LOC111052397;LOC111051544;LOC111044133;LOC111055314;LOC111045498;LOC111046742;LOC111058119;LOC111053462;LOC111047223;LOC111052240;LOC111050546;LOC111061741;LOC111050029
P	GO:0007100	mitotic centrosome separation	3	7	0.000197875	0.0192024	LOC111044133;LOC111051240;LOC111045016
P	GO:0040012	regulation of locomotion	18	379	0.000200119	0.0192024	LOC111059966;LOC111051579;MSTRG.33168;LOC111052032;LOC111046550;MSTRG.2992;LOC111061139;LOC111058371;MSTRG.1780;LOC111046664;LOC111059906;LOC111048257;LOC111053303;LOC111047253;LOC111060836;LOC111061997;LOC111054714;LOC111057012
P	GO:0010569	regulation of double-strand break repair via homologous recombination	4	17	0.0002119	0.0192024	LOC111049916;LOC111062124;LOC111059681;LOC111062963
P	GO:0050768	negative regulation of neurogenesis	10	141	0.000254688	0.0192024	LOC111058469;LOC111053617;LOC111046550;LOC111055663;LOC111060836;LOC111061997;LOC111045553;LOC111058371;LOC111051579;LOC111059906
P	GO:0048856	anatomical structure development	94	3792	0.000265185	0.0192024	LOC111057672;LOC111056684;LOC111060933;LOC111047902;LOC111053303;LOC111049303;LOC111051579;MSTRG.33168;LOC111046664;LOC111045553;LOC111043338;MSTRG.2992;LOC111061139;LOC111057012;LOC111062854;LOC111052032;LOC111054660;LOC111043394;LOC111056335;LOC111048431;LOC111050423;LOC111044355;LOC111044278;LOC111043739;LOC111061236;LOC111048257;LOC111061499;LOC111044623;LOC111050989;LOC111055663;LOC111047357…
P	GO:0000226	microtubule cytoskeleton organization	17	355	0.000273403	0.0192024	LOC111045553;LOC111050010;LOC111058119;LOC111051544;LOC111044133;LOC111045016;MSTRG.11096;LOC111054130;LOC111046484;LOC111052397;LOC111051240;LOC111049372;LOC111054655;LOC111048756;LOC111060836;LOC111061997;LOC111058730
P	GO:1903046	meiotic cell cycle process	12	198	0.000274452	0.0192024	LOC111045553;LOC111052397;LOC111051544;LOC111044133;LOC111055314;LOC111045498;LOC111046742;LOC111047223;LOC111052240;LOC111050546;LOC111061741;LOC111050029
P	GO:0044767	single-organism developmental process	105	4363	0.000282163	0.0192024	LOC111057672;LOC111056684;LOC111060933;LOC111047902;LOC111053303;LOC111049303;LOC111051579;MSTRG.33168;LOC111046664;LOC111045553;LOC111061997;LOC111043338;MSTRG.2992;LOC111061139;LOC111057012;LOC111062854;LOC111052032;LOC111054660;LOC111043394;LOC111056335;LOC111048431;LOC111050423;LOC111044355;LOC111044278;LOC111043739;LOC111061236;LOC111048257;LOC111061499;LOC111044623;LOC111050989;LOC111055663…
P	GO:0007088	regulation of mitotic nuclear division	9	117	0.000283409	0.0192024	LOC111050010;MSTRG.1780;LOC111054130;LOC111053617;LOC111045016;LOC111046484;MSTRG.11096;LOC111052240;LOC111053462
P	GO:0007017	microtubule-based process	22	532	0.000287095	0.0192024	LOC111045553;LOC111050010;LOC111058119;LOC111051544;LOC111044133;LOC111045016;MSTRG.11096;LOC111054130;LOC111046484;LOC111052397;LOC111051240;LOC111049372;LOC111054655;LOC111045379;LOC111048756;LOC111060836;LOC111061997;LOC111058730;MSTRG.1780;LOC111045063;LOC111060742;LOC111052338
P	GO:0007399	nervous system development	55	1917	0.000299759	0.0192024	LOC111057672;LOC111060933;LOC111047902;LOC111053303;LOC111051579;MSTRG.33168;LOC111046664;LOC111043338;LOC111057012;LOC111062854;LOC111054660;LOC111050989;LOC111055663;LOC111047357;LOC111053302;LOC111053474;LOC111048257;LOC111062124;LOC111059681;LOC111058469;LOC111062590;LOC111044092;LOC111043739;LOC111045786;LOC111046550;LOC111055641;LOC111064435;LOC111053617;LOC111058371;LOC111044641;LOC1110493…
P	GO:0007059	chromosome segregation	14	261	0.000306647	0.0192024	LOC111053462;LOC111054130;LOC111045553;LOC111046484;LOC111052397;LOC111052240;LOC111055314;LOC111049170;LOC111047223;LOC111050010;LOC111051240;LOC111045016;LOC111050546;LOC111061741
P	GO:0043268	positive regulation of potassium ion transport	3	8	0.000312344	0.0192024	LOC111060836;LOC111061997;LOC111043352
P	GO:0051315	attachment of mitotic spindle microtubules to kinetochore	3	8	0.000312344	0.0192024	LOC111054130;LOC111045553;LOC111046484
P	GO:1901381	positive regulation of potassium ion transmembrane transport	3	8	0.000312344	0.0192024	LOC111060836;LOC111061997;LOC111043352
P	GO:0032502	developmental process	105	4379	0.000329052	0.0192024	LOC111057672;LOC111056684;LOC111060933;LOC111047902;LOC111053303;LOC111049303;LOC111051579;MSTRG.33168;LOC111046664;LOC111045553;LOC111061997;LOC111043338;MSTRG.2992;LOC111061139;LOC111057012;LOC111062854;LOC111052032;LOC111054660;LOC111043394;LOC111056335;LOC111048431;LOC111050423;LOC111044355;LOC111044278;LOC111043739;LOC111061236;LOC111048257;LOC111061499;LOC111044623;LOC111050989;LOC111055663…
P	GO:0007195	adenylate cyclase-inhibiting dopamine receptor signaling pathway	2	2	0.000330471	0.0192024	LOC111060836;LOC111061997
P	GO:0016479	negative regulation of transcription from RNA polymerase I promoter	2	2	0.000330471	0.0192024	LOC111060836;LOC111061997
P	GO:0045634	regulation of melanocyte differentiation	2	2	0.000330471	0.0192024	MSTRG.2992;LOC111061139
P	GO:0045636	positive regulation of melanocyte differentiation	2	2	0.000330471	0.0192024	MSTRG.2992;LOC111061139
P	GO:0050932	regulation of pigment cell differentiation	2	2	0.000330471	0.0192024	MSTRG.2992;LOC111061139
P	GO:0050942	positive regulation of pigment cell differentiation	2	2	0.000330471	0.0192024	MSTRG.2992;LOC111061139
P	GO:0060372	regulation of atrial cardiac muscle cell membrane repolarization	2	2	0.000330471	0.0192024	LOC111060836;LOC111061997
P	GO:0090673	endothelial cell-matrix adhesion	2	2	0.000330471	0.0192024	MSTRG.2992;LOC111061139
P	GO:1905000	regulation of membrane repolarization during atrial cardiac muscle cell action potential	2	2	0.000330471	0.0192024	LOC111060836;LOC111061997
P	GO:0010721	negative regulation of cell development	11	174	0.000343389	0.0192024	LOC111058469;LOC111053617;LOC111046550;LOC111055663;LOC111060836;LOC111061997;LOC111045553;LOC111058371;LOC111051579;LOC111059906;LOC111043491
P	GO:0090307	mitotic spindle assembly	6	52	0.000346029	0.0192024	LOC111051544;LOC111049372;LOC111060836;LOC111051240;LOC111061997;LOC111045016
P	GO:0010811	positive regulation of cell-substrate adhesion	5	34	0.000347251	0.0192024	LOC111060836;LOC111061997;LOC111063012;LOC111049211;LOC111055963
P	GO:0043062	extracellular structure organization	9	122	0.00038697	0.0210083	LOC111061997;LOC111050029;LOC111048257;MSTRG.2992;LOC111061139;LOC111063012;LOC111049211;LOC111055963;LOC111045553
P	GO:0006928	movement of cell or subcellular component	36	1102	0.000404505	0.0210083	LOC111060933;LOC111051579;MSTRG.33168;LOC111046664;LOC111051544;LOC111054660;LOC111046550;LOC111058371;LOC111044641;LOC111057012;LOC111055207;LOC111060836;LOC111061997;LOC111045379;LOC111055977;LOC111053303;LOC111062854;LOC111047159;LOC111048583;LOC111054130;LOC111044092;LOC111043739;LOC111053617;LOC111047102;LOC111058730;LOC111051240;MSTRG.1780;LOC111049372;LOC111052397;LOC111045063;LOC111045016…
P	GO:0032501	multicellular organismal process	110	4663	0.000406466	0.0210083	LOC111057672;LOC111056684;LOC111060933;LOC111047902;LOC111053303;LOC111049303;LOC111051579;MSTRG.33168;LOC111046664;LOC111045553;LOC111061997;LOC111043338;MSTRG.2992;LOC111061139;LOC111057012;LOC111062854;LOC111057751;LOC111052032;MSTRG.580;LOC111054660;LOC111043394;LOC111056335;LOC111048431;LOC111047159;LOC111050423;LOC111044355;LOC111044278;LOC111043739;LOC111061236;LOC111048257;LOC111061499;LO…
P	GO:0045665	negative regulation of neuron differentiation	8	98	0.000413056	0.0210083	LOC111058469;LOC111046550;LOC111055663;LOC111060836;LOC111061997;LOC111058371;LOC111051579;LOC111059906
P	GO:1901379	regulation of potassium ion transmembrane transport	4	20	0.000413235	0.0210083	LOC111055663;LOC111060836;LOC111061997;LOC111043352
P	GO:0045596	negative regulation of cell differentiation	15	303	0.00044218	0.022123	LOC111048431;LOC111058469;LOC111053617;LOC111046550;LOC111048862;LOC111061997;LOC111053741;LOC111061999;LOC111055663;LOC111060836;LOC111045553;LOC111058371;LOC111051579;LOC111059906;LOC111043491
P	GO:0048859	formation of anatomical boundary	5	38	0.000590419	0.0290781	LOC111048431;LOC111044092;LOC111062854;MSTRG.33168;LOC111046664
P	GO:0045597	positive regulation of cell differentiation	18	417	0.000629097	0.0305064	LOC111056684;LOC111048431;LOC111062124;LOC111059681;LOC111060836;LOC111061997;LOC111058371;LOC111051579;LOC111059906;MSTRG.1780;LOC111061499;MSTRG.2992;LOC111061139;LOC111057012;LOC111054714;LOC111049961;LOC111044133;LOC111058730
P	GO:2001046	positive regulation of integrin-mediated signaling pathway	3	10	0.00065146	0.0311122	LOC111060836;LOC111047253;LOC111061997
P	GO:0051783	regulation of nuclear division	9	132	0.000688243	0.0323782	LOC111050010;MSTRG.1780;LOC111054130;LOC111053617;LOC111045016;LOC111046484;MSTRG.11096;LOC111052240;LOC111053462
P	GO:0048699	generation of neurons	42	1395	0.000699926	0.0324436	LOC111060933;LOC111051579;MSTRG.33168;LOC111053303;LOC111054660;LOC111062124;LOC111059681;LOC111058469;LOC111062590;LOC111044092;LOC111043739;LOC111062854;LOC111046664;LOC111046550;LOC111055641;LOC111058371;LOC111044641;LOC111049372;LOC111059906;LOC111047902;LOC111057012;LOC111053617;LOC111055977;LOC111061997;LOC111049062;LOC111049303;MSTRG.1780;MSTRG.18083;LOC111044133;LOC111060742;LOC111045379;…
P	GO:0043266	regulation of potassium ion transport	4	23	0.000723559	0.0325808	LOC111055663;LOC111060836;LOC111061997;LOC111043352
P	GO:0048070	regulation of developmental pigmentation	4	23	0.000723559	0.0325808	LOC111051302;MSTRG.2992;LOC111061139;LOC111064435
P	GO:0022008	neurogenesis	44	1491	0.000778327	0.0345533	LOC111057672;LOC111060933;LOC111051579;MSTRG.33168;LOC111046664;LOC111053303;LOC111054660;LOC111062124;LOC111059681;LOC111058469;LOC111062590;LOC111044092;LOC111043739;LOC111062854;LOC111046550;LOC111055641;LOC111058371;LOC111044641;LOC111049372;LOC111059906;LOC111047902;LOC111057012;LOC111053617;LOC111055977;LOC111061997;LOC111049062;LOC111049303;MSTRG.1780;MSTRG.18083;LOC111044133;LOC111060742;…
P	GO:0051301	cell division	21	537	0.000816968	0.035765	LOC111050010;MSTRG.1780;LOC111055775;LOC111046742;LOC111054130;LOC111044133;LOC111051240;LOC111049062;LOC111052240;LOC111052464;LOC111050423;LOC111058119;LOC111053462;LOC111045016;LOC111046484;LOC111047223;LOC111050029;LOC111049372;LOC111045553;LOC111052421;LOC111051544
P	GO:0030154	cell differentiation	71	2762	0.000851177	0.0364733	LOC111057672;LOC111060933;LOC111051579;MSTRG.33168;LOC111046664;LOC111045553;LOC111043394;LOC111053303;LOC111050423;LOC111054660;LOC111062124;LOC111059681;LOC111058469;LOC111062590;LOC111044092;LOC111043739;LOC111062854;LOC111046550;LOC111055641;LOC111058371;LOC111044641;MSTRG.12396;LOC111047902;LOC111049372;LOC111059906;LOC111058730;LOC111047253;LOC111057012;MSTRG.17241;LOC111044528;LOC111061997…
P	GO:0051961	negative regulation of nervous system development	11	194	0.00085629	0.0364733	LOC111058469;LOC111053617;LOC111046550;LOC111057012;LOC111055663;LOC111060836;LOC111061997;LOC111045553;LOC111058371;LOC111051579;LOC111059906
P	GO:2001044	regulation of integrin-mediated signaling pathway	3	11	0.000883749	0.037141	LOC111060836;LOC111047253;LOC111061997
P	GO:0006260	DNA replication	13	258	0.000899202	0.0372932	LOC111062231;LOC111043471;LOC111047223;LOC111043661;LOC111049916;LOC111064297;LOC111044890;MSTRG.17241;LOC111064542;LOC111045786;LOC111053617;LOC111045353;LOC111046484
P	GO:0007147	female meiosis II	2	3	0.000979476	0.0380036	LOC111045553;LOC111046742
P	GO:0030726	male germline ring canal formation	2	3	0.000979476	0.0380036	LOC111050029;LOC111045553
P	GO:0032488	Cdc42 protein signal transduction	2	3	0.000979476	0.0380036	LOC111058371;LOC111051579
P	GO:0071679	commissural neuron axon guidance	2	3	0.000979476	0.0380036	LOC111054660;LOC111060933
P	GO:1902913	positive regulation of neuroepithelial cell differentiation	2	3	0.000979476	0.0380036	MSTRG.2992;LOC111061139
P	GO:0071840	cellular component organization or biogenesis	106	4552	0.000988672	0.0380036	LOC111057672;LOC111060933;LOC111048583;LOC111051789;LOC111049131;LOC111054285;LOC111050029;LOC111049372;LOC111045553;LOC111061999;LOC111062124;LOC111059681;LOC111053486;LOC111053462;LOC111055663;LOC111052397;LOC111050010;LOC111058119;LOC111051544;LOC111044133;LOC111043338;LOC111047223;LOC111053474;LOC111044054;LOC111053898;LOC111054660;LOC111046484;LOC111058469;LOC111062590;LOC111044092;LOC111043…
P	GO:0044786	cell cycle DNA replication	4	25	0.00100458	0.0381497	LOC111062231;LOC111043471;LOC111053617;LOC111046484
P	GO:0022610	biological adhesion	20	511	0.0010758	0.0399657	LOC111058848;LOC111046550;LOC111057012;MSTRG.2992;LOC111061139;LOC111047159;LOC111047253;LOC111043338;LOC111058371;LOC111051579;LOC111053474;LOC111060836;LOC111061997;LOC111053150;LOC111055641;LOC111044095;LOC111063925;LOC111053303;LOC111057666;LOC111055663
P	GO:0048869	cellular developmental process	74	2932	0.00107776	0.0399657	LOC111057672;LOC111060933;LOC111051579;MSTRG.33168;LOC111046664;LOC111045553;LOC111043394;LOC111053303;LOC111050423;LOC111054660;LOC111062124;LOC111059681;LOC111058469;LOC111062590;LOC111044092;LOC111043739;LOC111062854;LOC111046550;LOC111055641;LOC111058371;LOC111044641;MSTRG.12396;LOC111047902;LOC111049372;LOC111059906;LOC111058730;LOC111047253;LOC111057012;MSTRG.17241;LOC111044528;LOC111061997…
P	GO:0007018	microtubule-based movement	12	233	0.001168	0.0428086	LOC111051544;LOC111045379;LOC111054130;LOC111058730;LOC111051240;MSTRG.1780;LOC111049372;LOC111052397;LOC111045063;LOC111045016;LOC111060742;LOC111052338
P	GO:0051270	regulation of cellular component movement	15	337	0.00130998	0.0474604	LOC111059966;LOC111051579;MSTRG.33168;LOC111052032;LOC111046550;MSTRG.2992;LOC111061139;LOC111058371;MSTRG.1780;LOC111046664;LOC111059906;LOC111047253;LOC111060836;LOC111061997;LOC111054714
P	GO:0097485	neuron projection guidance	17	409	0.00134103	0.0480102	LOC111060933;LOC111054660;LOC111046550;LOC111057012;LOC111051579;MSTRG.33168;LOC111055977;LOC111053303;LOC111061997;LOC111062854;LOC111046664;LOC111058371;LOC111044092;LOC111043739;LOC111053617;LOC111047102;LOC111044641
P	GO:0016043	cellular component organization	101	4327	0.00135562	0.0480102	LOC111057672;LOC111060933;LOC111048583;LOC111050029;LOC111049372;LOC111045553;LOC111061999;LOC111062124;LOC111059681;LOC111053486;LOC111053462;LOC111055663;LOC111052397;LOC111050010;LOC111058119;LOC111051544;LOC111044133;LOC111043338;LOC111047223;LOC111053474;LOC111054660;LOC111046484;LOC111058469;LOC111062590;LOC111044092;LOC111043739;LOC111062854;LOC111046664;LOC111045016;MSTRG.11096;LOC1110553…
P	GO:0051094	positive regulation of developmental process	22	599	0.00139028	0.0480475	LOC111056684;LOC111048431;LOC111062124;LOC111059681;LOC111060836;LOC111061997;LOC111055663;LOC111058371;LOC111051579;LOC111059906;LOC111043338;LOC111053474;MSTRG.1780;LOC111061499;MSTRG.2992;LOC111061139;LOC111057012;LOC111062963;LOC111054714;LOC111049961;LOC111044133;LOC111058730
P	GO:0048514	blood vessel morphogenesis	9	146	0.00140779	0.0480475	LOC111056684;LOC111050989;MSTRG.2992;LOC111061139;LOC111048862;LOC111052032;LOC111060836;LOC111061997;LOC111048257
P	GO:0007010	cytoskeleton organization	26	759	0.00141209	0.0480475	LOC111050029;LOC111049372;LOC111045553;LOC111050010;LOC111058119;LOC111051544;LOC111044133;LOC111045016;MSTRG.11096;LOC111043394;LOC111055207;LOC111059906;LOC111054130;LOC111046484;LOC111052397;LOC111051240;LOC111054655;LOC111058730;LOC111055663;LOC111060836;LOC111049062;LOC111061997;LOC111048756;LOC111043338;LOC111048257;LOC111046796
P	GO:0010770	positive regulation of cell morphogenesis involved in differentiation	7	92	0.00143258	0.0480475	LOC111060836;LOC111061997;LOC111058371;LOC111051579;LOC111059906;LOC111057012;LOC111054714
P	GO:0032465	regulation of cytokinesis	5	46	0.00143289	0.0480475	MSTRG.1780;LOC111049372;LOC111050029;LOC111044133;LOC111052464
P	GO:0033260	nuclear DNA replication	3	13	0.00149109	0.0489574	LOC111062231;LOC111043471;LOC111046484
P	GO:0034720	histone H3-K4 demethylation	3	13	0.00149109	0.0489574	LOC111061999;LOC111062124;LOC111059681

## Sheet: turquoise module
Table S4-3. Results of GO enrichment analyses for turquoise module.
GO TYPE	GO ID	Description	GeneRatio	BgRatio	pvalue	fdr	geneID
C	GO:0001726	ruffle	20	63	2.54438e-07	0.000184213	MSTRG.6934;LOC111050346;LOC111046556;LOC111044469;LOC111064266;LOC111058351;LOC111057467;LOC111058843;LOC111058844;LOC111054321;LOC111045810;LOC111043243;LOC111047618;LOC111052203;LOC111051096;LOC111059965;LOC111053603;MSTRG.31480;LOC111060389;LOC111060547
C	GO:0031252	cell leading edge	33	181	4.96524e-05	0.0179742	MSTRG.6934;LOC111050346;LOC111043767;LOC111060587;LOC111057644;LOC111047475;LOC111054326;LOC111053510;LOC111055076;LOC111060508;LOC111058116;LOC111059834;LOC111058843;LOC111058844;LOC111045810;MSTRG.34430;LOC111047618;LOC111051096;MSTRG.4289;LOC111049935;LOC111059965;LOC111060389;LOC111046556;LOC111044469;LOC111064266;LOC111058351;LOC111057467;LOC111054321;LOC111043243;LOC111052203;LOC111053603;M…
C	GO:0005605	basal lamina	8	20	0.000178075	0.0323214	LOC111057931;LOC111063319;LOC111061978;LOC111043458;LOC111062875;LOC111063121;MSTRG.31979;MSTRG.6042
C	GO:0005737	cytoplasm	790	8283	0.000178572	0.0323214	LOC111050158;LOC111048053;LOC111063770;LOC111064216;LOC111052789;LOC111060795;LOC111048685;LOC111056591;LOC111055265;LOC111054903;LOC111046586;MSTRG.36243;LOC111048224;LOC111057048;MSTRG.12462;LOC111061276;LOC111060606;LOC111059729;LOC111052336;LOC111043932;LOC111058116;LOC111047344;LOC111060701;LOC111045015;LOC111054321;LOC111054439;LOC111063064;LOC111043318;LOC111060296;LOC111058017;LOC11105380…
F	GO:0035591	signaling adaptor activity	12	29	2.66991e-06	0.00380729	LOC111050346;LOC111061711;LOC111057467;LOC111058720;LOC111061815;LOC111052082;LOC111045887;LOC111060273;LOC111055343;LOC111058608;MSTRG.18572;LOC111046650
F	GO:0005515	protein binding	406	3882	1.27897e-05	0.00911904	LOC111057713;LOC111054765;MSTRG.26618;LOC111044605;LOC111044747;LOC111043984;LOC111064292;LOC111046650;LOC111060208;LOC111053971;MSTRG.451;LOC111049935;LOC111056612;LOC111049990;LOC111062599;LOC111047594;LOC111063226;LOC111049323;LOC111061978;MSTRG.30736;LOC111061714;MSTRG.19040;LOC111054821;LOC111047809;LOC111059563;LOC111060655;LOC111064165;LOC111055922;LOC111050429;LOC111059251;LOC111051511;LO…
F	GO:0016647	oxidoreductase activity, acting on the CH-NH group of donors, oxygen as acceptor	4	4	6.06166e-05	0.0257195	MSTRG.27365;LOC111047322;MSTRG.34896;LOC111063254
F	GO:0008568	microtubule-severing ATPase activity	6	10	7.21444e-05	0.0257195	LOC111064216;LOC111060096;LOC111062132;LOC111055484;LOC111045853;LOC111064499
P	GO:0060429	epithelium development	160	1155	1.97389e-09	6.82e-06	LOC111054224;LOC111048955;LOC111046344;LOC111046710;LOC111059010;LOC111046455;LOC111057498;LOC111047880;LOC111047873;LOC111047863;MSTRG.34789;MSTRG.16648;LOC111046997;LOC111056936;LOC111063259;LOC111064237;LOC111045492;LOC111050603;LOC111046393;LOC111048450;LOC111051496;LOC111049323;LOC111047085;LOC111060701;LOC111061711;LOC111047594;LOC111054479;LOC111046650;LOC111063201;LOC111047170;LOC11106276…
P	GO:0002009	morphogenesis of an epithelium	109	702	2.2368e-09	6.82e-06	LOC111048955;LOC111046344;LOC111046710;LOC111059010;LOC111046455;LOC111057498;LOC111047880;LOC111047873;LOC111047863;MSTRG.34789;MSTRG.16648;LOC111046393;LOC111048450;LOC111051496;LOC111049323;LOC111063201;LOC111047170;LOC111062767;LOC111062439;LOC111051986;LOC111047085;LOC111046997;LOC111056936;LOC111049625;LOC111057484;LOC111049656;LOC111050274;LOC111046650;LOC111054979;LOC111043900;LOC11106070…
P	GO:0048729	tissue morphogenesis	113	769	2.6668e-08	4.68525e-05	LOC111046344;LOC111048955;LOC111046710;LOC111059010;LOC111046455;LOC111057498;LOC111047880;LOC111047873;LOC111047863;MSTRG.34789;MSTRG.16648;LOC111046393;LOC111048450;LOC111051496;LOC111049323;LOC111063201;LOC111047170;LOC111062767;LOC111062439;LOC111051986;LOC111047085;LOC111046997;LOC111056936;LOC111049625;LOC111057484;LOC111049656;LOC111050274;LOC111046650;LOC111054979;LOC111043900;LOC11106070…
P	GO:0044707	single-multicellular organism process	456	4234	4.02495e-08	4.68525e-05	LOC111046605;MSTRG.2695;LOC111054224;LOC111051096;LOC111063201;LOC111062767;LOC111062439;LOC111047675;LOC111046344;LOC111049323;LOC111054484;LOC111048955;LOC111046710;LOC111059010;LOC111046455;LOC111057498;LOC111047880;LOC111047873;LOC111047863;MSTRG.34789;MSTRG.16648;LOC111046997;LOC111056936;LOC111053803;LOC111055928;LOC111056667;LOC111043999;LOC111049625;LOC111057484;LOC111049655;LOC111059411;…
P	GO:0009888	tissue development	190	1492	4.24673e-08	4.68525e-05	LOC111054224;LOC111046344;LOC111048955;LOC111046710;LOC111059010;LOC111046455;LOC111057498;LOC111047880;LOC111047873;LOC111047863;MSTRG.34789;MSTRG.16648;LOC111046997;LOC111056936;LOC111055928;MSTRG.1127;LOC111054000;LOC111063259;LOC111064237;LOC111045492;LOC111050603;LOC111046393;LOC111048450;LOC111051496;LOC111049323;LOC111047085;LOC111060701;LOC111061711;LOC111049625;LOC111057484;LOC111047594;…
P	GO:0032501	multicellular organismal process	495	4663	4.60995e-08	4.68525e-05	LOC111046605;MSTRG.2695;LOC111054224;LOC111051096;LOC111063201;LOC111062767;LOC111062439;LOC111047675;LOC111046344;LOC111049323;LOC111054484;LOC111048955;LOC111046710;LOC111059010;LOC111046455;LOC111057498;LOC111047880;LOC111047873;LOC111047863;MSTRG.34789;MSTRG.16648;MSTRG.3541;LOC111046997;LOC111056936;LOC111053803;LOC111055928;LOC111056667;LOC111043999;LOC111049625;LOC111057484;LOC111049655;LO…
P	GO:0048856	anatomical structure development	413	3792	8.10661e-08	7.06202e-05	LOC111054224;LOC111063201;LOC111062767;LOC111062439;LOC111046344;LOC111054484;LOC111048955;LOC111046710;LOC111059010;LOC111046455;LOC111057498;LOC111047880;LOC111047873;LOC111047863;MSTRG.34789;MSTRG.16648;LOC111046997;LOC111056936;LOC111053803;LOC111055928;MSTRG.1127;LOC111056667;LOC111054000;LOC111049625;LOC111057484;LOC111049655;LOC111059411;LOC111049323;LOC111056591;LOC111054639;LOC111064266;…
P	GO:0035239	tube morphogenesis	87	562	1.18601e-07	9.04035e-05	LOC111048955;LOC111046344;LOC111046455;MSTRG.16648;LOC111046393;LOC111048450;LOC111051496;LOC111054979;LOC111056735;MSTRG.7841;LOC111045554;LOC111051986;LOC111047085;LOC111046997;LOC111056936;LOC111049625;LOC111057484;LOC111049656;LOC111050274;LOC111046650;LOC111043900;LOC111060701;LOC111063259;LOC111052842;LOC111046871;LOC111043678;LOC111063349;MSTRG.9789;LOC111061151;LOC111049990;MSTRG.15049;LO…
P	GO:0007275	multicellular organism development	409	3770	1.61942e-07	0.000109725	LOC111054224;LOC111063201;LOC111062767;LOC111062439;LOC111047675;LOC111046344;LOC111049323;LOC111054484;LOC111048955;LOC111046710;LOC111059010;LOC111046455;LOC111057498;LOC111047880;LOC111047873;LOC111047863;MSTRG.34789;MSTRG.16648;LOC111046997;LOC111056936;LOC111053803;LOC111055928;LOC111056667;LOC111049625;LOC111057484;LOC111049655;LOC111059411;LOC111047553;LOC111046073;MSTRG.10824;LOC111054979…
P	GO:0032502	developmental process	465	4379	1.84507e-07	0.000112513	LOC111054224;LOC111063201;LOC111062767;LOC111062439;LOC111047675;LOC111046344;LOC111049323;LOC111054484;LOC111048955;LOC111046710;LOC111059010;LOC111046455;LOC111057498;LOC111047880;LOC111047873;LOC111047863;MSTRG.34789;MSTRG.16648;LOC111046997;LOC111056936;LOC111053803;LOC111055928;MSTRG.1127;LOC111056667;LOC111054000;LOC111049625;LOC111057484;LOC111049655;LOC111059411;LOC111047553;LOC111046073;…
P	GO:0044767	single-organism developmental process	463	4363	2.2093e-07	0.000114676	LOC111054224;LOC111063201;LOC111062767;LOC111062439;LOC111047675;LOC111046344;LOC111049323;LOC111054484;LOC111048955;LOC111046710;LOC111059010;LOC111046455;LOC111057498;LOC111047880;LOC111047873;LOC111047863;MSTRG.34789;MSTRG.16648;LOC111046997;LOC111056936;LOC111053803;LOC111055928;MSTRG.1127;LOC111056667;LOC111054000;LOC111049625;LOC111057484;LOC111049655;LOC111059411;LOC111047553;LOC111046073;…
P	GO:0035295	tube development	113	800	2.25666e-07	0.000114676	LOC111054224;LOC111048955;LOC111046344;LOC111046997;LOC111056936;LOC111046455;MSTRG.16648;LOC111063259;LOC111064237;LOC111045492;LOC111046393;LOC111048450;LOC111051496;LOC111047085;LOC111060701;LOC111054979;LOC111056735;MSTRG.7841;LOC111045554;MSTRG.30568;LOC111049700;LOC111049323;LOC111049656;LOC111047594;LOC111051986;LOC111049625;LOC111057484;LOC111050274;LOC111046650;LOC111043900;LOC111052842;…
P	GO:0009887	organ morphogenesis	129	949	2.68294e-07	0.000119486	LOC111046344;LOC111048955;LOC111046710;LOC111059010;LOC111046455;LOC111057498;LOC111047880;LOC111047873;LOC111047863;MSTRG.34789;MSTRG.16648;LOC111064266;LOC111063736;LOC111047594;LOC111054367;LOC111056290;LOC111046997;LOC111056936;LOC111054000;LOC111046393;LOC111060604;LOC111049625;LOC111057484;LOC111053440;LOC111049323;LOC111056476;LOC111043900;LOC111052842;LOC111048377;LOC111057373;LOC11105198…
P	GO:0030154	cell differentiation	312	2762	2.74321e-07	0.000119486	LOC111063201;LOC111062767;LOC111062439;LOC111049625;LOC111057484;LOC111059411;LOC111046393;LOC111059010;LOC111057644;LOC111048224;LOC111063736;LOC111047594;LOC111054367;LOC111050603;LOC111047541;LOC111048719;LOC111045492;LOC111055349;MSTRG.6101;LOC111049114;LOC111061633;LOC111061711;LOC111054479;LOC111048955;LOC111047675;LOC111047809;MSTRG.514;LOC111045887;LOC111060273;LOC111064216;LOC111054414;L…
P	GO:0007423	sensory organ development	99	681	3.48149e-07	0.000141534	LOC111046710;LOC111059010;LOC111046455;LOC111057498;LOC111047880;LOC111047873;LOC111047863;MSTRG.34789;MSTRG.16648;LOC111056667;LOC111063736;LOC111047594;LOC111054367;LOC111050603;LOC111045887;LOC111060273;LOC111061711;LOC111057573;LOC111059136;LOC111056241;LOC111064165;LOC111053510;LOC111050683;LOC111048224;LOC111049700;LOC111056735;LOC111064264;LOC111059344;LOC111064226;LOC111056527;LOC11104950…
P	GO:0048869	cellular developmental process	326	2932	6.38785e-07	0.000243457	LOC111063201;LOC111062767;LOC111062439;LOC111049625;LOC111057484;LOC111059411;LOC111046393;LOC111059010;LOC111057644;LOC111048224;LOC111063736;LOC111047594;LOC111054367;LOC111050603;LOC111047541;LOC111048719;LOC111045492;LOC111055349;MSTRG.6101;LOC111049114;LOC111061633;LOC111055776;LOC111061711;LOC111054479;LOC111048955;LOC111047675;LOC111047809;MSTRG.514;LOC111045887;LOC111060273;LOC111064216;L…
P	GO:0007389	pattern specification process	87	591	1.09132e-06	0.000391462	LOC111047675;LOC111048955;LOC111046344;LOC111063259;LOC111047085;LOC111064237;LOC111057573;LOC111059136;LOC111056241;LOC111044425;LOC111051496;LOC111049904;LOC111061711;LOC111056735;LOC111048719;MSTRG.36925;LOC111054878;LOC111059894;LOC111058229;MSTRG.30568;LOC111049700;LOC111049323;LOC111049656;LOC111047594;LOC111051986;LOC111046871;LOC111043678;LOC111063349;MSTRG.9789;LOC111057484;LOC111049625;…
P	GO:0048468	cell development	213	1791	1.19917e-06	0.000402908	LOC111063201;LOC111062767;LOC111062439;LOC111046393;LOC111059010;LOC111057644;LOC111063736;LOC111047594;LOC111054367;LOC111047541;LOC111048719;LOC111045492;LOC111055349;MSTRG.6101;LOC111049114;LOC111061633;LOC111061711;LOC111048955;LOC111047675;LOC111047809;MSTRG.514;LOC111045887;LOC111060273;LOC111064216;LOC111054414;LOC111064393;MSTRG.6042;LOC111046650;LOC111044673;MSTRG.20888;MSTRG.29033;MSTRG…
P	GO:0060562	epithelial tube morphogenesis	79	523	1.25537e-06	0.000402908	LOC111048955;LOC111046344;LOC111046455;MSTRG.16648;LOC111046393;LOC111048450;LOC111051496;LOC111051986;LOC111047085;LOC111046997;LOC111056936;LOC111049625;LOC111057484;LOC111049656;LOC111050274;LOC111046650;LOC111054979;LOC111043900;LOC111060701;LOC111063259;LOC111052842;LOC111046871;LOC111043678;LOC111063349;MSTRG.9789;LOC111049990;MSTRG.15049;LOC111047170;LOC111046073;LOC111050213;MSTRG.16098;L…
P	GO:0002165	instar larval or pupal development	67	427	2.17647e-06	0.000663605	LOC111046455;MSTRG.16648;LOC111046393;LOC111049990;LOC111046282;LOC111048377;LOC111057373;LOC111051986;LOC111047085;LOC111049656;LOC111050274;LOC111046650;LOC111054979;LOC111043900;LOC111060701;LOC111063259;LOC111051496;LOC111052842;LOC111046871;LOC111043678;LOC111063349;MSTRG.9789;MSTRG.15049;LOC111049897;LOC111052016;LOC111044673;MSTRG.20888;MSTRG.29033;MSTRG.7573;LOC111053393;LOC111047452;LOC1…
P	GO:0065007	biological regulation	682	6911	2.79982e-06	0.000806432	LOC111057484;LOC111049625;LOC111063226;LOC111044924;LOC111059558;LOC111051096;LOC111049923;MSTRG.2695;LOC111055369;LOC111043243;LOC111054982;LOC111049320;LOC111046710;LOC111059010;LOC111046455;LOC111057498;LOC111047880;LOC111047873;LOC111047863;MSTRG.34789;MSTRG.16648;LOC111048343;LOC111049323;LOC111060208;MSTRG.33297;LOC111061944;LOC111055612;LOC111058116;MSTRG.4289;LOC111056875;LOC111043767;LOC…
P	GO:0050789	regulation of biological process	637	6396	2.9094e-06	0.000806432	LOC111057484;LOC111049625;LOC111063226;LOC111044924;LOC111059558;LOC111049923;MSTRG.2695;LOC111055369;LOC111043243;LOC111054982;LOC111049320;LOC111046710;LOC111059010;LOC111046455;LOC111057498;LOC111047880;LOC111047873;LOC111047863;MSTRG.34789;MSTRG.16648;LOC111048343;LOC111049323;LOC111060208;MSTRG.33297;LOC111061944;LOC111055612;LOC111058116;MSTRG.4289;LOC111056875;LOC111043767;LOC111047065;LOC…
P	GO:0008610	lipid biosynthetic process	66	423	3.15621e-06	0.000836808	LOC111054684;LOC111046035;LOC111063064;LOC111048507;LOC111054288;LOC111043724;LOC111058006;MSTRG.31373;LOC111059087;LOC111062367;LOC111048382;LOC111046137;LOC111062475;LOC111057146;MSTRG.6934;LOC111064543;LOC111055378;LOC111059076;LOC111048779;LOC111060208;LOC111056933;LOC111044047;LOC111043264;LOC111050971;LOC111048367;LOC111045036;LOC111055323;LOC111054597;LOC111062603;LOC111049187;MSTRG.451;LO…
P	GO:0048707	instar larval or pupal morphogenesis	59	370	5.28757e-06	0.00134348	LOC111046455;MSTRG.16648;LOC111046393;LOC111048377;LOC111057373;LOC111051986;LOC111047085;LOC111049656;LOC111050274;LOC111046650;LOC111054979;LOC111043900;LOC111060701;LOC111063259;LOC111051496;LOC111052842;LOC111046871;LOC111043678;LOC111063349;MSTRG.9789;LOC111049990;MSTRG.15049;LOC111044673;MSTRG.20888;MSTRG.29033;MSTRG.7573;LOC111053393;LOC111047452;LOC111043716;LOC111054050;MSTRG.10649;LOC11…
P	GO:0003006	developmental process involved in reproduction	122	941	6.60005e-06	0.00156831	LOC111057644;LOC111064237;LOC111045492;LOC111047541;LOC111048719;LOC111047675;LOC111047809;MSTRG.514;LOC111053440;LOC111049323;LOC111049114;LOC111061633;LOC111060701;LOC111046650;LOC111043900;LOC111052842;LOC111058229;LOC111055406;LOC111045057;MSTRG.34635;LOC111056667;LOC111049656;LOC111050274;LOC111048507;LOC111048459;LOC111050498;LOC111061711;LOC111057854;LOC111062367;LOC111049990;LOC111053472;…
P	GO:0001654	eye development	79	546	6.6868e-06	0.00156831	LOC111046710;LOC111059010;LOC111046455;LOC111057498;LOC111047880;LOC111047873;LOC111047863;MSTRG.34789;MSTRG.16648;LOC111056667;LOC111063736;LOC111047594;LOC111054367;LOC111061711;LOC111057573;LOC111059136;LOC111056241;LOC111056735;LOC111064264;LOC111059344;LOC111056527;LOC111054414;LOC111047809;LOC111046684;LOC111044673;MSTRG.20888;MSTRG.29033;MSTRG.7573;LOC111047452;LOC111054050;MSTRG.10649;LOC…
P	GO:0050794	regulation of cellular process	601	6024	7.60036e-06	0.00171656	LOC111057484;LOC111049625;LOC111063226;LOC111044924;LOC111059558;LOC111049923;MSTRG.2695;LOC111055369;LOC111043243;LOC111054982;LOC111049320;LOC111046710;LOC111059010;LOC111046455;LOC111057498;LOC111047880;LOC111047873;LOC111047863;MSTRG.34789;MSTRG.16648;LOC111048343;LOC111060208;MSTRG.33297;LOC111061944;LOC111055612;LOC111058116;MSTRG.4289;LOC111056875;LOC111043767;LOC111047065;LOC111058843;LOC…
P	GO:0003002	regionalization	73	497	8.85443e-06	0.00192837	LOC111047675;LOC111063259;LOC111047085;LOC111064237;LOC111044425;LOC111051496;LOC111049904;LOC111061711;LOC111056735;LOC111048719;MSTRG.36925;LOC111054878;LOC111059894;LOC111058229;MSTRG.30568;LOC111049700;LOC111047594;LOC111051986;LOC111046871;LOC111043678;LOC111063349;MSTRG.9789;LOC111048955;LOC111057484;LOC111049625;LOC111051453;LOC111056476;LOC111055349;LOC111048224;LOC111044531;LOC111057629;…
P	GO:0048731	system development	329	3047	9.25201e-06	0.00194547	LOC111054224;LOC111063201;LOC111062767;LOC111062439;LOC111046344;LOC111054484;LOC111048955;LOC111046710;LOC111059010;LOC111046455;LOC111057498;LOC111047880;LOC111047873;LOC111047863;MSTRG.34789;MSTRG.16648;LOC111046997;LOC111056936;LOC111055928;LOC111056667;LOC111049625;LOC111057484;LOC111049655;LOC111059411;LOC111056591;LOC111054639;LOC111064266;LOC111063259;LOC111046393;LOC111048224;LOC11106373…
P	GO:0009886	post-embryonic morphogenesis	60	386	9.96529e-06	0.00202561	LOC111046455;MSTRG.16648;LOC111046393;LOC111048377;LOC111057373;LOC111051986;LOC111047085;LOC111049656;LOC111050274;LOC111046650;LOC111054979;LOC111043900;LOC111060701;LOC111063259;LOC111051496;LOC111052842;LOC111046871;LOC111043678;LOC111063349;MSTRG.9789;LOC111049990;MSTRG.15049;LOC111044673;MSTRG.20888;MSTRG.29033;MSTRG.7573;LOC111053393;LOC111047452;LOC111043716;LOC111054050;MSTRG.10649;LOC11…
P	GO:0031589	cell-substrate adhesion	20	79	1.18245e-05	0.00232599	LOC111043767;LOC111045830;MSTRG.6934;LOC111057334;LOC111051478;LOC111058116;LOC111043458;LOC111052203;LOC111061684;MSTRG.4289;LOC111044224;LOC111057931;LOC111056667;LOC111063319;LOC111061978;LOC111062875;LOC111050753;LOC111059790;LOC111063121;MSTRG.31979
P	GO:0050896	response to stimulus	468	4560	1.26923e-05	0.00236407	LOC111051096;LOC111046710;LOC111059010;LOC111046455;LOC111057498;LOC111047880;LOC111047873;LOC111047863;MSTRG.34789;MSTRG.16648;LOC111053552;LOC111053070;LOC111046650;LOC111045887;MSTRG.34430;LOC111060273;MSTRG.6042;LOC111053692;MSTRG.18098;LOC111044747;LOC111059076;LOC111059411;LOC111048779;LOC111043746;LOC111046073;LOC111050456;LOC111047344;MSTRG.1127;LOC111044266;LOC111054000;LOC111043903;LOC1…
P	GO:0090251	protein localization involved in establishment of planar polarity	9	19	1.28998e-05	0.00236407	LOC111050429;LOC111046710;LOC111046455;LOC111057498;LOC111047880;LOC111047873;LOC111047863;MSTRG.34789;MSTRG.16648
P	GO:0071711	basement membrane organization	8	15	1.31811e-05	0.00236407	LOC111043458;LOC111048486;MSTRG.37229;LOC111046650;LOC111057931;LOC111063319;LOC111062875;LOC111063121
P	GO:0007165	signal transduction	233	2058	1.36434e-05	0.00237707	LOC111046710;LOC111059010;LOC111046455;LOC111057498;LOC111047880;LOC111047873;LOC111047863;MSTRG.34789;MSTRG.16648;LOC111045887;MSTRG.34430;LOC111060273;MSTRG.6042;LOC111044747;LOC111059076;LOC111059411;LOC111048779;LOC111053648;LOC111054979;LOC111048761;LOC111048450;LOC111051496;LOC111047170;LOC111053498;LOC111061639;LOC111047065;LOC111049904;LOC111051923;LOC111056735;LOC111049655;MSTRG.36925;LO…
P	GO:0007560	imaginal disc morphogenesis	57	365	1.44071e-05	0.0024404	LOC111046455;MSTRG.16648;LOC111046393;LOC111051986;LOC111047085;LOC111049656;LOC111050274;LOC111046650;LOC111054979;LOC111043900;LOC111060701;LOC111063259;LOC111051496;LOC111052842;LOC111046871;LOC111043678;LOC111063349;MSTRG.9789;LOC111049990;MSTRG.15049;LOC111044673;MSTRG.20888;MSTRG.29033;MSTRG.7573;LOC111053393;LOC111047452;LOC111043716;LOC111054050;MSTRG.10649;LOC111045276;LOC111049700;LOC11…
P	GO:0007552	metamorphosis	59	388	2.31008e-05	0.00380726	LOC111046455;MSTRG.16648;LOC111046393;LOC111048377;LOC111057373;LOC111051986;LOC111047085;LOC111049656;LOC111050274;LOC111046650;LOC111054979;LOC111043900;LOC111060701;LOC111063259;LOC111051496;LOC111052842;LOC111046871;LOC111043678;LOC111063349;MSTRG.9789;LOC111049990;MSTRG.15049;LOC111044673;MSTRG.20888;MSTRG.29033;MSTRG.7573;LOC111053393;LOC111047452;LOC111043716;LOC111054050;MSTRG.10649;LOC11…
P	GO:0007444	imaginal disc development	68	468	2.56799e-05	0.00412095	LOC111054224;LOC111046455;MSTRG.16648;LOC111063259;LOC111064237;LOC111045492;LOC111046393;LOC111047085;LOC111060701;MSTRG.30568;LOC111049700;LOC111051986;LOC111049656;LOC111050274;LOC111046650;LOC111054979;LOC111043900;LOC111051496;LOC111052842;LOC111046871;LOC111043678;LOC111063349;MSTRG.9789;LOC111049990;MSTRG.15049;LOC111057484;LOC111049625;LOC111049504;MSTRG.32796;LOC111059534;LOC111049169;LO…
P	GO:0008215	spermine metabolic process	6	9	3.10922e-05	0.00481428	MSTRG.27365;LOC111047322;MSTRG.34896;MSTRG.34590;LOC111061098;LOC111046825
P	GO:0044700	single organism signaling	261	2373	3.15794e-05	0.00481428	LOC111046710;LOC111059010;LOC111046455;LOC111057498;LOC111047880;LOC111047873;LOC111047863;MSTRG.34789;MSTRG.16648;LOC111045887;MSTRG.34430;LOC111060273;MSTRG.6042;LOC111044747;LOC111059076;LOC111059411;LOC111048779;LOC111053648;LOC111043318;LOC111053692;LOC111054979;LOC111048761;LOC111048450;LOC111051496;LOC111047170;LOC111053498;LOC111061639;MSTRG.28916;LOC111043621;LOC111046997;LOC111056936;LO…
P	GO:0023052	signaling	261	2374	3.25745e-05	0.00484486	LOC111046710;LOC111059010;LOC111046455;LOC111057498;LOC111047880;LOC111047873;LOC111047863;MSTRG.34789;MSTRG.16648;LOC111045887;MSTRG.34430;LOC111060273;MSTRG.6042;LOC111044747;LOC111059076;LOC111059411;LOC111048779;LOC111053648;LOC111043318;LOC111053692;LOC111054979;LOC111048761;LOC111048450;LOC111051496;LOC111047170;LOC111053498;LOC111061639;MSTRG.28916;LOC111043621;LOC111046997;LOC111056936;LO…
P	GO:0048563	post-embryonic organ morphogenesis	57	376	3.46409e-05	0.00502952	LOC111046455;MSTRG.16648;LOC111046393;LOC111051986;LOC111047085;LOC111049656;LOC111050274;LOC111046650;LOC111054979;LOC111043900;LOC111060701;LOC111063259;LOC111051496;LOC111052842;LOC111046871;LOC111043678;LOC111063349;MSTRG.9789;LOC111049990;MSTRG.15049;LOC111044673;MSTRG.20888;MSTRG.29033;MSTRG.7573;LOC111053393;LOC111047452;LOC111043716;LOC111054050;MSTRG.10649;LOC111045276;LOC111049700;LOC11…
P	GO:0007154	cell communication	269	2462	3.7402e-05	0.00530412	LOC111046710;LOC111059010;LOC111046455;LOC111057498;LOC111047880;LOC111047873;LOC111047863;MSTRG.34789;MSTRG.16648;LOC111045887;MSTRG.34430;LOC111060273;MSTRG.6042;LOC111044747;LOC111059076;LOC111059411;LOC111048779;LOC111053648;LOC111053692;LOC111054979;LOC111048761;LOC111048450;LOC111051496;LOC111047170;LOC111053498;LOC111061639;MSTRG.28916;LOC111043621;LOC111046997;LOC111056936;LOC111047065;LO…
P	GO:0035567	non-canonical Wnt signaling pathway	15	54	4.49839e-05	0.00609582	LOC111046710;LOC111059010;LOC111046455;LOC111057498;LOC111047880;LOC111047873;LOC111047863;MSTRG.34789;MSTRG.16648;LOC111049114;LOC111056665;LOC111056667;LOC111061633;LOC111056012;MSTRG.2695
P	GO:0048806	genitalia development	15	54	4.49839e-05	0.00609582	LOC111064237;LOC111045492;LOC111049656;LOC111050274;LOC111046650;LOC111048377;LOC111057373;LOC111045887;LOC111060273;LOC111061151;LOC111054639;LOC111054224;LOC111057484;LOC111049625;MSTRG.451
P	GO:0090596	sensory organ morphogenesis	64	443	5.27377e-05	0.00680143	LOC111046710;LOC111059010;LOC111046455;LOC111057498;LOC111047880;LOC111047873;LOC111047863;MSTRG.34789;MSTRG.16648;LOC111063736;LOC111047594;LOC111054367;LOC111064165;LOC111053510;LOC111050683;LOC111057573;LOC111059136;LOC111056241;LOC111056735;LOC111064264;LOC111059344;LOC111056527;LOC111054414;LOC111047809;LOC111046684;LOC111044673;MSTRG.20888;MSTRG.29033;MSTRG.7573;LOC111047452;LOC111054050;MS…
P	GO:0048513	animal organ development	233	2099	5.30767e-05	0.00680143	LOC111054224;LOC111046344;LOC111054484;LOC111048955;LOC111046710;LOC111059010;LOC111046455;LOC111057498;LOC111047880;LOC111047873;LOC111047863;MSTRG.34789;MSTRG.16648;LOC111046997;LOC111056936;LOC111055928;LOC111056667;LOC111049625;LOC111057484;LOC111049655;LOC111064266;LOC111063259;LOC111063736;LOC111047594;LOC111054367;LOC111056290;LOC111054000;LOC111064237;LOC111045492;LOC111050603;LOC11104639…
P	GO:0009653	anatomical structure morphogenesis	246	2234	5.3537e-05	0.00680143	LOC111046344;LOC111048955;LOC111046710;LOC111059010;LOC111046455;LOC111057498;LOC111047880;LOC111047873;LOC111047863;MSTRG.34789;MSTRG.16648;LOC111056667;LOC111049323;LOC111064266;LOC111063736;LOC111047594;LOC111054367;LOC111056290;LOC111046997;LOC111056936;LOC111054000;LOC111046393;LOC111060604;LOC111048450;LOC111051496;LOC111057484;LOC111049625;LOC111045492;MSTRG.6101;LOC111055776;LOC111056875;…
P	GO:0040011	locomotion	128	1046	6.31429e-05	0.00785807	LOC111053692;MSTRG.18098;LOC111047618;LOC111060389;LOC111059411;LOC111048450;LOC111051496;LOC111049114;LOC111061633;LOC111048955;LOC111060512;LOC111046193;MSTRG.16812;LOC111047594;LOC111046344;LOC111054414;MSTRG.37229;LOC111045733;LOC111057484;LOC111049625;LOC111046775;LOC111064567;LOC111045757;MSTRG.8146;LOC111049323;LOC111054979;LOC111064499;LOC111054243;LOC111053510;LOC111048448;LOC111047553;L…
P	GO:0048592	eye morphogenesis	59	402	6.55529e-05	0.00785835	LOC111046710;LOC111059010;LOC111046455;LOC111057498;LOC111047880;LOC111047873;LOC111047863;MSTRG.34789;MSTRG.16648;LOC111063736;LOC111047594;LOC111054367;LOC111057573;LOC111059136;LOC111056241;LOC111056735;LOC111064264;LOC111059344;LOC111056527;LOC111054414;LOC111047809;LOC111046684;LOC111044673;MSTRG.20888;MSTRG.29033;MSTRG.7573;LOC111047452;LOC111054050;MSTRG.10649;LOC111045276;MSTRG.7841;LOC11…
P	GO:0007166	cell surface receptor signaling pathway	116	931	6.68747e-05	0.00785835	LOC111046710;LOC111059010;LOC111046455;LOC111057498;LOC111047880;LOC111047873;LOC111047863;MSTRG.34789;MSTRG.16648;LOC111045887;MSTRG.34430;LOC111060273;MSTRG.6042;LOC111048450;LOC111051496;LOC111049904;LOC111051923;LOC111056735;LOC111049655;MSTRG.36925;LOC111049114;LOC111056665;LOC111056667;LOC111061633;LOC111045733;LOC111061711;LOC111046185;LOC111044531;LOC111044425;LOC111048433;LOC111057629;LO…
P	GO:0016331	morphogenesis of embryonic epithelium	28	146	6.70112e-05	0.00785835	LOC111046997;LOC111056936;LOC111047170;LOC111046073;LOC111050213;MSTRG.16098;LOC111064144;LOC111054979;LOC111046650;LOC111058116;LOC111054639;LOC111049625;MSTRG.4289;LOC111057484;LOC111053082;LOC111055776;LOC111047809;LOC111051923;LOC111052100;LOC111048450;LOC111049990;LOC111047541;LOC111049897;LOC111056287;LOC111051496;LOC111064264;LOC111045492;LOC111049602
P	GO:0009798	axis specification	34	193	7.18194e-05	0.00812005	LOC111044425;LOC111051496;LOC111049904;LOC111061711;LOC111056735;LOC111048719;MSTRG.36925;LOC111058229;LOC111044531;LOC111057629;LOC111049504;MSTRG.32796;LOC111044813;MSTRG.34635;MSTRG.514;LOC111047594;LOC111044271;LOC111051923;LOC111049655;LOC111049323;LOC111047809;LOC111054979;LOC111051453;LOC111046997;LOC111056936;LOC111056296;MSTRG.30736;LOC111047645;MSTRG.19040;LOC111060655;MSTRG.129;LOC1110…
P	GO:1901881	positive regulation of protein depolymerization	6	10	7.19059e-05	0.00812005	LOC111055076;LOC111047618;LOC111060389;LOC111064216;LOC111062132;LOC111064499
P	GO:0016318	ommatidial rotation	12	39	8.70605e-05	0.00965263	LOC111049323;LOC111059010;LOC111057573;LOC111059136;LOC111046455;LOC111046684;LOC111046594;LOC111056241;MSTRG.14701;LOC111057335;LOC111055680;MSTRG.16648
P	GO:0009791	post-embryonic development	78	578	8.95692e-05	0.00969626	LOC111046455;MSTRG.16648;LOC111046393;LOC111049990;LOC111046282;LOC111048377;LOC111057373;LOC111051986;LOC111047085;LOC111049656;LOC111050274;LOC111046650;LOC111054979;LOC111043900;LOC111060701;LOC111063259;LOC111051496;LOC111052842;LOC111046871;LOC111043678;LOC111063349;MSTRG.9789;MSTRG.15049;LOC111045948;LOC111049897;LOC111052016;LOC111044673;MSTRG.20888;MSTRG.29033;MSTRG.7573;LOC111053393;LOC1…
P	GO:0048749	compound eye development	56	381	9.5973e-05	0.00969626	LOC111046710;LOC111059010;LOC111046455;LOC111057498;LOC111047880;LOC111047873;LOC111047863;MSTRG.34789;MSTRG.16648;LOC111057573;LOC111059136;LOC111056241;LOC111056735;LOC111064264;LOC111047809;LOC111046684;LOC111044673;MSTRG.20888;MSTRG.29033;MSTRG.7573;LOC111047452;LOC111054050;MSTRG.10649;LOC111045276;LOC111051986;LOC111055812;LOC111054979;LOC111048224;LOC111051923;LOC111060701;LOC111045866;MST…
P	GO:0046069	cGMP catabolic process	5	7	9.59987e-05	0.00969626	LOC111056591;LOC111063589;LOC111062493;LOC111049893;LOC111055286
P	GO:2001293	malonyl-CoA metabolic process	5	7	9.59987e-05	0.00969626	LOC111043602;LOC111055638;LOC111062686;LOC111049670;LOC111059784
P	GO:0001736	establishment of planar polarity	32	180	9.69944e-05	0.00969626	LOC111046710;LOC111059010;LOC111046455;LOC111057498;LOC111047880;LOC111047873;LOC111047863;MSTRG.34789;MSTRG.16648;LOC111050429;MSTRG.129;LOC111053082;LOC111046650;LOC111044673;MSTRG.20888;MSTRG.29033;MSTRG.7573;LOC111047452;LOC111054050;MSTRG.10649;LOC111045276;LOC111049323;LOC111057573;LOC111059136;LOC111046684;LOC111046594;LOC111056241;MSTRG.14701;LOC111057335;LOC111055680;LOC111055406;LOC1110…
P	GO:0007164	establishment of tissue polarity	32	180	9.69944e-05	0.00969626	LOC111046710;LOC111059010;LOC111046455;LOC111057498;LOC111047880;LOC111047873;LOC111047863;MSTRG.34789;MSTRG.16648;LOC111050429;MSTRG.129;LOC111053082;LOC111046650;LOC111044673;MSTRG.20888;MSTRG.29033;MSTRG.7573;LOC111047452;LOC111054050;MSTRG.10649;LOC111045276;LOC111049323;LOC111057573;LOC111059136;LOC111046684;LOC111046594;LOC111056241;MSTRG.14701;LOC111057335;LOC111055680;LOC111055406;LOC1110…
P	GO:0000904	cell morphogenesis involved in differentiation	101	796	0.000101241	0.00995758	LOC111048955;LOC111045887;LOC111060273;LOC111064216;LOC111044673;MSTRG.20888;LOC111046393;MSTRG.29033;MSTRG.7573;LOC111052127;LOC111048377;LOC111053393;LOC111059010;LOC111061043;LOC111057373;LOC111047452;MSTRG.7841;LOC111043716;LOC111054050;MSTRG.10649;LOC111045276;MSTRG.6101;LOC111045554;LOC111058099;MSTRG.13203;LOC111049320;LOC111049602;LOC111060512;LOC111046710;LOC111046455;LOC111057498;LOC111…
P	GO:0048737	imaginal disc-derived appendage development	49	323	0.000118734	0.0114927	LOC111046393;LOC111046455;MSTRG.16648;LOC111051986;LOC111047085;LOC111046871;LOC111043678;LOC111063349;LOC111051496;MSTRG.9789;LOC111044673;MSTRG.20888;MSTRG.29033;MSTRG.7573;LOC111053393;LOC111047452;LOC111043716;LOC111054050;MSTRG.10649;LOC111045276;LOC111049700;LOC111058068;LOC111045492;LOC111049323;LOC111048450;LOC111056735;LOC111056743;LOC111052016;LOC111054979;LOC111057484;LOC111049625;LOC1…
P	GO:0018149	peptide cross-linking	9	24	0.00012161	0.0115871	LOC111059229;LOC111046710;LOC111046455;LOC111057498;LOC111047880;LOC111047873;LOC111047863;MSTRG.34789;MSTRG.16648
P	GO:0022008	neurogenesis	171	1491	0.000126258	0.011845	LOC111063201;LOC111062767;LOC111062439;LOC111049625;LOC111057484;LOC111059411;LOC111046393;LOC111059010;LOC111048224;LOC111063736;LOC111047594;LOC111054367;LOC111050603;LOC111055349;MSTRG.6101;LOC111049114;LOC111061633;LOC111064216;LOC111054414;LOC111064393;LOC111043984;LOC111052144;LOC111050017;MSTRG.20067;LOC111062132;LOC111049320;LOC111056612;LOC111049504;MSTRG.32796;LOC111044673;MSTRG.20888;M…
P	GO:0001745	compound eye morphogenesis	49	325	0.000138451	0.0127921	LOC111046710;LOC111059010;LOC111046455;LOC111057498;LOC111047880;LOC111047873;LOC111047863;MSTRG.34789;MSTRG.16648;LOC111057573;LOC111059136;LOC111056241;LOC111056735;LOC111064264;LOC111047809;LOC111046684;LOC111044673;MSTRG.20888;MSTRG.29033;MSTRG.7573;LOC111047452;LOC111054050;MSTRG.10649;LOC111045276;MSTRG.7841;LOC111045554;LOC111047170;LOC111059534;LOC111049169;LOC111057484;LOC111049625;LOC11…
P	GO:0006629	lipid metabolic process	110	890	0.000144134	0.0131183	MSTRG.15905;LOC111043712;MSTRG.33297;LOC111045421;LOC111061944;LOC111062654;LOC111055612;LOC111056285;MSTRG.451;LOC111053059;LOC111063064;LOC111057812;LOC111054684;LOC111046035;LOC111057146;LOC111048507;LOC111060271;LOC111064218;LOC111054288;LOC111058341;LOC111056296;LOC111062648;MSTRG.6462;LOC111058053;LOC111055660;MSTRG.6934;LOC111061276;LOC111058351;LOC111052336;MSTRG.4107;LOC111043724;LOC1110…
P	GO:0032233	positive regulation of actin filament bundle assembly	6	11	0.00014636	0.013125	LOC111058116;LOC111055076;LOC111044923;MSTRG.4289;LOC111047618;LOC111060389
P	GO:0051494	negative regulation of cytoskeleton organization	17	73	0.00016137	0.0142613	LOC111060587;MSTRG.22317;LOC111057644;LOC111047618;LOC111060389;LOC111051478;LOC111056743;LOC111044224;LOC111049602;LOC111056090;LOC111051967;LOC111060795;LOC111059729;LOC111044924;LOC111050346;LOC111044469;LOC111062132
P	GO:0044702	single organism reproductive process	152	1309	0.000175755	0.0152429	LOC111053803;LOC111051656;LOC111057644;LOC111064237;LOC111045492;LOC111047541;LOC111048719;LOC111061480;LOC111046556;LOC111053780;LOC111046296;LOC111060887;LOC111047675;LOC111047809;MSTRG.514;LOC111053440;LOC111049323;LOC111049114;LOC111061633;LOC111060701;LOC111046650;LOC111043900;LOC111052842;LOC111048459;LOC111048618;LOC111058017;LOC111047313;LOC111063510;LOC111058229;LOC111055406;LOC111045057…
P	GO:0016055	Wnt signaling pathway	35	210	0.000177476	0.0152429	LOC111046710;LOC111059010;LOC111046455;LOC111057498;LOC111047880;LOC111047873;LOC111047863;MSTRG.34789;MSTRG.16648;LOC111049114;LOC111056665;LOC111056667;LOC111061633;LOC111049614;LOC111045733;LOC111046997;LOC111056936;LOC111054146;LOC111059546;LOC111055602;LOC111049173;LOC111045124;LOC111054000;LOC111043243;MSTRG.2695;LOC111063160;LOC111051096;MSTRG.16754;MSTRG.34922;LOC111049413;MSTRG.6598;LOC1…
P	GO:0009790	embryo development	108	876	0.000182942	0.0154942	LOC111048955;LOC111046344;LOC111053803;LOC111049323;LOC111048450;LOC111051496;LOC111051923;LOC111046923;LOC111046073;LOC111057838;LOC111062654;LOC111058844;LOC111060296;LOC111051096;LOC111057715;LOC111059965;LOC111061699;LOC111044425;LOC111049904;LOC111061711;LOC111056735;LOC111048719;MSTRG.36925;LOC111058229;LOC111057417;LOC111047594;LOC111061151;LOC111045085;LOC111058841;LOC111064165;LOC1110535…
P	GO:0006066	alcohol metabolic process	42	269	0.00018907	0.0157938	MSTRG.33297;LOC111045421;LOC111061944;LOC111062654;LOC111055612;LOC111056285;MSTRG.451;LOC111053059;LOC111063064;LOC111050213;LOC111050961;LOC111053070;MSTRG.15905;LOC111054288;LOC111061276;LOC111058351;LOC111052336;LOC111047065;LOC111059442;MSTRG.31373;LOC111059087;LOC111051096;LOC111043712;LOC111050697;LOC111045652;LOC111057745;LOC111064049;LOC111050971;LOC111049187;LOC111046137;LOC111056287;LO…
P	GO:0035120	post-embryonic appendage morphogenesis	47	312	0.000191979	0.0158201	LOC111046455;MSTRG.16648;LOC111051986;LOC111047085;LOC111046871;LOC111043678;LOC111063349;LOC111051496;MSTRG.9789;LOC111044673;MSTRG.20888;MSTRG.29033;MSTRG.7573;LOC111053393;LOC111047452;LOC111043716;LOC111054050;MSTRG.10649;LOC111045276;LOC111049700;LOC111058068;LOC111045492;LOC111049323;LOC111046393;LOC111048450;LOC111056735;LOC111056743;LOC111052016;LOC111054979;LOC111057484;LOC111049625;LOC1…
P	GO:0051179	localization	365	3551	0.00021749	0.01729	LOC111047645;MSTRG.33297;LOC111061944;LOC111055612;LOC111064482;LOC111058116;MSTRG.4289;LOC111059251;LOC111056560;LOC111064266;LOC111056591;LOC111062493;LOC111060106;MSTRG.30777;LOC111059116;MSTRG.34635;LOC111060287;LOC111053510;LOC111054639;LOC111062157;LOC111062410;LOC111062411;LOC111053393;LOC111043716;LOC111064343;MSTRG.514;LOC111047618;LOC111060389;LOC111059411;LOC111046923;LOC111060512;LOC1…
P	GO:0005977	glycogen metabolic process	10	31	0.000218323	0.01729	LOC111043371;LOC111061083;LOC111045286;LOC111054652;LOC111062329;MSTRG.34922;LOC111056598;LOC111056720;MSTRG.2359;LOC111063230
P	GO:0032231	regulation of actin filament bundle assembly	10	31	0.000218323	0.01729	LOC111058116;MSTRG.4289;LOC111055076;LOC111044923;LOC111051478;LOC111056743;LOC111044224;LOC111049602;LOC111047618;LOC111060389
P	GO:0050793	regulation of developmental process	162	1418	0.000236092	0.0180898	LOC111046710;LOC111059010;LOC111046455;LOC111057498;LOC111047880;LOC111047873;LOC111047863;MSTRG.34789;MSTRG.16648;LOC111063226;LOC111053603;LOC111054000;LOC111049904;MSTRG.36925;LOC111051453;LOC111048224;LOC111059558;LOC111047618;LOC111060389;LOC111043602;MSTRG.6042;LOC111043712;LOC111047170;MSTRG.16098;LOC111046393;LOC111046224;LOC111062238;LOC111056982;LOC111055406;LOC111045057;LOC111043984;LO…
P	GO:0048598	embryonic morphogenesis	59	421	0.000236574	0.0180898	LOC111048955;LOC111046344;LOC111049323;LOC111048450;LOC111051496;LOC111047594;LOC111061151;LOC111045085;LOC111058841;LOC111064165;LOC111053510;LOC111050683;LOC111053082;LOC111045733;LOC111046997;LOC111056936;LOC111048486;LOC111047675;LOC111050160;LOC111047170;LOC111046073;LOC111050213;MSTRG.16098;LOC111045819;LOC111049904;LOC111057629;LOC111056743;MSTRG.36925;LOC111051923;LOC111049897;LOC11105628…
P	GO:0002292	T cell differentiation involved in immune response	5	8	0.000237321	0.0180898	MSTRG.23952;LOC111049015;LOC111058116;MSTRG.4289;LOC111050457
P	GO:0035330	regulation of hippo signaling	11	37	0.000240328	0.0180929	LOC111050059;LOC111046455;MSTRG.16648;LOC111048448;LOC111045396;LOC111046710;LOC111057498;LOC111047880;LOC111047873;LOC111047863;MSTRG.34789
P	GO:0048638	regulation of developmental growth	44	290	0.000258721	0.01924	LOC111054000;LOC111043602;LOC111055406;LOC111045057;LOC111046455;MSTRG.16648;LOC111057644;LOC111046393;LOC111049904;LOC111063589;LOC111047618;MSTRG.36925;LOC111061151;LOC111060389;LOC111048450;LOC111055645;LOC111056743;LOC111064499;LOC111050059;LOC111064216;LOC111059010;LOC111048425;LOC111054979;LOC111059012;LOC111045887;LOC111053773;LOC111060273;LOC111059534;LOC111049169;LOC111047170;MSTRG.16098…
P	GO:0030036	actin cytoskeleton organization	52	361	0.000279695	0.0204055	LOC111048855;LOC111047618;LOC111060389;LOC111049960;LOC111047556;LOC111058229;LOC111044454;LOC111049990;LOC111054765;LOC111058840;LOC111055076;LOC111056873;LOC111063497;LOC111050346;LOC111064144;MSTRG.34430;LOC111046650;LOC111052100;MSTRG.6934;LOC111050753;LOC111052203;MSTRG.16812;LOC111056090;LOC111051967;LOC111047541;LOC111053603;LOC111050429;LOC111055406;LOC111045057;LOC111056705;LOC111055991;…
P	GO:0016060	metarhodopsin inactivation	4	5	0.000281085	0.0204055	LOC111046871;LOC111063349;LOC111044880;MSTRG.9789
P	GO:0006112	energy reserve metabolic process	10	32	0.000292676	0.020997	LOC111043371;LOC111061083;LOC111045286;LOC111054652;LOC111062329;MSTRG.34922;LOC111056598;LOC111056720;MSTRG.2359;LOC111063230
P	GO:0007399	nervous system development	210	1917	0.000296423	0.0210184	LOC111063201;LOC111062767;LOC111062439;LOC111054484;LOC111049625;LOC111057484;LOC111059411;LOC111046393;LOC111059010;LOC111048224;LOC111063736;LOC111047594;LOC111054367;LOC111053440;LOC111049504;LOC111052100;LOC111047170;MSTRG.16812;LOC111043568;LOC111044813;LOC111047065;LOC111050017;LOC111049897;LOC111057644;LOC111056287;MSTRG.16098;LOC111064237;MSTRG.32796;LOC111050603;LOC111055349;MSTRG.6101;L…
P	GO:0048569	post-embryonic organ development	61	443	0.000301879	0.0211593	LOC111046455;MSTRG.16648;LOC111046393;LOC111051986;LOC111047085;LOC111049656;LOC111050274;LOC111046650;LOC111054979;LOC111043900;LOC111060701;LOC111063259;LOC111051496;LOC111052842;LOC111046871;LOC111043678;LOC111063349;MSTRG.9789;LOC111049990;MSTRG.15049;LOC111044673;MSTRG.20888;MSTRG.29033;MSTRG.7573;LOC111053393;LOC111047452;LOC111043716;LOC111054050;MSTRG.10649;LOC111045276;LOC111049700;LOC11…
P	GO:0048640	negative regulation of developmental growth	18	84	0.00031907	0.0221101	LOC111055406;LOC111045057;LOC111046455;MSTRG.16648;LOC111047170;MSTRG.16098;LOC111059534;LOC111049169;LOC111061978;LOC111047385;LOC111047541;MSTRG.2695;LOC111044337;LOC111051387;LOC111061551;MSTRG.31979;LOC111064499;LOC111063709
P	GO:0022412	cellular process involved in reproduction in multicellular organism	95	764	0.000335046	0.0229563	LOC111057644;LOC111047541;LOC111048719;LOC111045492;LOC111061480;LOC111047675;LOC111047809;MSTRG.514;LOC111046650;LOC111058229;LOC111055406;LOC111045057;MSTRG.34635;LOC111056667;LOC111048507;LOC111048459;LOC111050498;LOC111062367;LOC111049990;LOC111053472;LOC111048367;MSTRG.1463;LOC111056538;LOC111049323;LOC111047936;MSTRG.2695;LOC111054401;LOC111062928;MSTRG.35045;LOC111047109;LOC111056296;LOC11…
P	GO:0035114	imaginal disc-derived appendage morphogenesis	47	320	0.000346963	0.0235087	LOC111046393;LOC111046455;MSTRG.16648;LOC111051986;LOC111047085;LOC111046871;LOC111043678;LOC111063349;LOC111051496;MSTRG.9789;LOC111044673;MSTRG.20888;MSTRG.29033;MSTRG.7573;LOC111053393;LOC111047452;LOC111043716;LOC111054050;MSTRG.10649;LOC111045276;LOC111049700;LOC111058068;LOC111045492;LOC111049323;LOC111048450;LOC111056735;LOC111056743;LOC111052016;LOC111054979;LOC111057484;LOC111049625;LOC1…
P	GO:0007281	germ cell development	88	698	0.000352546	0.0236244	LOC111057644;LOC111047541;LOC111048719;LOC111045492;LOC111047675;LOC111047809;MSTRG.514;LOC111046650;LOC111058229;LOC111055406;LOC111045057;MSTRG.34635;LOC111048507;LOC111048459;LOC111050498;LOC111062367;LOC111049990;LOC111053472;LOC111048367;MSTRG.1463;LOC111056538;LOC111049323;LOC111047936;MSTRG.2695;LOC111054401;LOC111062928;MSTRG.35045;LOC111047109;LOC111056296;LOC111054910;LOC111063510;LOC11…
P	GO:0044699	single-organism process	909	9801	0.000386773	0.0256363	LOC111046605;MSTRG.2695;LOC111054224;LOC111047645;LOC111051096;LOC111063201;LOC111062767;LOC111062439;LOC111043903;LOC111047675;LOC111046710;LOC111059010;LOC111046455;LOC111057498;LOC111047880;LOC111047873;LOC111047863;MSTRG.34789;MSTRG.16648;LOC111046344;LOC111049323;LOC111054484;LOC111047541;LOC111059233;LOC111048955;MSTRG.33297;LOC111061944;LOC111055612;LOC111064482;LOC111059443;LOC111057417;L…
P	GO:0016311	dephosphorylation	25	138	0.000403473	0.0262394	LOC111061276;LOC111058351;LOC111052336;LOC111047065;LOC111043767;LOC111049923;LOC111050492;LOC111050666;LOC111045463;LOC111059558;LOC111043678;LOC111047005;LOC111060296;LOC111060273;LOC111055369;LOC111044923;LOC111046954;LOC111061699;LOC111058053;LOC111045887;LOC111052844;LOC111059650;LOC111063259;LOC111044469;MSTRG.26418
P	GO:0001838	embryonic epithelial tube formation	14	58	0.000404477	0.0262394	LOC111046997;LOC111056936;LOC111047170;LOC111046073;LOC111050213;MSTRG.16098;LOC111058116;LOC111054639;LOC111049625;MSTRG.4289;LOC111057484;LOC111053082;LOC111055776;LOC111049602
P	GO:0030029	actin filament-based process	55	396	0.000476077	0.0305222	LOC111048855;LOC111047618;LOC111060389;LOC111058229;LOC111049960;LOC111047556;LOC111044454;LOC111049990;LOC111054765;LOC111058840;LOC111055076;LOC111056873;LOC111064266;LOC111053510;LOC111063497;LOC111050346;LOC111064144;MSTRG.34430;LOC111046650;LOC111052100;MSTRG.6934;LOC111050753;LOC111052203;MSTRG.16812;LOC111056090;LOC111051967;LOC111047541;LOC111053603;LOC111049904;MSTRG.36925;LOC111050429;L…
P	GO:0016477	cell migration	66	497	0.000482916	0.0305222	LOC111059411;LOC111048450;LOC111051496;LOC111048955;LOC111046193;MSTRG.16812;LOC111047594;LOC111046344;LOC111054414;MSTRG.37229;LOC111045733;LOC111057484;LOC111049625;LOC111049323;LOC111054979;LOC111064499;LOC111054243;LOC111048448;LOC111047553;LOC111047170;LOC111049990;LOC111045396;MSTRG.7841;LOC111049897;LOC111052017;LOC111045554;MSTRG.10823;LOC111046650;LOC111050181;LOC111053440;LOC111047142;M…
P	GO:0072384	organelle transport along microtubule	12	46	0.000485512	0.0305222	LOC111046309;MSTRG.23345;LOC111061551;LOC111048855;LOC111051724;LOC111050181;LOC111055646;LOC111049990;LOC111064216;MSTRG.30736;MSTRG.19040;LOC111060655
P	GO:0035293	chitin-based larval cuticle pattern formation	5	9	0.000495108	0.0308078	LOC111049114;LOC111046282;LOC111061633;MSTRG.2695;LOC111060129
P	GO:0006073	cellular glucan metabolic process	10	34	0.000505432	0.0311326	LOC111043371;LOC111061083;LOC111045286;LOC111054652;LOC111062329;MSTRG.34922;LOC111056598;LOC111056720;MSTRG.2359;LOC111063230
P	GO:0044255	cellular lipid metabolic process	85	680	0.000582089	0.0354958	MSTRG.15905;LOC111063064;LOC111057812;LOC111054684;LOC111046035;LOC111057146;LOC111048507;LOC111060271;LOC111064218;LOC111054288;LOC111058053;LOC111055660;MSTRG.6934;LOC111061276;LOC111058351;LOC111052336;MSTRG.4107;LOC111043724;LOC111058006;LOC111062367;LOC111048382;LOC111046137;LOC111062475;LOC111064543;LOC111055378;LOC111057176;LOC111059076;LOC111048779;LOC111060208;LOC111056933;LOC111044047;L…
P	GO:0048699	generation of neurons	157	1395	0.000596741	0.0357341	LOC111049625;LOC111057484;LOC111046393;LOC111059010;LOC111048224;LOC111063736;LOC111047594;LOC111054367;LOC111050603;LOC111055349;MSTRG.6101;LOC111049114;LOC111061633;LOC111064216;LOC111054414;LOC111064393;LOC111043984;LOC111052144;LOC111050017;MSTRG.20067;LOC111062132;LOC111049320;LOC111056612;LOC111049504;MSTRG.32796;LOC111044673;MSTRG.20888;MSTRG.29033;MSTRG.7573;LOC111052127;LOC111048377;LOC1…
P	GO:0021915	neural tube development	17	81	0.000597716	0.0357341	LOC111047594;LOC111048955;LOC111047170;LOC111046073;LOC111050213;MSTRG.16098;LOC111054484;LOC111059582;LOC111056849;MSTRG.36243;LOC111049625;LOC111057484;LOC111058116;LOC111054639;MSTRG.4289;LOC111053082;LOC111055776
P	GO:0007350	blastoderm segmentation	29	174	0.000615721	0.0357588	LOC111049904;LOC111061711;LOC111056735;LOC111048719;MSTRG.36925;LOC111058229;LOC111055349;LOC111049504;MSTRG.32796;LOC111048450;LOC111044813;MSTRG.34635;LOC111049114;LOC111045733;LOC111059010;LOC111057432;LOC111061633;MSTRG.2695;LOC111053703;LOC111063259;LOC111060129;LOC111058099;LOC111051923;LOC111049655;LOC111049323;LOC111047809;LOC111056296;LOC111056270;MSTRG.6101
P	GO:0007548	sex differentiation	43	293	0.000619227	0.0357588	LOC111064237;LOC111045492;LOC111053440;LOC111049323;LOC111049114;LOC111061633;LOC111060701;LOC111043900;LOC111052842;LOC111056667;LOC111049656;LOC111050274;LOC111046650;LOC111048377;LOC111057373;LOC111057854;LOC111047404;LOC111045887;LOC111060273;LOC111051453;LOC111061151;LOC111046556;LOC111054639;LOC111054224;LOC111057484;LOC111049625;MSTRG.451;LOC111048459;MSTRG.30592;LOC111060009;LOC111047675;…
P	GO:0045886	negative regulation of synaptic growth at neuromuscular junction	9	29	0.000621702	0.0357588	LOC111061978;LOC111047385;LOC111047541;MSTRG.2695;LOC111044337;LOC111051387;LOC111061551;MSTRG.31979;LOC111064499
P	GO:1904397	negative regulation of neuromuscular junction development	9	29	0.000621702	0.0357588	LOC111061978;LOC111047385;LOC111047541;MSTRG.2695;LOC111044337;LOC111051387;LOC111061551;MSTRG.31979;LOC111064499
P	GO:0042067	establishment of ommatidial planar polarity	26	150	0.000630763	0.0357588	LOC111046710;LOC111059010;LOC111046455;LOC111057498;LOC111047880;LOC111047873;LOC111047863;MSTRG.34789;MSTRG.16648;LOC111044673;MSTRG.20888;MSTRG.29033;MSTRG.7573;LOC111047452;LOC111054050;MSTRG.10649;LOC111045276;LOC111049323;LOC111057573;LOC111059136;LOC111046684;LOC111046594;LOC111056241;MSTRG.14701;LOC111057335;LOC111055680
P	GO:0007010	cytoskeleton organization	93	759	0.000633314	0.0357588	LOC111048855;LOC111047618;LOC111060389;LOC111044628;LOC111061888;LOC111062308;LOC111053299;LOC111044515;LOC111046296;LOC111060887;LOC111049960;LOC111047556;LOC111049990;LOC111064567;MSTRG.2695;LOC111058229;LOC111044454;LOC111054765;LOC111058840;LOC111055076;LOC111056873;LOC111046556;LOC111046299;LOC111053780;LOC111050181;LOC111049462;LOC111053472;LOC111058020;LOC111063497;LOC111050346;LOC11106414…
P	GO:0044042	glucan metabolic process	10	35	0.000652305	0.0364932	LOC111043371;LOC111061083;LOC111045286;LOC111054652;LOC111062329;MSTRG.34922;LOC111056598;LOC111056720;MSTRG.2359;LOC111063230
P	GO:0007287	Nebenkern assembly	3	3	0.000686623	0.0379849	MSTRG.30736;MSTRG.19040;LOC111060655
P	GO:0048608	reproductive structure development	47	330	0.000693343	0.0379849	LOC111064237;LOC111045492;LOC111053440;LOC111049323;LOC111049114;LOC111061633;LOC111060701;LOC111043900;LOC111052842;LOC111056667;LOC111049656;LOC111050274;LOC111046650;LOC111061711;LOC111048377;LOC111057373;LOC111045887;LOC111060273;LOC111051453;LOC111062221;LOC111061151;LOC111046556;LOC111054639;LOC111054224;LOC111057484;LOC111049625;MSTRG.451;LOC111048459;LOC111044679;LOC111062075;MSTRG.30592;…
P	GO:0048583	regulation of response to stimulus	210	1947	0.000697656	0.0379849	LOC111049923;LOC111059558;MSTRG.2695;LOC111055369;LOC111043243;LOC111056560;LOC111048224;LOC111054326;LOC111063160;LOC111047675;LOC111047385;LOC111054639;LOC111057937;LOC111064482;LOC111055337;LOC111059790;LOC111060701;LOC111063259;LOC111049625;LOC111057484;LOC111051483;LOC111043341;LOC111050851;LOC111046185;LOC111053890;LOC111045065;LOC111049602;MSTRG.10000;LOC111052100;MSTRG.6042;LOC111051471;L…
P	GO:0009154	purine ribonucleotide catabolic process	8	24	0.000732099	0.0391609	LOC111062493;LOC111056591;LOC111063589;LOC111049893;LOC111055286;LOC111046669;LOC111049670;LOC111059784
P	GO:0009261	ribonucleotide catabolic process	8	24	0.000732099	0.0391609	LOC111062493;LOC111056591;LOC111063589;LOC111049893;LOC111055286;LOC111046669;LOC111049670;LOC111059784
P	GO:1903034	regulation of response to wounding	24	136	0.000771687	0.0403027	LOC111055337;LOC111060542;LOC111048215;LOC111050971;LOC111064482;LOC111059016;LOC111062221;LOC111059790;LOC111046193;LOC111064218;LOC111046185;LOC111048865;LOC111064499;LOC111049935;LOC111047618;LOC111060389;LOC111059558;LOC111060251;LOC111056591;LOC111062493;LOC111061480;LOC111062515;MSTRG.11537;LOC111043903
P	GO:0043367	CD4-positive, alpha-beta T cell differentiation	4	6	0.000784073	0.0403027	MSTRG.23952;LOC111049015;LOC111050538;LOC111050457
P	GO:0070305	response to cGMP	4	6	0.000784073	0.0403027	LOC111056591;LOC111043318;LOC111062493;MSTRG.4441
P	GO:0071321	cellular response to cGMP	4	6	0.000784073	0.0403027	LOC111056591;LOC111043318;LOC111062493;MSTRG.4441
P	GO:0061458	reproductive system development	47	332	0.00079151	0.0403027	LOC111064237;LOC111045492;LOC111053440;LOC111049323;LOC111049114;LOC111061633;LOC111060701;LOC111043900;LOC111052842;LOC111056667;LOC111049656;LOC111050274;LOC111046650;LOC111061711;LOC111048377;LOC111057373;LOC111045887;LOC111060273;LOC111051453;LOC111062221;LOC111061151;LOC111046556;LOC111054639;LOC111054224;LOC111057484;LOC111049625;MSTRG.451;LOC111048459;LOC111044679;LOC111062075;MSTRG.30592;…
P	GO:0006796	phosphate-containing compound metabolic process	145	1282	0.000798487	0.0403027	LOC111043903;LOC111059233;LOC111063064;LOC111050213;LOC111047170;LOC111053498;LOC111061639;LOC111044187;LOC111044679;LOC111058053;LOC111061276;LOC111058351;LOC111052336;LOC111047065;LOC111046073;LOC111047344;LOC111043767;LOC111049923;LOC111050492;LOC111050666;LOC111045463;LOC111059558;LOC111043678;LOC111047005;LOC111060296;LOC111060273;LOC111055369;LOC111044923;LOC111046954;LOC111061699;LOC111055…
P	GO:0071364	cellular response to epidermal growth factor stimulus	7	19	0.000799709	0.0403027	LOC111045887;LOC111058844;LOC111060273;LOC111047618;LOC111051096;LOC111059965;LOC111060389
P	GO:0030539	male genitalia development	9	30	0.000819368	0.040955	LOC111049656;LOC111050274;LOC111046650;LOC111048377;LOC111057373;LOC111054224;LOC111057484;LOC111049625;MSTRG.451
P	GO:0001738	morphogenesis of a polarized epithelium	33	211	0.000858991	0.0425864	LOC111046710;LOC111059010;LOC111046455;LOC111057498;LOC111047880;LOC111047873;LOC111047863;MSTRG.34789;MSTRG.16648;LOC111050429;MSTRG.129;LOC111053082;LOC111046650;LOC111044673;MSTRG.20888;MSTRG.29033;MSTRG.7573;LOC111047452;LOC111054050;MSTRG.10649;LOC111045276;LOC111049323;LOC111047809;LOC111057573;LOC111059136;LOC111046684;LOC111046594;LOC111056241;MSTRG.14701;LOC111057335;LOC111055680;LOC1110…
P	GO:0007476	imaginal disc-derived wing morphogenesis	42	289	0.000870242	0.0427962	LOC111046455;MSTRG.16648;LOC111046871;LOC111043678;LOC111063349;LOC111051496;MSTRG.9789;LOC111044673;MSTRG.20888;MSTRG.29033;MSTRG.7573;LOC111053393;LOC111047452;LOC111043716;LOC111054050;MSTRG.10649;LOC111045276;LOC111049700;LOC111058068;LOC111045492;LOC111049323;LOC111046393;LOC111048450;LOC111054979;LOC111057484;LOC111049625;LOC111049655;MSTRG.30568;LOC111063770;LOC111047085;LOC111048224;LOC11…
P	GO:0005978	glycogen biosynthetic process	5	10	0.000918309	0.0444432	LOC111056598;LOC111045286;LOC111056720;MSTRG.2359;LOC111063230
P	GO:0009250	glucan biosynthetic process	5	10	0.000918309	0.0444432	LOC111056598;LOC111045286;LOC111056720;MSTRG.2359;LOC111063230
P	GO:0006468	protein phosphorylation	59	444	0.000930581	0.0446825	LOC111047170;LOC111053498;LOC111061639;LOC111044187;LOC111046393;LOC111043371;LOC111059292;LOC111046224;LOC111045830;LOC111046871;LOC111055602;LOC111051198;LOC111051278;LOC111057334;LOC111054652;LOC111061888;LOC111047809;LOC111054326;LOC111064144;LOC111045972;LOC111057161;LOC111052561;LOC111047541;LOC111044425;LOC111063349;LOC111056982;LOC111048243;LOC111062870;MSTRG.2695;MSTRG.16098;LOC111049320…
P	GO:0022612	gland morphogenesis	15	70	0.000981735	0.0464901	LOC111048377;LOC111057373;LOC111061711;LOC111049114;LOC111057931;LOC111049323;LOC111063319;LOC111059985;LOC111047594;LOC111046282;LOC111061633;LOC111047541;LOC111062875;LOC111045492;LOC111050538
P	GO:0072175	epithelial tube formation	14	63	0.000983473	0.0464901	LOC111046997;LOC111056936;LOC111047170;LOC111046073;LOC111050213;MSTRG.16098;LOC111058116;LOC111054639;LOC111049625;MSTRG.4289;LOC111057484;LOC111053082;LOC111055776;LOC111049602
P	GO:0009314	response to radiation	46	327	0.0010246	0.0480617	LOC111053692;MSTRG.18098;LOC111044187;LOC111051278;LOC111046650;LOC111046836;LOC111057987;LOC111062075;LOC111055660;LOC111062367;LOC111063589;MSTRG.34635;MSTRG.4107;LOC111043621;LOC111044880;LOC111045263;LOC111061393;LOC111045415;LOC111063487;LOC111048486;LOC111047779;LOC111058017;LOC111047313;LOC111043707;LOC111044416;LOC111061151;LOC111055449;LOC111063736;LOC111054639;LOC111046871;LOC111063349;…

## Sheet: magenta module
Table S4-4. Results of GO enrichment analyses for magenta module.
GO TYPE	GO ID	Description	GeneRatio	BgRatio	pvalue	fdr	geneID
C	GO:0005730	nucleolus	35	661	2.45e-21	7.66e-19	LOC111043562;LOC111051876;MSTRG.10924;LOC111057411;MSTRG.15381;LOC111052130;LOC111045689;LOC111047216;LOC111061970;LOC111059831;MSTRG.34332;LOC111057962;LOC111053499;LOC111062007;LOC111058581;LOC111061798;LOC111064204;LOC111064273;LOC111064052;LOC111050524;LOC111048836;LOC111052976;MSTRG.20735;LOC111057101;LOC111048213;LOC111054164;LOC111050005;MSTRG.34258;LOC111047613;LOC111053630;LOC111060067;L…
C	GO:0030684	preribosome	17	115	6.77e-18	1.06e-15	LOC111051876;MSTRG.34332;LOC111058581;LOC111064273;LOC111054164;LOC111050524;LOC111043562;MSTRG.15381;LOC111047216;LOC111053113;LOC111062007;LOC111061798;LOC111064052;LOC111048836;LOC111052976;LOC111046856;MSTRG.34258
C	GO:0032040	small-subunit processome	10	55	6.86e-12	7.16e-10	MSTRG.15381;LOC111047216;LOC111043562;LOC111053113;LOC111062007;LOC111061798;LOC111064052;LOC111048836;LOC111052976;LOC111046856
C	GO:0030529	intracellular ribonucleoprotein complex	28	936	8.45e-11	5.29e-09	LOC111064337;LOC111053630;LOC111051876;MSTRG.34332;LOC111058581;LOC111064273;LOC111054164;MSTRG.20735;LOC111050524;MSTRG.33344;LOC111043562;LOC111061970;LOC111053113;LOC111062007;LOC111050294;MSTRG.15381;LOC111047216;LOC111061798;LOC111064052;LOC111048836;LOC111052976;LOC111046856;MSTRG.10924;LOC111044803;LOC111047613;MSTRG.34258;LOC111052370;LOC111058891
C	GO:1990904	ribonucleoprotein complex	28	936	8.45e-11	5.29e-09	LOC111064337;LOC111053630;LOC111051876;MSTRG.34332;LOC111058581;LOC111064273;LOC111054164;MSTRG.20735;LOC111050524;MSTRG.33344;LOC111043562;LOC111061970;LOC111053113;LOC111062007;LOC111050294;MSTRG.15381;LOC111047216;LOC111061798;LOC111064052;LOC111048836;LOC111052976;LOC111046856;MSTRG.10924;LOC111044803;LOC111047613;MSTRG.34258;LOC111052370;LOC111058891
C	GO:0005732	small nucleolar ribonucleoprotein complex	7	25	4.23e-10	2.21e-08	LOC111061970;LOC111053113;LOC111062007;MSTRG.10924;LOC111044803;LOC111047613;LOC111052976
C	GO:0044452	nucleolar part	10	88	8.66e-10	3.87e-08	LOC111043562;LOC111064337;MSTRG.10924;LOC111061970;LOC111044803;LOC111047613;LOC111053113;LOC111062007;LOC111052976;LOC111046856
C	GO:0070013	intracellular organelle lumen	49	3017	2.83e-09	1.11e-07	LOC111060104;MSTRG.3692;LOC111052724;LOC111058361;LOC111061739;LOC111043562;LOC111050294;LOC111051876;MSTRG.10924;LOC111057411;MSTRG.15381;LOC111052130;LOC111045689;LOC111047216;LOC111061970;LOC111059831;MSTRG.34332;LOC111057962;LOC111053499;LOC111062007;LOC111058581;LOC111061798;LOC111064204;LOC111064273;LOC111064052;LOC111050524;LOC111048836;LOC111052976;MSTRG.20735;LOC111057101;LOC111048213;LO…
C	GO:0043233	organelle lumen	49	3041	3.76e-09	1.31e-07	LOC111060104;MSTRG.3692;LOC111052724;LOC111058361;LOC111061739;LOC111043562;LOC111050294;LOC111051876;MSTRG.10924;LOC111057411;MSTRG.15381;LOC111052130;LOC111045689;LOC111047216;LOC111061970;LOC111059831;MSTRG.34332;LOC111057962;LOC111053499;LOC111062007;LOC111058581;LOC111061798;LOC111064204;LOC111064273;LOC111064052;LOC111050524;LOC111048836;LOC111052976;MSTRG.20735;LOC111057101;LOC111048213;LO…
C	GO:0031974	membrane-enclosed lumen	49	3091	6.68e-09	1.87e-07	LOC111060104;MSTRG.3692;LOC111052724;LOC111058361;LOC111061739;LOC111043562;LOC111050294;LOC111051876;MSTRG.10924;LOC111057411;MSTRG.15381;LOC111052130;LOC111045689;LOC111047216;LOC111061970;LOC111059831;MSTRG.34332;LOC111057962;LOC111053499;LOC111062007;LOC111058581;LOC111061798;LOC111064204;LOC111064273;LOC111064052;LOC111050524;LOC111048836;LOC111052976;MSTRG.20735;LOC111057101;LOC111048213;LO…
C	GO:0043232	intracellular non-membrane-bounded organelle	49	3095	6.99e-09	1.87e-07	LOC111060104;MSTRG.3692;LOC111061739;LOC111060067;LOC111058435;MSTRG.33344;LOC111043562;LOC111050294;LOC111051876;MSTRG.10924;LOC111057411;MSTRG.15381;LOC111052130;LOC111045689;LOC111047216;LOC111061970;LOC111059831;MSTRG.34332;LOC111057962;LOC111053499;LOC111062007;LOC111058581;LOC111061798;LOC111064204;LOC111064273;LOC111064052;LOC111050524;LOC111048836;LOC111052976;MSTRG.20735;LOC111057101;LOC…
C	GO:0043228	non-membrane-bounded organelle	49	3097	7.15e-09	1.87e-07	LOC111060104;MSTRG.3692;LOC111061739;LOC111060067;LOC111058435;MSTRG.33344;LOC111043562;LOC111050294;LOC111051876;MSTRG.10924;LOC111057411;MSTRG.15381;LOC111052130;LOC111045689;LOC111047216;LOC111061970;LOC111059831;MSTRG.34332;LOC111057962;LOC111053499;LOC111062007;LOC111058581;LOC111061798;LOC111064204;LOC111064273;LOC111064052;LOC111050524;LOC111048836;LOC111052976;MSTRG.20735;LOC111057101;LOC…
C	GO:0031429	box H/ACA snoRNP complex	4	5	1.41e-08	3.15e-07	MSTRG.10924;LOC111061970;LOC111044803;LOC111047613
C	GO:0072588	box H/ACA RNP complex	4	5	1.41e-08	3.15e-07	MSTRG.10924;LOC111044803;LOC111061970;LOC111047613
C	GO:0031981	nuclear lumen	43	2537	1.59e-08	3.33e-07	LOC111060104;MSTRG.3692;LOC111052724;LOC111061739;LOC111043562;LOC111051876;MSTRG.10924;LOC111057411;MSTRG.15381;LOC111052130;LOC111045689;LOC111047216;LOC111061970;LOC111059831;MSTRG.34332;LOC111057962;LOC111053499;LOC111062007;LOC111058581;LOC111061798;LOC111064204;LOC111064273;LOC111064052;LOC111050524;LOC111048836;LOC111052976;MSTRG.20735;LOC111057101;LOC111048213;LOC111054164;LOC111050005;MS…
C	GO:0030687	preribosome, large subunit precursor	6	29	5.85e-08	1.14e-06	LOC111051876;MSTRG.34332;LOC111058581;LOC111064273;LOC111054164;LOC111050524
C	GO:0032991	macromolecular complex	56	4112	6.37e-08	1.17e-06	LOC111064337;LOC111053630;LOC111048352;MSTRG.3692;LOC111051876;MSTRG.34332;LOC111058581;LOC111064273;LOC111054164;MSTRG.20735;LOC111052724;LOC111046856;LOC111061739;MSTRG.8984;LOC111060231;LOC111050524;MSTRG.33344;LOC111043562;LOC111045969;LOC111061970;LOC111053113;LOC111062007;LOC111056696;LOC111050294;MSTRG.15381;LOC111047216;LOC111061798;LOC111064052;LOC111048836;LOC111052976;LOC111064441;MSTR…
C	GO:0005634	nucleus	63	5068	1.23e-07	2.1e-06	LOC111060104;MSTRG.3692;MSTRG.20735;LOC111052724;LOC111046856;LOC111061739;LOC111050524;LOC111043562;LOC111051876;MSTRG.10924;LOC111057411;MSTRG.15381;LOC111052130;LOC111045689;LOC111047216;LOC111061970;LOC111059831;MSTRG.34332;LOC111057962;LOC111053499;LOC111062007;LOC111058581;LOC111061798;LOC111064204;LOC111064273;LOC111064052;LOC111048836;LOC111052976;LOC111057101;LOC111048213;LOC111054164;LO…
C	GO:0044428	nuclear part	45	2929	1.28e-07	2.1e-06	LOC111060104;MSTRG.3692;MSTRG.20735;LOC111052724;LOC111046856;LOC111061739;LOC111050524;LOC111043562;LOC111051876;MSTRG.10924;LOC111057411;MSTRG.15381;LOC111052130;LOC111045689;LOC111047216;LOC111061970;LOC111059831;MSTRG.34332;LOC111057962;LOC111053499;LOC111062007;LOC111058581;LOC111061798;LOC111064204;LOC111064273;LOC111064052;LOC111048836;LOC111052976;LOC111057101;LOC111048213;LOC111054164;LO…
C	GO:0045111	intermediate filament cytoskeleton	5	24	7.64e-07	1.2e-05	LOC111055831;LOC111051876;MSTRG.34332;LOC111058581;LOC111064273
C	GO:0030686	90S preribosome	6	55	3.06e-06	4.56e-05	LOC111050524;LOC111043562;MSTRG.15381;LOC111061798;MSTRG.34258;LOC111046856
C	GO:0005697	telomerase holoenzyme complex	4	15	3.63e-06	5.16e-05	MSTRG.10924;LOC111044803;LOC111061970;LOC111047613
C	GO:0042555	MCM complex	4	16	4.81e-06	6.55e-05	LOC111046575;LOC111058960;LOC111048156;LOC111050208
C	GO:0044424	intracellular part	93	10622	8.66e-06	0.000112981	LOC111060104;LOC111057359;LOC111064337;LOC111053630;LOC111050790;MSTRG.3692;LOC111061739;LOC111060067;LOC111058435;LOC111054317;LOC111051876;MSTRG.34332;LOC111058581;LOC111064273;LOC111054164;MSTRG.20735;LOC111052724;LOC111058361;LOC111046856;MSTRG.8984;LOC111060231;LOC111050524;MSTRG.33344;LOC111043562;LOC111061970;LOC111053113;LOC111062007;LOC111056696;LOC111057449;LOC111051630;LOC111058891;LOC…
C	GO:0031428	box C/D snoRNP complex	3	7	1.35e-05	0.000169047	LOC111053113;LOC111062007;LOC111052976
C	GO:0043231	intracellular membrane-bounded organelle	80	8287	2.27e-05	0.000272727	LOC111060104;LOC111057359;LOC111054317;MSTRG.3692;MSTRG.20735;LOC111052724;LOC111058361;LOC111046856;LOC111061739;LOC111050524;LOC111043562;LOC111057449;LOC111051630;LOC111058891;LOC111050294;LOC111059573;LOC111051876;MSTRG.10924;LOC111057411;MSTRG.15381;LOC111052130;LOC111045689;LOC111047216;LOC111061970;LOC111059831;MSTRG.34332;LOC111057962;LOC111053499;LOC111062007;LOC111058581;LOC111061798;LO…
C	GO:0015030	Cajal body	5	50	3.27e-05	0.000379294	MSTRG.10924;LOC111044803;LOC111064337;LOC111052976;LOC111060067
C	GO:0005622	intracellular	93	10818	3.74e-05	0.000417581	LOC111060104;LOC111057359;LOC111064337;LOC111053630;LOC111050790;MSTRG.3692;LOC111061739;LOC111060067;LOC111058435;LOC111054317;LOC111051876;MSTRG.34332;LOC111058581;LOC111064273;LOC111054164;MSTRG.20735;LOC111052724;LOC111058361;LOC111053438;LOC111046856;MSTRG.8984;LOC111060231;LOC111050524;MSTRG.33344;LOC111043562;LOC111061970;LOC111053113;LOC111062007;LOC111056696;LOC111057449;LOC111051630;LOC…
C	GO:0072589	box H/ACA scaRNP complex	2	2	5.43e-05	0.000566817	MSTRG.10924;LOC111044803
C	GO:0090661	box H/ACA telomerase RNP complex	2	2	5.43e-05	0.000566817	MSTRG.10924;LOC111044803
C	GO:0005654	nucleoplasm	29	1936	0.00010408	0.00105088	MSTRG.3692;LOC111052724;LOC111054317;MSTRG.10924;LOC111044803;LOC111064337;LOC111052976;LOC111060067;LOC111045689;LOC111048213;LOC111051876;MSTRG.30195;MSTRG.15381;LOC111061970;MSTRG.34332;LOC111057962;LOC111053113;LOC111053499;LOC111058435;LOC111062007;LOC111058581;LOC111064273;LOC111050524;LOC111052370;MSTRG.20735;LOC111057101;LOC111054164;LOC111050005;MSTRG.34258
C	GO:0043227	membrane-bounded organelle	80	8615	0.000169279	0.00165576	LOC111060104;LOC111057359;LOC111054317;MSTRG.3692;MSTRG.20735;LOC111052724;LOC111058361;LOC111046856;LOC111061739;LOC111050524;LOC111043562;LOC111057449;LOC111051630;LOC111058891;LOC111050294;LOC111059573;LOC111051876;MSTRG.10924;LOC111057411;MSTRG.15381;LOC111052130;LOC111045689;LOC111047216;LOC111061970;LOC111059831;MSTRG.34332;LOC111057962;LOC111053499;LOC111062007;LOC111058581;LOC111061798;LO…
C	GO:0001650	fibrillar center	4	39	0.000190799	0.0018097	MSTRG.10924;LOC111043562;LOC111053113;LOC111062007
C	GO:0044446	intracellular organelle part	63	6214	0.000347644	0.00320037	LOC111060104;LOC111057359;LOC111058435;MSTRG.3692;MSTRG.20735;LOC111052724;LOC111058361;LOC111046856;LOC111061739;LOC111050524;MSTRG.33344;LOC111043562;LOC111050294;LOC111051876;MSTRG.10924;LOC111057411;MSTRG.15381;LOC111052130;LOC111045689;LOC111047216;LOC111061970;LOC111059831;MSTRG.34332;LOC111057962;LOC111053499;LOC111062007;LOC111058581;LOC111061798;LOC111064204;LOC111064273;LOC111064052;LOC…
C	GO:0044464	cell part	96	11941	0.000382303	0.00341888	LOC111060104;LOC111057359;LOC111064337;LOC111053630;LOC111050790;MSTRG.3692;LOC111061739;LOC111060067;LOC111058435;LOC111054317;LOC111051876;MSTRG.34332;LOC111058581;LOC111064273;LOC111054164;MSTRG.20735;LOC111052724;LOC111058361;LOC111053438;LOC111046856;MSTRG.8984;LOC111060231;LOC111050524;MSTRG.33344;LOC111043562;LOC111047032;LOC111055831;LOC111061970;LOC111053113;LOC111062007;LOC111056696;LOC…
C	GO:0005623	cell	96	11963	0.000456517	0.00396916	LOC111060104;LOC111057359;LOC111064337;LOC111053630;LOC111050790;MSTRG.3692;LOC111061739;LOC111060067;LOC111058435;LOC111054317;LOC111051876;MSTRG.34332;LOC111058581;LOC111064273;LOC111054164;MSTRG.20735;LOC111052724;LOC111058361;LOC111053438;LOC111046856;MSTRG.8984;LOC111060231;LOC111050524;MSTRG.33344;LOC111043562;LOC111047032;LOC111055831;LOC111061970;LOC111053113;LOC111062007;LOC111056696;LOC…
C	GO:0035101	FACT complex	2	5	0.000535433	0.00452947	LOC111045689;LOC111048213
C	GO:0044422	organelle part	63	6366	0.000785144	0.00646711	LOC111060104;LOC111057359;LOC111058435;MSTRG.3692;MSTRG.20735;LOC111052724;LOC111058361;LOC111046856;LOC111061739;LOC111050524;MSTRG.33344;LOC111043562;LOC111050294;LOC111051876;MSTRG.10924;LOC111057411;MSTRG.15381;LOC111052130;LOC111045689;LOC111047216;LOC111061970;LOC111059831;MSTRG.34332;LOC111057962;LOC111053499;LOC111062007;LOC111058581;LOC111061798;LOC111064204;LOC111064273;LOC111064052;LOC…
C	GO:0005705	polytene chromosome interband	3	27	0.00101335	0.00813277	LOC111045689;MSTRG.3692;LOC111048213
C	GO:0005703	polytene chromosome puff	3	28	0.00112888	0.00883351	LOC111045689;LOC111048213;LOC111060067
C	GO:0043229	intracellular organelle	81	9160	0.00138857	0.0106005	LOC111060104;LOC111057359;MSTRG.3692;LOC111061739;LOC111060067;LOC111058435;LOC111054317;MSTRG.20735;LOC111052724;LOC111058361;LOC111046856;LOC111050524;MSTRG.33344;LOC111043562;LOC111057449;LOC111051630;LOC111058891;LOC111050294;LOC111059573;LOC111051876;MSTRG.10924;LOC111057411;MSTRG.15381;LOC111052130;LOC111045689;LOC111047216;LOC111061970;LOC111059831;MSTRG.34332;LOC111057962;LOC111053499;LOC…
C	GO:0070761	pre-snoRNP complex	2	10	0.00235189	0.0175272	LOC111053113;LOC111062007
C	GO:0016580	Sin3 complex	2	15	0.00535702	0.0389941	MSTRG.3692;LOC111052724
C	GO:0043226	organelle	81	9471	0.0063355	0.0450685	LOC111058361;LOC111060104;LOC111057359;MSTRG.3692;LOC111061739;LOC111060067;LOC111058435;LOC111054317;MSTRG.20735;LOC111052724;LOC111046856;LOC111050524;MSTRG.33344;LOC111043562;LOC111057449;LOC111051630;LOC111058891;LOC111050294;LOC111059573;LOC111051876;MSTRG.10924;LOC111057411;MSTRG.15381;LOC111052130;LOC111045689;LOC111047216;LOC111061970;LOC111059831;MSTRG.34332;LOC111057962;LOC111053499;LOC…
C	GO:0001651	dense fibrillar component	1	1	0.00740912	0.0483137	LOC111064337
C	GO:0005883	neurofilament	1	1	0.00740912	0.0483137	LOC111055831
C	GO:0030690	Noc1p-Noc2p complex	1	1	0.00740912	0.0483137	LOC111050524
C	GO:0030691	Noc2p-Noc3p complex	1	1	0.00740912	0.0483137	LOC111050524
F	GO:0030515	snoRNA binding	9	41	1.40301e-11	5.3595e-09	MSTRG.10924;LOC111061970;LOC111044803;LOC111047216;MSTRG.34258;LOC111043562;LOC111053113;LOC111062007;LOC111052976
F	GO:0003723	RNA binding	35	1465	1.01088e-10	1.93077e-08	LOC111043562;LOC111048352;MSTRG.10924;LOC111061970;LOC111044803;LOC111047216;MSTRG.34258;LOC111052130;LOC111054511;LOC111058789;LOC111050817;LOC111053499;LOC111052833;LOC111058891;MSTRG.33344;MSTRG.30195;LOC111057411;MSTRG.15381;LOC111045689;LOC111059831;LOC111056033;LOC111053113;LOC111062007;LOC111061798;LOC111064204;LOC111064337;LOC111064052;LOC111052370;LOC111048836;LOC111052976;MSTRG.20735;LO…
F	GO:0003676	nucleic acid binding	50	3250	1.18853e-08	1.51339e-06	LOC111054928;LOC111043562;LOC111048352;MSTRG.10924;LOC111061970;LOC111044803;LOC111047216;LOC111052833;LOC111060104;LOC111055857;LOC111048213;LOC111053499;LOC111046575;LOC111058960;LOC111048156;LOC111057101;MSTRG.23773;LOC111050208;LOC111061921;LOC111064395;LOC111061739;LOC111060067;MSTRG.34258;LOC111052130;LOC111058789;LOC111054511;LOC111045689;LOC111049000;LOC111050817;LOC111058891;MSTRG.33344;…
F	GO:1901363	heterocyclic compound binding	63	5363	1.26944e-06	0.000102192	MSTRG.34258;LOC111054928;LOC111043562;LOC111048352;MSTRG.10924;LOC111061970;LOC111044803;LOC111047216;LOC111052833;LOC111060104;LOC111055857;LOC111048213;LOC111053499;LOC111046575;LOC111058960;LOC111048156;LOC111057101;MSTRG.23773;LOC111050208;LOC111061921;LOC111064395;LOC111061739;LOC111060067;LOC111052130;LOC111058789;LOC111054511;LOC111045689;LOC111056564;LOC111051876;LOC111054317;MSTRG.34332;…
F	GO:0097159	organic cyclic compound binding	63	5392	1.58712e-06	0.000102192	MSTRG.34258;LOC111054928;LOC111043562;LOC111048352;MSTRG.10924;LOC111061970;LOC111044803;LOC111047216;LOC111052833;LOC111060104;LOC111055857;LOC111048213;LOC111053499;LOC111046575;LOC111058960;LOC111048156;LOC111057101;MSTRG.23773;LOC111050208;LOC111061921;LOC111064395;LOC111061739;LOC111060067;LOC111052130;LOC111058789;LOC111054511;LOC111045689;LOC111056564;LOC111051876;LOC111054317;MSTRG.34332;…
F	GO:0034513	box H/ACA snoRNA binding	3	4	1.6051e-06	0.000102192	MSTRG.10924;LOC111061970;LOC111044803
F	GO:0030337	DNA polymerase processivity factor activity	2	3	0.000164777	0.00899212	LOC111055857;MSTRG.23773
F	GO:0005488	binding	83	9269	0.000316152	0.0150963	LOC111049000;LOC111044179;LOC111055831;LOC111058361;LOC111053438;LOC111053113;LOC111062007;MSTRG.33344;MSTRG.34258;LOC111056696;LOC111054511;LOC111064395;LOC111060067;LOC111050614;LOC111062646;MSTRG.3692;LOC111054928;LOC111043562;LOC111058789;LOC111055811;LOC111048352;MSTRG.10924;LOC111061970;LOC111044803;LOC111047216;MSTRG.8984;LOC111050524;LOC111051630;LOC111060231;LOC111058891;LOC111052833;LOC…
F	GO:0003950	NAD+ ADP-ribosyltransferase activity	2	5	0.000543921	0.0187724	LOC111064395;LOC111060067
F	GO:1990226	histone methyltransferase binding	2	5	0.000543921	0.0187724	LOC111053113;LOC111062007
F	GO:0016817	hydrolase activity, acting on acid anhydrides	17	949	0.000589709	0.0187724	LOC111057093;MSTRG.34258;LOC111051876;MSTRG.34332;LOC111058435;LOC111058581;LOC111064273;LOC111054164;LOC111051630;LOC111060104;LOC111052833;LOC111046575;LOC111058960;LOC111061921;MSTRG.16216;LOC111048156;LOC111050208
F	GO:0016818	hydrolase activity, acting on acid anhydrides, in phosphorus-containing anhydrides	17	949	0.000589709	0.0187724	LOC111057093;MSTRG.34258;LOC111051876;MSTRG.34332;LOC111058435;LOC111058581;LOC111064273;LOC111054164;LOC111051630;LOC111060104;LOC111052833;LOC111046575;LOC111058960;LOC111061921;MSTRG.16216;LOC111048156;LOC111050208
F	GO:0017111	nucleoside-triphosphatase activity	16	908	0.00104035	0.0305704	LOC111057093;MSTRG.34258;LOC111051876;MSTRG.34332;LOC111058435;LOC111058581;LOC111064273;LOC111054164;LOC111051630;LOC111060104;LOC111052833;LOC111046575;LOC111058960;LOC111061921;LOC111048156;LOC111050208
F	GO:0015538	sialic acid:proton symporter activity	2	7	0.00113115	0.0308642	LOC111044010;LOC111052298
F	GO:0000900	translation repressor activity, nucleic acid binding	2	8	0.00150087	0.0377507	LOC111052130;LOC111058789
F	GO:0016462	pyrophosphatase activity	16	945	0.00158118	0.0377507	LOC111057093;MSTRG.34258;LOC111051876;MSTRG.34332;LOC111058435;LOC111058581;LOC111064273;LOC111054164;LOC111051630;LOC111060104;LOC111052833;LOC111046575;LOC111058960;LOC111061921;LOC111048156;LOC111050208
F	GO:0016763	transferase activity, transferring pentosyl groups	3	32	0.0017104	0.0384337	LOC111064395;LOC111060067;LOC111047420
F	GO:0070087	chromo shadow domain binding	2	9	0.00192032	0.0407534	LOC111045689;LOC111048213
P	GO:0006364	rRNA processing	26	242	3.33711e-23	4.89184e-20	MSTRG.15381;LOC111047216;LOC111061798;LOC111048836;MSTRG.34258;MSTRG.10924;LOC111061970;LOC111044803;LOC111047613;LOC111057411;LOC111051876;MSTRG.30195;LOC111043562;MSTRG.34332;LOC111057962;LOC111062007;LOC111058581;LOC111064337;LOC111064273;LOC111046856;LOC111054164;LOC111050005;LOC111053630;LOC111053113;LOC111064052;LOC111052976
P	GO:0016072	rRNA metabolic process	26	247	5.6915e-23	4.89184e-20	MSTRG.15381;LOC111047216;LOC111061798;LOC111048836;MSTRG.34258;MSTRG.10924;LOC111061970;LOC111044803;LOC111047613;LOC111057411;LOC111051876;MSTRG.30195;LOC111043562;MSTRG.34332;LOC111057962;LOC111062007;LOC111058581;LOC111064337;LOC111064273;LOC111046856;LOC111054164;LOC111050005;LOC111053630;LOC111053113;LOC111064052;LOC111052976
P	GO:0042254	ribosome biogenesis	28	360	4.01427e-21	2.30018e-18	MSTRG.15381;LOC111047216;LOC111061798;LOC111048836;MSTRG.34258;MSTRG.10924;LOC111061970;LOC111044803;LOC111047613;LOC111057411;LOC111051876;MSTRG.30195;LOC111043562;MSTRG.34332;LOC111057962;LOC111062007;LOC111058581;LOC111064337;LOC111064273;LOC111046856;LOC111054164;LOC111050005;LOC111053630;LOC111053113;LOC111064052;LOC111064204;LOC111052976;LOC111050524
P	GO:0034660	ncRNA metabolic process	29	533	1.30782e-17	5.46451e-15	MSTRG.15381;LOC111047216;LOC111061798;LOC111048836;MSTRG.34258;MSTRG.10924;LOC111061970;LOC111044803;LOC111047613;LOC111048352;LOC111057411;LOC111051876;MSTRG.30195;LOC111043562;MSTRG.34332;LOC111057962;LOC111062007;LOC111058581;LOC111064337;LOC111064273;LOC111046856;LOC111054164;LOC111050005;LOC111053630;LOC111054317;LOC111053113;LOC111052976;LOC111064052;LOC111060067
P	GO:0034470	ncRNA processing	26	405	1.58944e-17	5.46451e-15	MSTRG.15381;LOC111047216;LOC111061798;LOC111048836;MSTRG.34258;MSTRG.10924;LOC111061970;LOC111044803;LOC111047613;LOC111057411;LOC111051876;MSTRG.30195;LOC111043562;MSTRG.34332;LOC111057962;LOC111062007;LOC111058581;LOC111064337;LOC111064273;LOC111046856;LOC111054164;LOC111050005;LOC111053630;LOC111053113;LOC111052976;LOC111064052
P	GO:0022613	ribonucleoprotein complex biogenesis	28	506	3.48274e-17	9.97806e-15	MSTRG.15381;LOC111047216;LOC111061798;LOC111048836;MSTRG.34258;MSTRG.10924;LOC111061970;LOC111044803;LOC111047613;LOC111057411;LOC111051876;MSTRG.30195;LOC111043562;MSTRG.34332;LOC111057962;LOC111062007;LOC111058581;LOC111064337;LOC111064273;LOC111046856;LOC111054164;LOC111050005;LOC111053630;LOC111053113;LOC111064052;LOC111064204;LOC111052976;LOC111050524
P	GO:0006396	RNA processing	29	913	1.4049e-11	3.45004e-09	MSTRG.15381;LOC111047216;LOC111061798;LOC111048836;MSTRG.34258;MSTRG.10924;LOC111061970;LOC111044803;LOC111047613;LOC111057411;LOC111051876;MSTRG.30195;LOC111043562;MSTRG.34332;LOC111057962;LOC111062007;LOC111058581;LOC111064337;LOC111064273;LOC111046856;LOC111054164;LOC111050005;LOC111053630;LOC111053113;LOC111052976;LOC111064052;MSTRG.20735;LOC111043705;LOC111052370
P	GO:0000154	rRNA modification	8	42	7.8023e-10	1.67652e-07	MSTRG.10924;LOC111061970;LOC111044803;LOC111047613;LOC111057411;LOC111053113;LOC111062007;LOC111052976
P	GO:0044085	cellular component biogenesis	39	1930	1.45916e-09	2.78699e-07	MSTRG.15381;LOC111047216;LOC111061798;LOC111048836;MSTRG.34258;LOC111058435;MSTRG.10924;LOC111061970;LOC111044803;LOC111047613;LOC111055391;LOC111057411;LOC111051876;MSTRG.30195;LOC111043562;MSTRG.34332;LOC111057962;LOC111062007;LOC111058581;LOC111064337;LOC111064273;LOC111046856;LOC111054164;LOC111050005;LOC111053630;LOC111061739;LOC111053113;LOC111055857;LOC111046575;LOC111058789;MSTRG.20735;LO…
P	GO:0006260	DNA replication	13	258	6.9695e-08	1.19806e-05	LOC111055857;LOC111057101;LOC111060067;LOC111045689;MSTRG.10415;LOC111046575;LOC111048156;LOC111048213;MSTRG.23773;MSTRG.10924;LOC111044803;LOC111058960;LOC111050208
P	GO:0000027	ribosomal large subunit assembly	6	32	1.26049e-07	1.96981e-05	LOC111051876;LOC111057411;MSTRG.34332;LOC111058581;LOC111064273;LOC111054164
P	GO:0006139	nucleobase-containing compound metabolic process	53	3790	1.93235e-07	2.76809e-05	LOC111055857;LOC111057101;LOC111052833;LOC111058789;MSTRG.15381;LOC111047216;LOC111061798;LOC111048836;MSTRG.34258;LOC111060067;MSTRG.10924;LOC111061970;LOC111044803;LOC111047613;LOC111057618;LOC111047420;LOC111052130;LOC111048352;LOC111057411;LOC111051876;MSTRG.30195;LOC111043562;MSTRG.34332;LOC111057962;LOC111062007;LOC111058581;LOC111064337;LOC111064273;LOC111046856;LOC111054164;LOC111050005;L…
P	GO:0046483	heterocycle metabolic process	54	3943	2.70812e-07	3.58097e-05	LOC111055857;LOC111057101;LOC111052833;LOC111058789;MSTRG.15381;LOC111047216;LOC111061798;LOC111048836;MSTRG.34258;LOC111060067;MSTRG.10924;LOC111061970;LOC111044803;LOC111047613;LOC111057618;LOC111047420;LOC111052130;LOC111055811;LOC111048352;LOC111057411;LOC111051876;MSTRG.30195;LOC111043562;MSTRG.34332;LOC111057962;LOC111062007;LOC111058581;LOC111064337;LOC111064273;LOC111046856;LOC111054164;L…
P	GO:0090304	nucleic acid metabolic process	48	3280	3.2949e-07	3.8199e-05	LOC111055857;LOC111057101;LOC111052833;MSTRG.15381;LOC111047216;LOC111061798;LOC111048836;MSTRG.34258;LOC111060067;MSTRG.10924;LOC111061970;LOC111044803;LOC111047613;LOC111048352;LOC111057411;LOC111051876;MSTRG.30195;LOC111043562;MSTRG.34332;LOC111057962;LOC111062007;LOC111058581;LOC111064337;LOC111064273;LOC111046856;LOC111054164;LOC111050005;LOC111053630;LOC111060104;LOC111054317;LOC111053113;L…
P	GO:1901360	organic cyclic compound metabolic process	56	4204	3.33325e-07	3.8199e-05	LOC111055857;LOC111057101;LOC111052833;LOC111058789;MSTRG.15381;LOC111047216;LOC111061798;LOC111048836;MSTRG.34258;LOC111055831;LOC111060067;MSTRG.10924;LOC111061970;LOC111044803;LOC111047613;LOC111057618;LOC111047420;LOC111052130;LOC111055811;LOC111048352;LOC111057411;LOC111051876;MSTRG.30195;LOC111043562;MSTRG.34332;LOC111057962;LOC111062007;LOC111058581;LOC111064337;LOC111064273;LOC111046856;L…
P	GO:0031118	rRNA pseudouridine synthesis	4	11	9.87163e-07	0.000106058	MSTRG.10924;LOC111061970;LOC111044803;LOC111047613
P	GO:0006725	cellular aromatic compound metabolic process	53	4034	1.71178e-06	0.000156863	LOC111055857;LOC111057101;LOC111052833;LOC111058789;MSTRG.15381;LOC111047216;LOC111061798;LOC111048836;MSTRG.34258;LOC111060067;MSTRG.10924;LOC111061970;LOC111044803;LOC111047613;LOC111057618;LOC111047420;LOC111052130;LOC111048352;LOC111057411;LOC111051876;MSTRG.30195;LOC111043562;MSTRG.34332;LOC111057962;LOC111062007;LOC111058581;LOC111064337;LOC111064273;LOC111046856;LOC111054164;LOC111050005;L…
P	GO:0034641	cellular nitrogen compound metabolic process	56	4396	1.71631e-06	0.000156863	LOC111055857;LOC111057101;LOC111052833;LOC111058789;MSTRG.15381;LOC111047216;LOC111061798;LOC111048836;MSTRG.34258;LOC111050294;LOC111060067;MSTRG.10924;LOC111061970;LOC111044803;LOC111047613;LOC111057618;LOC111047420;LOC111052130;LOC111048352;LOC111057411;LOC111051876;MSTRG.30195;LOC111043562;MSTRG.34332;LOC111057962;LOC111062007;LOC111058581;LOC111064337;LOC111064273;LOC111046856;LOC111054164;L…
P	GO:0006807	nitrogen compound metabolic process	59	4770	1.73379e-06	0.000156863	LOC111055857;LOC111057101;LOC111052833;LOC111058789;MSTRG.15381;LOC111047216;LOC111061798;LOC111048836;MSTRG.34258;LOC111050294;LOC111060067;MSTRG.10924;LOC111061970;LOC111044803;LOC111047613;LOC111057618;LOC111047420;LOC111052130;LOC111055811;LOC111048352;LOC111057411;LOC111057478;LOC111051876;MSTRG.30195;LOC111043562;MSTRG.34332;LOC111057962;LOC111062007;LOC111058581;LOC111064337;LOC111064273;L…
P	GO:0042255	ribosome assembly	7	80	2.34926e-06	0.000201331	LOC111051876;LOC111057411;MSTRG.34332;LOC111058581;LOC111064273;LOC111054164;MSTRG.34258
P	GO:0016070	RNA metabolic process	38	2420	2.45954e-06	0.000201331	LOC111055857;LOC111057101;MSTRG.15381;LOC111047216;LOC111061798;LOC111048836;MSTRG.34258;LOC111060067;MSTRG.10924;LOC111061970;LOC111044803;LOC111047613;LOC111048352;LOC111057411;LOC111051876;MSTRG.30195;LOC111043562;MSTRG.34332;LOC111057962;LOC111062007;LOC111058581;LOC111064337;LOC111064273;LOC111046856;LOC111054164;LOC111050005;LOC111053630;LOC111054317;LOC111053113;LOC111052976;LOC111064052;M…
P	GO:0042273	ribosomal large subunit biogenesis	7	82	2.77707e-06	0.00021699	LOC111057411;LOC111051876;MSTRG.34332;LOC111058581;LOC111064273;LOC111054164;LOC111050524
P	GO:0031120	snRNA pseudouridine synthesis	3	5	4.19125e-06	0.00031325	MSTRG.10924;LOC111044803;LOC111047613
P	GO:0006270	DNA replication initiation	5	33	4.54677e-06	0.000325662	LOC111046575;LOC111058960;LOC111048156;LOC111057101;LOC111050208
P	GO:0016074	snoRNA metabolic process	4	16	5.28804e-06	0.000363605	MSTRG.10924;LOC111047613;LOC111052976;LOC111061970
P	GO:0009451	RNA modification	8	145	1.39031e-05	0.000919206	MSTRG.10924;LOC111061970;LOC111044803;LOC111047613;LOC111057411;LOC111053113;LOC111062007;LOC111052976
P	GO:0040031	snRNA modification	3	7	1.45081e-05	0.000923685	MSTRG.10924;LOC111044803;LOC111047613
P	GO:0001522	pseudouridine synthesis	4	21	1.68907e-05	0.00103697	MSTRG.10924;LOC111061970;LOC111044803;LOC111047613
P	GO:0030490	maturation of SSU-rRNA	6	76	2.32522e-05	0.0013783	MSTRG.15381;LOC111047216;LOC111061798;LOC111048836;MSTRG.34258;LOC111064052
P	GO:0000462	maturation of SSU-rRNA from tricistronic rRNA transcript (SSU-rRNA, 5.8S rRNA, LSU-rRNA)	5	52	4.44345e-05	0.00254609	MSTRG.15381;LOC111047216;LOC111061798;LOC111048836;MSTRG.34258
P	GO:0000495	box H/ACA snoRNA 3'-end processing	2	2	5.70196e-05	0.0029702	MSTRG.10924;LOC111047613
P	GO:0033979	box H/ACA snoRNA metabolic process	2	2	5.70196e-05	0.0029702	MSTRG.10924;LOC111047613
P	GO:0034964	box H/ACA snoRNA processing	2	2	5.70196e-05	0.0029702	MSTRG.10924;LOC111047613
P	GO:0042274	ribosomal small subunit biogenesis	6	90	6.0812e-05	0.00307458	MSTRG.15381;LOC111047216;LOC111061798;LOC111048836;MSTRG.34258;LOC111064052
P	GO:0010467	gene expression	38	2772	6.45489e-05	0.00317027	MSTRG.15381;LOC111047216;LOC111061798;LOC111048836;MSTRG.34258;LOC111050294;MSTRG.10924;LOC111061970;LOC111044803;LOC111047613;LOC111057411;LOC111051876;MSTRG.30195;LOC111043562;MSTRG.34332;LOC111057962;LOC111062007;LOC111058581;LOC111064337;LOC111064273;LOC111046856;LOC111054164;LOC111050005;LOC111053630;LOC111054317;LOC111053113;MSTRG.33344;LOC111052976;LOC111064052;MSTRG.20735;LOC111043705;LOC…
P	GO:0031667	response to nutrient levels	10	298	8.52374e-05	0.00407008	LOC111052130;LOC111061970;LOC111064337;MSTRG.10924;LOC111047613;LOC111054317;LOC111047420;LOC111057359;LOC111059573;LOC111056696
P	GO:0006221	pyrimidine nucleotide biosynthetic process	4	33	0.000107703	0.00500384	LOC111052130;MSTRG.3738;LOC111047420;LOC111058789
P	GO:0031126	snoRNA 3'-end processing	3	13	0.000114691	0.00518825	MSTRG.10924;LOC111047613;LOC111052976
P	GO:0006261	DNA-dependent DNA replication	7	146	0.000119462	0.00526553	LOC111055857;LOC111057101;LOC111060067;LOC111046575;LOC111058960;LOC111048156;LOC111050208
P	GO:0042594	response to starvation	8	199	0.000132233	0.00565655	LOC111061970;LOC111064337;MSTRG.10924;LOC111047613;LOC111054317;LOC111047420;LOC111057359;LOC111056696
P	GO:0033554	cellular response to stress	21	1164	0.000136742	0.00565655	LOC111054511;LOC111058891;LOC111057101;LOC111061970;LOC111064337;MSTRG.10924;LOC111047613;LOC111064204;LOC111060231;LOC111050208;LOC111052833;LOC111055857;LOC111064441;LOC111054317;LOC111060104;LOC111052370;LOC111047420;LOC111060067;LOC111052724;LOC111045689;LOC111048213
P	GO:0009991	response to extracellular stimulus	10	316	0.000138205	0.00565655	LOC111052130;LOC111061970;LOC111064337;MSTRG.10924;LOC111047613;LOC111054317;LOC111047420;LOC111057359;LOC111059573;LOC111056696
P	GO:0043144	snoRNA processing	3	14	0.000145168	0.00580333	MSTRG.10924;LOC111047613;LOC111052976
P	GO:0006220	pyrimidine nucleotide metabolic process	4	37	0.000169845	0.00650207	LOC111052130;MSTRG.3738;LOC111047420;LOC111058789
P	GO:0042270	protection from natural killer cell mediated cytotoxicity	2	3	0.000170211	0.00650207	LOC111058361;LOC111053438
P	GO:0009267	cellular response to starvation	6	110	0.000185251	0.00692274	LOC111061970;LOC111064337;MSTRG.10924;LOC111047613;LOC111054317;LOC111047420
P	GO:0071840	cellular component organization or biogenesis	52	4552	0.000190164	0.00695513	LOC111052833;MSTRG.15381;LOC111047216;LOC111061798;LOC111048836;MSTRG.34258;LOC111058435;LOC111050294;MSTRG.10924;LOC111061970;LOC111044803;LOC111047613;LOC111052724;LOC111060067;LOC111060104;LOC111055391;LOC111057411;LOC111051876;MSTRG.30195;LOC111043562;MSTRG.34332;LOC111057962;LOC111062007;LOC111058581;LOC111064337;LOC111064273;LOC111046856;LOC111054164;LOC111050005;LOC111053630;MSTRG.3692;LOC…
P	GO:0009263	deoxyribonucleotide biosynthetic process	3	17	0.000266747	0.00935792	LOC111052130;LOC111058789;MSTRG.10415
P	GO:1900426	positive regulation of defense response to bacterium	3	17	0.000266747	0.00935792	LOC111057093;LOC111060067;LOC111050614
P	GO:0072528	pyrimidine-containing compound biosynthetic process	4	42	0.00027962	0.00961333	LOC111052130;MSTRG.3738;LOC111047420;LOC111058789
P	GO:0031669	cellular response to nutrient levels	6	121	0.000310937	0.00970481	LOC111061970;LOC111064337;MSTRG.10924;LOC111047613;LOC111054317;LOC111047420
P	GO:0009129	pyrimidine nucleoside monophosphate metabolic process	3	18	0.000318339	0.00970481	LOC111047420;LOC111052130;LOC111058789
P	GO:0009130	pyrimidine nucleoside monophosphate biosynthetic process	3	18	0.000318339	0.00970481	LOC111047420;LOC111052130;LOC111058789
P	GO:0001911	negative regulation of leukocyte mediated cytotoxicity	2	4	0.000338737	0.00970481	LOC111058361;LOC111053438
P	GO:0002716	negative regulation of natural killer cell mediated immunity	2	4	0.000338737	0.00970481	LOC111058361;LOC111053438
P	GO:0006231	dTMP biosynthetic process	2	4	0.000338737	0.00970481	LOC111052130;LOC111058789
P	GO:0031342	negative regulation of cell killing	2	4	0.000338737	0.00970481	LOC111058361;LOC111053438
P	GO:0045953	negative regulation of natural killer cell mediated cytotoxicity	2	4	0.000338737	0.00970481	LOC111058361;LOC111053438
P	GO:0046073	dTMP metabolic process	2	4	0.000338737	0.00970481	LOC111052130;LOC111058789
P	GO:1990481	mRNA pseudouridine synthesis	2	4	0.000338737	0.00970481	MSTRG.10924;LOC111047613
P	GO:0006271	DNA strand elongation involved in DNA replication	3	20	0.00043987	0.012237	LOC111055857;LOC111057101;LOC111060067
P	GO:0006259	DNA metabolic process	19	1085	0.000441358	0.012237	LOC111055857;LOC111057101;LOC111052833;LOC111060067;LOC111060104;LOC111046575;LOC111045689;MSTRG.10415;LOC111048156;LOC111048213;MSTRG.23773;MSTRG.10924;LOC111044803;LOC111064441;LOC111052370;LOC111060231;LOC111052724;LOC111058960;LOC111050208
P	GO:0002715	regulation of natural killer cell mediated immunity	2	5	0.000561767	0.0150887	LOC111058361;LOC111053438
P	GO:0042269	regulation of natural killer cell mediated cytotoxicity	2	5	0.000561767	0.0150887	LOC111058361;LOC111053438
P	GO:0016575	histone deacetylation	3	22	0.00058771	0.0155427	MSTRG.3692;LOC111052724;LOC111056564
P	GO:0031668	cellular response to extracellular stimulus	6	138	0.00062703	0.0163313	LOC111061970;LOC111064337;MSTRG.10924;LOC111047613;LOC111054317;LOC111047420
P	GO:0006476	protein deacetylation	3	24	0.000763974	0.0190329	MSTRG.3692;LOC111052724;LOC111056564
P	GO:0022616	DNA strand elongation	3	24	0.000763974	0.0190329	LOC111055857;LOC111057101;LOC111060067
P	GO:1900424	regulation of defense response to bacterium	3	24	0.000763974	0.0190329	LOC111057093;LOC111060067;LOC111050614
P	GO:0034381	plasma lipoprotein particle clearance	2	6	0.000838483	0.0203007	LOC111044179;LOC111055831
P	GO:0034383	low-density lipoprotein particle clearance	2	6	0.000838483	0.0203007	LOC111044179;LOC111055831
P	GO:0071496	cellular response to external stimulus	6	153	0.00107512	0.0244868	LOC111061970;LOC111064337;MSTRG.10924;LOC111047613;LOC111054317;LOC111047420
P	GO:0044260	cellular macromolecule metabolic process	55	5231	0.00109226	0.0244868	LOC111055857;LOC111057101;LOC111052833;MSTRG.15381;LOC111047216;LOC111061798;LOC111048836;MSTRG.34258;LOC111050294;LOC111060067;MSTRG.10924;LOC111061970;LOC111044803;LOC111047613;LOC111052724;LOC111048352;LOC111055831;LOC111057411;LOC111051876;MSTRG.30195;LOC111043562;MSTRG.34332;LOC111057962;LOC111062007;LOC111058581;LOC111064337;LOC111064273;LOC111046856;LOC111054164;LOC111050005;LOC111053630;L…
P	GO:0002786	regulation of antibacterial peptide production	2	7	0.00116807	0.0244868	LOC111060067;LOC111050614
P	GO:0002803	positive regulation of antibacterial peptide production	2	7	0.00116807	0.0244868	LOC111060067;LOC111050614
P	GO:0002808	regulation of antibacterial peptide biosynthetic process	2	7	0.00116807	0.0244868	LOC111060067;LOC111050614
P	GO:0006963	positive regulation of antibacterial peptide biosynthetic process	2	7	0.00116807	0.0244868	LOC111060067;LOC111050614
P	GO:0009157	deoxyribonucleoside monophosphate biosynthetic process	2	7	0.00116807	0.0244868	LOC111052130;LOC111058789
P	GO:0009162	deoxyribonucleoside monophosphate metabolic process	2	7	0.00116807	0.0244868	LOC111052130;LOC111058789
P	GO:0009176	pyrimidine deoxyribonucleoside monophosphate metabolic process	2	7	0.00116807	0.0244868	LOC111052130;LOC111058789
P	GO:0009177	pyrimidine deoxyribonucleoside monophosphate biosynthetic process	2	7	0.00116807	0.0244868	LOC111052130;LOC111058789
P	GO:1904874	positive regulation of telomerase RNA localization to Cajal body	2	7	0.00116807	0.0244868	MSTRG.10924;LOC111044803
P	GO:0006950	response to stress	27	1979	0.0012769	0.0264456	LOC111054511;LOC111058891;LOC111057101;LOC111061970;LOC111064337;MSTRG.10924;LOC111047613;LOC111064204;LOC111060231;LOC111050614;LOC111050208;LOC111052833;LOC111055857;LOC111057093;LOC111064441;LOC111054317;LOC111060104;LOC111052370;LOC111047420;LOC111060067;LOC111057359;LOC111056696;LOC111052724;LOC111059573;LOC111050294;LOC111045689;LOC111048213
P	GO:0072527	pyrimidine-containing compound metabolic process	4	64	0.00139766	0.028602	LOC111047420;LOC111052130;MSTRG.3738;LOC111058789
P	GO:0009262	deoxyribonucleotide metabolic process	3	30	0.00148283	0.029988	LOC111052130;LOC111058789;MSTRG.10415
P	GO:0006273	lagging strand elongation	2	8	0.00154974	0.0309767	LOC111057101;LOC111060067
P	GO:0006974	cellular response to DNA damage stimulus	13	670	0.00159645	0.0315437	LOC111057101;LOC111064204;LOC111060231;LOC111050208;LOC111052833;LOC111055857;LOC111064441;LOC111060104;LOC111052370;LOC111060067;LOC111052724;LOC111045689;LOC111048213
P	GO:0035601	protein deacylation	3	32	0.00179178	0.0350008	MSTRG.3692;LOC111052724;LOC111056564
P	GO:0022618	ribonucleoprotein complex assembly	7	232	0.00190537	0.0368016	LOC111051876;LOC111057411;MSTRG.34332;LOC111058581;LOC111064273;LOC111054164;MSTRG.34258
P	GO:0044238	primary metabolic process	68	7095	0.00193601	0.0369777	LOC111055857;LOC111057101;LOC111052833;LOC111058789;MSTRG.15381;LOC111047216;LOC111061798;LOC111048836;MSTRG.34258;LOC111055831;LOC111050294;LOC111060067;MSTRG.10924;LOC111061970;LOC111044803;LOC111047613;LOC111057618;LOC111052724;LOC111047420;LOC111052130;LOC111055811;LOC111048352;LOC111057411;LOC111057478;LOC111051876;MSTRG.30195;LOC111043562;MSTRG.34332;LOC111057962;LOC111062007;LOC111058581;L…
P	GO:0001910	regulation of leukocyte mediated cytotoxicity	2	9	0.00198268	0.0370459	LOC111058361;LOC111053438
P	GO:0006272	leading strand elongation	2	9	0.00198268	0.0370459	LOC111055857;LOC111057101
P	GO:0002833	positive regulation of response to biotic stimulus	3	35	0.00232582	0.0423925	LOC111057093;LOC111050614;LOC111060067
P	GO:0098732	macromolecule deacylation	3	35	0.00232582	0.0423925	MSTRG.3692;LOC111052724;LOC111056564
P	GO:0071826	ribonucleoprotein complex subunit organization	7	242	0.00241759	0.0423925	LOC111051876;LOC111057411;MSTRG.34332;LOC111058581;LOC111064273;LOC111054164;MSTRG.34258
P	GO:0001672	regulation of chromatin assembly or disassembly	2	10	0.00246612	0.0423925	LOC111045689;LOC111048213
P	GO:0006471	protein ADP-ribosylation	2	10	0.00246612	0.0423925	LOC111064395;LOC111060067
P	GO:0031341	regulation of cell killing	2	10	0.00246612	0.0423925	LOC111058361;LOC111053438
P	GO:0035999	tetrahydrofolate interconversion	2	10	0.00246612	0.0423925	LOC111052130;LOC111058789
P	GO:1904872	regulation of telomerase RNA localization to Cajal body	2	10	0.00246612	0.0423925	MSTRG.10924;LOC111044803
P	GO:0051248	negative regulation of protein metabolic process	11	540	0.00255499	0.0434855	LOC111058361;LOC111052130;LOC111058789;LOC111064204;MSTRG.3692;LOC111053438;LOC111045689;LOC111048213;LOC111055391;MSTRG.20735;LOC111050524
P	GO:0002707	negative regulation of lymphocyte mediated immunity	2	11	0.00299927	0.0486392	LOC111058361;LOC111053438
P	GO:0002807	positive regulation of antimicrobial peptide biosynthetic process	2	11	0.00299927	0.0486392	LOC111050614;LOC111060067
P	GO:0007004	telomere maintenance via telomerase	2	11	0.00299927	0.0486392	MSTRG.10924;LOC111044803
P	GO:0007307	eggshell chorion gene amplification	2	11	0.00299927	0.0486392	LOC111055857;LOC111046575
P	GO:0009221	pyrimidine deoxyribonucleotide biosynthetic process	2	11	0.00299927	0.0486392	LOC111052130;LOC111058789

## Sheet: pink module
Table S4-5. Results of GO enrichment analyses for pink module.
GO TYPE	GO ID	Description	GeneRatio	BgRatio	pvalue	fdr	geneID
C	GO:0005840	ribosome	88	292	1.7715e-73	7.12142e-71	LOC111046776;LOC111060522;LOC111062616;MSTRG.15465;LOC111050579;MSTRG.37372;LOC111064361;LOC111045675;LOC111051135;LOC111052592;LOC111048565;LOC111043750;LOC111049229;LOC111057081;LOC111058405;LOC111057102;LOC111045756;LOC111059616;LOC111051980;LOC111054421;LOC111049089;LOC111052188;LOC111064379;LOC111054644;LOC111056804;MSTRG.37088;LOC111059611;LOC111047299;LOC111060586;LOC111056893;LOC111055566…
C	GO:0030529	intracellular ribonucleoprotein complex	107	936	9.38792e-45	1.25798e-42	LOC111049927;LOC111064120;LOC111052268;LOC111061386;LOC111046761;LOC111047273;LOC111049221;LOC111057268;LOC111043445;LOC111059032;MSTRG.15465;LOC111050579;MSTRG.3899;LOC111046776;LOC111060522;LOC111062616;MSTRG.37372;LOC111064361;LOC111045675;LOC111051135;LOC111052592;LOC111048565;LOC111043750;LOC111049229;LOC111057081;LOC111058405;LOC111057102;LOC111045756;LOC111059616;LOC111051980;LOC111054421;…
C	GO:1990904	ribonucleoprotein complex	107	936	9.38792e-45	1.25798e-42	LOC111049927;LOC111064120;LOC111052268;LOC111061386;LOC111046761;LOC111047273;LOC111049221;LOC111057268;LOC111043445;LOC111059032;MSTRG.15465;LOC111050579;MSTRG.3899;LOC111046776;LOC111060522;LOC111062616;MSTRG.37372;LOC111064361;LOC111045675;LOC111051135;LOC111052592;LOC111048565;LOC111043750;LOC111049229;LOC111057081;LOC111058405;LOC111057102;LOC111045756;LOC111059616;LOC111051980;LOC111054421;…
C	GO:0044391	ribosomal subunit	52	193	5.29526e-40	5.32173e-38	LOC111046776;LOC111060522;LOC111062616;MSTRG.15465;LOC111050579;MSTRG.37372;LOC111064361;LOC111045675;LOC111051135;LOC111052592;LOC111048565;LOC111043750;LOC111049229;LOC111057081;LOC111058405;LOC111057102;LOC111045756;LOC111059616;LOC111051980;LOC111054421;LOC111049089;LOC111052188;LOC111064379;LOC111054644;LOC111056804;MSTRG.37088;LOC111059611;LOC111047299;LOC111060586;LOC111056893;LOC111055566…
C	GO:0022626	cytosolic ribosome	41	104	2.49402e-39	2.00519e-37	LOC111046776;LOC111060522;LOC111062616;MSTRG.15465;LOC111050579;MSTRG.37372;LOC111064361;LOC111045675;LOC111051135;LOC111052592;LOC111048565;LOC111043750;LOC111049229;LOC111057081;LOC111058405;LOC111057102;LOC111045756;LOC111059616;LOC111051980;LOC111054421;LOC111049089;LOC111052188;LOC111064379;LOC111054644;LOC111056804;MSTRG.37088;LOC111059611;MSTRG.18130;LOC111044045;LOC111052033;LOC111059155;…
C	GO:0044445	cytosolic part	50	193	1.52675e-37	1.02292e-35	LOC111046776;LOC111060522;LOC111062616;MSTRG.15465;LOC111050579;MSTRG.37372;LOC111064361;LOC111045675;LOC111051135;LOC111052592;LOC111048565;LOC111043750;LOC111049229;LOC111057081;LOC111058405;LOC111057102;LOC111045756;LOC111059616;LOC111051980;LOC111054421;LOC111049089;LOC111052188;LOC111064379;LOC111054644;LOC111056804;MSTRG.37088;LOC111059611;MSTRG.18130;LOC111044045;LOC111052033;LOC111059155;…
C	GO:0022625	cytosolic large ribosomal subunit	27	56	3.98731e-29	2.28985e-27	LOC111046776;LOC111060522;LOC111062616;MSTRG.15465;LOC111050579;MSTRG.37372;LOC111064361;LOC111045675;LOC111051135;LOC111052592;LOC111048565;LOC111043750;LOC111049229;LOC111057081;LOC111058405;LOC111057102;LOC111045756;LOC111059616;LOC111051980;LOC111054421;LOC111049089;LOC111052188;LOC111064379;LOC111054644;LOC111056804;MSTRG.37088;LOC111059611
C	GO:0015934	large ribosomal subunit	34	124	1.33551e-26	6.71096e-25	LOC111046776;LOC111060522;LOC111062616;MSTRG.15465;LOC111050579;MSTRG.37372;LOC111064361;LOC111045675;LOC111051135;LOC111052592;LOC111048565;LOC111043750;LOC111049229;LOC111057081;LOC111058405;LOC111057102;LOC111045756;LOC111059616;LOC111051980;LOC111054421;LOC111049089;LOC111052188;LOC111064379;LOC111054644;LOC111056804;MSTRG.37088;LOC111059611;LOC111063556;LOC111050794;LOC111054521;MSTRG.33410;…
C	GO:0032991	macromolecular complex	171	4112	1.06977e-16	4.77829e-15	MSTRG.25554;LOC111049927;LOC111064120;LOC111052268;LOC111052541;LOC111058110;LOC111057522;LOC111049605;LOC111058757;LOC111061386;LOC111046761;LOC111047273;LOC111049221;LOC111055277;LOC111059673;LOC111050393;LOC111057268;LOC111043445;LOC111059032;MSTRG.15465;LOC111050579;MSTRG.3899;LOC111046776;LOC111060522;LOC111062616;MSTRG.37372;LOC111064361;LOC111045675;LOC111051135;LOC111052592;LOC111048565;L…
C	GO:0043232	intracellular non-membrane-bounded organelle	139	3095	2.18507e-15	8.44514e-14	MSTRG.18130;MSTRG.37372;LOC111044964;MSTRG.25554;LOC111056444;LOC111058862;LOC111048520;LOC111051181;LOC111054196;LOC111055277;LOC111049927;LOC111054354;MSTRG.35033;LOC111061095;LOC111051504;LOC111060767;LOC111049926;LOC111046776;LOC111060522;LOC111062616;MSTRG.15465;LOC111050579;LOC111064361;LOC111045675;LOC111051135;LOC111052592;LOC111048565;LOC111043750;LOC111049229;LOC111057081;LOC111058405;L…
C	GO:0043228	non-membrane-bounded organelle	139	3097	2.31086e-15	8.44514e-14	MSTRG.18130;MSTRG.37372;LOC111044964;MSTRG.25554;LOC111056444;LOC111058862;LOC111048520;LOC111051181;LOC111054196;LOC111055277;LOC111049927;LOC111054354;MSTRG.35033;LOC111061095;LOC111051504;LOC111060767;LOC111049926;LOC111046776;LOC111060522;LOC111062616;MSTRG.15465;LOC111050579;LOC111064361;LOC111045675;LOC111051135;LOC111052592;LOC111048565;LOC111043750;LOC111049229;LOC111057081;LOC111058405;L…
C	GO:0022627	cytosolic small ribosomal subunit	14	35	3.02271e-14	1.01261e-12	MSTRG.18130;MSTRG.25652;LOC111044045;LOC111055468;LOC111056161;LOC111052033;MSTRG.20050;LOC111049422;LOC111056997;LOC111055566;LOC111049083;LOC111062194;LOC111059155;LOC111044964
C	GO:0015935	small ribosomal subunit	18	69	3.39995e-14	1.05137e-12	LOC111047299;LOC111060586;LOC111056893;LOC111055566;LOC111054189;MSTRG.18130;MSTRG.25652;LOC111044045;LOC111055468;LOC111056161;LOC111052033;MSTRG.20050;LOC111049422;LOC111056997;LOC111049083;LOC111062194;LOC111059155;LOC111044964
C	GO:0005832	chaperonin-containing T-complex	9	14	5.04566e-12	1.44883e-10	LOC111047870;LOC111048191;LOC111053088;LOC111049192;LOC111043774;LOC111062223;LOC111051181;MSTRG.1292;LOC111058103
C	GO:0044444	cytoplasmic part	198	6381	1.13956e-06	3.05402e-05	LOC111051984;LOC111049927;LOC111062368;LOC111059673;LOC111050393;MSTRG.33595;LOC111055299;LOC111061272;LOC111057997;LOC111064462;LOC111044914;LOC111045511;LOC111058429;LOC111054196;LOC111057268;LOC111051464;LOC111053967;LOC111046776;LOC111060522;LOC111062616;MSTRG.15465;LOC111050579;MSTRG.37372;LOC111064361;LOC111045675;LOC111051135;LOC111052592;LOC111048565;LOC111043750;LOC111049229;LOC111057081…
C	GO:0005730	nucleolus	37	661	2.13597e-06	5.36664e-05	LOC111045507;MSTRG.20505;LOC111047299;MSTRG.18130;LOC111049174;LOC111051207;LOC111052069;LOC111058157;MSTRG.37372;LOC111049545;LOC111064361;LOC111046761;LOC111062832;LOC111058110;LOC111048565;LOC111043750;LOC111055176;LOC111053674;MSTRG.29197;LOC111056636;LOC111059015;LOC111058884;LOC111049854;LOC111049801;LOC111052268;LOC111049605;LOC111049221;MSTRG.30773;LOC111058199;LOC111054791;LOC111051181;L…
C	GO:0005829	cytosol	90	2364	4.99882e-06	0.000118207	LOC111046776;LOC111060522;LOC111062616;MSTRG.15465;LOC111050579;MSTRG.37372;LOC111064361;LOC111045675;LOC111051135;LOC111052592;LOC111048565;LOC111043750;LOC111049229;LOC111057081;LOC111058405;LOC111057102;LOC111045756;LOC111059616;LOC111051980;LOC111054421;LOC111049089;LOC111052188;LOC111064379;LOC111054644;LOC111056804;MSTRG.37088;LOC111059611;MSTRG.18130;LOC111044045;LOC111052033;LOC111059155;…
C	GO:0002199	zona pellucida receptor complex	3	4	5.69818e-05	0.00127259	LOC111048191;LOC111049192;LOC111051181
C	GO:0030688	preribosome, small subunit precursor	5	23	0.000198847	0.00420719	LOC111061386;LOC111056636;LOC111047273;MSTRG.30773;LOC111055355
C	GO:0005737	cytoplasm	232	8283	0.000245393	0.0049324	LOC111051984;LOC111049927;LOC111062368;LOC111059673;LOC111050393;MSTRG.33595;LOC111055299;LOC111061272;LOC111057997;LOC111064462;LOC111044914;LOC111045511;LOC111058429;LOC111054196;LOC111057268;LOC111051464;LOC111053967;LOC111046776;LOC111060522;LOC111062616;MSTRG.15465;LOC111050579;MSTRG.37372;LOC111064361;LOC111045675;LOC111051135;LOC111052592;LOC111048565;LOC111043750;LOC111049229;LOC111057081…
C	GO:0005852	eukaryotic translation initiation factor 3 complex	5	27	0.000440284	0.0084283	LOC111059922;LOC111051000;LOC111056255;MSTRG.14281;LOC111054092
C	GO:0030684	preribosome	10	115	0.000513532	0.00938362	LOC111061386;LOC111046761;LOC111047273;LOC111049221;LOC111056636;MSTRG.30773;LOC111055355;LOC111053674;LOC111058157;LOC111058199
C	GO:0044424	intracellular part	281	10622	0.00067705	0.0118337	LOC111051984;MSTRG.18130;MSTRG.37372;LOC111044964;MSTRG.25554;LOC111049927;LOC111064120;LOC111052268;LOC111062368;LOC111059673;LOC111050393;MSTRG.33595;LOC111055299;LOC111061272;LOC111057997;LOC111064462;MSTRG.21675;LOC111051207;LOC111047521;LOC111056444;LOC111058862;LOC111048520;LOC111052541;LOC111058110;LOC111057522;LOC111049605;LOC111051181;LOC111044914;LOC111045511;LOC111058429;LOC111054196;L…
C	GO:0017101	aminoacyl-tRNA synthetase multienzyme complex	4	19	0.00101879	0.0170647	LOC111061925;LOC111064082;LOC111056352;LOC111050652
C	GO:0005622	intracellular	283	10818	0.00213063	0.0342605	LOC111051984;MSTRG.18130;MSTRG.37372;LOC111044964;MSTRG.25554;LOC111049927;LOC111064120;LOC111052268;LOC111062368;LOC111059673;LOC111050393;MSTRG.33595;LOC111055299;LOC111061272;LOC111057997;LOC111064462;MSTRG.21675;LOC111051207;LOC111047521;LOC111056444;LOC111058862;LOC111048520;LOC111052541;LOC111058110;LOC111057522;LOC111049605;LOC111051181;LOC111044914;LOC111045511;LOC111058429;LOC111054196;L…
C	GO:0016586	RSC complex	3	12	0.00270831	0.0418746	LOC111056934;MSTRG.9893;MSTRG.25554
F	GO:0003735	structural constituent of ribosome	83	226	4.11705e-74	2.64314e-71	LOC111063556;LOC111055801;LOC111046776;LOC111060522;LOC111047508;LOC111047299;MSTRG.18130;LOC111062616;LOC111054786;MSTRG.25652;LOC111043247;MSTRG.15465;LOC111044045;LOC111050579;LOC111047731;LOC111052033;LOC111051930;LOC111050702;LOC111056269;LOC111062055;MSTRG.37372;LOC111060586;LOC111049147;LOC111064361;LOC111045675;LOC111045684;LOC111044448;LOC111055468;LOC111056258;LOC111058931;LOC111050794;…
F	GO:0005198	structural molecule activity	88	575	2.41319e-43	7.74635e-41	LOC111056695;LOC111045877;LOC111063556;LOC111055801;LOC111046776;LOC111060522;LOC111047508;LOC111047299;MSTRG.18130;LOC111062616;LOC111054786;MSTRG.25652;LOC111043247;MSTRG.15465;LOC111044045;LOC111050579;LOC111047731;LOC111052033;LOC111051930;LOC111050702;LOC111056269;LOC111062055;MSTRG.37372;LOC111060586;LOC111049147;LOC111064361;LOC111045675;LOC111045684;LOC111044448;LOC111055468;LOC111056258;…
F	GO:0003723	RNA binding	86	1465	5.03483e-13	1.07745e-10	LOC111058757;MSTRG.18130;LOC111051930;LOC111044448;LOC111056258;LOC111058931;MSTRG.35865;LOC111046261;LOC111056804;LOC111046757;MSTRG.3899;LOC111056636;LOC111049927;LOC111051181;LOC111057268;LOC111059922;LOC111051000;LOC111056255;LOC111051172;MSTRG.14281;LOC111054092;MSTRG.16348;LOC111059032;LOC111049974;LOC111049708;LOC111053994;LOC111057319;MSTRG.29077;LOC111056342;LOC111056161;MSTRG.20050;LOC1…
F	GO:0003676	nucleic acid binding	139	3250	1.84705e-10	2.96451e-08	LOC111058862;LOC111058935;LOC111055104;LOC111044222;LOC111052860;LOC111061096;LOC111049922;LOC111059977;MSTRG.3041;LOC111052541;MSTRG.6456;LOC111047818;LOC111060869;LOC111062771;LOC111057522;MSTRG.8306;LOC111062758;LOC111058757;LOC111058110;MSTRG.18130;LOC111051930;LOC111044448;LOC111056258;LOC111058931;MSTRG.35865;LOC111046261;LOC111056804;LOC111046757;LOC111059980;MSTRG.3899;LOC111047299;LOC111…
F	GO:0044183	protein binding involved in protein folding	9	20	7.93457e-10	1.0188e-07	LOC111047870;LOC111048191;LOC111053088;LOC111049192;LOC111043774;LOC111062223;LOC111051181;MSTRG.1292;LOC111058103
F	GO:0051082	unfolded protein binding	14	104	6.3653e-07	6.81087e-05	LOC111047870;LOC111048191;LOC111053088;LOC111049192;LOC111058334;LOC111048494;LOC111043774;LOC111062223;LOC111063190;LOC111050724;LOC111051181;MSTRG.1292;LOC111058103;MSTRG.36454
F	GO:0019843	rRNA binding	9	57	1.78054e-05	0.00163301	MSTRG.18130;LOC111051930;LOC111044448;LOC111056258;LOC111058931;MSTRG.35865;LOC111046261;LOC111056804;LOC111064361
F	GO:1901363	heterocyclic compound binding	180	5363	2.2798e-05	0.00182954	LOC111058862;LOC111058935;LOC111058636;LOC111049708;LOC111053994;LOC111056636;LOC111043445;LOC111057319;LOC111055104;LOC111044222;LOC111052860;LOC111061096;LOC111049922;LOC111059977;MSTRG.3041;LOC111052541;MSTRG.6456;LOC111047818;LOC111060869;LOC111062771;LOC111057522;MSTRG.8306;LOC111062758;LOC111058757;LOC111058110;MSTRG.18130;LOC111051930;LOC111044448;LOC111056258;LOC111058931;MSTRG.35865;LOC1…
F	GO:0097159	organic cyclic compound binding	180	5392	3.30868e-05	0.00236019	LOC111058862;LOC111058935;LOC111058636;LOC111049708;LOC111053994;LOC111056636;LOC111043445;LOC111057319;LOC111055104;LOC111044222;LOC111052860;LOC111061096;LOC111049922;LOC111059977;MSTRG.3041;LOC111052541;MSTRG.6456;LOC111047818;LOC111060869;LOC111062771;LOC111057522;MSTRG.8306;LOC111062758;LOC111058757;LOC111058110;MSTRG.18130;LOC111051930;LOC111044448;LOC111056258;LOC111058931;MSTRG.35865;LOC1…
F	GO:0009922	fatty acid elongase activity	5	18	8.41806e-05	0.0054044	LOC111043686;LOC111056394;MSTRG.6140;LOC111060838;LOC111060955
F	GO:0008135	translation factor activity, RNA binding	11	122	0.000412415	0.02407	LOC111057268;LOC111059922;LOC111051000;LOC111056255;LOC111051172;MSTRG.14281;LOC111054092;LOC111049974;LOC111049708;LOC111053994;LOC111057319
F	GO:0004312	fatty acid synthase activity	5	28	0.000775659	0.0414978	LOC111043686;LOC111056394;MSTRG.6140;LOC111060838;LOC111060955
P	GO:0006412	translation	95	399	2.16684e-68	6.65438e-65	LOC111046059;LOC111061925;LOC111062386;LOC111063556;LOC111055801;LOC111060522;LOC111047508;LOC111047299;LOC111054786;LOC111043247;MSTRG.15465;LOC111050579;LOC111047731;LOC111052033;LOC111051930;LOC111050702;LOC111056269;LOC111062055;LOC111060586;LOC111049147;LOC111064361;LOC111045684;LOC111044448;LOC111056258;LOC111058931;LOC111050794;LOC111056893;LOC111060258;LOC111050047;LOC111056161;LOC1110485…
P	GO:0043043	peptide biosynthetic process	95	415	1.13857e-66	1.74827e-63	LOC111046059;LOC111061925;LOC111062386;LOC111063556;LOC111055801;LOC111060522;LOC111047508;LOC111047299;LOC111054786;LOC111043247;MSTRG.15465;LOC111050579;LOC111047731;LOC111052033;LOC111051930;LOC111050702;LOC111056269;LOC111062055;LOC111060586;LOC111049147;LOC111064361;LOC111045684;LOC111044448;LOC111056258;LOC111058931;LOC111050794;LOC111056893;LOC111060258;LOC111050047;LOC111056161;LOC1110485…
P	GO:0043604	amide biosynthetic process	98	462	1.53554e-65	1.57188e-62	LOC111046059;LOC111061925;LOC111062386;LOC111063556;LOC111055801;LOC111060522;LOC111047508;LOC111047299;LOC111054786;LOC111043247;MSTRG.15465;LOC111050579;LOC111047731;LOC111052033;LOC111051930;LOC111050702;LOC111056269;LOC111062055;LOC111060586;LOC111049147;LOC111064361;LOC111045684;LOC111044448;LOC111056258;LOC111058931;LOC111050794;LOC111056893;LOC111060258;LOC111050047;LOC111056161;LOC1110485…
P	GO:0006518	peptide metabolic process	98	496	2.00517e-62	1.53947e-59	LOC111046059;LOC111061925;LOC111062386;LOC111061095;LOC111049926;LOC111063556;LOC111055801;LOC111060522;LOC111047508;LOC111047299;LOC111054786;LOC111043247;MSTRG.15465;LOC111050579;LOC111047731;LOC111052033;LOC111051930;LOC111050702;LOC111056269;LOC111062055;LOC111060586;LOC111049147;LOC111064361;LOC111045684;LOC111044448;LOC111056258;LOC111058931;LOC111050794;LOC111056893;LOC111060258;LOC1110500…
P	GO:0043603	cellular amide metabolic process	102	609	7.8492e-58	4.82098e-55	LOC111046059;LOC111061925;LOC111062386;LOC111061095;LOC111049926;LOC111063556;LOC111055801;LOC111060522;LOC111047508;LOC111047299;LOC111054786;LOC111043247;MSTRG.15465;LOC111050579;LOC111047731;LOC111052033;LOC111051930;LOC111050702;LOC111056269;LOC111062055;LOC111060586;LOC111049147;LOC111064361;LOC111045684;LOC111044448;LOC111056258;LOC111058931;LOC111050794;LOC111056893;LOC111060258;LOC1110500…
P	GO:1901566	organonitrogen compound biosynthetic process	109	965	1.5934e-44	8.15556e-42	LOC111048445;LOC111056427;LOC111046059;LOC111051984;LOC111061925;LOC111062386;LOC111063556;LOC111055801;LOC111060522;LOC111047508;LOC111047299;LOC111054786;LOC111043247;MSTRG.15465;LOC111050579;LOC111047731;LOC111052033;LOC111051930;LOC111050702;LOC111056269;LOC111062055;LOC111060586;LOC111049147;LOC111064361;LOC111045684;LOC111044448;LOC111056258;LOC111058931;LOC111050794;LOC111056893;LOC1110602…
P	GO:1901564	organonitrogen compound metabolic process	118	1565	6.62848e-31	2.90801e-28	LOC111048445;LOC111056427;LOC111046059;LOC111051984;LOC111056461;LOC111061925;LOC111062386;LOC111061095;LOC111049926;LOC111063556;LOC111055801;LOC111060522;LOC111047508;LOC111047299;LOC111054786;LOC111043247;MSTRG.15465;LOC111050579;LOC111047731;LOC111052033;LOC111051930;LOC111050702;LOC111056269;LOC111062055;LOC111060586;LOC111049147;LOC111064361;LOC111045684;LOC111044448;LOC111056258;LOC1110589…
P	GO:0002181	cytoplasmic translation	31	79	1.34167e-29	5.15035e-27	LOC111046776;MSTRG.18130;LOC111062616;MSTRG.25652;LOC111044045;MSTRG.37372;LOC111045675;LOC111055468;LOC111051135;LOC111052592;LOC111043750;LOC111052033;MSTRG.20050;LOC111057081;LOC111058405;LOC111057102;LOC111045756;LOC111049422;LOC111056997;LOC111055566;LOC111059616;LOC111051980;LOC111062194;LOC111059155;LOC111049089;LOC111052188;LOC111054644;MSTRG.37088;LOC111059611;LOC111044964;LOC111057755
P	GO:0010467	gene expression	154	2772	9.3733e-27	3.19838e-24	LOC111052033;LOC111056636;MSTRG.30773;LOC111059032;LOC111046059;LOC111046757;LOC111055290;LOC111058157;LOC111058199;LOC111060522;LOC111061386;LOC111051207;LOC111049229;LOC111053674;LOC111047273;LOC111052268;LOC111051980;LOC111064379;LOC111055355;LOC111058935;LOC111061925;LOC111062386;LOC111061095;LOC111049926;LOC111063556;LOC111055801;LOC111047508;LOC111047299;LOC111054786;LOC111043247;MSTRG.1546…
P	GO:0044271	cellular nitrogen compound biosynthetic process	138	2297	1.29388e-26	3.97352e-24	LOC111046059;LOC111051984;LOC111048445;LOC111056427;LOC111058935;LOC111056444;LOC111061925;LOC111062386;LOC111063556;LOC111055801;LOC111060522;LOC111047508;LOC111047299;LOC111054786;LOC111043247;MSTRG.15465;LOC111050579;LOC111047731;LOC111052033;LOC111051930;LOC111050702;LOC111056269;LOC111062055;LOC111060586;LOC111049147;LOC111064361;LOC111045684;LOC111044448;LOC111056258;LOC111058931;LOC1110507…
P	GO:0009059	macromolecule biosynthetic process	135	2465	6.08331e-22	1.69835e-19	LOC111046059;LOC111058935;LOC111056444;LOC111061925;LOC111046080;LOC111062386;LOC111063556;LOC111055801;LOC111060522;LOC111047508;LOC111047299;LOC111054786;LOC111043247;MSTRG.15465;LOC111050579;LOC111047731;LOC111052033;LOC111051930;LOC111050702;LOC111056269;LOC111062055;LOC111060586;LOC111049147;LOC111064361;LOC111045684;LOC111044448;LOC111056258;LOC111058931;LOC111050794;LOC111056893;LOC1110602…
P	GO:0034645	cellular macromolecule biosynthetic process	134	2445	9.102e-22	2.32935e-19	LOC111046059;LOC111058935;LOC111056444;LOC111061925;LOC111046080;LOC111062386;LOC111063556;LOC111055801;LOC111060522;LOC111047508;LOC111047299;LOC111054786;LOC111043247;MSTRG.15465;LOC111050579;LOC111047731;LOC111052033;LOC111051930;LOC111050702;LOC111056269;LOC111062055;LOC111060586;LOC111049147;LOC111064361;LOC111045684;LOC111044448;LOC111056258;LOC111058931;LOC111050794;LOC111056893;LOC1110602…
P	GO:1901576	organic substance biosynthetic process	162	3412	8.96837e-21	2.1186e-18	LOC111055104;LOC111048445;LOC111056427;LOC111046059;LOC111051984;LOC111061272;LOC111057997;LOC111043686;LOC111056394;LOC111060838;LOC111058935;LOC111056444;LOC111061925;LOC111046080;MSTRG.6140;LOC111060955;LOC111062386;LOC111063556;LOC111055801;LOC111060522;LOC111047508;LOC111047299;LOC111054786;LOC111043247;MSTRG.15465;LOC111050579;LOC111047731;LOC111052033;LOC111051930;LOC111050702;LOC111056269…
P	GO:0009058	biosynthetic process	165	3544	2.27042e-20	4.98032e-18	LOC111055104;LOC111048445;LOC111056427;LOC111046059;LOC111051984;LOC111061272;LOC111057997;LOC111043686;LOC111056394;LOC111060838;LOC111058935;LOC111056444;LOC111061925;LOC111046080;MSTRG.6140;LOC111060955;LOC111062386;LOC111063556;LOC111055801;LOC111060522;LOC111047508;LOC111047299;LOC111054786;LOC111043247;MSTRG.15465;LOC111050579;LOC111047731;LOC111052033;LOC111051930;LOC111050702;LOC111056269…
P	GO:0044249	cellular biosynthetic process	161	3413	2.7534e-20	5.63712e-18	LOC111055104;LOC111048445;LOC111056427;LOC111046059;LOC111051984;LOC111061272;LOC111057997;LOC111043686;LOC111056394;LOC111060838;LOC111058935;LOC111056444;LOC111061925;LOC111046080;MSTRG.6140;LOC111060955;LOC111062386;LOC111063556;LOC111055801;LOC111060522;LOC111047508;LOC111047299;LOC111054786;LOC111043247;MSTRG.15465;LOC111050579;LOC111047731;LOC111052033;LOC111051930;LOC111050702;LOC111056269…
P	GO:0034641	cellular nitrogen compound metabolic process	176	4396	6.614e-15	1.26948e-12	LOC111053967;LOC111060522;LOC111051980;LOC111052033;LOC111056636;MSTRG.30773;MSTRG.20789;MSTRG.20800;LOC111059032;LOC111046757;LOC111055290;LOC111046059;LOC111051984;LOC111058157;LOC111058199;LOC111058757;LOC111061386;LOC111051207;LOC111049229;LOC111053674;LOC111047273;LOC111052268;LOC111064379;LOC111055355;LOC111048445;LOC111056427;LOC111058935;LOC111057957;LOC111056444;LOC111061925;LOC111046080…
P	GO:0006807	nitrogen compound metabolic process	185	4770	1.46359e-14	2.64393e-12	LOC111053967;LOC111060522;LOC111051980;LOC111052033;LOC111056636;MSTRG.30773;LOC111048445;LOC111056427;MSTRG.20789;MSTRG.20800;LOC111059032;LOC111046757;LOC111055290;LOC111046059;LOC111051984;LOC111058157;LOC111058199;LOC111058757;LOC111061386;LOC111051207;LOC111049229;LOC111053674;LOC111047273;LOC111052268;LOC111064379;LOC111055355;LOC111056461;LOC111058935;LOC111057957;LOC111056444;LOC111061925…
P	GO:0019538	protein metabolic process	126	2840	1.1077e-12	1.88985e-10	LOC111046059;LOC111052047;LOC111046080;LOC111055104;MSTRG.26012;LOC111062368;LOC111055299;LOC111060571;LOC111061925;LOC111055506;LOC111047698;LOC111062386;LOC111061095;LOC111049926;LOC111063556;LOC111055801;LOC111060522;LOC111047508;LOC111047299;LOC111054786;LOC111043247;MSTRG.15465;LOC111050579;LOC111047731;LOC111052033;LOC111051930;LOC111050702;LOC111056269;LOC111062055;LOC111060586;LOC11104914…
P	GO:0044267	cellular protein metabolic process	115	2509	2.41594e-12	3.90493e-10	LOC111046059;LOC111046080;LOC111055104;MSTRG.26012;LOC111062368;LOC111055299;LOC111060571;LOC111061925;LOC111055506;LOC111047698;LOC111062386;LOC111063556;LOC111055801;LOC111060522;LOC111047508;LOC111047299;LOC111054786;LOC111043247;MSTRG.15465;LOC111050579;LOC111047731;LOC111052033;LOC111051930;LOC111050702;LOC111056269;LOC111062055;LOC111060586;LOC111049147;LOC111064361;LOC111045684;LOC11104444…
P	GO:0042254	ribosome biogenesis	34	360	2.07352e-11	3.18389e-09	LOC111052033;LOC111056636;MSTRG.30773;LOC111058157;LOC111058199;LOC111060522;LOC111061386;LOC111051207;LOC111049229;LOC111053674;LOC111047273;LOC111052268;LOC111051980;LOC111064379;LOC111055355;LOC111049422;LOC111051135;LOC111045507;LOC111048565;MSTRG.15465;LOC111050579;LOC111064361;LOC111043750;LOC111057081;LOC111056804;MSTRG.37088;LOC111057319;LOC111046776;LOC111045756;LOC111049083;LOC111052069…
P	GO:0042273	ribosomal large subunit biogenesis	15	82	1.41109e-09	2.06355e-07	LOC111048565;MSTRG.15465;LOC111050579;LOC111064361;LOC111043750;LOC111057081;LOC111056804;MSTRG.37088;LOC111046776;LOC111045756;LOC111052069;LOC111046761;LOC111052592;LOC111051980;LOC111049221
P	GO:0008152	metabolic process	239	7689	6.04511e-09	8.43842e-07	LOC111053967;LOC111060522;LOC111051980;LOC111045511;LOC111052033;LOC111056636;MSTRG.30773;LOC111055104;LOC111044863;LOC111048445;LOC111056427;MSTRG.20789;MSTRG.20800;LOC111059032;LOC111046757;LOC111055290;LOC111046059;LOC111052047;LOC111046080;LOC111051984;LOC111058636;LOC111058157;LOC111058199;LOC111047605;LOC111058757;MSTRG.26012;LOC111062368;LOC111055299;LOC111061272;LOC111057997;LOC111061386;…
P	GO:0044237	cellular metabolic process	225	7075	6.42972e-09	8.58507e-07	LOC111053967;LOC111060522;LOC111051980;LOC111052033;LOC111056636;MSTRG.30773;LOC111055104;LOC111044863;LOC111048445;LOC111056427;MSTRG.20789;MSTRG.20800;LOC111059032;LOC111046757;LOC111055290;LOC111046059;LOC111052047;LOC111046080;LOC111051984;LOC111058636;LOC111058157;LOC111058199;LOC111047605;LOC111058757;MSTRG.26012;LOC111062368;LOC111055299;LOC111061272;LOC111057997;LOC111061386;LOC111051207;…
P	GO:0071704	organic substance metabolic process	231	7421	2.51197e-08	3.21428e-06	LOC111053967;LOC111060522;LOC111051980;LOC111045511;LOC111052033;LOC111056636;MSTRG.30773;LOC111055104;LOC111044863;LOC111048445;LOC111056427;MSTRG.20789;MSTRG.20800;LOC111059032;LOC111046757;LOC111055290;LOC111046059;LOC111052047;LOC111046080;LOC111051984;LOC111058636;LOC111058157;LOC111058199;LOC111047605;LOC111058757;MSTRG.26012;LOC111062368;LOC111055299;LOC111061272;LOC111057997;LOC111061386;…
P	GO:0022613	ribonucleoprotein complex biogenesis	35	506	4.27113e-08	5.24666e-06	LOC111052033;LOC111056636;MSTRG.30773;LOC111058157;LOC111058199;LOC111060522;LOC111061386;LOC111051207;LOC111049229;LOC111053674;LOC111047273;LOC111052268;LOC111051980;LOC111064379;LOC111055355;LOC111049422;LOC111051135;LOC111059032;LOC111043750;LOC111045507;LOC111048565;MSTRG.15465;LOC111050579;LOC111064361;LOC111057081;LOC111056804;MSTRG.37088;LOC111057319;LOC111046776;LOC111045756;LOC111049083…
P	GO:0044238	primary metabolic process	220	7095	2.53945e-07	2.99948e-05	LOC111053967;LOC111060522;LOC111051980;LOC111045511;LOC111052033;LOC111056636;MSTRG.30773;LOC111048445;LOC111056427;MSTRG.20789;MSTRG.20800;LOC111059032;LOC111046757;LOC111055290;LOC111046059;LOC111052047;LOC111046080;LOC111051984;LOC111058157;LOC111058199;LOC111055104;LOC111047605;LOC111058757;MSTRG.26012;LOC111062368;LOC111055299;LOC111061272;LOC111057997;LOC111061386;LOC111051207;LOC111049229;…
P	GO:0006458	'de novo' protein folding	8	28	2.74555e-07	3.1228e-05	LOC111048191;LOC111047870;LOC111053088;LOC111049192;LOC111043774;LOC111062223;LOC111051181;MSTRG.1292
P	GO:0042255	ribosome assembly	12	80	6.16631e-07	6.76312e-05	MSTRG.15465;LOC111050579;LOC111064361;LOC111043750;LOC111057081;LOC111056804;MSTRG.37088;LOC111057319;LOC111049422;LOC111049083;LOC111056636;LOC111049221
P	GO:0016072	rRNA metabolic process	21	247	9.68116e-07	0.00010252	LOC111052033;LOC111056636;MSTRG.30773;LOC111058157;LOC111058199;LOC111060522;LOC111061386;LOC111051207;LOC111049229;LOC111053674;LOC111047273;LOC111052268;LOC111051980;LOC111064379;LOC111055355;LOC111049422;LOC111045507;LOC111048565;LOC111046776;LOC111045756;LOC111059032
P	GO:0043170	macromolecule metabolic process	181	5591	1.1462e-06	0.000117332	LOC111060522;LOC111051980;LOC111052033;LOC111056636;MSTRG.30773;MSTRG.20789;MSTRG.20800;LOC111059032;LOC111046757;LOC111055290;LOC111046059;LOC111052047;LOC111046080;LOC111058157;LOC111058199;LOC111055104;LOC111058757;MSTRG.26012;LOC111062368;LOC111055299;LOC111061386;LOC111051207;LOC111049229;LOC111053674;LOC111047273;LOC111052268;LOC111064379;LOC111055355;LOC111060571;LOC111058935;LOC111057957;…
P	GO:1904869	regulation of protein localization to Cajal body	4	5	1.85802e-06	0.000176153	LOC111048191;LOC111049192;LOC111051181;LOC111058103
P	GO:1904871	positive regulation of protein localization to Cajal body	4	5	1.85802e-06	0.000176153	LOC111048191;LOC111049192;LOC111051181;LOC111058103
P	GO:0044260	cellular macromolecule metabolic process	171	5231	1.89289e-06	0.000176153	LOC111060522;LOC111051980;LOC111052033;LOC111056636;MSTRG.30773;MSTRG.20789;MSTRG.20800;LOC111059032;LOC111046757;LOC111055290;LOC111046059;LOC111052047;LOC111046080;LOC111058157;LOC111058199;LOC111055104;LOC111058757;MSTRG.26012;LOC111062368;LOC111055299;LOC111061386;LOC111051207;LOC111049229;LOC111053674;LOC111047273;LOC111052268;LOC111064379;LOC111055355;LOC111060571;LOC111058935;LOC111057957;…
P	GO:0006364	rRNA processing	20	242	2.73437e-06	0.000246092	LOC111052033;LOC111056636;MSTRG.30773;LOC111058157;LOC111058199;LOC111060522;LOC111061386;LOC111051207;LOC111049229;LOC111053674;LOC111047273;LOC111052268;LOC111051980;LOC111064379;LOC111055355;LOC111049422;LOC111045507;LOC111048565;LOC111046776;LOC111045756
P	GO:0000038	very long-chain fatty acid metabolic process	8	37	2.80469e-06	0.000246092	LOC111043686;LOC111056394;LOC111055939;MSTRG.6140;LOC111060838;LOC111060955;LOC111058549;LOC111049835
P	GO:0034660	ncRNA metabolic process	31	533	1.01295e-05	0.000845245	LOC111052033;LOC111056636;MSTRG.30773;LOC111046059;LOC111058157;LOC111058199;LOC111058757;LOC111060522;LOC111061386;LOC111051207;LOC111049229;LOC111053674;LOC111047273;LOC111052268;LOC111051980;LOC111064379;LOC111055355;LOC111061925;LOC111062386;LOC111049422;LOC111046080;LOC111045507;LOC111050652;LOC111048565;LOC111059032;LOC111056352;LOC111055290;LOC111046776;LOC111045756;MSTRG.16348;LOC111064082
P	GO:0007446	imaginal disc growth	5	13	1.01837e-05	0.000845245	MSTRG.4262;LOC111055506;LOC111064644;MSTRG.26012;LOC111062368
P	GO:0000027	ribosomal large subunit assembly	7	32	1.1018e-05	0.00089043	MSTRG.15465;LOC111050579;LOC111064361;LOC111043750;LOC111057081;LOC111056804;MSTRG.37088
P	GO:0030497	fatty acid elongation	6	22	1.21859e-05	0.000959559	LOC111043686;LOC111056394;MSTRG.6140;LOC111060838;LOC111060955;LOC111055939
P	GO:1904874	positive regulation of telomerase RNA localization to Cajal body	4	7	1.24995e-05	0.000959648	LOC111048191;LOC111049192;LOC111051181;LOC111058103
P	GO:0016119	carotene metabolic process	3	3	1.53493e-05	0.00112233	LOC111061272;LOC111057997;LOC111044250
P	GO:0042214	terpene metabolic process	3	3	1.53493e-05	0.00112233	LOC111061272;LOC111057997;LOC111044250
P	GO:0070202	regulation of establishment of protein localization to chromosome	4	8	2.45078e-05	0.00160135	LOC111048191;LOC111049192;LOC111051181;LOC111058103
P	GO:0070203	regulation of establishment of protein localization to telomere	4	8	2.45078e-05	0.00160135	LOC111048191;LOC111049192;LOC111051181;LOC111058103
P	GO:1904814	regulation of protein localization to chromosome, telomeric region	4	8	2.45078e-05	0.00160135	LOC111048191;LOC111049192;LOC111051181;LOC111058103
P	GO:1904816	positive regulation of protein localization to chromosome, telomeric region	4	8	2.45078e-05	0.00160135	LOC111048191;LOC111049192;LOC111051181;LOC111058103
P	GO:1904851	positive regulation of establishment of protein localization to telomere	4	8	2.45078e-05	0.00160135	LOC111048191;LOC111049192;LOC111051181;LOC111058103
P	GO:0042761	very long-chain fatty acid biosynthetic process	6	25	2.71542e-05	0.00173731	LOC111043686;LOC111056394;LOC111055939;MSTRG.6140;LOC111060838;LOC111060955
P	GO:0019368	fatty acid elongation, unsaturated fatty acid	5	16	3.24953e-05	0.00195672	LOC111043686;LOC111056394;MSTRG.6140;LOC111060838;LOC111060955
P	GO:0034625	fatty acid elongation, monounsaturated fatty acid	5	16	3.24953e-05	0.00195672	LOC111043686;LOC111056394;MSTRG.6140;LOC111060838;LOC111060955
P	GO:0034626	fatty acid elongation, polyunsaturated fatty acid	5	16	3.24953e-05	0.00195672	LOC111043686;LOC111056394;MSTRG.6140;LOC111060838;LOC111060955
P	GO:0061077	chaperone-mediated protein folding	8	54	5.23033e-05	0.00308891	LOC111048191;LOC111047870;LOC111053088;LOC111049192;LOC111043774;LOC111062223;LOC111051181;MSTRG.1292
P	GO:0019367	fatty acid elongation, saturated fatty acid	5	18	6.11763e-05	0.00354476	LOC111043686;LOC111056394;MSTRG.6140;LOC111060838;LOC111060955
P	GO:1904872	regulation of telomerase RNA localization to Cajal body	4	10	7.06658e-05	0.00401879	LOC111048191;LOC111049192;LOC111051181;LOC111058103
P	GO:1900182	positive regulation of protein localization to nucleus	7	46	0.00012992	0.00725425	LOC111047698;LOC111062368;LOC111055299;LOC111048191;LOC111049192;LOC111051181;LOC111058103
P	GO:0001649	osteoblast differentiation	6	33	0.000143559	0.00787269	LOC111063199;LOC111047521;LOC111064082;LOC111056352;LOC111052047;LOC111049605
P	GO:0032210	regulation of telomere maintenance via telomerase	6	35	0.000201754	0.0108699	LOC111048191;LOC111049192;LOC111051181;LOC111058103;LOC111058157;LOC111058199
P	GO:0034470	ncRNA processing	23	405	0.000207756	0.0110003	LOC111052033;LOC111056636;MSTRG.30773;LOC111058157;LOC111058199;LOC111060522;LOC111061386;LOC111051207;LOC111049229;LOC111053674;LOC111047273;LOC111052268;LOC111051980;LOC111064379;LOC111055355;LOC111049422;LOC111045507;LOC111048565;LOC111055290;LOC111046776;LOC111045756;MSTRG.16348;LOC111059032
P	GO:0006457	protein folding	14	186	0.000234217	0.012135	LOC111047240;LOC111063190;LOC111058334;LOC111048494;LOC111050724;MSTRG.36454;LOC111048191;LOC111047870;LOC111053088;LOC111049192;LOC111043774;LOC111062223;LOC111051181;MSTRG.1292
P	GO:1904356	regulation of telomere maintenance via telomere lengthening	6	36	0.000237088	0.012135	LOC111048191;LOC111049192;LOC111051181;LOC111058103;LOC111058157;LOC111058199
P	GO:0035338	long-chain fatty-acyl-CoA biosynthetic process	3	6	0.000290261	0.014613	LOC111043686;LOC111056394;LOC111060838
P	GO:0006414	translational elongation	6	38	0.000322261	0.0159623	LOC111049974;LOC111062616;LOC111049708;LOC111053994;LOC111057102;LOC111059611
P	GO:0035209	pupal development	5	26	0.000398719	0.019436	LOC111050905;LOC111054009;LOC111046363;MSTRG.4262;LOC111064644
P	GO:0046949	fatty-acyl-CoA biosynthetic process	4	15	0.000416105	0.0199665	LOC111043686;LOC111056394;LOC111060838;MSTRG.35033
P	GO:0000050	urea cycle	3	7	0.000498583	0.0221243	LOC111050050;LOC111048445;LOC111056427
P	GO:0007339	binding of sperm to zona pellucida	3	7	0.000498583	0.0221243	LOC111048191;LOC111049192;LOC111051181
P	GO:0035036	sperm-egg recognition	3	7	0.000498583	0.0221243	LOC111048191;LOC111049192;LOC111051181
P	GO:0006633	fatty acid biosynthetic process	10	113	0.000515897	0.0221243	LOC111043686;LOC111056394;MSTRG.6140;LOC111060838;LOC111060955;LOC111055939;LOC111045751;LOC111060855;MSTRG.35033;LOC111046085
P	GO:0009926	auxin polar transport	2	2	0.000619567	0.0221243	LOC111061272;LOC111057997
P	GO:0009965	leaf morphogenesis	2	2	0.000619567	0.0221243	LOC111061272;LOC111057997
P	GO:0010016	shoot system morphogenesis	2	2	0.000619567	0.0221243	LOC111061272;LOC111057997
P	GO:0010223	secondary shoot formation	2	2	0.000619567	0.0221243	LOC111061272;LOC111057997
P	GO:0010346	shoot axis formation	2	2	0.000619567	0.0221243	LOC111061272;LOC111057997
P	GO:0016110	tetraterpenoid catabolic process	2	2	0.000619567	0.0221243	LOC111061272;LOC111057997
P	GO:0016115	terpenoid catabolic process	2	2	0.000619567	0.0221243	LOC111061272;LOC111057997
P	GO:0016118	carotenoid catabolic process	2	2	0.000619567	0.0221243	LOC111061272;LOC111057997
P	GO:0016121	carotene catabolic process	2	2	0.000619567	0.0221243	LOC111061272;LOC111057997
P	GO:0016124	xanthophyll catabolic process	2	2	0.000619567	0.0221243	LOC111061272;LOC111057997
P	GO:0046247	terpene catabolic process	2	2	0.000619567	0.0221243	LOC111061272;LOC111057997
P	GO:0060918	auxin transport	2	2	0.000619567	0.0221243	LOC111061272;LOC111057997
P	GO:1901334	lactone metabolic process	2	2	0.000619567	0.0221243	LOC111061272;LOC111057997
P	GO:1901336	lactone biosynthetic process	2	2	0.000619567	0.0221243	LOC111061272;LOC111057997
P	GO:1901600	strigolactone metabolic process	2	2	0.000619567	0.0221243	LOC111061272;LOC111057997
P	GO:1901601	strigolactone biosynthetic process	2	2	0.000619567	0.0221243	LOC111061272;LOC111057997
P	GO:2000631	regulation of pre-miRNA processing	2	2	0.000619567	0.0221243	LOC111064597;MSTRG.9083
P	GO:2000632	negative regulation of pre-miRNA processing	2	2	0.000619567	0.0221243	LOC111064597;MSTRG.9083
P	GO:0009988	cell-cell recognition	3	8	0.000783027	0.0270188	LOC111048191;LOC111049192;LOC111051181
P	GO:0019627	urea metabolic process	3	8	0.000783027	0.0270188	LOC111050050;LOC111048445;LOC111056427
P	GO:1900078	positive regulation of cellular response to insulin stimulus	3	8	0.000783027	0.0270188	LOC111064597;MSTRG.9083;LOC111047698
P	GO:1901998	toxin transport	4	18	0.000879275	0.0300028	LOC111048191;LOC111049192;LOC111051181;MSTRG.1292
P	GO:2000648	positive regulation of stem cell proliferation	5	32	0.00108008	0.0364496	MSTRG.8306;LOC111052047;LOC111052860;LOC111064597;MSTRG.9083
P	GO:0035265	organ growth	6	49	0.00129762	0.0433151	MSTRG.4262;LOC111055506;LOC111064644;MSTRG.26012;LOC111062368;LOC111047521

## Sheet: brown module
Table S4-6. Results of GO enrichment analyses for brown module.
GO TYPE	GO ID	Description	GeneRatio	BgRatio	pvalue	fdr	geneID
F	GO:0000981	RNA polymerase II transcription factor activity, sequence-specific DNA binding	38	301	1.3417e-14	8.88059e-12	LOC111045825;LOC111056776;LOC111052128;LOC111047776;MSTRG.30514;LOC111052323;LOC111056387;MSTRG.29072;LOC111049515;LOC111057238;LOC111064423;LOC111049761;LOC111062508;MSTRG.19922;LOC111053732;LOC111045726;LOC111048041;LOC111064045;LOC111059205;LOC111058858;LOC111044067;LOC111050453;LOC111047434;LOC111047555;LOC111064561;LOC111057700;LOC111046343;MSTRG.14815;LOC111062996;LOC111062257;LOC111057180;…
F	GO:0001071	nucleic acid binding transcription factor activity	55	613	3.95866e-14	8.88059e-12	LOC111045825;LOC111056776;LOC111052128;LOC111047776;MSTRG.30514;LOC111052323;LOC111056387;MSTRG.29072;LOC111049515;LOC111057238;LOC111064423;LOC111049761;LOC111062508;MSTRG.19922;LOC111059756;LOC111045216;LOC111050406;LOC111054041;LOC111054872;LOC111046291;LOC111060942;LOC111055215;LOC111064561;LOC111046513;LOC111059205;LOC111051950;LOC111057180;LOC111045340;LOC111056490;LOC111044646;LOC111044067…
F	GO:0003700	transcription factor activity, sequence-specific DNA binding	55	613	3.95866e-14	8.88059e-12	LOC111045825;LOC111056776;LOC111052128;LOC111047776;MSTRG.30514;LOC111052323;LOC111056387;MSTRG.29072;LOC111049515;LOC111057238;LOC111064423;LOC111049761;LOC111062508;MSTRG.19922;LOC111059756;LOC111045216;LOC111050406;LOC111054041;LOC111054872;LOC111046291;LOC111060942;LOC111055215;LOC111064561;LOC111046513;LOC111059205;LOC111051950;LOC111057180;LOC111045340;LOC111056490;LOC111044646;LOC111044067…
F	GO:0043565	sequence-specific DNA binding	54	607	9.89504e-14	1.66484e-11	LOC111060467;LOC111062257;LOC111054041;LOC111045726;LOC111044712;LOC111046291;LOC111056776;LOC111043730;LOC111064045;LOC111045216;LOC111055215;LOC111064561;MSTRG.9703;LOC111052128;LOC111052042;LOC111051950;MSTRG.19556;LOC111045340;LOC111047991;LOC111058858;LOC111044646;LOC111044067;LOC111044109;LOC111049679;LOC111062508;LOC111057700;MSTRG.29072;LOC111049515;LOC111056367;LOC111062996;LOC111058617;…
F	GO:0003677	DNA binding	98	1801	1.22017e-10	1.64234e-08	LOC111052494;LOC111046668;MSTRG.15019;LOC111045726;LOC111058858;LOC111060467;LOC111062257;LOC111054041;LOC111044712;LOC111046291;LOC111056776;LOC111043730;LOC111064045;LOC111045216;LOC111055215;LOC111064561;MSTRG.9703;LOC111052128;LOC111052042;LOC111051950;MSTRG.19556;LOC111045340;LOC111047991;LOC111044646;LOC111044067;LOC111044109;LOC111049679;LOC111062508;LOC111057700;MSTRG.29072;LOC111049515;L…
F	GO:1990837	sequence-specific double-stranded DNA binding	29	319	4.6676e-08	5.23549e-06	LOC111044418;LOC111059205;LOC111050453;LOC111046343;LOC111050406;LOC111064423;LOC111045726;LOC111048041;LOC111049761;LOC111047555;LOC111058858;LOC111044109;LOC111062508;LOC111056387;LOC111047434;MSTRG.19922;LOC111054325;MSTRG.2910;MSTRG.21793;MSTRG.33959;LOC111047193;LOC111045216;LOC111047776;LOC111046457;LOC111056490;LOC111044804;LOC111062996;LOC111046291;LOC111057180
F	GO:0080019	fatty-acyl-CoA reductase (alcohol-forming) activity	8	21	6.61805e-08	6.36278e-06	LOC111057305;LOC111061519;LOC111062389;LOC111055060;LOC111046886;LOC111063824;LOC111058248;LOC111053625
F	GO:0050062	long-chain-fatty-acyl-CoA reductase activity	7	16	1.4563e-07	1.22511e-05	LOC111057305;LOC111061519;LOC111055060;LOC111046886;LOC111063824;LOC111058248;LOC111053625
F	GO:0000982	transcription factor activity, RNA polymerase II core promoter proximal region sequence-specific binding	17	129	1.75441e-07	1.31191e-05	LOC111046343;LOC111045726;LOC111059205;LOC111058858;MSTRG.14815;LOC111050453;LOC111062996;LOC111047434;LOC111053732;LOC111062257;LOC111064423;LOC111057180;LOC111056490;LOC111044099;LOC111044230;LOC111044804;LOC111054967
F	GO:0000975	regulatory region DNA binding	30	372	3.81129e-07	2.17518e-05	LOC111047193;LOC111057700;LOC111044431;LOC111044418;LOC111059205;LOC111050453;LOC111046343;LOC111050406;LOC111064423;LOC111045726;LOC111048041;LOC111049761;LOC111047555;LOC111058858;LOC111044109;LOC111062508;LOC111056387;LOC111047434;MSTRG.19922;LOC111046513;LOC111064561;LOC111044099;LOC111045216;LOC111047776;LOC111046457;LOC111056490;LOC111044804;LOC111062996;LOC111046291;LOC111057180
F	GO:0044212	transcription regulatory region DNA binding	30	372	3.81129e-07	2.17518e-05	LOC111047193;LOC111057700;LOC111044431;LOC111044418;LOC111059205;LOC111050453;LOC111046343;LOC111050406;LOC111064423;LOC111045726;LOC111048041;LOC111049761;LOC111047555;LOC111058858;LOC111044109;LOC111062508;LOC111056387;LOC111047434;MSTRG.19922;LOC111046513;LOC111064561;LOC111044099;LOC111045216;LOC111047776;LOC111046457;LOC111056490;LOC111044804;LOC111062996;LOC111046291;LOC111057180
F	GO:0000977	RNA polymerase II regulatory region sequence-specific DNA binding	22	220	4.05846e-07	2.17518e-05	LOC111044418;LOC111059205;LOC111050453;LOC111046343;LOC111050406;LOC111064423;LOC111045726;LOC111048041;LOC111049761;LOC111047555;LOC111058858;LOC111044109;LOC111062508;LOC111056387;LOC111047434;MSTRG.19922;LOC111045216;LOC111047776;LOC111046457;LOC111056490;LOC111044804;LOC111062996
F	GO:0001012	RNA polymerase II regulatory region DNA binding	22	221	4.38961e-07	2.17518e-05	LOC111044418;LOC111059205;LOC111050453;LOC111046343;LOC111050406;LOC111064423;LOC111045726;LOC111048041;LOC111049761;LOC111047555;LOC111058858;LOC111044109;LOC111062508;LOC111056387;LOC111047434;MSTRG.19922;LOC111045216;LOC111047776;LOC111046457;LOC111056490;LOC111044804;LOC111062996
F	GO:0001067	regulatory region nucleic acid binding	30	375	4.5249e-07	2.17518e-05	LOC111047193;LOC111057700;LOC111044431;LOC111044418;LOC111059205;LOC111050453;LOC111046343;LOC111050406;LOC111064423;LOC111045726;LOC111048041;LOC111049761;LOC111047555;LOC111058858;LOC111044109;LOC111062508;LOC111056387;LOC111047434;MSTRG.19922;LOC111046513;LOC111064561;LOC111044099;LOC111045216;LOC111047776;LOC111046457;LOC111056490;LOC111044804;LOC111062996;LOC111046291;LOC111057180
F	GO:0000976	transcription regulatory region sequence-specific DNA binding	24	270	1.04584e-06	4.69235e-05	LOC111044418;LOC111059205;LOC111050453;LOC111046343;LOC111050406;LOC111064423;LOC111045726;LOC111048041;LOC111049761;LOC111047555;LOC111058858;LOC111044109;LOC111062508;LOC111056387;LOC111047434;MSTRG.19922;LOC111045216;LOC111047776;LOC111046457;LOC111056490;LOC111044804;LOC111062996;LOC111046291;LOC111057180
F	GO:0001227	transcriptional repressor activity, RNA polymerase II transcription regulatory region sequence-specific binding	12	75	1.4399e-06	6.05657e-05	LOC111064423;LOC111049761;LOC111062508;MSTRG.19922;LOC111053732;LOC111062257;LOC111057180;LOC111056490;LOC111044099;LOC111044230;LOC111044804;LOC111054967
F	GO:0003690	double-stranded DNA binding	30	407	2.49522e-06	9.87813e-05	LOC111045726;LOC111058858;MSTRG.15019;LOC111044418;LOC111059205;LOC111050453;LOC111046343;LOC111050406;LOC111064423;LOC111048041;LOC111049761;LOC111047555;LOC111044109;LOC111062508;LOC111056387;LOC111047434;MSTRG.19922;LOC111054325;MSTRG.2910;MSTRG.21793;MSTRG.33959;LOC111047193;LOC111045216;LOC111047776;LOC111046457;LOC111056490;LOC111044804;LOC111062996;LOC111046291;LOC111057180
F	GO:0001078	transcriptional repressor activity, RNA polymerase II core promoter proximal region sequence-specific binding	9	58	3.89189e-05	0.00145514	LOC111053732;LOC111062257;LOC111064423;LOC111057180;LOC111056490;LOC111044099;LOC111044230;LOC111044804;LOC111054967
F	GO:0004713	protein tyrosine kinase activity	11	92	6.69495e-05	0.00237142	LOC111046537;LOC111046226;LOC111048598;LOC111062719;MSTRG.2269;LOC111060456;LOC111045482;LOC111046370;LOC111054272;LOC111047814;LOC111062935
F	GO:0038062	protein tyrosine kinase collagen receptor activity	4	10	0.000125714	0.00402884	LOC111046537;LOC111046226;LOC111048598;LOC111062719
F	GO:0038064	collagen receptor activity	4	10	0.000125714	0.00402884	LOC111046537;LOC111046226;LOC111048598;LOC111062719
F	GO:0001228	transcriptional activator activity, RNA polymerase II transcription regulatory region sequence-specific binding	12	118	0.000154288	0.0047198	LOC111045726;LOC111048041;LOC111064045;LOC111059205;LOC111058858;LOC111044067;LOC111056387;LOC111050453;LOC111047434;LOC111046343;MSTRG.14815;LOC111062996
F	GO:0020037	heme binding	15	181	0.000245255	0.00717638	LOC111055596;LOC111055078;LOC111064217;LOC111046190;LOC111062417;LOC111060556;LOC111057877;LOC111051489;LOC111062226;LOC111045588;LOC111059139;LOC111056703;LOC111047991;LOC111052581;LOC111060963
F	GO:0008395	steroid hydroxylase activity	4	12	0.000283	0.00793581	LOC111059139;LOC111060963;LOC111045588;LOC111051489
F	GO:0046906	tetrapyrrole binding	15	186	0.000329367	0.00886656	LOC111055596;LOC111055078;LOC111064217;LOC111046190;LOC111062417;LOC111060556;LOC111057877;LOC111051489;LOC111062226;LOC111045588;LOC111059139;LOC111056703;LOC111047991;LOC111052581;LOC111060963
F	GO:0003693	P-element binding	3	6	0.000449275	0.0111986	MSTRG.2910;MSTRG.21793;MSTRG.33959
F	GO:0016841	ammonia-lyase activity	3	6	0.000449275	0.0111986	LOC111059169;LOC111048885;LOC111056172
F	GO:0004175	endopeptidase activity	30	543	0.000515908	0.0124002	LOC111053505;LOC111045249;LOC111045655;LOC111052888;LOC111050290;LOC111043598;LOC111061793;LOC111043952;LOC111052862;LOC111050715;MSTRG.4598;LOC111043398;LOC111049436;LOC111048018;LOC111044875;LOC111052974;LOC111045323;LOC111043245;LOC111048477;MSTRG.6106;MSTRG.5914;MSTRG.21148;MSTRG.12771;MSTRG.29624;MSTRG.24531;MSTRG.1835;LOC111046551;LOC111057245;LOC111044397;LOC111049512
F	GO:0016620	oxidoreductase activity, acting on the aldehyde or oxo group of donors, NAD or NADP as acceptor	8	69	0.000811153	0.0175343	LOC111057305;LOC111061519;LOC111062389;LOC111055060;LOC111046886;LOC111063824;LOC111058248;LOC111053625
F	GO:0030407	formimidoyltransferase activity	2	2	0.000833726	0.0175343	LOC111048885;LOC111056172
F	GO:0030409	glutamate formimidoyltransferase activity	2	2	0.000833726	0.0175343	LOC111048885;LOC111056172
F	GO:0030412	formimidoyltetrahydrofolate cyclodeaminase activity	2	2	0.000833726	0.0175343	LOC111048885;LOC111056172
F	GO:0000987	core promoter proximal region sequence-specific DNA binding	10	106	0.000977039	0.0188783	LOC111046343;LOC111045216;LOC111050406;LOC111047776;LOC111046457;LOC111056490;LOC111044804;LOC111062996;LOC111046291;LOC111057180
F	GO:0001159	core promoter proximal region DNA binding	10	106	0.000977039	0.0188783	LOC111046343;LOC111045216;LOC111050406;LOC111047776;LOC111046457;LOC111056490;LOC111044804;LOC111062996;LOC111046291;LOC111057180
F	GO:0001077	transcriptional activator activity, RNA polymerase II core promoter proximal region sequence-specific binding	8	71	0.000981786	0.0188783	LOC111046343;LOC111045726;LOC111059205;LOC111058858;MSTRG.14815;LOC111050453;LOC111062996;LOC111047434
F	GO:0008233	peptidase activity	39	808	0.00111074	0.0207646	LOC111053505;LOC111045249;LOC111045655;LOC111057774;LOC111052888;LOC111050290;LOC111043598;LOC111061793;LOC111043952;LOC111052862;LOC111050715;MSTRG.4598;LOC111043398;LOC111049436;LOC111048018;LOC111044875;LOC111052974;LOC111045323;LOC111043245;LOC111048477;LOC111057245;MSTRG.16676;LOC111056868;LOC111052459;MSTRG.6106;MSTRG.5914;MSTRG.21148;MSTRG.12771;MSTRG.29624;MSTRG.24531;MSTRG.1835;LOC111061…
F	GO:0004803	transposase activity	3	8	0.0012047	0.0219124	MSTRG.2910;MSTRG.21793;MSTRG.33959
F	GO:0004879	RNA polymerase II transcription factor activity, ligand-activated sequence-specific DNA binding	4	18	0.00152471	0.026311	LOC111062257;LOC111046457;LOC111057700;LOC111047991
F	GO:0098531	transcription factor activity, direct ligand regulated sequence-specific DNA binding	4	18	0.00152471	0.026311	LOC111062257;LOC111046457;LOC111057700;LOC111047991
F	GO:0004714	transmembrane receptor protein tyrosine kinase activity	6	47	0.00221122	0.0372039	LOC111046537;LOC111046226;LOC111048598;LOC111062719;LOC111062935;LOC111046370
F	GO:0070011	peptidase activity, acting on L-amino acid peptides	37	786	0.00229939	0.0377437	LOC111053505;LOC111045249;LOC111045655;LOC111057774;LOC111052888;LOC111050290;LOC111043598;LOC111061793;LOC111043952;LOC111052862;LOC111050715;MSTRG.4598;LOC111043398;LOC111049436;LOC111048018;LOC111044875;LOC111052974;LOC111045323;LOC111043245;LOC111048477;LOC111057245;MSTRG.16676;LOC111056868;LOC111052459;MSTRG.6106;MSTRG.5914;MSTRG.21148;MSTRG.12771;MSTRG.29624;MSTRG.24531;MSTRG.1835;LOC111061…
P	GO:0007275	multicellular organism development	178	3770	1.96252e-15	7.21422e-12	LOC111046343;LOC111046291;MSTRG.18269;LOC111052392;LOC111045701;LOC111053390;LOC111047555;LOC111049337;LOC111060073;LOC111053416;LOC111059335;LOC111059911;MSTRG.27154;LOC111062935;LOC111046537;LOC111046226;LOC111048598;LOC111050290;LOC111060089;LOC111061793;MSTRG.2269;LOC111055420;LOC111045482;LOC111043952;LOC111051735;LOC111045340;LOC111064423;LOC111060942;LOC111045588;LOC111059139;LOC111060963;…
P	GO:0048731	system development	151	3047	3.07666e-14	5.02275e-11	LOC111046343;LOC111046291;MSTRG.18269;LOC111052392;LOC111045701;LOC111053390;LOC111047555;LOC111049337;LOC111060073;LOC111053416;LOC111059335;LOC111059911;MSTRG.27154;LOC111062935;LOC111046537;LOC111046226;LOC111048598;LOC111050290;LOC111051735;LOC111045340;LOC111064423;LOC111060942;LOC111045588;LOC111059139;LOC111060963;LOC111054967;LOC111055279;LOC111054230;LOC111057180;MSTRG.2269;LOC111045482;…
P	GO:0044767	single-organism developmental process	193	4363	4.09909e-14	5.02275e-11	LOC111046343;LOC111046291;MSTRG.18269;LOC111052392;LOC111045701;LOC111053390;LOC111047555;LOC111049337;LOC111060073;LOC111053416;LOC111059335;LOC111051600;LOC111059911;MSTRG.27154;LOC111062935;LOC111046537;LOC111046226;LOC111048598;LOC111050290;LOC111060089;LOC111061793;MSTRG.2269;LOC111055420;LOC111045482;LOC111043952;LOC111051735;LOC111045340;LOC111064423;LOC111060942;LOC111045588;LOC111059139;…
P	GO:0032502	developmental process	193	4379	6.1242e-14	5.62814e-11	LOC111046343;LOC111046291;MSTRG.18269;LOC111052392;LOC111045701;LOC111053390;LOC111047555;LOC111049337;LOC111060073;LOC111053416;LOC111059335;LOC111051600;LOC111059911;MSTRG.27154;LOC111062935;LOC111046537;LOC111046226;LOC111048598;LOC111050290;LOC111060089;LOC111061793;MSTRG.2269;LOC111055420;LOC111045482;LOC111043952;LOC111051735;LOC111045340;LOC111064423;LOC111060942;LOC111045588;LOC111059139;…
P	GO:0032501	multicellular organismal process	201	4663	1.01337e-13	7.45028e-11	LOC111064045;LOC111046343;LOC111046291;MSTRG.18269;LOC111052392;LOC111045701;LOC111053390;LOC111044875;LOC111047555;LOC111049337;LOC111060073;LOC111053416;LOC111059335;LOC111059911;LOC111050290;MSTRG.27154;LOC111062935;LOC111046537;LOC111046226;LOC111048598;LOC111060089;LOC111061793;MSTRG.2269;LOC111055420;LOC111045482;LOC111043952;LOC111051735;LOC111045340;LOC111064423;LOC111060942;LOC111045588;…
P	GO:0044707	single-multicellular organism process	187	4234	2.11754e-13	1.29734e-10	LOC111064045;LOC111046343;LOC111046291;MSTRG.18269;LOC111052392;LOC111045701;LOC111053390;LOC111044875;LOC111047555;LOC111049337;LOC111060073;LOC111053416;LOC111059335;LOC111059911;MSTRG.27154;LOC111062935;LOC111046537;LOC111046226;LOC111048598;LOC111050290;LOC111060089;LOC111061793;MSTRG.2269;LOC111055420;LOC111045482;LOC111043952;LOC111051735;LOC111045340;LOC111064423;LOC111060942;LOC111045588;…
P	GO:0048856	anatomical structure development	169	3792	5.38233e-12	2.82649e-09	LOC111046343;LOC111046291;MSTRG.18269;LOC111052392;LOC111045701;LOC111053390;LOC111047555;LOC111049337;LOC111060073;LOC111053416;LOC111059335;LOC111051600;LOC111059911;MSTRG.27154;LOC111062935;LOC111046537;LOC111046226;LOC111048598;LOC111050290;LOC111051735;LOC111045340;LOC111064423;LOC111060942;LOC111045588;LOC111059139;LOC111060963;LOC111054967;LOC111055279;LOC111054230;LOC111057180;MSTRG.2269;…
P	GO:0035295	tube development	58	800	3.29439e-11	1.51377e-08	MSTRG.18269;LOC111052392;LOC111046343;LOC111053390;LOC111050290;MSTRG.2269;LOC111045482;LOC111052042;LOC111053416;LOC111048041;LOC111062935;LOC111059911;LOC111045216;LOC111051775;LOC111059335;LOC111044948;LOC111060580;LOC111051644;LOC111046291;LOC111047814;LOC111054325;LOC111057378;LOC111062912;LOC111045340;MSTRG.27154;LOC111047173;LOC111044646;LOC111057305;LOC111063824;LOC111053625;LOC111056776;…
P	GO:0022008	neurogenesis	86	1491	6.54224e-11	2.67214e-08	LOC111045701;LOC111059335;MSTRG.27154;LOC111053416;LOC111062935;LOC111052392;LOC111044099;LOC111062996;LOC111062257;LOC111045352;LOC111060942;LOC111044418;LOC111055279;LOC111047434;LOC111059580;LOC111044804;LOC111056490;LOC111056049;LOC111059756;LOC111055588;LOC111054041;LOC111056776;LOC111052128;LOC111057378;LOC111059205;LOC111051950;LOC111050453;LOC111054967;LOC111046623;LOC111061332;LOC1110463…
P	GO:0009653	anatomical structure morphogenesis	113	2234	1.02054e-10	3.75152e-08	LOC111046343;LOC111045701;MSTRG.18269;LOC111052392;LOC111053390;LOC111049337;LOC111060073;LOC111053416;LOC111059335;LOC111059911;LOC111050290;LOC111054230;LOC111057180;LOC111052042;LOC111056776;LOC111044418;LOC111052128;MSTRG.2269;LOC111045482;LOC111050791;LOC111045225;LOC111062257;LOC111062935;LOC111055279;LOC111057245;LOC111045216;LOC111051775;LOC111059756;LOC111055588;LOC111054041;LOC111057378…
P	GO:0007399	nervous system development	100	1917	3.65651e-10	1.21855e-07	LOC111046291;MSTRG.18269;LOC111052392;LOC111045701;LOC111059335;MSTRG.27154;LOC111053416;LOC111062935;LOC111045340;LOC111064423;LOC111060942;LOC111045588;LOC111059139;LOC111060963;LOC111054967;LOC111055279;LOC111044099;LOC111062996;LOC111062257;LOC111045352;LOC111044418;LOC111047434;LOC111059580;LOC111044804;LOC111056490;LOC111056049;LOC111059205;LOC111051600;LOC111047367;LOC111050453;LOC11105975…
P	GO:0009888	tissue development	84	1492	3.97786e-10	1.21855e-07	LOC111046343;LOC111045701;MSTRG.18269;LOC111052392;LOC111053390;LOC111049337;LOC111060073;LOC111053416;LOC111059335;LOC111051600;LOC111046537;LOC111046226;LOC111048598;LOC111050290;LOC111051735;MSTRG.2269;LOC111045482;LOC111044099;LOC111062996;LOC111052042;LOC111048041;LOC111047776;LOC111055279;LOC111059911;LOC111045216;LOC111051775;LOC111044948;LOC111060373;LOC111062257;LOC111060942;LOC111044418…
P	GO:0048699	generation of neurons	80	1395	4.93992e-10	1.39686e-07	LOC111045701;LOC111059335;LOC111052392;LOC111044099;LOC111062996;LOC111062257;LOC111045352;LOC111060942;LOC111044418;LOC111055279;LOC111059580;LOC111044804;LOC111056490;LOC111056049;LOC111059756;LOC111055588;LOC111054041;LOC111056776;LOC111052128;LOC111057378;LOC111059205;LOC111051950;MSTRG.27154;LOC111050453;LOC111047434;LOC111054967;LOC111046623;LOC111061332;LOC111046343;LOC111047814;LOC1110586…
P	GO:0030182	neuron differentiation	69	1133	8.45864e-10	2.221e-07	LOC111045701;LOC111059335;LOC111052392;LOC111044099;LOC111062996;LOC111062257;LOC111056490;LOC111055279;LOC111056049;LOC111059756;LOC111055588;LOC111054041;LOC111056776;LOC111044418;LOC111052128;LOC111057378;LOC111059205;LOC111051950;MSTRG.27154;LOC111050453;LOC111047434;LOC111054967;LOC111046623;LOC111061332;LOC111047173;LOC111054013;LOC111053416;MSTRG.26591;LOC111047814;LOC111045352;LOC11105042…
P	GO:0030154	cell differentiation	126	2762	4.83192e-09	1.18414e-06	LOC111045701;LOC111047555;LOC111059335;MSTRG.27154;LOC111053416;LOC111062935;LOC111052392;LOC111044099;LOC111062996;MSTRG.2269;LOC111045482;LOC111062257;LOC111045352;LOC111060942;LOC111044418;LOC111055279;LOC111053390;LOC111054967;LOC111047434;LOC111059580;LOC111044804;LOC111056490;LOC111056049;LOC111059756;LOC111055588;LOC111054041;LOC111056776;LOC111052128;LOC111057378;LOC111059205;LOC111051950…
P	GO:0060429	epithelium development	67	1155	1.1407e-08	2.62075e-06	LOC111045701;MSTRG.18269;LOC111052392;LOC111046343;LOC111053390;LOC111049337;LOC111060073;LOC111053416;LOC111050290;MSTRG.2269;LOC111045482;LOC111044099;LOC111062996;LOC111052042;LOC111048041;LOC111059911;LOC111045216;LOC111051775;LOC111059335;LOC111044948;LOC111060373;LOC111060580;LOC111051644;LOC111046291;LOC111047814;LOC111064217;LOC111054325;LOC111044230;LOC111057378;LOC111062912;LOC111045340…
P	GO:0048513	animal organ development	101	2099	2.40647e-08	5.20364e-06	LOC111046343;LOC111046291;MSTRG.18269;LOC111052392;LOC111045701;LOC111053390;LOC111049337;LOC111060073;LOC111053416;LOC111059335;LOC111059911;LOC111046537;LOC111046226;LOC111048598;LOC111050290;LOC111045340;LOC111054230;LOC111057180;MSTRG.2269;LOC111045482;LOC111044099;LOC111062996;LOC111052042;LOC111048041;LOC111062257;LOC111056490;LOC111056367;LOC111055279;LOC111057245;LOC111044418;LOC111059205…
P	GO:0048666	neuron development	59	980	2.72673e-08	5.50708e-06	LOC111045701;LOC111052392;LOC111056049;LOC111059756;LOC111055588;LOC111054041;LOC111056776;LOC111044418;LOC111052128;LOC111057378;LOC111059205;LOC111051950;MSTRG.27154;LOC111050453;LOC111047434;LOC111054967;LOC111046623;LOC111061332;LOC111047173;LOC111054013;LOC111047814;LOC111045352;LOC111050424;LOC111061793;LOC111043952;LOC111044987;LOC111047555;LOC111049802;LOC111049824;LOC111047776;LOC1110583…
P	GO:0048869	cellular developmental process	129	2932	2.84643e-08	5.50708e-06	LOC111045701;LOC111047555;LOC111059335;MSTRG.27154;LOC111053416;LOC111062935;LOC111052392;LOC111044099;LOC111062996;MSTRG.2269;LOC111045482;LOC111054967;LOC111062257;LOC111045352;LOC111060942;LOC111044418;LOC111055279;LOC111045225;LOC111053390;LOC111047434;LOC111059580;LOC111044804;LOC111056490;LOC111056049;LOC111059756;LOC111055588;LOC111054041;LOC111056776;LOC111052128;LOC111057378;LOC111059205…
P	GO:0010025	wax biosynthetic process	8	21	5.96379e-08	1.04395e-05	LOC111057305;LOC111061519;LOC111062389;LOC111055060;LOC111046886;LOC111063824;LOC111058248;LOC111053625
P	GO:0010166	wax metabolic process	8	21	5.96379e-08	1.04395e-05	LOC111057305;LOC111061519;LOC111062389;LOC111055060;LOC111046886;LOC111063824;LOC111058248;LOC111053625
P	GO:0048729	tissue morphogenesis	49	769	8.7821e-08	1.46741e-05	LOC111046343;MSTRG.18269;LOC111052392;LOC111053390;LOC111049337;LOC111060073;LOC111053416;LOC111059335;LOC111050290;LOC111052042;LOC111055279;LOC111059911;LOC111045216;LOC111051775;LOC111060580;LOC111051644;LOC111046291;LOC111047814;LOC111048041;LOC111054325;LOC111044230;LOC111057378;LOC111062912;LOC111045340;LOC111051735;LOC111047173;MSTRG.27154;LOC111056776;LOC111052128;LOC111059756;LOC11106225…
P	GO:0009887	organ morphogenesis	56	949	1.28587e-07	2.05516e-05	LOC111046343;LOC111045701;MSTRG.18269;LOC111052392;LOC111053390;LOC111049337;LOC111060073;LOC111053416;LOC111059335;LOC111054230;LOC111057180;LOC111052042;LOC111062257;LOC111055279;LOC111059911;LOC111057245;LOC111045216;LOC111051775;LOC111046291;LOC111060580;LOC111051644;LOC111047814;LOC111048041;LOC111054325;LOC111050290;LOC111057378;LOC111062912;LOC111049252;LOC111044099;LOC111062996;LOC1110568…
P	GO:0035336	long-chain fatty-acyl-CoA metabolic process	8	24	1.99958e-07	3.06269e-05	LOC111057305;LOC111061519;LOC111055060;LOC111046886;LOC111063824;LOC111058248;LOC111053625;LOC111054749
P	GO:0097485	neuron projection guidance	32	409	2.24887e-07	3.30673e-05	LOC111047173;LOC111047814;LOC111047434;LOC111054013;LOC111044987;LOC111047555;LOC111049802;LOC111049824;LOC111047776;LOC111059205;LOC111058308;LOC111045340;LOC111057076;LOC111045522;LOC111050453;LOC111050290;LOC111056049;LOC111054967;LOC111059756;LOC111050424;MSTRG.27154;LOC111060446;LOC111053505;LOC111045249;LOC111049266;LOC111059804;LOC111059335;LOC111062996;LOC111058617;MSTRG.23947;MSTRG.28339…
P	GO:0035239	tube morphogenesis	39	562	2.42197e-07	3.42429e-05	MSTRG.18269;LOC111052392;LOC111046343;LOC111053390;LOC111052042;LOC111053416;LOC111062935;LOC111050290;LOC111059911;LOC111045216;LOC111051775;LOC111060580;LOC111051644;LOC111046291;LOC111047814;LOC111048041;LOC111054325;LOC111057378;LOC111062912;LOC111045340;LOC111047173;LOC111057305;LOC111063824;LOC111053625;LOC111056776;LOC111052128;LOC111059756;LOC111055588;MSTRG.2269;LOC111045482;LOC111044992…
[truncated: 230 more rows]

## Sheet: purple module
Table S4-7. Results of GO enrichment analyses for purple module.
GO TYPE	GO ID	Description	GeneRatio	BgRatio	pvalue	fdr	geneID
C	GO:0098793	presynapse	10	300	0.000134378	0.0180165	MSTRG.36420;LOC111061203;LOC111063241;LOC111053904;MSTRG.36597;MSTRG.25629;LOC111053280;LOC111054219;LOC111045736;LOC111048432
[truncated: 135 more rows]

## Sheet: greenyellow
Table S4-8. Results of GO enrichment analyses for greenyellow module.
[truncated: 21 more rows]
