# Supplementary material for: An Overview of Embryogenesis: External Morphology and Transcriptome Profiling in the Hemipteran Insect Nilaparvata lugens
Source: Front Physiol. 2020 Feb 18;11:106. doi: 10.3389/fphys.2020.00106 (PMC7040246; doi:10.3389/fphys.2020.00106)
Supplement: TABLE S5 — Homologous genes in several classic signaling pathways during insect embryonic development. [file Table_5.XLS]

## Sheet: embryonic axis formation
Table S5. Developmental transcripts in conserved signalling pathways with a blast hit to Drosophila (E-value cuto ≤ 10−5) .
Table S5-1.embryonic axis formation
Query	Target	Percent identity	Alignment length	Number of mismatches	Number of gap opens	based position of start in query	based position of end in query	based position of start in target	based position of end in target	E-value calculated using Karlin-Altschul statistics	Bit score calculated using Karlin-Altschul statistics	name
MSTRG.47.1	tr|A0A0B4KHK1|A0A0B4KHK1_DROME	25.463	216	127	7	1729	2364	259	444	4.41e-17	80.1	Supernumerary limbs, isoform B
MSTRG.47.1	tr|A0A0B4KHK1|A0A0B4KHK1_DROME	25.228	329	192	15	386	1336	220	506	1.24e-16	78.6	Supernumerary limbs, isoform B
MSTRG.47.1	tr|A0A0B4KHK1|A0A0B4KHK1_DROME	26.316	228	135	11	1561	2223	287	488	1.19e-10	59.3	Supernumerary limbs, isoform B
MSTRG.47.1	tr|Q9VDE3|Q9VDE3_DROME	25.463	216	127	7	1729	2364	259	444	5.45e-17	79.3	LD08669p
MSTRG.47.1	tr|Q9VDE3|Q9VDE3_DROME	25.228	329	192	15	386	1336	220	506	1.71e-16	77.8	LD08669p
MSTRG.47.1	tr|Q9VDE3|Q9VDE3_DROME	26.316	228	135	11	1561	2223	287	488	1.47e-10	58.9	LD08669p
MSTRG.47.1	tr|O44382|O44382_DROME	24.528	212	134	6	1729	2364	259	444	9.37e-17	78.6	Slimb
MSTRG.47.1	tr|O44382|O44382_DROME	24.924	329	193	15	386	1336	220	506	2.6e-16	77.4	Slimb
MSTRG.47.1	tr|O44382|O44382_DROME	26.754	228	134	11	1561	2223	287	488	6.54e-11	60.1	Slimb
MSTRG.47.2	tr|A0A0B4KHK1|A0A0B4KHK1_DROME	25.463	216	127	7	1729	2364	259	444	4.41e-17	80.1	Supernumerary limbs, isoform B
MSTRG.47.2	tr|A0A0B4KHK1|A0A0B4KHK1_DROME	25.228	329	192	15	386	1336	220	506	1.24e-16	78.6	Supernumerary limbs, isoform B
MSTRG.47.2	tr|A0A0B4KHK1|A0A0B4KHK1_DROME	26.316	228	135	11	1561	2223	287	488	1.19e-10	59.3	Supernumerary limbs, isoform B
MSTRG.47.2	tr|Q9VDE3|Q9VDE3_DROME	25.463	216	127	7	1729	2364	259	444	5.45e-17	79.3	LD08669p
MSTRG.47.2	tr|Q9VDE3|Q9VDE3_DROME	25.228	329	192	15	386	1336	220	506	1.71e-16	77.8	LD08669p
MSTRG.47.2	tr|Q9VDE3|Q9VDE3_DROME	26.316	228	135	11	1561	2223	287	488	1.47e-10	58.9	LD08669p
MSTRG.47.2	tr|O44382|O44382_DROME	24.528	212	134	6	1729	2364	259	444	9.37e-17	78.6	Slimb
MSTRG.47.2	tr|O44382|O44382_DROME	24.924	329	193	15	386	1336	220	506	2.6e-16	77.4	Slimb
MSTRG.47.2	tr|O44382|O44382_DROME	26.754	228	134	11	1561	2223	287	488	6.54e-11	60.1	Slimb
MSTRG.47.3	tr|A0A0B4KHK1|A0A0B4KHK1_DROME	25.463	216	127	7	1729	2364	259	444	4.41e-17	80.1	Supernumerary limbs, isoform B
MSTRG.47.3	tr|A0A0B4KHK1|A0A0B4KHK1_DROME	25.228	329	192	15	386	1336	220	506	1.24e-16	78.6	Supernumerary limbs, isoform B
MSTRG.47.3	tr|A0A0B4KHK1|A0A0B4KHK1_DROME	26.316	228	135	11	1561	2223	287	488	1.19e-10	59.3	Supernumerary limbs, isoform B
MSTRG.47.3	tr|Q9VDE3|Q9VDE3_DROME	25.463	216	127	7	1729	2364	259	444	5.45e-17	79.3	LD08669p
MSTRG.47.3	tr|Q9VDE3|Q9VDE3_DROME	25.228	329	192	15	386	1336	220	506	1.71e-16	77.8	LD08669p
MSTRG.47.3	tr|Q9VDE3|Q9VDE3_DROME	26.316	228	135	11	1561	2223	287	488	1.47e-10	58.9	LD08669p
MSTRG.47.3	tr|O44382|O44382_DROME	24.528	212	134	6	1729	2364	259	444	9.37e-17	78.6	Slimb
MSTRG.47.3	tr|O44382|O44382_DROME	24.924	329	193	15	386	1336	220	506	2.6e-16	77.4	Slimb
MSTRG.47.3	tr|O44382|O44382_DROME	26.754	228	134	11	1561	2223	287	488	6.54e-11	60.1	Slimb
rna26	tr|A0A0B4KHK1|A0A0B4KHK1_DROME	25.463	216	127	7	1358	1993	259	444	4.12e-17	79.7	Supernumerary limbs, isoform B
rna26	tr|A0A0B4KHK1|A0A0B4KHK1_DROME	23.333	240	152	6	525	1241	223	431	1.93e-13	68.2	Supernumerary limbs, isoform B
rna26	tr|A0A0B4KHK1|A0A0B4KHK1_DROME	25.969	258	148	13	384	1148	223	440	7.77e-13	66.2	Supernumerary limbs, isoform B
rna26	tr|A0A0B4KHK1|A0A0B4KHK1_DROME	25.926	216	128	10	1226	1852	298	488	7.42e-11	59.7	Supernumerary limbs, isoform B
rna26	tr|Q9VDE3|Q9VDE3_DROME	25.463	216	127	7	1358	1993	259	444	5.59e-17	79	LD08669p
rna26	tr|Q9VDE3|Q9VDE3_DROME	23.333	240	152	6	525	1241	223	431	1.64e-13	68.2	LD08669p
rna26	tr|Q9VDE3|Q9VDE3_DROME	26.054	261	150	13	375	1148	220	440	6.64e-13	66.2	LD08669p
rna26	tr|Q9VDE3|Q9VDE3_DROME	25.926	216	128	10	1226	1852	298	488	1.03e-10	59.3	LD08669p
rna26	tr|O44382|O44382_DROME	24.528	212	134	6	1358	1993	259	444	8.97e-17	78.6	Slimb
rna26	tr|O44382|O44382_DROME	22.917	240	153	6	525	1241	223	431	2.99e-13	67.4	Slimb
rna26	tr|O44382|O44382_DROME	25.67	261	151	13	375	1148	220	440	1.34e-12	65.1	Slimb
rna26	tr|O44382|O44382_DROME	26.389	216	127	10	1226	1852	298	488	4.2e-11	60.5	Slimb
rna30	sp|Q7KRY7|LAP4_DROME	45.763	59	31	1	662	838	1249	1306	4.37e-07	48.9	Slimb
MSTRG.59.1	sp|Q7KRY7|LAP4_DROME	45.763	59	31	1	662	838	1249	1306	2.95e-07	48.9	Protein lap4
MSTRG.87.1	sp|P07207|NOTCH_DROME	43.494	269	141	7	571	1374	492	750	8.01e-56	209	Neurogenic locus Notch protein
MSTRG.87.1	sp|P07207|NOTCH_DROME	37.097	310	152	7	571	1392	530	832	3.32e-53	201	Neurogenic locus Notch protein
MSTRG.87.1	sp|P07207|NOTCH_DROME	42.647	272	143	7	571	1374	681	943	1.74e-50	192	Neurogenic locus Notch protein
MSTRG.87.1	sp|P07207|NOTCH_DROME	41.176	272	148	7	571	1377	643	905	4.26e-50	191	Neurogenic locus Notch protein
MSTRG.87.1	sp|P07207|NOTCH_DROME	35.484	341	157	7	571	1428	988	1320	6.97e-48	183	Neurogenic locus Notch protein
MSTRG.87.1	sp|P07207|NOTCH_DROME	38.38	284	156	7	571	1392	950	1224	1.44e-47	182	Neurogenic locus Notch protein
MSTRG.87.1	sp|P07207|NOTCH_DROME	35.948	306	157	4	571	1377	221	524	2.38e-47	182	Neurogenic locus Notch protein
MSTRG.87.1	sp|P07207|NOTCH_DROME	39.927	273	152	8	571	1377	1187	1451	8.92e-46	176	Neurogenic locus Notch protein
MSTRG.87.1	sp|P07207|NOTCH_DROME	37.455	275	162	6	574	1392	1151	1417	2.92e-45	175	Neurogenic locus Notch protein
MSTRG.87.1	sp|P07207|NOTCH_DROME	37.638	271	159	6	586	1392	343	605	2.13e-44	172	Neurogenic locus Notch protein
MSTRG.87.1	sp|P07207|NOTCH_DROME	40.672	268	143	8	595	1377	71	329	2.15e-44	172	Neurogenic locus Notch protein
MSTRG.87.1	sp|P07207|NOTCH_DROME	37.97	266	151	7	595	1377	152	408	4.29e-42	164	Neurogenic locus Notch protein
MSTRG.87.1	sp|P07207|NOTCH_DROME	35.088	285	170	9	535	1377	364	637	2.71e-39	155	Neurogenic locus Notch protein
MSTRG.87.1	sp|P07207|NOTCH_DROME	30.99	313	165	7	571	1377	181	486	2.74e-33	135	Neurogenic locus Notch protein
MSTRG.87.1	sp|P07207|NOTCH_DROME	32.895	152	60	3	571	900	1301	1452	3.45e-15	75.9	Neurogenic locus Notch protein
MSTRG.87.1	sp|P07207|NOTCH_DROME	23.393	389	234	14	3016	4080	937	1295	8.84e-14	71.2	Neurogenic locus Notch protein
MSTRG.87.1	sp|P07207|NOTCH_DROME	24.11	365	211	15	3049	4113	606	914	1.3e-12	67.4	Neurogenic locus Notch protein
MSTRG.87.1	sp|P07207|NOTCH_DROME	25.203	369	204	15	3022	4080	907	1219	2.26e-12	66.6	Neurogenic locus Notch protein
MSTRG.87.1	sp|P07207|NOTCH_DROME	21.123	374	260	10	2998	4080	783	1134	7.04e-11	62	Neurogenic locus Notch protein
MSTRG.87.1	sp|P07207|NOTCH_DROME	25.459	381	220	19	3022	4080	331	675	2.1e-10	60.1	Neurogenic locus Notch protein
MSTRG.87.1	sp|P07207|NOTCH_DROME	32.45	151	94	7	937	1374	67	214	6.8e-10	58.5	Neurogenic locus Notch protein
MSTRG.87.1	sp|P07207|NOTCH_DROME	32.258	124	70	5	3049	3402	221	336	9.51e-10	58.2	Neurogenic locus Notch protein
MSTRG.87.1	sp|P07207|NOTCH_DROME	38.75	80	47	1	3844	4083	1020	1097	2.96e-09	56.6	Neurogenic locus Notch protein
MSTRG.87.1	sp|P07207|NOTCH_DROME	22.46	374	244	13	3016	4080	443	789	1.41e-08	54.3	Neurogenic locus Notch protein
MSTRG.87.1	sp|P07207|NOTCH_DROME	40.964	83	45	3	3862	4107	1341	1420	3.08e-08	53.1	Neurogenic locus Notch protein
MSTRG.87.1	sp|P07207|NOTCH_DROME	37.234	94	53	4	3016	3279	129	222	1.12e-07	51.2	Neurogenic locus Notch protein
MSTRG.87.1	sp|P07207|NOTCH_DROME	38.462	78	47	1	4642	4872	141	218	1.68e-07	50.8	Neurogenic locus Notch protein
MSTRG.87.1	sp|P07207|NOTCH_DROME	37.662	77	46	2	559	783	1375	1451	2.45e-07	50.1	Neurogenic locus Notch protein
MSTRG.87.1	sp|P07207|NOTCH_DROME	31.579	76	50	1	3856	4083	219	292	3.1e-07	49.7	Neurogenic locus Notch protein
MSTRG.87.1	sp|P07207|NOTCH_DROME	40.506	79	43	2	3862	4092	181	257	3.67e-07	49.7	Neurogenic locus Notch protein
MSTRG.87.1	sp|P07207|NOTCH_DROME	36.082	97	53	4	2986	3270	742	831	3.73e-07	49.7	Neurogenic locus Notch protein
MSTRG.87.1	sp|P07207|NOTCH_DROME	37.037	81	48	2	4663	4896	67	147	1.21e-06	47.8	Neurogenic locus Notch protein
MSTRG.87.1	sp|P07207|NOTCH_DROME	28.814	118	55	3	3859	4212	491	579	1.45e-06	47.8	Neurogenic locus Notch protein
MSTRG.87.1	sp|P07207|NOTCH_DROME	36.986	73	46	0	3862	4080	1263	1335	3.48e-06	46.2	Neurogenic locus Notch protein
MSTRG.87.1	sp|P07207|NOTCH_DROME	32.222	90	58	2	3049	3312	1341	1429	3.54e-06	46.2	Neurogenic locus Notch protein
MSTRG.87.1	sp|P10041|DL_DROME	31.546	317	158	10	571	1377	260	565	2.77e-39	153	Neurogenic locus protein delta
MSTRG.87.1	sp|P10041|DL_DROME	37.5	200	109	5	571	1152	378	567	2.84e-31	127	Neurogenic locus protein delta
MSTRG.87.1	sp|P10041|DL_DROME	31.944	288	133	9	658	1374	215	488	3.78e-28	117	Neurogenic locus protein delta
MSTRG.87.1	sp|P10041|DL_DROME	36.634	101	53	1	484	786	477	566	6.09e-13	68.2	Neurogenic locus protein delta
MSTRG.87.1	sp|P10041|DL_DROME	28.571	161	88	6	988	1389	216	376	9.92e-09	54.3	Neurogenic locus protein delta
MSTRG.87.1	sp|P10041|DL_DROME	24.737	190	129	5	3016	3555	482	667	5.78e-08	52	Neurogenic locus protein delta
MSTRG.87.1	sp|P10041|DL_DROME	39.726	73	40	2	3877	4083	301	373	3.82e-07	49.3	Neurogenic locus protein delta
MSTRG.87.1	sp|P10041|DL_DROME	36.111	72	44	1	3862	4077	457	526	3.82e-06	45.8	Neurogenic locus protein delta
rna63	sp|P07207|NOTCH_DROME	44.978	229	119	5	7	690	643	865	4.46e-50	190	Neurogenic locus Notch protein
rna63	sp|P07207|NOTCH_DROME	43.668	229	121	6	7	690	492	713	6e-49	186	Neurogenic locus Notch protein
rna63	sp|P07207|NOTCH_DROME	43.29	231	123	6	7	690	757	982	6.37e-49	186	Neurogenic locus Notch protein
rna63	sp|P07207|NOTCH_DROME	42.06	233	129	4	7	705	606	832	1.59e-45	175	Neurogenic locus Notch protein
rna63	sp|P07207|NOTCH_DROME	40.083	242	131	4	7	705	988	1224	5.79e-42	164	Neurogenic locus Notch protein
rna63	sp|P07207|NOTCH_DROME	39.207	227	133	3	10	690	913	1134	1.47e-41	162	Neurogenic locus Notch protein
rna63	sp|P07207|NOTCH_DROME	38.428	229	133	5	10	690	1151	1373	1.07e-38	153	Neurogenic locus Notch protein
rna63	sp|P07207|NOTCH_DROME	33.955	268	132	5	22	705	343	605	4.12e-38	151	Neurogenic locus Notch protein
rna63	sp|P07207|NOTCH_DROME	34.276	283	176	6	31	867	152	428	1.05e-37	149	Neurogenic locus Notch protein
rna63	sp|P07207|NOTCH_DROME	37.975	237	137	5	7	705	1187	1417	1.91e-37	149	Neurogenic locus Notch protein
rna63	sp|P07207|NOTCH_DROME	30.793	328	160	7	1	819	257	572	4.29e-37	147	Neurogenic locus Notch protein
rna63	sp|P07207|NOTCH_DROME	31.348	319	166	5	7	819	221	534	2.31e-35	142	Neurogenic locus Notch protein
rna63	sp|P07207|NOTCH_DROME	35.472	265	120	7	31	690	71	329	7.03e-35	140	Neurogenic locus Notch protein
rna63	sp|P07207|NOTCH_DROME	39	200	104	9	121	690	62	253	2.86e-24	105	Neurogenic locus Notch protein
rna63	sp|P07207|NOTCH_DROME	32.895	152	60	3	7	336	1301	1452	4.31e-15	75.5	Neurogenic locus Notch protein
rna63	sp|P07207|NOTCH_DROME	24.064	374	220	15	2362	3393	719	1058	1.16e-10	60.8	Neurogenic locus Notch protein
rna63	sp|P07207|NOTCH_DROME	34.483	116	67	5	2329	2652	937	1051	9.57e-10	57.8	Neurogenic locus Notch protein
rna63	sp|P07207|NOTCH_DROME	32.258	124	70	5	2362	2715	221	336	1.67e-09	57	Neurogenic locus Notch protein
rna63	sp|P07207|NOTCH_DROME	36.792	106	56	5	2335	2634	907	1007	3.21e-09	56.2	Neurogenic locus Notch protein
rna63	sp|P07207|NOTCH_DROME	39.744	78	45	1	3157	3390	1020	1095	4.17e-09	55.8	Neurogenic locus Notch protein
rna63	sp|P07207|NOTCH_DROME	35.556	90	53	3	2362	2625	1064	1150	2.15e-08	53.5	Neurogenic locus Notch protein
rna63	sp|P07207|NOTCH_DROME	40.964	83	45	3	3175	3420	1341	1420	2.28e-08	53.1	Neurogenic locus Notch protein
rna63	sp|P07207|NOTCH_DROME	34.951	103	59	4	2362	2652	606	706	3.27e-08	52.8	Neurogenic locus Notch protein
rna63	sp|P07207|NOTCH_DROME	36.25	80	48	2	2362	2595	1187	1265	5.93e-08	52	Neurogenic locus Notch protein
rna63	sp|P07207|NOTCH_DROME	37.079	89	51	3	2326	2580	974	1061	8.88e-08	51.2	Neurogenic locus Notch protein
rna63	sp|P07207|NOTCH_DROME	22.5	360	233	13	2371	3393	457	789	1.48e-07	50.4	Neurogenic locus Notch protein
rna63	sp|P07207|NOTCH_DROME	37.363	91	51	4	2329	2583	129	219	1.91e-07	50.1	Neurogenic locus Notch protein
rna63	sp|P07207|NOTCH_DROME	38.462	78	47	1	3955	4185	141	218	2.46e-07	50.1	Neurogenic locus Notch protein
rna63	sp|P07207|NOTCH_DROME	36.082	97	53	4	2299	2583	742	831	4.07e-07	49.3	Neurogenic locus Notch protein
rna63	sp|P07207|NOTCH_DROME	31.579	76	50	1	3169	3396	219	292	4.24e-07	48.9	Neurogenic locus Notch protein
rna63	sp|P07207|NOTCH_DROME	40.506	79	43	2	3175	3405	181	257	7.14e-07	48.5	Neurogenic locus Notch protein
rna63	sp|P07207|NOTCH_DROME	35.366	82	46	2	3172	3417	680	754	8.17e-07	48.1	Neurogenic locus Notch protein
rna63	sp|P07207|NOTCH_DROME	37.037	81	48	2	3976	4209	67	147	1e-06	47.8	Neurogenic locus Notch protein
rna63	sp|P07207|NOTCH_DROME	29.204	113	69	4	2362	2676	681	790	1.05e-06	47.8	Neurogenic locus Notch protein
rna63	sp|P07207|NOTCH_DROME	36.986	73	46	0	3175	3393	1263	1335	1.36e-06	47.4	Neurogenic locus Notch protein
rna63	sp|P07207|NOTCH_DROME	31.183	93	56	3	2311	2583	783	869	1.66e-06	47	Neurogenic locus Notch protein
rna63	sp|P07207|NOTCH_DROME	32.222	90	58	2	2362	2625	1341	1429	3.22e-06	46.2	Neurogenic locus Notch protein
rna63	sp|P07207|NOTCH_DROME	34.667	75	47	1	3172	3396	642	714	4.35e-06	45.8	Neurogenic locus Notch protein
rna63	sp|P07207|NOTCH_DROME	32.558	86	52	3	3175	3426	833	914	5.15e-06	45.4	Neurogenic locus Notch protein
rna63	sp|P10041|DL_DROME	38.75	240	123	10	7	687	260	488	2.78e-37	146	Neurogenic locus protein delta
rna63	sp|P10041|DL_DROME	32.917	240	132	8	16	690	340	565	5.74e-33	132	Neurogenic locus protein delta
rna63	sp|P10041|DL_DROME	34.632	231	130	7	31	687	305	526	9.43e-31	125	Neurogenic locus protein delta
rna63	sp|P10041|DL_DROME	43.137	153	80	3	7	465	422	567	4.31e-28	117	Neurogenic locus protein delta
rna63	sp|P10041|DL_DROME	30.804	224	131	10	67	705	246	456	2.76e-18	85.5	Neurogenic locus protein delta
rna63	sp|P10041|DL_DROME	31.05	219	125	9	94	708	215	421	2.73e-16	79	Neurogenic locus protein delta
rna63	sp|P10041|DL_DROME	24.737	190	129	5	2329	2868	482	667	4.53e-08	52	Neurogenic locus protein delta
rna63	sp|P10041|DL_DROME	39.726	73	40	2	3190	3396	301	373	3e-07	49.3	Neurogenic locus protein delta
rna63	sp|P10041|DL_DROME	36.111	72	44	1	3175	3390	457	526	3.16e-06	45.8	Neurogenic locus protein delta
rna73	tr|Q94882|Q94882_DROME	26.486	185	126	4	1192	1746	592	766	6e-10	57	Dilute class unconventional myosin (Fragment)
rna73	tr|A1Z6Z9|A1Z6Z9_DROME	26.486	185	126	4	1192	1746	639	813	8.82e-10	56.6	Dilute class unconventional myosin, isoform A
rna73	tr|Q7YU40|Q7YU40_DROME	26.368	201	136	5	1144	1746	633	821	8.92e-10	56.6	RE30195p
rna73	tr|O97417|O97417_DROME	26.486	185	126	4	1192	1746	639	813	9.13e-10	56.6	Myosin V
MSTRG.97.2	tr|Q94882|Q94882_DROME	23.988	321	207	10	106	1008	463	766	5.12e-13	66.2	Dilute class unconventional myosin (Fragment)
MSTRG.97.2	tr|O97417|O97417_DROME	23.988	321	207	10	106	1008	510	813	7.18e-13	65.9	Myosin V
MSTRG.97.2	tr|A1Z6Z9|A1Z6Z9_DROME	23.988	321	207	10	106	1008	510	813	7.43e-13	65.9	Dilute class unconventional myosin, isoform A
MSTRG.97.2	tr|Q7YU40|Q7YU40_DROME	23.867	331	203	11	106	1008	510	821	6.12e-12	62.8	RE30195p
rna74	sp|P07207|NOTCH_DROME	25.322	1165	614	60	123	3224	176	1215	1.15e-18	90.9	Neurogenic locus Notch protein
rna74	sp|P07207|NOTCH_DROME	28.859	298	176	8	8424	9317	679	940	2.22e-14	76.6	Neurogenic locus Notch protein
rna74	sp|P07207|NOTCH_DROME	24.557	1299	620	60	27177	30644	147	1228	6.43e-14	75.1	Neurogenic locus Notch protein
rna74	sp|P07207|NOTCH_DROME	24.463	1304	651	68	3078	6608	202	1298	4.02e-12	68.9	Neurogenic locus Notch protein
rna74	sp|P07207|NOTCH_DROME	23.735	1087	509	49	27036	30122	429	1253	7.66e-11	64.7	Neurogenic locus Notch protein
rna74	sp|P07207|NOTCH_DROME	23.082	1473	696	64	12159	16253	161	1304	4.83e-10	62	Neurogenic locus Notch protein
rna74	sp|P07207|NOTCH_DROME	22.506	1293	670	54	12249	15896	411	1448	1.14e-07	54.3	Neurogenic locus Notch protein
rna74	sp|P07207|NOTCH_DROME	22.134	1509	757	58	10641	15101	179	1291	2.43e-07	53.1	Neurogenic locus Notch protein
rna74	sp|P07207|NOTCH_DROME	22.829	1117	552	48	14199	17255	413	1317	3.07e-07	52.8	Neurogenic locus Notch protein
rna74	sp|P07207|NOTCH_DROME	22.431	691	347	27	20463	22451	648	1177	8.81e-07	51.2	Neurogenic locus Notch protein
rna74	sp|P07207|NOTCH_DROME	23.457	1053	510	50	16758	19418	256	1178	1.6e-06	50.4	Neurogenic locus Notch protein
rna74	sp|P07207|NOTCH_DROME	24.249	965	453	51	20592	23249	527	1292	1.75e-06	50.4	Neurogenic locus Notch protein
rna74	sp|P07207|NOTCH_DROME	23.695	747	372	36	27315	29402	678	1277	5.75e-06	48.5	Neurogenic locus Notch protein
MSTRG.117.2	sp|P07207|NOTCH_DROME	25.192	1044	514	51	5975	8941	616	1447	2.02e-19	90.9	Neurogenic locus Notch protein
MSTRG.117.2	sp|P07207|NOTCH_DROME	25.191	1175	603	58	74	3175	176	1215	2.23e-19	90.9	Neurogenic locus Notch protein
MSTRG.117.3	sp|P07207|NOTCH_DROME	25.333	1200	632	57	1340	4684	141	1161	1.31e-19	92	Neurogenic locus Notch protein
MSTRG.117.3	sp|P07207|NOTCH_DROME	25.413	1149	585	58	29	3061	201	1215	5.32e-18	86.7	Neurogenic locus Notch protein
MSTRG.117.3	sp|P07207|NOTCH_DROME	28.361	543	296	30	10286	11743	165	671	7.31e-18	86.3	Neurogenic locus Notch protein
MSTRG.117.3	sp|P07207|NOTCH_DROME	25.084	893	457	40	10721	13366	679	1370	1.2e-16	82	Neurogenic locus Notch protein
MSTRG.117.3	sp|P07207|NOTCH_DROME	24.958	593	290	28	10334	12061	993	1447	1.09e-13	72.4	Neurogenic locus Notch protein
MSTRG.117.3	sp|P07207|NOTCH_DROME	23.675	1415	754	66	2915	6679	202	1450	2.73e-10	61.2	Neurogenic locus Notch protein
MSTRG.117.4	sp|P07207|NOTCH_DROME	25.188	1199	635	56	1340	4684	141	1161	4.5e-19	90.1	Neurogenic locus Notch protein
MSTRG.117.4	sp|P07207|NOTCH_DROME	28.361	543	296	30	11060	12517	165	671	7.77e-18	86.3	Neurogenic locus Notch protein
MSTRG.117.4	sp|P07207|NOTCH_DROME	25.26	1152	583	59	29	3061	201	1215	1.39e-17	85.5	Neurogenic locus Notch protein
MSTRG.117.4	sp|P07207|NOTCH_DROME	25.084	893	457	40	11495	14140	679	1370	1.28e-16	82	Neurogenic locus Notch protein
MSTRG.117.4	sp|P07207|NOTCH_DROME	24.958	593	290	28	11108	12835	993	1447	1.15e-13	72.4	Neurogenic locus Notch protein
MSTRG.117.4	sp|P07207|NOTCH_DROME	24.312	1308	648	64	2915	6445	202	1298	2.81e-13	71.2	Neurogenic locus Notch protein
MSTRG.117.4	sp|P07207|NOTCH_DROME	27.53	247	115	14	5816	6490	678	882	7.17e-06	46.6	Neurogenic locus Notch protein
MSTRG.117.5	sp|P07207|NOTCH_DROME	28.378	444	251	18	372	1607	453	861	7.8e-20	90.1	Neurogenic locus Notch protein
MSTRG.117.5	sp|P07207|NOTCH_DROME	26.99	289	166	11	780	1607	226	482	2.1e-09	55.8	Neurogenic locus Notch protein
MSTRG.117.5	sp|P07207|NOTCH_DROME	26.681	476	263	22	303	1607	1017	1447	1.32e-08	53.1	Neurogenic locus Notch protein
MSTRG.117.13	sp|P07207|NOTCH_DROME	23.264	1109	563	49	1139	4207	411	1317	1.18e-12	69.3	Neurogenic locus Notch protein
MSTRG.117.13	sp|P07207|NOTCH_DROME	22.9	1131	547	50	56	3205	418	1304	8.73e-12	66.2	Neurogenic locus Notch protein
MSTRG.117.13	sp|P07207|NOTCH_DROME	23.472	720	369	31	173	2203	867	1447	1.57e-10	62.4	Neurogenic locus Notch protein
MSTRG.117.13	sp|P07207|NOTCH_DROME	23.649	833	411	38	101	2524	815	1447	3.57e-10	61.2	Neurogenic locus Notch protein
MSTRG.117.13	sp|P07207|NOTCH_DROME	23.266	1182	564	54	3629	6538	203	1253	3.03e-08	54.7	Neurogenic locus Notch protein
MSTRG.117.13	sp|P07207|NOTCH_DROME	24.448	724	366	31	1142	3205	258	836	5.15e-07	50.4	Neurogenic locus Notch protein
MSTRG.117.13	sp|P07207|NOTCH_DROME	21.918	1460	737	68	9500	13195	47	1331	2.51e-06	48.1	Neurogenic locus Notch protein
MSTRG.117.13	sp|P07207|NOTCH_DROME	23.194	789	374	32	3710	5905	678	1291	2.53e-06	48.1	Neurogenic locus Notch protein
MSTRG.117.10	sp|P07207|NOTCH_DROME	23.359	1280	579	58	1379	4927	203	1177	3.71e-10	61.6	Neurogenic locus Notch protein
MSTRG.117.10	sp|P07207|NOTCH_DROME	22.297	1628	809	78	170	4753	176	1447	6.84e-09	57.4	Neurogenic locus Notch protein
MSTRG.117.10	sp|P07207|NOTCH_DROME	23.457	1053	510	50	2420	5080	256	1178	3.14e-07	51.6	Neurogenic locus Notch protein
MSTRG.117.10	sp|P07207|NOTCH_DROME	22.606	637	314	26	101	1915	815	1304	3.84e-07	51.6	Neurogenic locus Notch protein
MSTRG.117.10	sp|P07207|NOTCH_DROME	25.591	508	230	24	12650	14020	413	823	5.07e-06	47.8	Neurogenic locus Notch protein
MSTRG.117.10	sp|P07207|NOTCH_DROME	23.604	949	451	43	92	2842	509	1215	9.11e-06	47	Neurogenic locus Notch protein
MSTRG.117.10	sp|P07207|NOTCH_DROME	27.706	231	106	10	13175	13855	1158	1331	9.58e-06	47	Neurogenic locus Notch protein
MSTRG.117.11	sp|P07207|NOTCH_DROME	23.276	1392	643	66	1139	5104	411	1447	1.06e-13	72.8	Neurogenic locus Notch protein
MSTRG.117.11	sp|P07207|NOTCH_DROME	23.014	1473	697	63	1049	5143	161	1304	6.95e-12	67	Neurogenic locus Notch protein
MSTRG.117.11	sp|P07207|NOTCH_DROME	22.919	1117	551	49	3089	6145	413	1317	7.72e-09	56.6	Neurogenic locus Notch protein
MSTRG.117.11	sp|P07207|NOTCH_DROME	23.237	1106	527	51	5567	8308	203	1178	3.79e-08	54.7	Neurogenic locus Notch protein
MSTRG.117.11	sp|P07207|NOTCH_DROME	23.194	789	374	32	5648	7843	678	1291	2.93e-06	48.1	Neurogenic locus Notch protein
MSTRG.117.11	sp|P07207|NOTCH_DROME	21.918	1460	737	68	11438	15133	47	1331	4.07e-06	47.8	Neurogenic locus Notch protein

## Sheet: regulation of JAK-STAT cascade
		Table S5. Developmental transcripts in conserved signalling pathways with a blast hit to Drosophila (E-value cuto ≤ 10−5) .
		Table S5-2.regulation of JAK-STAT cascade
Query	Target	Percent identity	Alignment length	Number of mismatches	Number of gap opens	based position of start in query	based position of end in query	based position of start in target	based position of end in target	E-value calculated using Karlin-Altschul statistics	Bit score calculated using Karlin-Altschul statistics	name
MSTRG.47.1	tr|Q9VC96|Q9VC96_DROME	23.92	301	179	12	1612	2406	286	572	3.91e-09	53.9	BRWD3
MSTRG.47.1	tr|Q9VC96|Q9VC96_DROME	22.115	208	125	6	1774	2352	169	354	2.82e-08	50.8	BRWD3
MSTRG.47.1	tr|Q9VC96|Q9VC96_DROME	25.893	112	68	2	956	1279	198	298	2.57e-07	47.8	BRWD3
MSTRG.47.1	tr|Q9VC96|Q9VC96_DROME	32.5	80	54	0	1064	1303	181	260	3.92e-07	47.4	BRWD3
MSTRG.47.1	tr|Q9VC96|Q9VC96_DROME	23.611	216	148	6	1720	2346	191	396	5.88e-07	46.6	BRWD3
MSTRG.47.2	tr|Q9VC96|Q9VC96_DROME	23.92	301	179	12	1612	2406	286	572	3.91e-09	53.9	BRWD3
MSTRG.47.2	tr|Q9VC96|Q9VC96_DROME	22.115	208	125	6	1774	2352	169	354	2.82e-08	50.8	BRWD3
MSTRG.47.2	tr|Q9VC96|Q9VC96_DROME	25.893	112	68	2	956	1279	198	298	2.57e-07	47.8	BRWD3
MSTRG.47.2	tr|Q9VC96|Q9VC96_DROME	32.5	80	54	0	1064	1303	181	260	3.92e-07	47.4	BRWD3
MSTRG.47.2	tr|Q9VC96|Q9VC96_DROME	23.611	216	148	6	1720	2346	191	396	5.88e-07	46.6	BRWD3
MSTRG.47.3	tr|Q9VC96|Q9VC96_DROME	23.92	301	179	12	1612	2406	286	572	3.91e-09	53.9	BRWD3
MSTRG.47.3	tr|Q9VC96|Q9VC96_DROME	22.115	208	125	6	1774	2352	169	354	2.82e-08	50.8	BRWD3
MSTRG.47.3	tr|Q9VC96|Q9VC96_DROME	25.893	112	68	2	956	1279	198	298	2.57e-07	47.8	BRWD3
MSTRG.47.3	tr|Q9VC96|Q9VC96_DROME	32.5	80	54	0	1064	1303	181	260	3.92e-07	47.4	BRWD3
MSTRG.47.3	tr|Q9VC96|Q9VC96_DROME	23.611	216	148	6	1720	2346	191	396	5.88e-07	46.6	BRWD3
rna26	tr|Q9VC96|Q9VC96_DROME	23.92	301	179	12	1241	2035	286	572	2.04e-15	53.5	BRWD3
rna26	tr|Q9VC96|Q9VC96_DROME	24.719	89	56	1	945	1211	198	275	2.04e-15	41.2	BRWD3
rna26	tr|Q9VC96|Q9VC96_DROME	22.115	208	125	6	1403	1981	169	354	2.55e-08	50.8	BRWD3
rna26	tr|Q9VC96|Q9VC96_DROME	23.611	216	148	6	1349	1975	191	396	6.01e-07	46.2	BRWD3
rna30	sp|Q7KRY7-4|LAP4_DROME	45.763	59	31	1	662	838	603	660	1.6e-07	49.3	Isoform E of Protein lap4
rna30	sp|Q7KRY7-6|LAP4_DROME	45.763	59	31	1	662	838	602	659	1.63e-07	49.3	Isoform G of Protein lap4
rna30	sp|Q7KRY7-7|LAP4_DROME	45.763	59	31	1	662	838	1337	1394	1.88e-07	48.9	Isoform H of Protein lap4
rna30	sp|Q7KRY7-9|LAP4_DROME	45.763	59	31	1	662	838	1248	1305	1.97e-07	48.9	Isoform J of Protein lap4
rna30	sp|Q7KRY7|LAP4_DROME	45.763	59	31	1	662	838	1249	1306	1.99e-07	48.9	Protein lap4
rna30	sp|Q7KRY7-5|LAP4_DROME	45.763	59	31	1	662	838	1249	1306	2e-07	48.9	Isoform F of Protein lap4
rna30	sp|Q7KRY7-8|LAP4_DROME	45.763	59	31	1	662	838	1249	1306	2e-07	48.9	Isoform I of Protein lap4
rna30	sp|Q7KRY7-2|LAP4_DROME	45.763	59	31	1	662	838	1154	1211	2.01e-07	48.9	Isoform A of Protein lap4
rna30	sp|Q7KRY7-11|LAP4_DROME	45.763	59	31	1	662	838	1274	1331	2.02e-07	48.9	Isoform P of Protein lap4
rna30	sp|Q7KRY7-10|LAP4_DROME	45.763	59	31	1	662	838	1154	1211	2.21e-07	48.9	Isoform K of Protein lap4
MSTRG.59.1	sp|Q7KRY7-4|LAP4_DROME	45.763	59	31	1	662	838	603	660	1.08e-07	49.3	Isoform E of Protein lap4
MSTRG.59.1	sp|Q7KRY7-6|LAP4_DROME	45.763	59	31	1	662	838	602	659	1.1e-07	49.3	Isoform G of Protein lap4
MSTRG.59.1	sp|Q7KRY7-7|LAP4_DROME	45.763	59	31	1	662	838	1337	1394	1.27e-07	48.9	Isoform H of Protein lap4
MSTRG.59.1	sp|Q7KRY7-9|LAP4_DROME	45.763	59	31	1	662	838	1248	1305	1.33e-07	48.9	Isoform J of Protein lap4
MSTRG.59.1	sp|Q7KRY7|LAP4_DROME	45.763	59	31	1	662	838	1249	1306	1.34e-07	48.9	Protein lap4
MSTRG.59.1	sp|Q7KRY7-5|LAP4_DROME	45.763	59	31	1	662	838	1249	1306	1.35e-07	48.9	Isoform F of Protein lap4
MSTRG.59.1	sp|Q7KRY7-8|LAP4_DROME	45.763	59	31	1	662	838	1249	1306	1.35e-07	48.9	Isoform I of Protein lap4
MSTRG.59.1	sp|Q7KRY7-2|LAP4_DROME	45.763	59	31	1	662	838	1154	1211	1.35e-07	48.9	Isoform A of Protein lap4
MSTRG.59.1	sp|Q7KRY7-11|LAP4_DROME	45.763	59	31	1	662	838	1274	1331	1.36e-07	48.9	Isoform P of Protein lap4
MSTRG.59.1	sp|Q7KRY7-10|LAP4_DROME	45.763	59	31	1	662	838	1154	1211	1.49e-07	48.9	Isoform K of Protein lap4
rna93	tr|Q9VC96|Q9VC96_DROME	23.547	327	199	11	344	1207	181	495	4.1e-21	90.1	BRWD3
rna93	tr|Q9VC96|Q9VC96_DROME	22.378	286	186	7	449	1213	174	454	1.65e-17	78.6	BRWD3
rna93	tr|Q9VC96|Q9VC96_DROME	23.982	221	145	5	374	973	333	551	6.62e-15	70.5	BRWD3
rna93	tr|Q9VC96|Q9VC96_DROME	26.316	133	96	2	692	1087	171	302	1.23e-09	53.5	BRWD3
rna94	tr|Q9VC96|Q9VC96_DROME	23.547	327	199	11	301	1164	181	495	3.17e-21	90.1	BRWD3
rna94	tr|Q9VC96|Q9VC96_DROME	22.378	286	186	7	406	1170	174	454	1.35e-17	78.6	BRWD3
rna94	tr|Q9VC96|Q9VC96_DROME	23.982	221	145	5	331	930	333	551	5.63e-15	70.5	BRWD3
rna94	tr|Q9VC96|Q9VC96_DROME	26.316	133	96	2	649	1044	171	302	1.1e-09	53.5	BRWD3
rna127	sp|Q9W266|WDP_DROME	25.641	195	119	10	887	1441	46	224	2.51e-06	43.5	Protein windpipe
rna128	sp|Q9W266|WDP_DROME	25.641	195	119	10	874	1428	46	224	2.49e-06	43.5	Protein windpipe
rna129	sp|Q9W266|WDP_DROME	25.641	195	119	10	975	1529	46	224	2.65e-06	43.5	Protein windpipe
rna130	sp|Q9W266|WDP_DROME	25.641	195	119	10	886	1440	46	224	2.51e-06	43.5	Protein windpipe
rna139	sp|O77459|KEN_DROME	35.185	54	34	1	1064	1222	494	547	5.25e-06	42.4	Transcription factor Ken
rna140	sp|O77459|KEN_DROME	35.185	54	34	1	1072	1230	494	547	5.28e-06	42.4	Transcription factor Ken
rna140	tr|O46205|O46205_DROME	26	100	56	2	1567	1863	250	332	9e-06	42	Zinc-finger nuclear protein hindsight
rna208	tr|Q9VC96|Q9VC96_DROME	28.856	201	120	6	706	1263	314	506	1.25e-14	71.6	BRWD3
rna208	tr|Q9VC96|Q9VC96_DROME	20.055	364	200	11	706	1626	166	495	1.37e-09	55.1	BRWD3
MSTRG.255.2	tr|Q9VC96|Q9VC96_DROME	28.856	201	120	6	685	1242	314	506	1.43e-14	71.2	BRWD3
MSTRG.255.2	tr|Q9VC96|Q9VC96_DROME	20.055	364	200	11	685	1605	166	495	1.09e-09	55.5	BRWD3
MSTRG.282.1	sp|P23573|CDK2_DROME	28.804	184	118	6	279	803	6	185	4.83e-10	57	BRWD3
MSTRG.282.1	tr|Q7K306|Q7K306_DROME	28.571	154	95	6	303	728	32	182	1.5e-09	55.5	Cyclin-dependent kinase 2
MSTRG.282.1	tr|Q94877|Q94877_DROME	29.221	154	94	7	303	728	32	182	2.9e-09	54.7	CDK4/6 kinase
rna249	sp|P23573|CDK2_DROME	28.804	184	118	6	169	693	6	185	9.39e-11	57	Cyclin-dependent kinase 2
rna249	tr|Q7K306|Q7K306_DROME	28.571	154	95	6	193	618	32	182	3.73e-10	55.5	Cyclin-dependent kinase 4, isoform A
rna249	tr|Q94877|Q94877_DROME	28.571	154	95	6	193	618	32	182	7.09e-10	54.3	CDK4/6 kinase
rna249	sp|Q24592|JAK_DROME	23.179	151	109	2	175	612	892	1040	9.77e-06	42.4	Tyrosine-protein kinase hopscotch
MSTRG.323.1	tr|O46205|O46205_DROME	37.037	81	47	1	4363	4593	709	789	2.27e-11	62	Zinc-finger nuclear protein hindsight
MSTRG.323.1	tr|O46205|O46205_DROME	34.146	82	50	1	4615	4848	709	790	4.27e-11	60.8	Zinc-finger nuclear protein hindsight
MSTRG.323.1	tr|O46205|O46205_DROME	23.571	140	99	2	3847	4263	1620	1752	1.39e-09	56.2	Zinc-finger nuclear protein hindsight
MSTRG.323.1	tr|O46205|O46205_DROME	30.612	98	64	1	3805	4086	692	789	1.84e-09	55.8	Zinc-finger nuclear protein hindsight
MSTRG.323.1	tr|O46205|O46205_DROME	32.53	83	52	1	2188	2424	250	332	2.29e-09	55.5	Zinc-finger nuclear protein hindsight
MSTRG.323.1	tr|O46205|O46205_DROME	31.707	82	52	1	4531	4764	709	790	2.49e-09	55.1	Zinc-finger nuclear protein hindsight
MSTRG.323.1	tr|O46205|O46205_DROME	31.325	83	53	1	4615	4851	250	332	2.78e-09	55.1	Zinc-finger nuclear protein hindsight
MSTRG.323.1	tr|O46205|O46205_DROME	32.558	86	54	1	4108	4353	709	794	3.4e-09	54.7	Zinc-finger nuclear protein hindsight
MSTRG.323.1	tr|O46205|O46205_DROME	34.94	83	50	1	4024	4260	250	332	5.54e-09	53.9	Zinc-finger nuclear protein hindsight
MSTRG.323.1	tr|O46205|O46205_DROME	30.526	95	61	2	2146	2418	696	789	5.59e-09	53.9	Zinc-finger nuclear protein hindsight
MSTRG.323.1	tr|O46205|O46205_DROME	37.037	81	46	2	3781	4008	252	332	6.95e-09	53.9	Zinc-finger nuclear protein hindsight
MSTRG.323.1	tr|O46205|O46205_DROME	29.703	101	61	2	4222	4515	239	332	8.87e-09	53.5	Zinc-finger nuclear protein hindsight
MSTRG.323.1	tr|O46205|O46205_DROME	32.927	82	51	1	4699	4932	709	790	1.08e-08	53.1	Zinc-finger nuclear protein hindsight
MSTRG.323.1	tr|O46205|O46205_DROME	30.864	81	52	1	1766	1996	709	789	1.19e-08	53.1	Zinc-finger nuclear protein hindsight
MSTRG.323.1	tr|O46205|O46205_DROME	29.592	98	58	2	4054	4335	239	329	1.39e-08	52.8	Zinc-finger nuclear protein hindsight
MSTRG.323.1	tr|O46205|O46205_DROME	31.707	82	52	1	4024	4257	709	790	1.53e-08	52.8	Zinc-finger nuclear protein hindsight
MSTRG.323.1	tr|O46205|O46205_DROME	25.18	139	90	4	3931	4335	1620	1748	1.55e-08	52.8	Zinc-finger nuclear protein hindsight
MSTRG.323.1	tr|O46205|O46205_DROME	32.53	83	52	1	3856	4092	250	332	2.15e-08	52	Zinc-finger nuclear protein hindsight
MSTRG.323.1	tr|O46205|O46205_DROME	30.864	81	52	1	1682	1912	709	789	2.44e-08	52	Zinc-finger nuclear protein hindsight
MSTRG.323.1	tr|O46205|O46205_DROME	22.353	170	95	4	4267	4773	1620	1753	3.27e-08	51.6	Zinc-finger nuclear protein hindsight
MSTRG.323.1	tr|O46205|O46205_DROME	32.53	83	52	1	4531	4767	250	332	3.5e-08	51.6	Zinc-finger nuclear protein hindsight
MSTRG.323.1	tr|O46205|O46205_DROME	30	80	52	1	4783	5010	709	788	4.39e-08	51.2	Zinc-finger nuclear protein hindsight
MSTRG.323.1	tr|O46205|O46205_DROME	30.612	98	57	2	4402	4683	242	332	5.2e-08	50.8	Zinc-finger nuclear protein hindsight
MSTRG.323.1	tr|O46205|O46205_DROME	29.885	87	57	1	1580	1828	703	789	6.81e-08	50.4	Zinc-finger nuclear protein hindsight
MSTRG.323.1	tr|O46205|O46205_DROME	42	50	28	1	3781	3927	1703	1752	9.77e-08	50.1	Zinc-finger nuclear protein hindsight
MSTRG.323.1	tr|O46205|O46205_DROME	34.848	66	40	2	4276	4464	709	774	1.08e-07	49.7	Zinc-finger nuclear protein hindsight
MSTRG.323.1	tr|O46205|O46205_DROME	31.325	83	53	1	4783	5019	250	332	1.18e-07	49.7	Zinc-finger nuclear protein hindsight
MSTRG.323.1	tr|O46205|O46205_DROME	30.864	81	52	1	3940	4170	709	789	1.67e-07	49.3	Zinc-finger nuclear protein hindsight
MSTRG.323.1	tr|O46205|O46205_DROME	36.538	52	33	0	4873	5028	1703	1754	2.71e-07	48.5	Zinc-finger nuclear protein hindsight
MSTRG.323.1	tr|O46205|O46205_DROME	31.325	83	53	1	3940	4176	250	332	2.87e-07	48.5	Zinc-finger nuclear protein hindsight
MSTRG.323.1	tr|O46205|O46205_DROME	34	50	33	0	2278	2427	1703	1752	3.34e-07	48.1	Zinc-finger nuclear protein hindsight
MSTRG.323.1	tr|O46205|O46205_DROME	32	50	34	0	4705	4854	1703	1752	4.6e-07	47.8	Zinc-finger nuclear protein hindsight
MSTRG.323.1	tr|O46205|O46205_DROME	28.916	83	55	1	1766	2002	250	332	5.53e-07	47.4	Zinc-finger nuclear protein hindsight
MSTRG.323.1	tr|O46205|O46205_DROME	35.294	51	33	0	1856	2008	1703	1753	6.89e-07	47.4	Zinc-finger nuclear protein hindsight
MSTRG.323.1	tr|O46205|O46205_DROME	29.851	67	47	0	1886	2086	266	332	9.73e-07	46.6	Zinc-finger nuclear protein hindsight
MSTRG.323.1	tr|O46205|O46205_DROME	37.255	51	32	0	1682	1834	282	332	1.02e-06	46.6	Zinc-finger nuclear protein hindsight
MSTRG.323.1	tr|O46205|O46205_DROME	28.916	83	55	1	4699	4935	250	332	1.94e-06	45.8	Zinc-finger nuclear protein hindsight
MSTRG.323.1	tr|O46205|O46205_DROME	28.395	81	54	1	1850	2080	709	789	2.54e-06	45.4	Zinc-finger nuclear protein hindsight
MSTRG.323.1	tr|O46205|O46205_DROME	33.333	66	40	1	1934	2119	709	774	2.67e-06	45.1	Zinc-finger nuclear protein hindsight
MSTRG.323.1	tr|O46205|O46205_DROME	36.765	68	42	1	4198	4398	1450	1517	5.15e-06	44.3	Zinc-finger nuclear protein hindsight
MSTRG.323.1	tr|O46205|O46205_DROME	21.014	138	101	3	1679	2089	1622	1752	6.25e-06	43.9	Zinc-finger nuclear protein hindsight
MSTRG.323.1	tr|O46205|O46205_DROME	40.385	52	30	1	4621	4773	1450	1501	8.04e-06	43.5	Zinc-finger nuclear protein hindsight
MSTRG.323.1	sp|O77459|KEN_DROME	36.957	92	47	2	4609	4851	498	589	4.65e-11	60.5	Transcription factor Ken
MSTRG.323.1	sp|O77459|KEN_DROME	35.87	92	48	2	1844	2086	498	589	1.32e-10	58.9	Transcription factor Ken
MSTRG.323.1	sp|O77459|KEN_DROME	32.609	92	52	1	4186	4431	498	589	6.03e-10	56.6	Transcription factor Ken
MSTRG.323.1	sp|O77459|KEN_DROME	34.043	94	51	2	4525	4773	498	591	7.53e-10	56.6	Transcription factor Ken
MSTRG.323.1	sp|O77459|KEN_DROME	29.348	92	54	1	3850	4092	498	589	2.12e-08	51.6	Transcription factor Ken
MSTRG.323.1	sp|O77459|KEN_DROME	30	90	52	1	2188	2424	500	589	2.35e-08	51.6	Transcription factor Ken
MSTRG.323.1	sp|O77459|KEN_DROME	30.337	89	51	1	4102	4335	498	586	2.51e-08	51.6	Transcription factor Ken
MSTRG.323.1	sp|O77459|KEN_DROME	29.348	92	54	1	4018	4260	498	589	2.81e-08	51.2	Transcription factor Ken
MSTRG.323.1	sp|O77459|KEN_DROME	31.915	94	53	1	1760	2008	498	591	4.8e-08	50.4	Transcription factor Ken
MSTRG.323.1	sp|O77459|KEN_DROME	45.098	51	28	0	2012	2164	498	548	1.82e-07	48.5	Transcription factor Ken
MSTRG.323.1	sp|O77459|KEN_DROME	27.083	96	58	2	3757	4008	494	589	2.12e-07	48.5	Transcription factor Ken
MSTRG.323.1	sp|O77459|KEN_DROME	27.027	111	64	2	4357	4689	498	591	2.19e-07	48.5	Transcription factor Ken
MSTRG.323.1	sp|O77459|KEN_DROME	42.857	49	28	0	4777	4923	498	546	3.59e-07	47.8	Transcription factor Ken
MSTRG.323.1	sp|O77459|KEN_DROME	31.522	92	52	2	1592	1834	498	589	4.92e-07	47.4	Transcription factor Ken
MSTRG.323.1	tr|Q9VP57|Q9VP57_DROME	22.68	291	172	10	4102	4851	237	515	6.48e-10	57	LD15904p
MSTRG.323.1	tr|Q9VP57|Q9VP57_DROME	23.39	295	201	8	3850	4695	237	519	1.04e-08	53.1	LD15904p
MSTRG.323.1	tr|Q9VP57|Q9VP57_DROME	30.286	175	102	8	3772	4272	357	519	3.79e-08	51.2	LD15904p
MSTRG.323.1	tr|Q9VP57|Q9VP57_DROME	24.161	298	166	12	3769	4527	237	519	4.88e-08	50.8	LD15904p
MSTRG.323.1	tr|Q9VP57|Q9VP57_DROME	24.434	221	123	8	1571	2116	230	445	7.54e-06	43.5	LD15904p
MSTRG.323.1	tr|Q9VP57|Q9VP57_DROME	26.59	173	112	6	1676	2158	237	406	9.55e-06	43.1	LD15904p
gene191	tr|O46205|O46205_DROME	37.037	81	47	1	3021	3251	709	789	1.56e-11	62	Zinc-finger nuclear protein hindsight
gene191	tr|O46205|O46205_DROME	34.146	82	50	1	3273	3506	709	790	2.94e-11	60.8	Zinc-finger nuclear protein hindsight
gene191	tr|O46205|O46205_DROME	23.571	140	99	2	2505	2921	1620	1752	9.66e-10	56.2	Zinc-finger nuclear protein hindsight
gene191	tr|O46205|O46205_DROME	30.612	98	64	1	2463	2744	692	789	1.28e-09	55.8	Zinc-finger nuclear protein hindsight
gene191	tr|O46205|O46205_DROME	32.53	83	52	1	846	1082	250	332	1.59e-09	55.5	Zinc-finger nuclear protein hindsight
gene191	tr|O46205|O46205_DROME	31.707	82	52	1	3189	3422	709	790	1.73e-09	55.1	Zinc-finger nuclear protein hindsight
gene191	tr|O46205|O46205_DROME	31.325	83	53	1	3273	3509	250	332	1.93e-09	55.1	Zinc-finger nuclear protein hindsight
gene191	tr|O46205|O46205_DROME	32.558	86	54	1	2766	3011	709	794	2.36e-09	54.7	Zinc-finger nuclear protein hindsight
gene191	tr|O46205|O46205_DROME	34.94	83	50	1	2682	2918	250	332	3.85e-09	53.9	Zinc-finger nuclear protein hindsight
gene191	tr|O46205|O46205_DROME	30.526	95	61	2	804	1076	696	789	3.89e-09	53.9	Zinc-finger nuclear protein hindsight
gene191	tr|O46205|O46205_DROME	37.037	81	46	2	2439	2666	252	332	4.84e-09	53.9	Zinc-finger nuclear protein hindsight
gene191	tr|O46205|O46205_DROME	29.703	101	61	2	2880	3173	239	332	6.18e-09	53.5	Zinc-finger nuclear protein hindsight
gene191	tr|O46205|O46205_DROME	32.927	82	51	1	3357	3590	709	790	7.51e-09	53.1	Zinc-finger nuclear protein hindsight
gene191	tr|O46205|O46205_DROME	30.864	81	52	1	424	654	709	789	8.31e-09	53.1	Zinc-finger nuclear protein hindsight
gene191	tr|O46205|O46205_DROME	29.592	98	58	2	2712	2993	239	329	9.67e-09	52.8	Zinc-finger nuclear protein hindsight
gene191	tr|O46205|O46205_DROME	31.707	82	52	1	2682	2915	709	790	1.07e-08	52.8	Zinc-finger nuclear protein hindsight
gene191	tr|O46205|O46205_DROME	25.18	139	90	4	2589	2993	1620	1748	1.08e-08	52.8	Zinc-finger nuclear protein hindsight
gene191	tr|O46205|O46205_DROME	32.53	83	52	1	2514	2750	250	332	1.5e-08	52	Zinc-finger nuclear protein hindsight
gene191	tr|O46205|O46205_DROME	30.864	81	52	1	340	570	709	789	1.7e-08	52	Zinc-finger nuclear protein hindsight
gene191	tr|O46205|O46205_DROME	22.353	170	95	4	2925	3431	1620	1753	2.29e-08	51.6	Zinc-finger nuclear protein hindsight
gene191	tr|O46205|O46205_DROME	32.53	83	52	1	3189	3425	250	332	2.44e-08	51.6	Zinc-finger nuclear protein hindsight
gene191	tr|O46205|O46205_DROME	30	80	52	1	3441	3668	709	788	3.07e-08	51.2	Zinc-finger nuclear protein hindsight
gene191	tr|O46205|O46205_DROME	30.612	98	57	2	3060	3341	242	332	3.63e-08	50.8	Zinc-finger nuclear protein hindsight
gene191	tr|O46205|O46205_DROME	29.885	87	57	1	238	486	703	789	4.76e-08	50.4	Zinc-finger nuclear protein hindsight
gene191	tr|O46205|O46205_DROME	42	50	28	1	2439	2585	1703	1752	6.84e-08	50.1	Zinc-finger nuclear protein hindsight
gene191	tr|O46205|O46205_DROME	34.848	66	40	2	2934	3122	709	774	7.57e-08	49.7	Zinc-finger nuclear protein hindsight
gene191	tr|O46205|O46205_DROME	31.325	83	53	1	3441	3677	250	332	8.24e-08	49.7	Zinc-finger nuclear protein hindsight
gene191	tr|O46205|O46205_DROME	30.864	81	52	1	2598	2828	709	789	1.17e-07	49.3	Zinc-finger nuclear protein hindsight
gene191	tr|O46205|O46205_DROME	36.538	52	33	0	3531	3686	1703	1754	1.9e-07	48.5	Zinc-finger nuclear protein hindsight
gene191	tr|O46205|O46205_DROME	31.325	83	53	1	2598	2834	250	332	2.01e-07	48.5	Zinc-finger nuclear protein hindsight
gene191	tr|O46205|O46205_DROME	34	50	33	0	936	1085	1703	1752	2.34e-07	48.1	Zinc-finger nuclear protein hindsight
gene191	tr|O46205|O46205_DROME	32	50	34	0	3363	3512	1703	1752	3.23e-07	47.8	Zinc-finger nuclear protein hindsight
gene191	tr|O46205|O46205_DROME	28.916	83	55	1	424	660	250	332	3.89e-07	47.4	Zinc-finger nuclear protein hindsight
gene191	tr|O46205|O46205_DROME	35.294	51	33	0	514	666	1703	1753	4.84e-07	47.4	Zinc-finger nuclear protein hindsight
gene191	tr|O46205|O46205_DROME	29.851	67	47	0	544	744	266	332	6.85e-07	46.6	Zinc-finger nuclear protein hindsight
gene191	tr|O46205|O46205_DROME	37.255	51	32	0	340	492	282	332	7.2e-07	46.6	Zinc-finger nuclear protein hindsight
gene191	tr|O46205|O46205_DROME	28.916	83	55	1	3357	3593	250	332	1.37e-06	45.8	Zinc-finger nuclear protein hindsight
gene191	tr|O46205|O46205_DROME	28.395	81	54	1	508	738	709	789	1.79e-06	45.4	Zinc-finger nuclear protein hindsight
gene191	tr|O46205|O46205_DROME	33.333	66	40	1	592	777	709	774	1.88e-06	45.1	Zinc-finger nuclear protein hindsight
gene191	tr|O46205|O46205_DROME	36.765	68	42	1	2856	3056	1450	1517	3.63e-06	44.3	Zinc-finger nuclear protein hindsight
gene191	tr|O46205|O46205_DROME	21.014	138	101	3	337	747	1622	1752	4.41e-06	43.9	Zinc-finger nuclear protein hindsight
gene191	tr|O46205|O46205_DROME	40.385	52	30	1	3279	3431	1450	1501	5.68e-06	43.5	Zinc-finger nuclear protein hindsight
gene191	tr|O46205|O46205_DROME	24.113	141	97	4	3180	3596	1620	1752	8.16e-06	43.1	Zinc-finger nuclear protein hindsight
gene191	sp|O77459|KEN_DROME	36.957	92	47	2	3267	3509	498	589	3.21e-11	60.5	Transcription factor Ken
gene191	sp|O77459|KEN_DROME	35.87	92	48	2	502	744	498	589	9.15e-11	58.9	Transcription factor Ken
gene191	sp|O77459|KEN_DROME	32.609	92	52	1	2844	3089	498	589	4.19e-10	56.6	Transcription factor Ken
gene191	sp|O77459|KEN_DROME	34.043	94	51	2	3183	3431	498	591	5.24e-10	56.6	Transcription factor Ken
gene191	sp|O77459|KEN_DROME	29.348	92	54	1	2508	2750	498	589	1.48e-08	51.6	Transcription factor Ken
gene191	sp|O77459|KEN_DROME	30	90	52	1	846	1082	500	589	1.64e-08	51.6	Transcription factor Ken
gene191	sp|O77459|KEN_DROME	30.337	89	51	1	2760	2993	498	586	1.76e-08	51.6	Transcription factor Ken
gene191	sp|O77459|KEN_DROME	29.348	92	54	1	2676	2918	498	589	1.97e-08	51.2	Transcription factor Ken
gene191	sp|O77459|KEN_DROME	31.915	94	53	1	418	666	498	591	3.37e-08	50.4	Transcription factor Ken
gene191	sp|O77459|KEN_DROME	45.098	51	28	0	670	822	498	548	1.28e-07	48.5	Transcription factor Ken
gene191	sp|O77459|KEN_DROME	27.083	96	58	2	2415	2666	494	589	1.49e-07	48.5	Transcription factor Ken
gene191	sp|O77459|KEN_DROME	27.027	111	64	2	3015	3347	498	591	1.54e-07	48.5	Transcription factor Ken
gene191	sp|O77459|KEN_DROME	42.857	49	28	0	3435	3581	498	546	2.53e-07	47.8	Transcription factor Ken
gene191	sp|O77459|KEN_DROME	31.522	92	52	2	250	492	498	589	3.47e-07	47.4	Transcription factor Ken
gene191	sp|O77459|KEN_DROME	28.261	92	55	1	334	576	498	589	9.93e-06	42.7	Transcription factor Ken
gene191	tr|Q9VP57|Q9VP57_DROME	22.68	291	172	10	2760	3509	237	515	4.5e-10	57	LD15904p
gene191	tr|Q9VP57|Q9VP57_DROME	23.39	295	201	8	2508	3353	237	519	7.25e-09	53.1	LD15904p
gene191	tr|Q9VP57|Q9VP57_DROME	30.286	175	102	8	2430	2930	357	519	2.65e-08	51.2	LD15904p
gene191	tr|Q9VP57|Q9VP57_DROME	24.161	298	166	12	2427	3185	237	519	3.42e-08	50.8	LD15904p
gene191	tr|Q9VP57|Q9VP57_DROME	24.434	221	123	8	229	774	230	445	5.33e-06	43.5	LD15905p
gene191	tr|Q9VP57|Q9VP57_DROME	26.59	173	112	6	334	816	237	406	6.76e-06	43.1	LD15906p
gene193	sp|O77459|KEN_DROME	34.831	89	47	1	889	1122	501	589	7.67e-12	61.6	Transcription factor Ken
gene193	sp|O77459|KEN_DROME	30.435	92	53	1	1886	2128	498	589	4.73e-09	52.4	Transcription factor Ken
gene193	sp|O77459|KEN_DROME	40	50	30	0	1300	1449	498	547	5.53e-09	52.4	Transcription factor Ken
gene193	sp|O77459|KEN_DROME	28.261	92	55	1	1216	1458	498	589	6.62e-09	52	Transcription factor Ken
gene193	sp|O77459|KEN_DROME	30.851	94	54	1	1970	2218	498	591	1.15e-08	51.2	Transcription factor Ken
gene193	sp|O77459|KEN_DROME	29.348	92	54	1	964	1206	498	589	1.67e-08	50.8	Transcription factor Ken
gene193	sp|O77459|KEN_DROME	32.609	92	51	2	1802	2044	498	589	2.48e-08	50.1	Transcription factor Ken
gene193	sp|O77459|KEN_DROME	29.348	92	54	1	1550	1792	498	589	4.19e-08	49.3	Transcription factor Ken
gene193	sp|O77459|KEN_DROME	27.174	92	56	1	1132	1374	498	589	1.08e-07	48.1	Transcription factor Ken
gene193	sp|O77459|KEN_DROME	42.5	40	23	0	1384	1503	498	537	2.29e-07	47	Transcription factor Ken
gene193	tr|Q9VP57|Q9VP57_DROME	25.346	217	120	6	964	1500	237	449	1e-11	61.6	LD15904p
gene193	tr|Q9VP57|Q9VP57_DROME	27.027	259	148	9	1544	2212	262	515	3.19e-11	59.7	LD15904p
gene193	tr|Q9VP57|Q9VP57_DROME	29.487	156	91	7	940	1386	376	519	1.28e-09	54.7	LD15904p
gene193	tr|Q9VP57|Q9VP57_DROME	26.364	220	120	7	1718	2263	237	452	1.61e-08	51.2	LD15904p
gene193	tr|Q9VP57|Q9VP57_DROME	26.49	151	102	4	1610	2056	376	519	1.35e-07	48.1	LD15904p
gene193	tr|Q9VP57|Q9VP57_DROME	24.837	153	102	5	1024	1470	376	519	4.02e-07	46.6	LD15904p
gene193	tr|O46205|O46205_DROME	35.366	82	49	1	1976	2209	709	790	8.14e-11	58.5	Zinc-finger nuclear protein hindsight
gene193	tr|O46205|O46205_DROME	32.292	96	61	1	1598	1873	695	790	1.46e-10	57.8	Zinc-finger nuclear protein hindsight
gene193	tr|O46205|O46205_DROME	31.707	82	52	1	970	1203	709	790	1.53e-10	57.8	Zinc-finger nuclear protein hindsight
gene193	tr|O46205|O46205_DROME	33.735	83	51	1	1222	1458	250	332	2.25e-10	57.4	Zinc-finger nuclear protein hindsight
gene193	tr|O46205|O46205_DROME	30.488	82	53	1	1222	1455	709	790	3.75e-10	56.6	Zinc-finger nuclear protein hindsight
gene193	tr|O46205|O46205_DROME	33.663	101	56	2	1586	1876	239	332	3.88e-10	56.6	Zinc-finger nuclear protein hindsight
gene193	tr|O46205|O46205_DROME	21.898	137	101	2	1051	1461	1622	1752	4.37e-10	56.2	Zinc-finger nuclear protein hindsight
gene193	tr|O46205|O46205_DROME	24.286	140	98	2	1715	2131	1620	1752	4.96e-10	56.2	Zinc-finger nuclear protein hindsight
gene193	tr|O46205|O46205_DROME	38.889	54	33	0	1060	1221	1703	1756	5.13e-10	56.2	Zinc-finger nuclear protein hindsight
gene193	tr|O46205|O46205_DROME	32.653	98	55	2	1511	1792	242	332	8.4e-10	55.5	Zinc-finger nuclear protein hindsight
gene193	tr|O46205|O46205_DROME	41.176	51	30	0	2066	2218	1703	1753	1.67e-09	54.3	Zinc-finger nuclear protein hindsight
gene193	tr|O46205|O46205_DROME	32.857	70	43	1	1306	1503	709	778	2.36e-09	53.9	Zinc-finger nuclear protein hindsight
gene193	tr|O46205|O46205_DROME	38	50	31	0	976	1125	1703	1752	2.51e-09	53.9	Zinc-finger nuclear protein hindsight
gene193	tr|O46205|O46205_DROME	35.821	67	43	0	922	1122	266	332	4.17e-09	53.1	Zinc-finger nuclear protein hindsight
gene193	tr|O46205|O46205_DROME	33.735	83	51	1	1724	1960	250	332	4.74e-09	52.8	Zinc-finger nuclear protein hindsight
gene193	tr|O46205|O46205_DROME	32.927	82	51	1	1724	1957	709	790	8.58e-09	52	Zinc-finger nuclear protein hindsight
gene193	tr|O46205|O46205_DROME	27.083	96	69	1	1511	1795	1657	1752	9.83e-09	52	Zinc-finger nuclear protein hindsight
gene193	tr|O46205|O46205_DROME	30.864	81	52	1	1144	1374	252	332	1.13e-08	51.6	Zinc-finger nuclear protein hindsight
gene193	tr|O46205|O46205_DROME	32.673	101	57	2	1922	2212	239	332	1.92e-08	50.8	Zinc-finger nuclear protein hindsight
gene193	tr|O46205|O46205_DROME	31.633	98	56	2	1763	2044	242	332	2.29e-08	50.8	Zinc-finger nuclear protein hindsight
gene193	tr|O46205|O46205_DROME	30.208	96	63	1	1766	2041	695	790	2.7e-08	50.4	Zinc-finger nuclear protein hindsight
gene193	tr|O46205|O46205_DROME	38	50	31	0	892	1041	1703	1752	4.45e-08	49.7	Zinc-finger nuclear protein hindsight
gene193	tr|O46205|O46205_DROME	29.268	82	54	1	1054	1287	709	790	4.56e-08	49.7	Zinc-finger nuclear protein hindsight
gene193	tr|O46205|O46205_DROME	28.75	80	53	1	892	1119	711	790	5.09e-08	49.7	Zinc-finger nuclear protein hindsight
gene193	tr|O46205|O46205_DROME	30.208	96	63	1	1514	1789	695	790	5.83e-08	49.3	Zinc-finger nuclear protein hindsight
gene193	tr|O46205|O46205_DROME	47.222	36	19	0	1396	1503	1703	1738	6.91e-08	49.3	Zinc-finger nuclear protein hindsight
gene193	tr|O46205|O46205_DROME	30.928	97	54	3	1225	1503	232	319	9.38e-08	48.5	Zinc-finger nuclear protein hindsight
gene193	tr|O46205|O46205_DROME	30.208	96	63	1	1850	2125	695	790	2.75e-07	47	Zinc-finger nuclear protein hindsight
gene193	tr|O46205|O46205_DROME	34.848	66	39	1	2060	2245	709	774	1.44e-06	44.7	Zinc-finger nuclear protein hindsight
gene193	tr|O46205|O46205_DROME	53.125	32	15	0	2150	2245	1703	1734	4.01e-06	43.5	Zinc-finger nuclear protein hindsight
gene193	tr|O46205|O46205_DROME	41.304	46	27	0	892	1029	1450	1495	9.43e-06	42	Zinc-finger nuclear protein hindsight
MSTRG.382.1	tr|Q7K306|Q7K306_DROME	39.779	181	96	4	126	629	3	183	4.63e-57	133	Cyclin-dependent kinase 4, isoform A
MSTRG.382.1	tr|Q7K306|Q7K306_DROME	44.186	129	67	3	661	1044	188	312	4.63e-57	102	Cyclin-dependent kinase 4, isoform A
MSTRG.382.1	tr|Q94877|Q94877_DROME	39.227	181	97	4	126	629	3	183	1.08e-56	132	CDK4/6 kinase
MSTRG.382.1	tr|Q94877|Q94877_DROME	44.186	129	67	3	661	1044	188	312	1.08e-56	102	CDK4/6 kinase
MSTRG.382.1	sp|P23573|CDK2_DROME	61.875	160	61	0	183	662	8	167	5.06e-56	191	Cyclin-dependent kinase 2
MSTRG.382.1	sp|P23573|CDK2_DROME	52.98	151	69	1	643	1095	156	304	2.26e-52	180	Cyclin-dependent kinase 2
MSTRG.382.1	sp|Q24592|JAK_DROME	28.188	149	92	6	201	620	898	1040	3.35e-09	54.3	Tyrosine-protein kinase hopscotch
rna318	tr|Q7K306|Q7K306_DROME	39.779	181	96	4	93	596	3	183	3.94e-57	133	Cyclin-dependent kinase 4, isoform A
rna318	tr|Q7K306|Q7K306_DROME	44.186	129	67	3	628	1011	188	312	3.94e-57	102	Cyclin-dependent kinase 4, isoform A
rna318	tr|Q94877|Q94877_DROME	39.227	181	97	4	93	596	3	183	1.13e-56	131	CDK4/6 kinase
rna318	tr|Q94877|Q94877_DROME	44.186	129	67	3	628	1011	188	312	1.13e-56	102	CDK4/6 kinase
rna318	sp|P23573|CDK2_DROME	61.875	160	61	0	150	629	8	167	3.57e-56	191	Cyclin-dependent kinase 2
rna318	sp|P23573|CDK2_DROME	52.98	151	69	1	610	1062	156	304	1.66e-52	180	Cyclin-dependent kinase 2
rna318	sp|Q24592|JAK_DROME	28.188	149	92	6	168	587	898	1040	2.15e-09	54.7	Tyrosine-protein kinase hopscotch
MSTRG.421.1	sp|P23573|CDK2_DROME	35.41	305	168	10	147	1028	14	300	1e-42	152	Cyclin-dependent kinase 2
MSTRG.421.1	tr|Q7K306|Q7K306_DROME	34.899	298	178	6	129	1001	26	314	1.79e-42	152	Cyclin-dependent kinase 4, isoform A
MSTRG.421.1	tr|Q94877|Q94877_DROME	34.564	298	179	6	129	1001	26	314	6.62e-42	150	CDK4/6 kinase
MSTRG.421.1	sp|Q24592|JAK_DROME	29.064	203	123	7	147	725	898	1089	7.81e-16	76.6	Tyrosine-protein kinase hopscotch
rna348	sp|P23573|CDK2_DROME	35.41	305	168	10	125	1006	14	300	5.59e-43	153	Cyclin-dependent kinase 2
rna348	tr|Q7K306|Q7K306_DROME	34.899	298	178	6	107	979	26	314	1.05e-42	152	Cyclin-dependent kinase 4, isoform A
rna348	tr|Q94877|Q94877_DROME	34.564	298	179	6	107	979	26	314	3.63e-42	150	CDK4/6 kinase
rna348	sp|Q24592|JAK_DROME	29.064	203	123	7	125	703	898	1089	5.65e-16	76.3	Tyrosine-protein kinase hopscotch
MSTRG.422.1	tr|O46205|O46205_DROME	33.333	84	49	2	1773	2003	711	794	2.94e-11	60.5	Zinc-finger nuclear protein hindsight
MSTRG.422.1	tr|O46205|O46205_DROME	28.916	83	52	1	1767	1994	250	332	3.28e-08	50.4	Zinc-finger nuclear protein hindsight
MSTRG.422.1	tr|O46205|O46205_DROME	44.186	43	24	0	1881	2009	1714	1756	9.84e-08	48.9	Zinc-finger nuclear protein hindsight
MSTRG.422.1	tr|O46205|O46205_DROME	32.857	70	43	1	1575	1378	723	792	3.27e-07	47.4	Zinc-finger nuclear protein hindsight
MSTRG.494.1	sp|Q9W0G1-2|PTP61_DROME	34.848	264	153	7	361	1131	48	299	1.22e-40	152	Isoform B of Tyrosine-protein phosphatase non-receptor type 61F
MSTRG.494.1	sp|Q9W0G1|PTP61_DROME	34.848	264	153	7	361	1131	48	299	2.04e-40	152	Tyrosine-protein phosphatase non-receptor type 61F
MSTRG.494.1	sp|Q9W0G1-3|PTP61_DROME	34.848	264	153	7	361	1131	43	294	2.22e-40	151	Isoform C of Tyrosine-protein phosphatase non-receptor type 61F
MSTRG.494.2	sp|Q9W0G1-2|PTP61_DROME	34.848	264	153	7	361	1131	48	299	1.22e-40	152	Isoform B of Tyrosine-protein phosphatase non-receptor type 61F
MSTRG.494.2	sp|Q9W0G1|PTP61_DROME	34.848	264	153	7	361	1131	48	299	2.04e-40	152	Tyrosine-protein phosphatase non-receptor type 61F
MSTRG.494.2	sp|Q9W0G1-3|PTP61_DROME	34.848	264	153	7	361	1131	43	294	2.22e-40	151	Isoform C of Tyrosine-protein phosphatase non-receptor type 61F
MSTRG.494.3	sp|Q9W0G1-2|PTP61_DROME	33.878	245	143	8	35	745	66	299	2.53e-32	127	Isoform B of Tyrosine-protein phosphatase non-receptor type 61F
MSTRG.494.3	sp|Q9W0G1-3|PTP61_DROME	33.878	245	143	8	35	745	61	294	4.47e-32	126	Isoform C of Tyrosine-protein phosphatase non-receptor type 61F
MSTRG.494.3	sp|Q9W0G1|PTP61_DROME	33.878	245	143	8	35	745	66	299	4.93e-32	126	Tyrosine-protein phosphatase non-receptor type 61F
MSTRG.494.4	sp|Q9W0G1-2|PTP61_DROME	34.981	263	153	7	41	808	48	299	1.94e-41	154	Isoform B of Tyrosine-protein phosphatase non-receptor type 61F
MSTRG.494.4	sp|Q9W0G1|PTP61_DROME	34.981	263	153	7	41	808	48	299	3.33e-41	154	Tyrosine-protein phosphatase non-receptor type 61F
MSTRG.494.4	sp|Q9W0G1-3|PTP61_DROME	34.981	263	153	7	41	808	43	294	3.45e-41	154	Isoform C of Tyrosine-protein phosphatase non-receptor type 61F
rna391	sp|Q9W0G1-2|PTP61_DROME	34.848	264	153	7	148	918	48	299	1.36e-40	152	Isoform B of Tyrosine-protein phosphatase non-receptor type 61F
rna391	sp|Q9W0G1-3|PTP61_DROME	34.848	264	153	7	148	918	43	294	2.03e-40	151	Isoform C of Tyrosine-protein phosphatase non-receptor type 61F
rna391	sp|Q9W0G1|PTP61_DROME	34.848	264	153	7	148	918	48	299	2.24e-40	151	Tyrosine-protein phosphatase non-receptor type 61F
rna392	sp|Q9W0G1-2|PTP61_DROME	34.848	264	153	7	148	918	48	299	1.36e-40	152	Isoform B of Tyrosine-protein phosphatase non-receptor type 61F
rna392	sp|Q9W0G1-3|PTP61_DROME	34.848	264	153	7	148	918	43	294	2.03e-40	151	Isoform C of Tyrosine-protein phosphatase non-receptor type 61F
rna392	sp|Q9W0G1|PTP61_DROME	34.848	264	153	7	148	918	48	299	2.24e-40	151	Tyrosine-protein phosphatase non-receptor type 61F
MSTRG.497.1	tr|Q9V3Q4|Q9V3Q4_DROME	49.505	202	101	1	551	1153	38	239	1.41e-70	227	GH25379p
MSTRG.497.2	tr|Q9V3Q4|Q9V3Q4_DROME	49.505	202	101	1	1116	1718	38	239	1.39e-70	229	GH25379p
MSTRG.497.4	tr|Q9V3Q4|Q9V3Q4_DROME	49.505	202	101	1	1863	2465	38	239	3.19e-70	229	GH25379p
MSTRG.497.3	tr|Q9V3Q4|Q9V3Q4_DROME	49.505	202	101	1	1093	1695	38	239	3.16e-70	228	GH25379p
rna399	tr|Q9V3Q4|Q9V3Q4_DROME	49.505	202	101	1	1182	1784	38	239	1.57e-70	229	GH25379p
rna400	tr|Q9V3Q4|Q9V3Q4_DROME	49.505	202	101	1	1077	1679	38	239	3.05e-70	228	GH25379p
rna401	tr|Q9V3Q4|Q9V3Q4_DROME	49.505	202	101	1	1104	1706	38	239	3.22e-70	228	GH25379p
MSTRG.509.1	sp|Q9W0G1-3|PTP61_DROME	31.783	258	158	6	397	1155	48	292	1.99e-32	128	Isoform C of Tyrosine-protein phosphatase non-receptor type 61F
MSTRG.509.1	sp|Q9W0G1-3|PTP61_DROME	26.838	272	176	9	1252	2046	30	285	5.17e-18	83.6	Isoform C of Tyrosine-protein phosphatase non-receptor type 61F
MSTRG.509.1	sp|Q9W0G1|PTP61_DROME	31.783	258	158	6	397	1155	53	297	2.7e-32	128	Tyrosine-protein phosphatase non-receptor type 61F
MSTRG.509.1	sp|Q9W0G1|PTP61_DROME	26.502	283	185	9	1219	2046	24	290	2.28e-18	84.7	Tyrosine-protein phosphatase non-receptor type 61F
MSTRG.509.1	sp|Q9W0G1-2|PTP61_DROME	32.171	258	157	6	397	1155	53	297	4.03e-32	127	Isoform B of Tyrosine-protein phosphatase non-receptor type 61F
MSTRG.509.1	sp|Q9W0G1-2|PTP61_DROME	26.148	283	186	8	1219	2046	24	290	3.05e-18	84.3	Isoform B of Tyrosine-protein phosphatase non-receptor type 61F
rna415	sp|Q9W0G1-3|PTP61_DROME	31.783	258	158	6	239	997	48	292	2.3e-33	128	Isoform C of Tyrosine-protein phosphatase non-receptor type 61F
rna415	sp|Q9W0G1-3|PTP61_DROME	25.694	288	176	8	1094	1939	30	285	3.1e-17	78.2	Isoform C of Tyrosine-protein phosphatase non-receptor type 61F
rna415	sp|Q9W0G1|PTP61_DROME	31.783	258	158	6	239	997	53	297	3.32e-33	127	Tyrosine-protein phosphatase non-receptor type 61F
rna415	sp|Q9W0G1|PTP61_DROME	26.102	295	188	9	1061	1939	24	290	1.19e-17	79.7	Tyrosine-protein phosphatase non-receptor type 61F
rna415	sp|Q9W0G1-2|PTP61_DROME	32.171	258	157	6	239	997	53	297	4.03e-33	127	Isoform B of Tyrosine-protein phosphatase non-receptor type 61F
rna415	sp|Q9W0G1-2|PTP61_DROME	25.084	299	186	7	1061	1939	24	290	1.68e-17	79	Isoform B of Tyrosine-protein phosphatase non-receptor type 61F
rna413	sp|Q9W0G1-3|PTP61_DROME	31.783	258	158	6	247	1005	48	292	2.37e-33	128	Isoform C of Tyrosine-protein phosphatase non-receptor type 61F
rna413	sp|Q9W0G1-3|PTP61_DROME	26.838	272	176	9	1102	1896	30	285	9.69e-19	82.8	Isoform C of Tyrosine-protein phosphatase non-receptor type 61F
rna413	sp|Q9W0G1|PTP61_DROME	31.783	258	158	6	247	1005	53	297	3.01e-33	127	Tyrosine-protein phosphatase non-receptor type 61F
rna413	sp|Q9W0G1|PTP61_DROME	26.502	283	185	9	1069	1896	24	290	3.73e-19	84.3	Tyrosine-protein phosphatase non-receptor type 61F
rna413	sp|Q9W0G1-2|PTP61_DROME	32.171	258	157	6	247	1005	53	297	4.09e-33	127	Isoform B of Tyrosine-protein phosphatase non-receptor type 61F
rna413	sp|Q9W0G1-2|PTP61_DROME	26.148	283	186	8	1069	1896	24	290	5e-19	84	Isoform B of Tyrosine-protein phosphatase non-receptor type 61F
rna414	sp|Q9W0G1-3|PTP61_DROME	31.783	258	158	6	247	1005	48	292	1.9e-33	128	Isoform C of Tyrosine-protein phosphatase non-receptor type 61F
rna414	sp|Q9W0G1-3|PTP61_DROME	25.347	288	177	7	1102	1947	30	285	3.05e-17	78.2	Isoform C of Tyrosine-protein phosphatase non-receptor type 61F
rna414	sp|Q9W0G1|PTP61_DROME	31.783	258	158	6	247	1005	53	297	3.13e-33	127	Tyrosine-protein phosphatase non-receptor type 61F
rna414	sp|Q9W0G1|PTP61_DROME	26.102	295	188	9	1069	1947	24	290	1.17e-17	79.7	Tyrosine-protein phosphatase non-receptor type 61F
rna414	sp|Q9W0G1-2|PTP61_DROME	32.171	258	157	6	247	1005	53	297	3.84e-33	127	Isoform B of Tyrosine-protein phosphatase non-receptor type 61F
rna414	sp|Q9W0G1-2|PTP61_DROME	25.084	299	186	7	1069	1947	24	290	1.66e-17	79.3	Isoform B of Tyrosine-protein phosphatase non-receptor type 61F
rna418	tr|O46205|O46205_DROME	38.202	89	51	2	1759	2013	243	331	5.11e-11	60.1	Zinc-finger nuclear protein hindsight
rna418	tr|O46205|O46205_DROME	42.593	54	31	0	3019	3180	1703	1756	2.77e-09	54.3	Zinc-finger nuclear protein hindsight
rna418	tr|O46205|O46205_DROME	31.776	107	65	3	2878	3174	688	794	4.52e-09	53.9	Zinc-finger nuclear protein hindsight
rna418	tr|O46205|O46205_DROME	25.616	203	116	7	808	1335	138	332	7.31e-09	53.1	Zinc-finger nuclear protein hindsight
rna418	tr|O46205|O46205_DROME	34.118	85	52	1	1105	1347	711	795	1.01e-08	52.8	Zinc-finger nuclear protein hindsight
rna418	tr|O46205|O46205_DROME	25.217	115	78	2	1864	2190	681	793	1.31e-08	52.4	Zinc-finger nuclear protein hindsight
rna418	tr|O46205|O46205_DROME	30.952	84	50	2	3097	3330	709	790	1.9e-08	51.6	Zinc-finger nuclear protein hindsight
rna418	tr|O46205|O46205_DROME	42.593	54	31	0	550	711	1703	1756	3.15e-08	50.8	Zinc-finger nuclear protein hindsight
rna418	tr|O46205|O46205_DROME	29.545	88	58	1	1327	1578	702	789	3.23e-08	50.8	Zinc-finger nuclear protein hindsight
rna418	tr|O46205|O46205_DROME	46.939	49	26	0	1189	1335	1703	1751	3.34e-08	50.8	Zinc-finger nuclear protein hindsight
rna418	tr|O46205|O46205_DROME	28.462	130	76	3	2113	2454	1622	1750	3.51e-08	50.8	Zinc-finger nuclear protein hindsight
rna418	tr|O46205|O46205_DROME	32.099	81	51	1	2221	2451	709	789	5.68e-08	50.1	Zinc-finger nuclear protein hindsight
rna418	tr|O46205|O46205_DROME	45.098	51	28	0	1870	2022	1703	1753	6.78e-08	50.1	Zinc-finger nuclear protein hindsight
rna418	tr|O46205|O46205_DROME	32.927	82	51	2	460	693	250	331	7.5e-08	49.7	Zinc-finger nuclear protein hindsight
rna418	tr|O46205|O46205_DROME	32.53	83	52	2	544	780	250	332	9.11e-08	49.7	Zinc-finger nuclear protein hindsight
rna418	tr|O46205|O46205_DROME	33.735	83	51	2	1864	2100	250	332	1.02e-07	49.3	Zinc-finger nuclear protein hindsight
rna418	tr|O46205|O46205_DROME	39.063	64	35	2	2983	3162	268	331	1.42e-07	48.9	Zinc-finger nuclear protein hindsight
rna418	tr|O46205|O46205_DROME	25.926	81	56	1	3097	3327	250	330	2.05e-07	48.5	Zinc-finger nuclear protein hindsight
rna418	tr|O46205|O46205_DROME	31.395	86	55	1	460	705	709	794	2.13e-07	48.1	Zinc-finger nuclear protein hindsight
rna418	tr|O46205|O46205_DROME	33.333	69	42	1	3370	3564	709	777	2.34e-07	48.1	Zinc-finger nuclear protein hindsight
rna418	tr|O46205|O46205_DROME	30.464	151	83	10	1504	1938	1619	1753	2.53e-07	48.1	Zinc-finger nuclear protein hindsight
rna418	tr|O46205|O46205_DROME	30.233	86	56	1	1780	2025	709	794	2.61e-07	48.1	Zinc-finger nuclear protein hindsight
rna418	tr|O46205|O46205_DROME	29.577	71	50	0	1045	1257	1683	1753	6.18e-07	46.6	Zinc-finger nuclear protein hindsight
rna418	tr|O46205|O46205_DROME	50	52	25	1	1183	1335	1448	1499	7.19e-07	46.6	Zinc-finger nuclear protein hindsight
rna418	tr|O46205|O46205_DROME	25.926	81	56	1	1348	1578	250	330	1.01e-06	46.2	Zinc-finger nuclear protein hindsight
rna418	tr|O46205|O46205_DROME	56.25	32	14	0	3460	3555	1703	1734	1.18e-06	45.8	Zinc-finger nuclear protein hindsight
rna418	tr|O46205|O46205_DROME	24.348	115	79	2	628	954	709	821	1.41e-06	45.4	Zinc-finger nuclear protein hindsight
rna418	tr|O46205|O46205_DROME	29.213	89	59	1	2986	3240	700	788	1.46e-06	45.4	Zinc-finger nuclear protein hindsight
rna418	tr|O46205|O46205_DROME	45.833	48	26	0	1864	2007	1448	1495	2.38e-06	44.7	Zinc-finger nuclear protein hindsight
rna418	tr|O46205|O46205_DROME	46.809	47	25	0	2932	3072	1449	1495	2.77e-06	44.7	Zinc-finger nuclear protein hindsight
rna418	tr|O46205|O46205_DROME	39.535	43	25	1	2962	3087	1711	1753	2.97e-06	44.7	Zinc-finger nuclear protein hindsight
rna418	tr|O46205|O46205_DROME	31.325	83	53	2	3013	3249	250	332	4.09e-06	43.9	Zinc-finger nuclear protein hindsight
rna418	tr|O46205|O46205_DROME	45.833	48	26	0	3013	3156	1448	1495	4.8e-06	43.9	Zinc-finger nuclear protein hindsight
rna418	tr|O46205|O46205_DROME	26.506	83	56	1	1267	1500	250	332	5.31e-06	43.5	Zinc-finger nuclear protein hindsight
rna418	sp|O77459|KEN_DROME	31.915	94	53	2	1858	2106	498	591	2.25e-08	51.2	Transcription factor Ken
rna418	sp|O77459|KEN_DROME	34.783	92	49	2	2914	3156	495	586	2.84e-08	50.8	Transcription factor Ken
rna418	sp|O77459|KEN_DROME	31.915	94	53	2	538	786	498	591	6.5e-08	49.7	Transcription factor Ken
rna418	sp|O77459|KEN_DROME	28.713	101	56	2	1753	2007	486	586	1.14e-06	45.4	Transcription factor Ken
rna418	sp|O77459|KEN_DROME	36.25	80	41	3	3175	3393	498	574	2.78e-06	44.3	Transcription factor Ken
rna418	sp|O77459|KEN_DROME	33.962	53	35	0	2290	2448	495	547	4.73e-06	43.5	Transcription factor Ken
rna418	tr|Q9VP57|Q9VP57_DROME	21.108	379	240	14	1744	2832	221	556	3.59e-08	50.8	LD15904p
rna418	tr|Q9VP57|Q9VP57_DROME	24.845	161	89	5	3091	3480	237	396	1.19e-07	48.9	LD15905p
rna418	tr|Q9VP57|Q9VP57_DROME	20.489	327	213	8	1324	2289	231	515	5.27e-07	47	LD15906p
rna418	tr|Q9VP57|Q9VP57_DROME	31.707	82	53	2	2920	3159	355	435	8.69e-07	46.2	LD15907p
rna448	tr|Q9VC96|Q9VC96_DROME	25.316	79	59	0	385	621	182	260	1.62e-07	47	BRWD3
MSTRG.552.1	tr|Q9VC96|Q9VC96_DROME	25.316	79	59	0	385	621	182	260	1.6e-07	47	BRWD3
rna470	sp|P31007-6|DLG1_DROME	31.169	77	49	2	511	729	446	522	5.24e-06	43.9	Isoform H of Disks large 1 tumor suppressor protein
rna470	sp|P31007-8|DLG1_DROME	31.169	77	49	2	511	729	454	530	5.28e-06	43.9	Isoform L of Disks large 1 tumor suppressor protein
rna470	sp|P31007|DLG1_DROME	31.169	77	49	2	511	729	505	581	5.4e-06	43.9	Disks large 1 tumor suppressor protein
rna470	sp|P31007-1|DLG1_DROME	31.169	77	49	2	511	729	485	561	5.48e-06	43.9	Isoform E of Disks large 1 tumor suppressor protein
rna470	sp|P31007-5|DLG1_DROME	31.169	77	49	2	511	729	485	561	5.83e-06	43.9	Isoform G of Disks large 1 tumor suppressor protein
rna470	sp|P31007-3|DLG1_DROME	31.169	77	49	2	511	729	493	569	5.92e-06	43.9	Isoform A of Disks large 1 tumor suppressor protein
rna470	sp|P31007-9|DLG1_DROME	31.169	77	49	2	511	729	446	522	7.16e-06	43.5	Isoform K of Disks large 1 tumor suppressor protein
MSTRG.593.3	sp|P31007-6|DLG1_DROME	31.169	77	49	2	565	783	446	522	3.05e-06	43.9	Isoform H of Disks large 1 tumor suppressor protein
MSTRG.593.3	sp|P31007-8|DLG1_DROME	31.169	77	49	2	565	783	454	530	3.07e-06	43.9	Isoform L of Disks large 1 tumor suppressor protein
MSTRG.593.3	sp|P31007|DLG1_DROME	31.169	77	49	2	565	783	505	581	3.14e-06	43.9	Disks large 1 tumor suppressor protein
MSTRG.593.3	sp|P31007-1|DLG1_DROME	31.169	77	49	2	565	783	485	561	3.19e-06	43.9	Isoform E of Disks large 1 tumor suppressor protein
MSTRG.593.3	sp|P31007-5|DLG1_DROME	31.169	77	49	2	565	783	485	561	3.39e-06	43.9	Isoform G of Disks large 1 tumor suppressor protein
MSTRG.593.3	sp|P31007-3|DLG1_DROME	31.169	77	49	2	565	783	493	569	3.45e-06	43.9	Isoform A of Disks large 1 tumor suppressor protein
MSTRG.593.3	sp|P31007-9|DLG1_DROME	31.169	77	49	2	565	783	446	522	4.17e-06	43.5	Isoform K of Disks large 1 tumor suppressor protein
rna482	tr|Q9VC96|Q9VC96_DROME	25.893	112	77	2	654	971	181	292	3.5e-07	45.8	BRWD3
MSTRG.678.1	sp|O77459|KEN_DROME	35.556	90	47	3	2329	2565	500	589	4.68e-10	57.8	Transcription factor Ken
MSTRG.678.1	sp|O77459|KEN_DROME	34.444	90	48	2	2245	2481	500	589	1.4e-08	53.1	Transcription factor Ken
MSTRG.678.1	sp|O77459|KEN_DROME	31.111	90	51	1	2077	2313	500	589	8.04e-08	50.8	Transcription factor Ken
MSTRG.678.1	tr|O46205|O46205_DROME	32.174	115	60	3	2149	2481	707	807	4.66e-09	55.1	Zinc-finger nuclear protein hindsight
MSTRG.678.1	tr|O46205|O46205_DROME	26.761	142	92	4	2065	2481	1619	1751	4.03e-08	52	Zinc-finger nuclear protein hindsight
MSTRG.678.1	tr|O46205|O46205_DROME	36.145	83	49	2	1993	2229	250	332	9.26e-08	50.8	Zinc-finger nuclear protein hindsight
MSTRG.678.1	tr|O46205|O46205_DROME	32.184	87	55	1	1993	2241	709	795	1.23e-07	50.4	Zinc-finger nuclear protein hindsight
MSTRG.678.1	tr|O46205|O46205_DROME	32.53	83	52	2	2245	2481	250	332	2.11e-07	49.7	Zinc-finger nuclear protein hindsight
MSTRG.678.1	tr|O46205|O46205_DROME	30.769	117	73	3	1993	2325	681	795	2.35e-07	49.7	Zinc-finger nuclear protein hindsight
MSTRG.678.1	tr|Q9VP57|Q9VP57_DROME	23.295	176	120	4	2065	2577	354	519	2.46e-06	46.2	Zinc-finger nuclear protein hindsight
MSTRG.678.1	tr|Q9VP57|Q9VP57_DROME	25.366	205	133	8	1993	2565	239	437	5.81e-06	44.7	LD15904p
rna532	sp|O77459|KEN_DROME	35.556	90	47	3	603	839	500	589	1.59e-10	57.8	LD15904p
rna532	sp|O77459|KEN_DROME	34.444	90	48	2	519	755	500	589	4.82e-09	53.1	Transcription factor Ken
rna532	sp|O77459|KEN_DROME	31.111	90	51	1	351	587	500	589	2.79e-08	50.8	Transcription factor Ken
rna532	sp|O77459|KEN_DROME	28.889	90	53	1	267	503	500	589	3.92e-06	43.5	Transcription factor Ken
rna532	tr|O46205|O46205_DROME	32.174	115	60	3	423	755	707	807	1.58e-09	55.1	Zinc-finger nuclear protein hindsight
rna532	tr|O46205|O46205_DROME	26.761	142	92	4	339	755	1619	1751	1.38e-08	52	Zinc-finger nuclear protein hindsight
rna532	tr|O46205|O46205_DROME	36.145	83	49	2	267	503	250	332	3.19e-08	50.8	Zinc-finger nuclear protein hindsight
rna532	tr|O46205|O46205_DROME	32.184	87	55	1	267	515	709	795	4.25e-08	50.4	Zinc-finger nuclear protein hindsight
rna532	tr|O46205|O46205_DROME	32.53	83	52	2	519	755	250	332	7.29e-08	49.7	Zinc-finger nuclear protein hindsight
rna532	tr|O46205|O46205_DROME	30.769	117	73	3	267	599	681	795	8.14e-08	49.7	Zinc-finger nuclear protein hindsight
rna532	tr|O46205|O46205_DROME	33.333	51	34	0	273	425	1703	1753	4.76e-06	43.9	Zinc-finger nuclear protein hindsight
rna532	tr|O46205|O46205_DROME	33.721	86	51	2	675	920	707	790	9.34e-06	42.7	Zinc-finger nuclear protein hindsight
rna532	tr|Q9VP57|Q9VP57_DROME	23.295	176	120	4	339	851	354	519	8.61e-07	46.2	LD15904p
rna532	tr|Q9VP57|Q9VP57_DROME	25.366	205	133	8	267	839	239	437	2.04e-06	44.7	LD15904p
rna533	sp|O77459|KEN_DROME	35.556	90	47	3	687	923	500	589	1.75e-10	57.8	Transcription factor Ken
rna533	sp|O77459|KEN_DROME	34.444	90	48	2	603	839	500	589	5.06e-09	53.1	Transcription factor Ken
rna533	sp|O77459|KEN_DROME	31.111	90	51	1	351	587	500	589	3.35e-08	50.4	Transcription factor Ken
rna533	sp|O77459|KEN_DROME	31.111	90	51	1	519	755	500	589	1.22e-07	48.5	Transcription factor Ken
rna533	sp|O77459|KEN_DROME	28.889	90	53	1	267	503	500	589	4.55e-06	43.5	Transcription factor Ken
rna533	tr|O46205|O46205_DROME	35.165	91	53	2	423	683	707	795	2.79e-09	54.3	Zinc-finger nuclear protein hindsight
rna533	tr|O46205|O46205_DROME	29.897	97	64	1	555	833	693	789	1.02e-08	52.4	Zinc-finger nuclear protein hindsight
rna533	tr|O46205|O46205_DROME	25.342	146	97	4	339	767	1619	1755	1.87e-08	51.6	Zinc-finger nuclear protein hindsight
rna533	tr|O46205|O46205_DROME	29.73	111	62	2	519	839	709	807	2.15e-08	51.6	Zinc-finger nuclear protein hindsight
rna533	tr|O46205|O46205_DROME	26.812	138	69	4	507	839	1619	1751	3.79e-08	50.8	Zinc-finger nuclear protein hindsight
rna533	tr|O46205|O46205_DROME	36.145	83	49	2	267	503	250	332	4.34e-08	50.4	Zinc-finger nuclear protein hindsight
rna533	tr|O46205|O46205_DROME	32.184	87	55	1	267	515	709	795	5.14e-08	50.1	Zinc-finger nuclear protein hindsight
rna533	tr|O46205|O46205_DROME	33.333	81	50	2	609	839	252	332	8.74e-08	49.7	Zinc-finger nuclear protein hindsight
rna533	tr|O46205|O46205_DROME	30.769	117	73	3	267	599	681	795	9.51e-08	49.3	Zinc-finger nuclear protein hindsight
rna533	tr|O46205|O46205_DROME	33.333	51	34	0	273	425	1703	1753	5.46e-06	43.5	Zinc-finger nuclear protein hindsight
rna533	tr|O46205|O46205_DROME	26.087	115	77	2	597	917	675	789	5.8e-06	43.5	Zinc-finger nuclear protein hindsight
rna533	tr|Q9VP57|Q9VP57_DROME	21.538	260	161	7	267	935	266	519	1.47e-08	52	LD15904p
rna542	tr|O46205|O46205_DROME	33.654	104	61	4	728	1027	695	794	7.63e-13	64.3	Zinc-finger nuclear protein hindsight
rna542	tr|O46205|O46205_DROME	37.209	86	49	2	950	1192	709	794	2.45e-12	62.4	Zinc-finger nuclear protein hindsight
rna542	tr|O46205|O46205_DROME	36.145	83	49	2	446	682	250	332	9.55e-12	60.5	Zinc-finger nuclear protein hindsight
rna542	tr|O46205|O46205_DROME	32.53	83	52	2	950	1186	250	332	1.12e-10	57.4	Zinc-finger nuclear protein hindsight
rna542	tr|O46205|O46205_DROME	26.4	125	88	1	413	775	670	794	1.17e-10	57	Zinc-finger nuclear protein hindsight
rna542	tr|O46205|O46205_DROME	28.916	83	55	1	782	1018	250	332	4.71e-10	55.1	Zinc-finger nuclear protein hindsight
rna542	tr|O46205|O46205_DROME	31.325	83	53	2	698	934	250	332	7.56e-10	54.7	Zinc-finger nuclear protein hindsight
rna542	tr|O46205|O46205_DROME	31.395	86	55	1	866	1111	709	794	7.23e-09	51.2	Zinc-finger nuclear protein hindsight
rna542	tr|O46205|O46205_DROME	28.916	83	55	2	530	766	250	332	1.39e-08	50.4	Zinc-finger nuclear protein hindsight
rna542	tr|O46205|O46205_DROME	27.907	86	58	1	614	859	709	794	4.23e-08	48.9	Zinc-finger nuclear protein hindsight
rna542	tr|O46205|O46205_DROME	46.154	52	27	1	866	1018	1448	1499	1.01e-07	47.8	Zinc-finger nuclear protein hindsight
rna542	tr|O46205|O46205_DROME	41.509	53	27	2	956	1108	1703	1753	2.98e-07	46.2	Zinc-finger nuclear protein hindsight
rna542	tr|O46205|O46205_DROME	39.216	51	31	0	620	772	1703	1753	3.51e-07	45.8	Zinc-finger nuclear protein hindsight
rna542	tr|O46205|O46205_DROME	40.816	49	29	0	446	592	1448	1496	8.55e-07	44.7	Zinc-finger nuclear protein hindsight
rna542	tr|O46205|O46205_DROME	36	50	32	0	1040	1189	1703	1752	2.43e-06	43.1	Zinc-finger nuclear protein hindsight
rna542	tr|O46205|O46205_DROME	50	34	17	0	950	1051	1448	1481	3.51e-06	42.7	Zinc-finger nuclear protein hindsight
rna542	tr|O46205|O46205_DROME	33.333	51	34	0	872	1024	1703	1753	6.61e-06	41.6	Zinc-finger nuclear protein hindsight
rna542	tr|O46205|O46205_DROME	35.294	51	33	0	788	940	1703	1753	7.2e-06	41.6	Zinc-finger nuclear protein hindsight
rna542	tr|Q9VP57|Q9VP57_DROME	25.907	193	126	7	437	997	355	536	1.24e-08	50.4	LD15904p
rna542	tr|Q9VP57|Q9VP57_DROME	21.127	213	126	6	692	1216	237	445	9.07e-07	44.3	LD15904p
rna542	tr|Q9VP57|Q9VP57_DROME	19.915	236	153	5	419	1102	230	437	2.1e-06	43.1	LD15904p
rna542	sp|O77459|KEN_DROME	36.667	90	46	2	782	1018	500	589	1.28e-08	50.1	Transcription factor Ken
rna542	sp|O77459|KEN_DROME	33.696	92	50	2	608	850	498	589	1.43e-08	50.1	Transcription factor Ken
rna542	sp|O77459|KEN_DROME	31.193	109	58	3	860	1186	498	589	5.06e-08	48.1	Transcription factor Ken
rna542	sp|O77459|KEN_DROME	36.364	99	45	5	425	682	496	589	5.43e-07	45.1	Transcription factor Ken
rna560	tr|Q94877|Q94877_DROME	27.397	219	140	7	339	947	25	240	6.83e-20	83.6	CDK4/6 kinase
rna560	tr|Q7K306|Q7K306_DROME	27.397	219	140	7	339	947	25	240	1.06e-19	83.2	Cyclin-dependent kinase 4, isoform A
rna560	sp|P23573|CDK2_DROME	28.191	188	128	5	360	908	14	199	1.06e-15	71.2	Cyclin-dependent kinase 2
rna560	sp|Q24592|JAK_DROME	24.519	208	139	6	312	908	889	1087	1.22e-13	66.6	Tyrosine-protein kinase hopscotch
rna572	sp|Q9W0T1|NU301_DROME	31.579	76	52	0	2905	3132	2565	2640	8.38e-09	53.5	Nucleosome-remodeling factor subunit NURF301
rna572	sp|Q9W0T1-2|NU301_DROME	31.579	76	52	0	2905	3132	2545	2620	8.52e-09	53.5	Isoform B of Nucleosome-remodeling factor subunit NURF301
rna573	sp|Q9W0T1|NU301_DROME	31.579	76	52	0	2785	3012	2565	2640	8.13e-09	53.5	Nucleosome-remodeling factor subunit NURF301
rna573	sp|Q9W0T1-2|NU301_DROME	31.579	76	52	0	2785	3012	2545	2620	8.26e-09	53.5	Isoform B of Nucleosome-remodeling factor subunit NURF301
MSTRG.714.3	sp|Q9W0T1|NU301_DROME	31.579	76	52	0	4099	4326	2565	2640	2.2e-08	52.8	Nucleosome-remodeling factor subunit NURF301
MSTRG.714.3	sp|Q9W0T1-2|NU301_DROME	31.579	76	52	0	4099	4326	2545	2620	2.26e-08	52.8	Isoform B of Nucleosome-remodeling factor subunit NURF301
MSTRG.714.4	sp|Q9W0T1|NU301_DROME	31.579	76	52	0	2878	3105	2565	2640	7.91e-09	53.5	Nucleosome-remodeling factor subunit NURF301
MSTRG.714.4	sp|Q9W0T1-2|NU301_DROME	31.579	76	52	0	2878	3105	2545	2620	8.04e-09	53.5	Isoform B of Nucleosome-remodeling factor subunit NURF301
MSTRG.722.1	tr|Q7K306|Q7K306_DROME	29.412	238	151	6	154	837	35	265	8.55e-22	90.9	Cyclin-dependent kinase 4, isoform A
MSTRG.722.1	sp|P23573|CDK2_DROME	28.91	211	129	5	154	780	17	208	8.88e-22	90.5	Cyclin-dependent kinase 2
MSTRG.722.1	tr|Q94877|Q94877_DROME	28.992	238	152	6	154	837	35	265	2.56e-21	89.4	CDK4/6 kinase
rna606	sp|P23573|CDK2_DROME	26.259	278	174	5	131	889	17	288	8.01e-26	102	Cyclin-dependent kinase 2
rna606	tr|Q7K306|Q7K306_DROME	28.322	286	165	8	131	889	35	313	1.17e-22	93.2	Cyclin-dependent kinase 4, isoform A
rna606	tr|Q94877|Q94877_DROME	27.972	286	166	8	131	889	35	313	3.28e-22	92	CDK4/6 kinase
rna605	sp|P23573|CDK2_DROME	26.298	289	180	6	148	936	7	288	2.48e-27	107	Cyclin-dependent kinase 2
rna605	tr|Q7K306|Q7K306_DROME	28.378	296	172	8	148	936	25	313	4.91e-25	100	Cyclin-dependent kinase 4, isoform A
rna605	tr|Q94877|Q94877_DROME	28.041	296	173	8	148	936	25	313	1.66e-24	98.6	CDK4/6 kinase
rna623	tr|O46205|O46205_DROME	37.079	89	50	2	718	972	709	795	7.92e-11	58.9	Zinc-finger nuclear protein hindsight
rna623	tr|O46205|O46205_DROME	50.98	51	25	0	640	792	1703	1753	1.69e-10	57.8	Zinc-finger nuclear protein hindsight
rna623	tr|O46205|O46205_DROME	28.571	140	91	4	460	879	1622	1752	2.22e-09	53.9	Zinc-finger nuclear protein hindsight
rna623	tr|O46205|O46205_DROME	28.736	87	58	1	292	540	708	794	2.26e-09	53.9	Zinc-finger nuclear protein hindsight
rna623	tr|O46205|O46205_DROME	31.731	104	65	2	493	792	692	793	6.57e-09	52.4	Zinc-finger nuclear protein hindsight
rna623	tr|O46205|O46205_DROME	31.746	63	41	1	688	876	272	332	4.55e-06	43.1	Zinc-finger nuclear protein hindsight
rna623	sp|O77459|KEN_DROME	35.227	88	47	1	385	618	502	589	4e-10	56.2	Transcription factor Ken
rna623	sp|O77459|KEN_DROME	26.214	103	63	3	703	978	495	595	1.6e-07	47.8	Transcription factor Ken
rna623	tr|Q9VP57|Q9VP57_DROME	23.457	162	107	6	232	702	366	515	1.66e-07	47.8	LD15904p
MSTRG.760.1	tr|Q7K306|Q7K306_DROME	27.542	236	151	6	858	1532	17	243	7.45e-18	80.9	Cyclin-dependent kinase 4, isoform A
MSTRG.760.1	tr|Q94877|Q94877_DROME	27.542	236	151	6	858	1532	17	243	2.42e-17	79.3	CDK4/6 kinase
MSTRG.760.1	sp|P23573|CDK2_DROME	32.039	103	66	3	1212	1511	110	211	7.54e-10	56.6	Cyclin-dependent kinase 2
MSTRG.760.1	sp|Q24592|JAK_DROME	26.897	145	95	5	1083	1493	953	1094	3.23e-09	55.8	Tyrosine-protein kinase hopscotch
MSTRG.760.2	tr|Q7K306|Q7K306_DROME	27.542	236	151	6	858	1532	17	243	7.49e-18	80.9	Cyclin-dependent kinase 4, isoform A
MSTRG.760.2	tr|Q94877|Q94877_DROME	27.542	236	151	6	858	1532	17	243	2.44e-17	79.3	CDK4/6 kinase
MSTRG.760.2	sp|P23573|CDK2_DROME	32.039	103	66	3	1212	1511	110	211	7.58e-10	56.6	Cyclin-dependent kinase 2
MSTRG.760.2	sp|Q24592|JAK_DROME	26.897	145	95	5	1083	1493	953	1094	3.24e-09	55.8	Tyrosine-protein kinase hopscotch
rna637	tr|Q7K306|Q7K306_DROME	27.542	236	151	6	825	1499	17	243	2.06e-18	80.9	Cyclin-dependent kinase 4, isoform A
rna637	tr|Q94877|Q94877_DROME	27.542	236	151	6	825	1499	17	243	6.71e-18	79.3	CDK4/6 kinase
rna637	sp|P23573|CDK2_DROME	32.039	103	66	3	1179	1478	110	211	2.14e-10	56.6	Cyclin-dependent kinase 2
rna637	sp|Q24592|JAK_DROME	26.897	145	95	5	1050	1460	953	1094	8.9e-10	55.8	Tyrosine-protein kinase hopscotch
rna643	tr|O46205|O46205_DROME	31.2	125	82	1	3129	3491	670	794	8.67e-14	70.1	Zinc-finger nuclear protein hindsight
rna643	tr|O46205|O46205_DROME	36.145	83	49	1	3246	3482	250	332	5e-12	64.3	Zinc-finger nuclear protein hindsight
rna643	tr|O46205|O46205_DROME	31.325	83	53	1	3330	3566	250	332	5.87e-12	64.3	Zinc-finger nuclear protein hindsight
rna643	tr|O46205|O46205_DROME	28.972	107	68	2	657	953	688	794	1.41e-11	62.8	Zinc-finger nuclear protein hindsight
rna643	tr|O46205|O46205_DROME	32.558	86	54	1	3330	3575	709	794	1.46e-11	62.8	Zinc-finger nuclear protein hindsight
rna643	tr|O46205|O46205_DROME	34.94	83	50	1	3750	3986	250	332	2.13e-11	62.4	Zinc-finger nuclear protein hindsight
rna643	tr|O46205|O46205_DROME	34.118	85	52	1	3750	3992	709	793	4.03e-11	61.2	Zinc-finger nuclear protein hindsight
rna643	tr|O46205|O46205_DROME	32.5	80	50	1	789	1016	708	787	7.64e-11	60.5	Zinc-finger nuclear protein hindsight
rna643	tr|O46205|O46205_DROME	31.395	86	55	1	3414	3659	709	794	3.53e-10	58.2	Zinc-finger nuclear protein hindsight
rna643	tr|O46205|O46205_DROME	29.885	87	55	2	3666	3911	709	794	1.31e-09	56.6	Zinc-finger nuclear protein hindsight
rna643	tr|O46205|O46205_DROME	30.12	83	54	1	3666	3902	250	332	2.03e-09	55.8	Zinc-finger nuclear protein hindsight
rna643	tr|O46205|O46205_DROME	41.176	51	30	0	3420	3572	1703	1753	2.82e-09	55.5	Zinc-finger nuclear protein hindsight
rna643	tr|O46205|O46205_DROME	31.325	83	53	1	3414	3650	250	332	4.4e-09	54.7	Zinc-finger nuclear protein hindsight
rna643	tr|O46205|O46205_DROME	32.53	83	51	2	795	1031	251	332	6.16e-09	54.3	Zinc-finger nuclear protein hindsight
rna643	tr|O46205|O46205_DROME	29.07	86	57	1	3582	3827	709	794	6.88e-09	53.9	Zinc-finger nuclear protein hindsight
rna643	tr|O46205|O46205_DROME	29.07	86	57	1	3498	3743	709	794	1.22e-08	53.1	Zinc-finger nuclear protein hindsight
rna643	tr|O46205|O46205_DROME	29.545	88	57	1	696	944	245	332	1.41e-08	53.1	Zinc-finger nuclear protein hindsight
rna643	tr|O46205|O46205_DROME	36.207	58	37	0	777	950	1696	1753	1.85e-08	52.8	Zinc-finger nuclear protein hindsight
rna643	tr|O46205|O46205_DROME	28.916	83	55	1	3498	3734	250	332	2.75e-08	52	Zinc-finger nuclear protein hindsight
rna643	tr|O46205|O46205_DROME	28.571	98	63	2	3834	4106	709	806	5.68e-08	51.2	Zinc-finger nuclear protein hindsight
rna643	tr|O46205|O46205_DROME	45.098	51	27	1	3165	3314	1449	1499	7.06e-08	50.8	Zinc-finger nuclear protein hindsight
rna643	tr|O46205|O46205_DROME	43.75	48	27	0	3414	3557	1448	1495	9.09e-08	50.4	Zinc-finger nuclear protein hindsight
rna643	tr|O46205|O46205_DROME	39.216	51	31	0	3336	3488	1703	1753	1.48e-07	49.7	Zinc-finger nuclear protein hindsight
rna643	tr|O46205|O46205_DROME	33.333	51	34	0	3504	3656	1703	1753	5.5e-07	47.8	Zinc-finger nuclear protein hindsight
rna643	tr|O46205|O46205_DROME	26.506	83	57	1	3834	4070	250	332	9.03e-07	47	Zinc-finger nuclear protein hindsight
rna643	tr|O46205|O46205_DROME	37.705	61	33	2	3252	3419	1703	1763	1.04e-06	47	Zinc-finger nuclear protein hindsight
rna643	tr|O46205|O46205_DROME	37.255	51	32	0	3840	3992	1703	1753	1.08e-06	47	Zinc-finger nuclear protein hindsight
rna643	tr|O46205|O46205_DROME	28.105	153	95	5	3486	3923	1619	1763	1.25e-06	46.6	Zinc-finger nuclear protein hindsight
rna643	tr|O46205|O46205_DROME	34.568	81	44	3	882	1097	1703	1783	2.02e-06	45.8	Zinc-finger nuclear protein hindsight
rna643	tr|O46205|O46205_DROME	39.583	48	29	0	3330	3473	1448	1495	5.7e-06	44.3	Zinc-finger nuclear protein hindsight
rna643	tr|O46205|O46205_DROME	42.105	38	22	0	3207	3320	1716	1753	5.84e-06	44.3	Zinc-finger nuclear protein hindsight
rna643	sp|O77459|KEN_DROME	36.957	92	47	2	3240	3482	498	589	1.48e-10	58.9	Transcription factor Ken
rna643	sp|O77459|KEN_DROME	34.694	98	53	2	3324	3584	498	595	2.27e-10	58.5	Transcription factor Ken
rna643	sp|O77459|KEN_DROME	34.783	92	49	2	3660	3902	498	589	3.01e-08	51.6	Transcription factor Ken
rna643	sp|O77459|KEN_DROME	33.696	92	50	2	3744	3986	498	589	8.01e-08	50.1	Transcription factor Ken
rna643	sp|O77459|KEN_DROME	34.444	90	48	2	3582	3818	500	589	1.08e-07	49.7	Transcription factor Ken
rna643	sp|O77459|KEN_DROME	40	50	30	0	3912	4061	498	547	1.44e-06	46.2	Transcription factor Ken
rna643	sp|O77459|KEN_DROME	34.483	58	38	0	870	1043	498	555	3.99e-06	44.7	Transcription factor Ken
rna643	tr|Q9VP57|Q9VP57_DROME	21.141	298	189	7	3135	3914	230	519	2.68e-10	58.5	LD15904p
MSTRG.766.1	tr|O46205|O46205_DROME	28.155	103	69	2	859	563	696	797	1.33e-08	49.3	Zinc-finger nuclear protein hindsight
MSTRG.766.1	tr|O46205|O46205_DROME	27.907	86	58	1	901	656	709	794	4.83e-08	47.4	Zinc-finger nuclear protein hindsight
MSTRG.766.1	tr|O46205|O46205_DROME	26.19	84	58	1	817	578	250	333	9.53e-08	46.6	Zinc-finger nuclear protein hindsight
MSTRG.766.1	tr|O46205|O46205_DROME	26.506	83	57	1	901	665	250	332	2.88e-06	42	Zinc-finger nuclear protein hindsight
MSTRG.766.1	tr|O46205|O46205_DROME	36.538	52	33	0	727	572	1703	1754	4.19e-06	41.2	Zinc-finger nuclear protein hindsight
MSTRG.766.1	tr|O46205|O46205_DROME	31.373	51	35	0	811	659	1703	1753	6e-06	40.8	Zinc-finger nuclear protein hindsight
MSTRG.766.1	sp|O77459|KEN_DROME	40.385	52	31	0	748	593	495	546	3.09e-07	44.7	Transcription factor Ken
MSTRG.765.2	tr|O46205|O46205_DROME	32	100	64	1	564	851	695	794	2.23e-13	67.8	Zinc-finger nuclear protein hindsight
MSTRG.765.2	tr|O46205|O46205_DROME	34.94	83	50	1	606	842	250	332	2.29e-12	64.3	Zinc-finger nuclear protein hindsight
MSTRG.765.2	tr|O46205|O46205_DROME	33.735	83	51	1	942	1178	250	332	1.15e-11	62	Zinc-finger nuclear protein hindsight
MSTRG.765.2	tr|O46205|O46205_DROME	30.303	99	63	2	903	1184	696	793	6.67e-11	59.7	Zinc-finger nuclear protein hindsight
MSTRG.765.2	tr|O46205|O46205_DROME	30.233	86	56	1	690	935	709	794	3.04e-09	53.9	Zinc-finger nuclear protein hindsight
MSTRG.765.2	tr|O46205|O46205_DROME	29.07	86	57	1	858	1103	709	794	3.42e-09	53.9	Zinc-finger nuclear protein hindsight
MSTRG.765.2	tr|O46205|O46205_DROME	30.12	83	54	1	690	926	250	332	4.19e-09	53.5	Zinc-finger nuclear protein hindsight
MSTRG.765.2	tr|O46205|O46205_DROME	29.07	86	57	1	774	1019	709	794	6.78e-09	53.1	Zinc-finger nuclear protein hindsight
MSTRG.765.2	tr|O46205|O46205_DROME	37.5	56	35	0	684	851	1699	1754	1.29e-08	52	Zinc-finger nuclear protein hindsight
MSTRG.765.2	tr|O46205|O46205_DROME	28.916	83	55	1	774	1010	250	332	1.61e-08	51.6	Zinc-finger nuclear protein hindsight
MSTRG.765.2	tr|O46205|O46205_DROME	28.571	98	63	2	1026	1298	709	806	2.93e-08	50.8	Zinc-finger nuclear protein hindsight
MSTRG.765.2	tr|O46205|O46205_DROME	45.098	51	27	1	525	674	1449	1499	3.8e-08	50.4	Zinc-finger nuclear protein hindsight
MSTRG.765.2	tr|O46205|O46205_DROME	32.692	52	35	0	780	935	1703	1754	1.81e-07	48.1	Zinc-finger nuclear protein hindsight
MSTRG.765.2	tr|O46205|O46205_DROME	37.255	51	32	0	1032	1184	1703	1753	3.39e-07	47.4	Zinc-finger nuclear protein hindsight
MSTRG.765.2	tr|O46205|O46205_DROME	37.705	61	33	2	612	779	1703	1763	3.88e-07	47.4	Zinc-finger nuclear protein hindsight
MSTRG.765.2	tr|O46205|O46205_DROME	26.506	83	57	1	1026	1262	250	332	4.26e-07	47	Zinc-finger nuclear protein hindsight
MSTRG.765.2	tr|O46205|O46205_DROME	37.705	61	33	2	948	1115	1703	1763	2.05e-06	44.7	Zinc-finger nuclear protein hindsight
MSTRG.765.2	tr|O46205|O46205_DROME	39.583	48	29	0	690	833	1448	1495	2.29e-06	44.7	Zinc-finger nuclear protein hindsight
MSTRG.765.2	tr|O46205|O46205_DROME	41.026	39	23	0	567	683	1716	1754	2.47e-06	44.7	Zinc-finger nuclear protein hindsight
MSTRG.765.2	tr|O46205|O46205_DROME	33.333	51	34	0	1116	1268	1703	1753	4.69e-06	43.5	Zinc-finger nuclear protein hindsight
MSTRG.765.2	tr|O46205|O46205_DROME	42.308	52	29	1	774	926	1448	1499	5.32e-06	43.5	Zinc-finger nuclear protein hindsight
MSTRG.765.2	sp|O77459|KEN_DROME	35.714	98	52	2	600	860	498	595	1.23e-11	61.2	Transcription factor Ken
MSTRG.765.2	sp|O77459|KEN_DROME	33.696	92	50	2	936	1178	498	589	2.63e-08	50.4	Transcription factor Ken
MSTRG.765.2	sp|O77459|KEN_DROME	34.444	90	48	2	858	1094	500	589	3.39e-08	50.4	Transcription factor Ken
MSTRG.765.2	sp|O77459|KEN_DROME	40	50	30	0	1104	1253	498	547	4.38e-07	46.6	Transcription factor Ken
MSTRG.765.2	tr|Q9VP57|Q9VP57_DROME	24.766	214	141	6	495	1094	230	437	3.14e-10	57	LD15904p
MSTRG.765.2	tr|Q9VP57|Q9VP57_DROME	22.967	209	147	6	666	1262	233	437	5.34e-06	43.5	LD15904p
MSTRG.765.3	tr|O46205|O46205_DROME	32.979	94	59	1	490	759	701	794	5.23e-13	66.6	Zinc-finger nuclear protein hindsight
MSTRG.765.3	tr|O46205|O46205_DROME	34.94	83	50	1	514	750	250	332	3.74e-12	63.9	Zinc-finger nuclear protein hindsight
MSTRG.765.3	tr|O46205|O46205_DROME	34.94	83	50	1	934	1170	250	332	1.71e-11	61.6	Zinc-finger nuclear protein hindsight
MSTRG.765.3	tr|O46205|O46205_DROME	34.118	85	52	1	934	1176	709	793	3.99e-11	60.5	Zinc-finger nuclear protein hindsight
MSTRG.765.3	tr|O46205|O46205_DROME	29.885	87	55	2	850	1095	709	794	1.3e-09	55.5	Zinc-finger nuclear protein hindsight
MSTRG.765.3	tr|O46205|O46205_DROME	30.12	83	54	1	850	1086	250	332	1.41e-09	55.5	Zinc-finger nuclear protein hindsight
MSTRG.765.3	tr|O46205|O46205_DROME	30.233	86	56	1	598	843	709	794	6.43e-09	53.1	Zinc-finger nuclear protein hindsight
MSTRG.765.3	tr|O46205|O46205_DROME	30.12	83	54	1	598	834	250	332	6.88e-09	53.1	Zinc-finger nuclear protein hindsight
MSTRG.765.3	tr|O46205|O46205_DROME	29.07	86	57	1	766	1011	709	794	7e-09	53.1	Zinc-finger nuclear protein hindsight
MSTRG.765.3	tr|O46205|O46205_DROME	29.07	86	57	1	682	927	709	794	1.45e-08	52	Zinc-finger nuclear protein hindsight
MSTRG.765.3	tr|O46205|O46205_DROME	38.182	55	34	0	592	756	1699	1753	2.03e-08	51.6	Zinc-finger nuclear protein hindsight
MSTRG.765.3	tr|O46205|O46205_DROME	28.916	83	55	1	682	918	250	332	2.53e-08	51.2	Zinc-finger nuclear protein hindsight
MSTRG.765.3	tr|O46205|O46205_DROME	28.571	98	63	2	1018	1290	709	806	5.63e-08	50.1	Zinc-finger nuclear protein hindsight
MSTRG.765.3	tr|O46205|O46205_DROME	44.231	52	28	1	430	582	1448	1499	6.5e-08	49.7	Zinc-finger nuclear protein hindsight
MSTRG.765.3	tr|O46205|O46205_DROME	33.333	51	34	0	688	840	1703	1753	2.95e-07	47.8	Zinc-finger nuclear protein hindsight
MSTRG.765.3	tr|O46205|O46205_DROME	37.255	51	32	0	1024	1176	1703	1753	5.23e-07	47	Zinc-finger nuclear protein hindsight
MSTRG.765.3	tr|O46205|O46205_DROME	37.705	61	33	2	520	687	1703	1763	6.14e-07	46.6	Zinc-finger nuclear protein hindsight
MSTRG.765.3	tr|O46205|O46205_DROME	26.506	83	57	1	1018	1254	250	332	7.09e-07	46.6	Zinc-finger nuclear protein hindsight
MSTRG.765.3	tr|O46205|O46205_DROME	39.344	61	32	2	940	1107	1703	1763	7.33e-07	46.2	Zinc-finger nuclear protein hindsight
MSTRG.765.3	tr|O46205|O46205_DROME	37.705	61	33	2	856	1023	1703	1763	3.05e-06	44.3	Zinc-finger nuclear protein hindsight
MSTRG.765.3	tr|O46205|O46205_DROME	42.105	38	22	0	475	588	1716	1753	3.29e-06	44.3	Zinc-finger nuclear protein hindsight
MSTRG.765.3	tr|O46205|O46205_DROME	39.583	48	29	0	598	741	1448	1495	3.65e-06	44.3	Zinc-finger nuclear protein hindsight
MSTRG.765.3	tr|O46205|O46205_DROME	33.333	51	34	0	1108	1260	1703	1753	7.6e-06	43.1	Zinc-finger nuclear protein hindsight
MSTRG.765.3	tr|O46205|O46205_DROME	42.308	52	29	1	682	834	1448	1499	8.7e-06	42.7	Zinc-finger nuclear protein hindsight
MSTRG.765.3	sp|O77459|KEN_DROME	35.714	98	52	2	508	768	498	595	2.68e-11	60.5	Transcription factor Ken
MSTRG.765.3	sp|O77459|KEN_DROME	34.783	92	49	2	844	1086	498	589	1.92e-08	51.2	Transcription factor Ken
MSTRG.765.3	sp|O77459|KEN_DROME	33.696	92	50	2	928	1170	498	589	5.22e-08	49.7	Transcription factor Ken
MSTRG.765.3	sp|O77459|KEN_DROME	34.444	90	48	2	766	1002	500	589	6.87e-08	49.3	Transcription factor Ken
MSTRG.765.3	sp|O77459|KEN_DROME	40	50	30	0	1096	1245	498	547	6.67e-07	46.2	Transcription factor Ken
MSTRG.765.3	tr|Q9VP57|Q9VP57_DROME	24.766	214	141	6	403	1002	230	437	9.61e-10	55.8	LD15904p

## Sheet: TGFbeta receptor signalling pat
Table S5. Developmental transcripts in conserved signalling pathways with a blast hit to Drosophila (E-value cuto ≤ 10−5) .
Table S5-3.TGFbeta receptor signalling pathway
Query	Target	Percent identity	Alignment length	Number of mismatches	Number of gap opens	based position of start in query	based position of end in query	based position of start in target	based position of end in target	E-value calculated using Karlin-Altschul statistics	Bit score calculated using Karlin-Altschul statistics	name
rna139	tr|Q24107|Q24107_DROME	38.462	52	31	1	1478	1630	434	485	1.48e-06	43.5	Transcription factor
rna139	tr|Q0E9C5|Q0E9C5_DROME	38.462	52	31	1	1478	1630	439	490	1.48e-06	43.5	Schnurri, isoform A
rna139	tr|Q24605|Q24605_DROME	38.462	52	31	1	1478	1630	438	489	1.5e-06	43.5	Zinc finger protein
rna139	tr|A0A0B4KFC0|A0A0B4KFC0_DROME	38.462	52	31	1	1478	1630	484	535	1.54e-06	43.5	Schnurri, isoform F
rna139	tr|A1Z8F4|A1Z8F4_DROME	38.462	52	31	1	1478	1630	484	535	1.56e-06	43.5	Schnurri, isoform D
rna140	tr|Q24107|Q24107_DROME	38.462	52	31	1	1486	1638	434	485	1.49e-06	43.5	Transcription factor
rna140	tr|Q0E9C5|Q0E9C5_DROME	38.462	52	31	1	1486	1638	439	490	1.49e-06	43.5	Schnurri, isoform A
rna140	tr|Q24605|Q24605_DROME	38.462	52	31	1	1486	1638	438	489	1.5e-06	43.5	Zinc finger protein
rna140	tr|A0A0B4KFC0|A0A0B4KFC0_DROME	38.462	52	31	1	1486	1638	484	535	1.55e-06	43.5	Schnurri, isoform F
rna140	tr|A1Z8F4|A1Z8F4_DROME	38.462	52	31	1	1486	1638	484	535	1.57e-06	43.5	Schnurri, isoform D
rna249	tr|Q8IPK9|Q8IPK9_DROME	25.292	257	161	13	103	810	197	443	5.09e-06	42	Receptor protein serine/threonine kinase
rna249	tr|Q9VMT1|Q9VMT1_DROME	25.292	257	161	13	103	810	241	487	5.11e-06	42	Receptor protein serine/threonine kinase
rna249	tr|Q7KTP1|Q7KTP1_DROME	25.292	257	161	13	103	810	229	475	5.39e-06	42	Receptor protein serine/threonine kinase
rna249	tr|Q7JQ37|Q7JQ37_DROME	25.292	257	161	13	103	810	229	475	5.58e-06	42	Receptor protein serine/threonine kinase
rna249	tr|Q24326|Q24326_DROME	25.292	257	161	13	103	810	229	475	5.62e-06	42	Receptor protein serine/threonine kinase
rna249	tr|Q95SI0|Q95SI0_DROME	25.292	257	161	13	103	810	175	421	5.74e-06	42	Receptor protein serine/threonine kinase
MSTRG.323.1	tr|A1Z8F4|A1Z8F4_DROME	31.373	102	53	1	4621	4875	2308	2409	1.51e-08	52	Schnurri, isoform D
MSTRG.323.1	tr|A1Z8F4|A1Z8F4_DROME	30.769	117	62	3	4282	4581	2308	2422	7.51e-08	49.7	Schnurri, isoform D
MSTRG.323.1	tr|A1Z8F4|A1Z8F4_DROME	27.368	95	52	1	1856	2089	2308	2402	6.74e-07	46.6	Schnurri, isoform D
MSTRG.323.1	tr|A1Z8F4|A1Z8F4_DROME	30.392	102	54	1	3862	4116	2308	2409	7.9e-07	46.2	Schnurri, isoform D
MSTRG.323.1	tr|A1Z8F4|A1Z8F4_DROME	30.392	102	53	2	3781	4032	2308	2409	1.93e-06	45.1	Schnurri, isoform D
MSTRG.323.1	tr|A1Z8F4|A1Z8F4_DROME	29.204	113	69	1	3946	4284	2308	2409	3.59e-06	43.9	Schnurri, isoform D
MSTRG.323.1	tr|A1Z8F4|A1Z8F4_DROME	30.392	102	55	1	4198	4455	2308	2409	5.47e-06	43.5	Schnurri, isoform D
MSTRG.323.1	tr|A1Z8F4|A1Z8F4_DROME	27.368	95	52	1	2194	2427	2308	2402	9.52e-06	42.7	Schnurri, isoform D
MSTRG.323.1	tr|A1Z8F4|A1Z8F4_DROME	30.769	91	46	1	4114	4335	2308	2398	9.93e-06	42.7	Schnurri, isoform D
MSTRG.323.1	tr|Q0E9C5|Q0E9C5_DROME	31.373	102	53	1	4621	4875	2263	2364	1.52e-08	52	Schnurri, isoform A
MSTRG.323.1	tr|Q0E9C5|Q0E9C5_DROME	30.769	117	62	3	4282	4581	2263	2377	7.07e-08	49.7	Schnurri, isoform A
MSTRG.323.1	tr|Q0E9C5|Q0E9C5_DROME	29.907	107	62	3	1772	2089	2263	2357	6.29e-07	46.6	Schnurri, isoform A
MSTRG.323.1	tr|Q0E9C5|Q0E9C5_DROME	30.392	102	54	1	3862	4116	2263	2364	7.44e-07	46.2	Schnurri, isoform A
MSTRG.323.1	tr|Q0E9C5|Q0E9C5_DROME	30.392	102	53	2	3781	4032	2263	2364	1.86e-06	45.1	Schnurri, isoform A
MSTRG.323.1	tr|Q0E9C5|Q0E9C5_DROME	29.204	113	69	1	3946	4284	2263	2364	3.41e-06	44.3	Schnurri, isoform A
MSTRG.323.1	tr|Q0E9C5|Q0E9C5_DROME	30.392	102	55	1	4198	4455	2263	2364	4.89e-06	43.5	Schnurri, isoform A
MSTRG.323.1	tr|Q0E9C5|Q0E9C5_DROME	30.769	91	46	1	4114	4335	2263	2353	9.27e-06	42.7	Schnurri, isoform A
MSTRG.323.1	tr|Q0E9C5|Q0E9C5_DROME	27.368	95	52	1	2194	2427	2263	2357	9.92e-06	42.7	Schnurri, isoform A
MSTRG.323.1	tr|A0A0B4KFC0|A0A0B4KFC0_DROME	31.373	102	53	1	4621	4875	2308	2409	1.52e-08	52	Schnurri, isoform F
MSTRG.323.1	tr|A0A0B4KFC0|A0A0B4KFC0_DROME	30.769	117	62	3	4282	4581	2308	2422	7.38e-08	49.7	Schnurri, isoform F
MSTRG.323.1	tr|A0A0B4KFC0|A0A0B4KFC0_DROME	27.368	95	52	1	1856	2089	2308	2402	6.8e-07	46.6	Schnurri, isoform F
MSTRG.323.1	tr|A0A0B4KFC0|A0A0B4KFC0_DROME	30.392	102	54	1	3862	4116	2308	2409	7.71e-07	46.2	Schnurri, isoform F
MSTRG.323.1	tr|A0A0B4KFC0|A0A0B4KFC0_DROME	30.392	102	53	2	3781	4032	2308	2409	1.88e-06	45.1	Schnurri, isoform F
MSTRG.323.1	tr|A0A0B4KFC0|A0A0B4KFC0_DROME	29.204	113	69	1	3946	4284	2308	2409	3.59e-06	43.9	Schnurri, isoform F
MSTRG.323.1	tr|A0A0B4KFC0|A0A0B4KFC0_DROME	30.392	102	55	1	4198	4455	2308	2409	5.33e-06	43.5	Schnurri, isoform F
MSTRG.323.1	tr|A0A0B4KFC0|A0A0B4KFC0_DROME	27.368	95	52	1	2194	2427	2308	2402	9.52e-06	42.7	Schnurri, isoform F
MSTRG.323.1	tr|A0A0B4KFC0|A0A0B4KFC0_DROME	30.769	91	46	1	4114	4335	2308	2398	9.76e-06	42.7	Schnurri, isoform F
MSTRG.323.1	tr|Q24107|Q24107_DROME	31.373	102	53	1	4621	4875	2258	2359	1.56e-08	52	Transcription factor
MSTRG.323.1	tr|Q24107|Q24107_DROME	30.769	117	62	3	4282	4581	2258	2372	7.19e-08	49.7	Transcription factor
MSTRG.323.1	tr|Q24107|Q24107_DROME	29.907	107	62	3	1772	2089	2258	2352	6.29e-07	46.6	Transcription factor
MSTRG.323.1	tr|Q24107|Q24107_DROME	30.392	102	54	1	3862	4116	2258	2359	7.57e-07	46.2	Transcription factor
MSTRG.323.1	tr|Q24107|Q24107_DROME	30.392	102	53	2	3781	4032	2258	2359	1.86e-06	45.1	Transcription factor
MSTRG.323.1	tr|Q24107|Q24107_DROME	29.204	113	69	1	3946	4284	2258	2359	3.38e-06	44.3	Transcription factor
MSTRG.323.1	tr|Q24107|Q24107_DROME	30.392	102	55	1	4198	4455	2258	2359	4.93e-06	43.5	Transcription factor
MSTRG.323.1	tr|Q24107|Q24107_DROME	30.769	91	46	1	4114	4335	2258	2348	9.27e-06	42.7	Transcription factor
MSTRG.323.1	tr|Q24605|Q24605_DROME	31.373	102	53	1	4621	4875	2260	2361	1.56e-08	52	Zinc finger protein
MSTRG.323.1	tr|Q24605|Q24605_DROME	30.769	117	62	3	4282	4581	2260	2374	6.95e-08	49.7	Zinc finger protein
MSTRG.323.1	tr|Q24605|Q24605_DROME	29.907	107	62	3	1772	2089	2260	2354	7.08e-07	46.6	Zinc finger protein
MSTRG.323.1	tr|Q24605|Q24605_DROME	30.392	102	54	1	3862	4116	2260	2361	7.32e-07	46.2	Zinc finger protein
MSTRG.323.1	tr|Q24605|Q24605_DROME	30.392	102	53	2	3781	4032	2260	2361	1.86e-06	45.1	Zinc finger protein
MSTRG.323.1	tr|Q24605|Q24605_DROME	29.204	113	69	1	3946	4284	2260	2361	3.41e-06	44.3	Zinc finger protein
MSTRG.323.1	tr|Q24605|Q24605_DROME	30.392	102	55	1	4198	4455	2260	2361	4.98e-06	43.5	Zinc finger protein
MSTRG.323.1	tr|Q24605|Q24605_DROME	30.769	91	46	1	4114	4335	2260	2350	9.27e-06	42.7	Zinc finger protein
gene191	tr|A1Z8F4|A1Z8F4_DROME	31.373	102	53	1	3279	3533	2308	2409	1.05e-08	52	Schnurri, isoform D
gene191	tr|A1Z8F4|A1Z8F4_DROME	30.769	117	62	3	2940	3239	2308	2422	5.26e-08	49.7	Schnurri, isoform D
gene191	tr|A1Z8F4|A1Z8F4_DROME	27.368	95	52	1	514	747	2308	2402	4.74e-07	46.6	Schnurri, isoform D
gene191	tr|A1Z8F4|A1Z8F4_DROME	30.392	102	54	1	2520	2774	2308	2409	5.56e-07	46.2	Schnurri, isoform D
gene191	tr|A1Z8F4|A1Z8F4_DROME	30.392	102	53	2	2439	2690	2308	2409	1.36e-06	45.1	Schnurri, isoform D
gene191	tr|A1Z8F4|A1Z8F4_DROME	29.204	113	69	1	2604	2942	2308	2409	2.53e-06	43.9	Schnurri, isoform D
gene191	tr|A1Z8F4|A1Z8F4_DROME	30.392	102	55	1	2856	3113	2308	2409	3.86e-06	43.5	Schnurri, isoform D
gene191	tr|A1Z8F4|A1Z8F4_DROME	27.368	95	52	1	852	1085	2308	2402	6.73e-06	42.7	Schnurri, isoform D
gene191	tr|A1Z8F4|A1Z8F4_DROME	30.769	91	46	1	2772	2993	2308	2398	7.02e-06	42.7	Schnurri, isoform D
gene191	tr|Q0E9C5|Q0E9C5_DROME	31.373	102	53	1	3279	3533	2263	2364	1.06e-08	52	Schnurri, isoform A
gene191	tr|Q0E9C5|Q0E9C5_DROME	30.769	117	62	3	2940	3239	2263	2377	4.95e-08	49.7	Schnurri, isoform A
gene191	tr|Q0E9C5|Q0E9C5_DROME	29.907	107	62	3	430	747	2263	2357	4.43e-07	46.6	Schnurri, isoform A
gene191	tr|Q0E9C5|Q0E9C5_DROME	30.392	102	54	1	2520	2774	2263	2364	5.24e-07	46.2	Schnurri, isoform A
gene191	tr|Q0E9C5|Q0E9C5_DROME	30.392	102	53	2	2439	2690	2263	2364	1.31e-06	45.1	Schnurri, isoform A
gene191	tr|Q0E9C5|Q0E9C5_DROME	29.204	113	69	1	2604	2942	2263	2364	2.4e-06	44.3	Schnurri, isoform A
gene191	tr|Q0E9C5|Q0E9C5_DROME	30.392	102	55	1	2856	3113	2263	2364	3.45e-06	43.5	Schnurri, isoform A
gene191	tr|Q0E9C5|Q0E9C5_DROME	30.769	91	46	1	2772	2993	2263	2353	6.55e-06	42.7	Schnurri, isoform A
gene191	tr|Q0E9C5|Q0E9C5_DROME	27.368	95	52	1	852	1085	2263	2357	7.01e-06	42.7	Schnurri, isoform A
gene191	tr|Q0E9C5|Q0E9C5_DROME	27.193	114	70	3	346	684	2263	2364	9.42e-06	42.4	Schnurri, isoform A
gene191	tr|A0A0B4KFC0|A0A0B4KFC0_DROME	31.373	102	53	1	3279	3533	2308	2409	1.06e-08	52	Schnurri, isoform F
gene191	tr|A0A0B4KFC0|A0A0B4KFC0_DROME	30.769	117	62	3	2940	3239	2308	2422	5.17e-08	49.7	Schnurri, isoform F
gene191	tr|A0A0B4KFC0|A0A0B4KFC0_DROME	27.368	95	52	1	514	747	2308	2402	4.78e-07	46.6	Schnurri, isoform F
gene191	tr|A0A0B4KFC0|A0A0B4KFC0_DROME	30.392	102	54	1	2520	2774	2308	2409	5.42e-07	46.2	Schnurri, isoform F
gene191	tr|A0A0B4KFC0|A0A0B4KFC0_DROME	30.392	102	53	2	2439	2690	2308	2409	1.32e-06	45.1	Schnurri, isoform F
gene191	tr|A0A0B4KFC0|A0A0B4KFC0_DROME	29.204	113	69	1	2604	2942	2308	2409	2.53e-06	43.9	Schnurri, isoform F
gene191	tr|A0A0B4KFC0|A0A0B4KFC0_DROME	30.392	102	55	1	2856	3113	2308	2409	3.76e-06	43.5	Schnurri, isoform F
gene191	tr|A0A0B4KFC0|A0A0B4KFC0_DROME	27.368	95	52	1	852	1085	2308	2402	6.73e-06	42.7	Schnurri, isoform F
gene191	tr|A0A0B4KFC0|A0A0B4KFC0_DROME	30.769	91	46	1	2772	2993	2308	2398	6.9e-06	42.7	Schnurri, isoform F
gene191	tr|A0A0B4KFC0|A0A0B4KFC0_DROME	27.193	114	70	3	346	684	2308	2409	9.68e-06	42.4	Schnurri, isoform F
gene191	tr|Q24107|Q24107_DROME	31.373	102	53	1	3279	3533	2258	2359	1.09e-08	52	Transcription factor
gene191	tr|Q24107|Q24107_DROME	30.769	117	62	3	2940	3239	2258	2372	5.03e-08	49.7	Transcription factor
gene191	tr|Q24107|Q24107_DROME	29.907	107	62	3	430	747	2258	2352	4.43e-07	46.6	Transcription factor
gene191	tr|Q24107|Q24107_DROME	30.392	102	54	1	2520	2774	2258	2359	5.32e-07	46.2	Transcription factor
gene191	tr|Q24107|Q24107_DROME	30.392	102	53	2	2439	2690	2258	2359	1.31e-06	45.1	Transcription factor
gene191	tr|Q24107|Q24107_DROME	29.204	113	69	1	2604	2942	2258	2359	2.38e-06	44.3	Transcription factor
gene191	tr|Q24107|Q24107_DROME	30.392	102	55	1	2856	3113	2258	2359	3.48e-06	43.5	Transcription factor
gene191	tr|Q24107|Q24107_DROME	30.769	91	46	1	2772	2993	2258	2348	6.55e-06	42.7	Transcription factor
gene191	tr|Q24107|Q24107_DROME	27.368	95	52	1	852	1085	2258	2352	7.13e-06	42.7	Transcription factor
gene191	tr|Q24107|Q24107_DROME	27.193	114	70	3	346	684	2258	2359	9.26e-06	42.4	Transcription factor
gene191	tr|Q24605|Q24605_DROME	31.373	102	53	1	3279	3533	2260	2361	1.09e-08	52	Zinc finger protein
gene191	tr|Q24605|Q24605_DROME	30.769	117	62	3	2940	3239	2260	2374	4.87e-08	49.7	Zinc finger protein
gene191	tr|Q24605|Q24605_DROME	29.907	107	62	3	430	747	2260	2354	4.98e-07	46.6	Zinc finger protein
gene191	tr|Q24605|Q24605_DROME	30.392	102	54	1	2520	2774	2260	2361	5.15e-07	46.2	Zinc finger protein
gene191	tr|Q24605|Q24605_DROME	30.392	102	53	2	2439	2690	2260	2361	1.31e-06	45.1	Zinc finger protein
gene191	tr|Q24605|Q24605_DROME	29.204	113	69	1	2604	2942	2260	2361	2.4e-06	44.3	Zinc finger protein
gene191	tr|Q24605|Q24605_DROME	30.392	102	55	1	2856	3113	2260	2361	3.51e-06	43.5	Zinc finger protein
gene191	tr|Q24605|Q24605_DROME	30.769	91	46	1	2772	2993	2260	2350	6.55e-06	42.7	Zinc finger protein
gene191	tr|Q24605|Q24605_DROME	27.368	95	52	1	852	1085	2260	2354	7.25e-06	42.7	Zinc finger protein
gene193	tr|Q24107|Q24107_DROME	29.204	113	69	1	1144	1482	2258	2359	3.18e-09	52.8	Transcription factor
gene193	tr|Q24107|Q24107_DROME	30.973	113	67	3	1060	1398	2258	2359	4.25e-09	52.4	Transcription factor
gene193	tr|Q24107|Q24107_DROME	32.353	102	52	1	1646	1900	2258	2359	4.82e-09	52	Transcription factor
gene193	tr|Q24107|Q24107_DROME	26.549	113	72	1	892	1230	2258	2359	7.95e-09	51.6	Transcription factor
gene193	tr|Q24107|Q24107_DROME	31.579	95	48	1	1982	2215	2258	2352	6.23e-08	48.5	Transcription factor
gene193	tr|Q24107|Q24107_DROME	30.973	113	67	1	1730	2068	2258	2359	7.19e-08	48.5	Transcription factor
gene193	tr|Q24107|Q24107_DROME	31.373	102	53	1	1898	2152	2258	2359	8.24e-08	48.1	Transcription factor
gene193	tr|Q24107|Q24107_DROME	30.392	102	54	1	1562	1816	2258	2359	1.64e-06	43.9	Transcription factor
gene193	tr|Q24107|Q24107_DROME	38.462	52	32	0	1306	1461	1766	1817	2.77e-06	43.1	Transcription factor
gene193	tr|Q24107|Q24107_DROME	33.333	78	35	1	2066	2248	2258	2335	4.05e-06	42.7	Transcription factor
gene193	tr|Q24107|Q24107_DROME	33.333	78	51	1	1478	1711	1741	1817	5.49e-06	42.4	Transcription factor
gene193	tr|Q24107|Q24107_DROME	36.538	52	33	0	1222	1377	1766	1817	6.34e-06	42	Transcription factor
gene193	tr|Q24107|Q24107_DROME	30.864	81	39	1	1312	1503	2258	2338	7.02e-06	42	Transcription factor
gene193	tr|Q0E9C5|Q0E9C5_DROME	29.204	113	69	1	1144	1482	2263	2364	3.32e-09	52.8	Schnurri, isoform A
gene193	tr|Q0E9C5|Q0E9C5_DROME	30.973	113	67	3	1060	1398	2263	2364	4.36e-09	52.4	Schnurri, isoform A
gene193	tr|Q0E9C5|Q0E9C5_DROME	32.353	102	52	1	1646	1900	2263	2364	5.12e-09	52	Schnurri, isoform A
gene193	tr|Q0E9C5|Q0E9C5_DROME	26.549	113	72	1	892	1230	2263	2364	8.23e-09	51.6	Schnurri, isoform A
gene193	tr|Q0E9C5|Q0E9C5_DROME	31.579	95	48	1	1982	2215	2263	2357	6.44e-08	48.5	Schnurri, isoform A
gene193	tr|Q0E9C5|Q0E9C5_DROME	30.973	113	67	1	1730	2068	2263	2364	7.9e-08	48.1	Schnurri, isoform A
gene193	tr|Q0E9C5|Q0E9C5_DROME	31.373	102	53	1	1898	2152	2263	2364	8.67e-08	48.1	Schnurri, isoform A
gene193	tr|Q0E9C5|Q0E9C5_DROME	30.392	102	54	1	1562	1816	2263	2364	1.75e-06	43.9	Schnurri, isoform A
gene193	tr|Q0E9C5|Q0E9C5_DROME	38.462	52	32	0	1306	1461	1771	1822	2.84e-06	43.1	Schnurri, isoform A
gene193	tr|Q0E9C5|Q0E9C5_DROME	33.333	78	35	1	2066	2248	2263	2340	4.12e-06	42.7	Schnurri, isoform A
gene193	tr|Q0E9C5|Q0E9C5_DROME	33.333	78	51	1	1478	1711	1746	1822	5.87e-06	42	Schnurri, isoform A
gene193	tr|Q0E9C5|Q0E9C5_DROME	36.538	52	33	0	1222	1377	1771	1822	6.5e-06	42	Schnurri, isoform A
gene193	tr|Q0E9C5|Q0E9C5_DROME	30.864	81	39	1	1312	1503	2263	2343	7.08e-06	42	Schnurri, isoform A
gene193	tr|A1Z8F4|A1Z8F4_DROME	29.204	113	69	1	1144	1482	2308	2409	3.33e-09	52.8	Schnurri, isoform D
gene193	tr|A1Z8F4|A1Z8F4_DROME	30.973	113	67	3	1060	1398	2308	2409	4.33e-09	52.4	Schnurri, isoform D
gene193	tr|A1Z8F4|A1Z8F4_DROME	32.353	102	52	1	1646	1900	2308	2409	5.58e-09	52	Schnurri, isoform D
gene193	tr|A1Z8F4|A1Z8F4_DROME	26.549	113	72	1	892	1230	2308	2409	7.7e-09	51.6	Schnurri, isoform D
gene193	tr|A1Z8F4|A1Z8F4_DROME	31.579	95	48	1	1982	2215	2308	2402	6.67e-08	48.5	Schnurri, isoform D
gene193	tr|A1Z8F4|A1Z8F4_DROME	30.973	113	67	1	1730	2068	2308	2409	8.11e-08	48.1	Schnurri, isoform D
gene193	tr|A1Z8F4|A1Z8F4_DROME	31.373	102	53	1	1898	2152	2308	2409	8.61e-08	48.1	Schnurri, isoform D
gene193	tr|A1Z8F4|A1Z8F4_DROME	30.392	102	54	1	1562	1816	2308	2409	1.89e-06	43.5	Schnurri, isoform D
gene193	tr|A1Z8F4|A1Z8F4_DROME	38.462	52	32	0	1306	1461	1816	1867	2.86e-06	43.1	Schnurri, isoform D
gene193	tr|A1Z8F4|A1Z8F4_DROME	33.333	78	35	1	2066	2248	2308	2385	4.41e-06	42.4	Schnurri, isoform D
gene193	tr|A1Z8F4|A1Z8F4_DROME	33.333	78	51	1	1478	1711	1791	1867	6.14e-06	42	Schnurri, isoform D
gene193	tr|A1Z8F4|A1Z8F4_DROME	36.538	52	33	0	1222	1377	1816	1867	6.62e-06	42	Schnurri, isoform D
gene193	tr|A1Z8F4|A1Z8F4_DROME	30.864	81	39	1	1312	1503	2308	2388	7.27e-06	41.6	Schnurri, isoform D
gene193	tr|Q24605|Q24605_DROME	29.204	113	69	1	1144	1482	2260	2361	3.52e-09	52.8	Zinc finger protein
gene193	tr|Q24605|Q24605_DROME	30.973	113	67	3	1060	1398	2260	2361	4.51e-09	52.4	Zinc finger protein
gene193	tr|Q24605|Q24605_DROME	32.353	102	52	1	1646	1900	2260	2361	4.86e-09	52	Zinc finger protein
gene193	tr|Q24605|Q24605_DROME	26.549	113	72	1	892	1230	2260	2361	8.95e-09	51.2	Zinc finger protein
gene193	tr|Q24605|Q24605_DROME	31.579	95	48	1	1982	2215	2260	2354	6.02e-08	48.5	Zinc finger protein
gene193	tr|Q24605|Q24605_DROME	30.973	113	67	1	1730	2068	2260	2361	7.13e-08	48.5	Zinc finger protein
gene193	tr|Q24605|Q24605_DROME	31.373	102	53	1	1898	2152	2260	2361	8.03e-08	48.1	Zinc finger protein
gene193	tr|Q24605|Q24605_DROME	30.392	102	54	1	1562	1816	2260	2361	1.65e-06	43.9	Zinc finger protein
gene193	tr|Q24605|Q24605_DROME	38.462	52	32	0	1306	1461	1770	1821	2.93e-06	43.1	Zinc finger protein
gene193	tr|Q24605|Q24605_DROME	33.333	78	35	1	2066	2248	2260	2337	4.01e-06	42.7	Zinc finger protein
gene193	tr|Q24605|Q24605_DROME	33.333	78	51	1	1478	1711	1745	1821	5.54e-06	42	Zinc finger protein
gene193	tr|Q24605|Q24605_DROME	36.538	52	33	0	1222	1377	1770	1821	6.61e-06	42	Zinc finger protein
gene193	tr|Q24605|Q24605_DROME	30.864	81	39	1	1312	1503	2260	2340	7.51e-06	41.6	Zinc finger protein
gene193	tr|A0A0B4KFC0|A0A0B4KFC0_DROME	29.204	113	69	1	1144	1482	2308	2409	3.53e-09	52.8	Schnurri, isoform F
gene193	tr|A0A0B4KFC0|A0A0B4KFC0_DROME	30.973	113	67	3	1060	1398	2308	2409	4.63e-09	52.4	Schnurri, isoform F
gene193	tr|A0A0B4KFC0|A0A0B4KFC0_DROME	32.353	102	52	1	1646	1900	2308	2409	5.26e-09	52	Schnurri, isoform F
gene193	tr|A0A0B4KFC0|A0A0B4KFC0_DROME	26.549	113	72	1	892	1230	2308	2409	7.97e-09	51.6	Schnurri, isoform F
gene193	tr|A0A0B4KFC0|A0A0B4KFC0_DROME	31.579	95	48	1	1982	2215	2308	2402	6.4e-08	48.5	Schnurri, isoform F
gene193	tr|A0A0B4KFC0|A0A0B4KFC0_DROME	30.973	113	67	1	1730	2068	2308	2409	7.52e-08	48.1	Schnurri, isoform F
gene193	tr|A0A0B4KFC0|A0A0B4KFC0_DROME	31.373	102	53	1	1898	2152	2308	2409	8.11e-08	48.1	Schnurri, isoform F
gene193	tr|A0A0B4KFC0|A0A0B4KFC0_DROME	30.392	102	54	1	1562	1816	2308	2409	1.72e-06	43.9	Schnurri, isoform F
gene193	tr|A0A0B4KFC0|A0A0B4KFC0_DROME	38.462	52	32	0	1306	1461	1816	1867	2.96e-06	43.1	Schnurri, isoform F
gene193	tr|A0A0B4KFC0|A0A0B4KFC0_DROME	33.333	78	35	1	2066	2248	2308	2385	4.12e-06	42.7	Schnurri, isoform F
gene193	tr|A0A0B4KFC0|A0A0B4KFC0_DROME	33.333	78	51	1	1478	1711	1791	1867	5.98e-06	42	Schnurri, isoform F
gene193	tr|A0A0B4KFC0|A0A0B4KFC0_DROME	36.538	52	33	0	1222	1377	1816	1867	6.74e-06	42	Schnurri, isoform F
gene193	tr|A0A0B4KFC0|A0A0B4KFC0_DROME	30.864	81	39	1	1312	1503	2308	2388	7.58e-06	41.6	Schnurri, isoform F
MSTRG.421.1	tr|Q24229|Q24229_DROME	27.103	214	133	6	150	746	209	414	1.02e-11	61.6	Serine/threonine-protein kinase receptor
MSTRG.421.1	tr|A0A0B4KG59|A0A0B4KG59_DROME	27.103	214	133	6	150	746	209	414	1.06e-11	61.6	Serine/threonine-protein kinase receptor
MSTRG.421.1	tr|Q24468|Q24468_DROME	27.103	214	133	6	150	746	209	414	1.06e-11	61.6	Serine/threonine-protein kinase receptor
MSTRG.421.1	tr|Q95T01|Q95T01_DROME	27.528	178	110	5	258	746	9	182	3.01e-11	58.9	Serine/threonine-protein kinase receptor
MSTRG.421.1	tr|Q9VMT1|Q9VMT1_DROME	27.014	211	124	8	147	719	272	472	7.76e-10	55.8	Receptor protein serine/threonine kinase
MSTRG.421.1	tr|Q8IPK9|Q8IPK9_DROME	27.014	211	124	8	147	719	228	428	9.84e-10	55.5	Receptor protein serine/threonine kinase
MSTRG.421.1	tr|Q95SI0|Q95SI0_DROME	27.014	211	124	8	147	719	206	406	1.02e-09	55.1	Receptor protein serine/threonine kinase
MSTRG.421.1	tr|Q7JQ37|Q7JQ37_DROME	27.014	211	124	8	147	719	260	460	1.02e-09	55.5	Receptor protein serine/threonine kinase
MSTRG.421.1	tr|Q7KTP1|Q7KTP1_DROME	27.014	211	124	8	147	719	260	460	1.07e-09	55.1	Receptor protein serine/threonine kinase
MSTRG.421.1	tr|Q24326|Q24326_DROME	27.014	211	124	8	147	719	260	460	1.07e-09	55.1	Receptor protein serine/threonine kinase
MSTRG.421.1	tr|Q7JQ39|Q7JQ39_DROME	26.568	271	146	12	147	878	270	514	2.15e-09	54.3	Receptor protein serine/threonine kinase
MSTRG.421.1	tr|Q95U21|Q95U21_DROME	26.568	271	146	12	147	878	235	479	2.27e-09	53.9	Receptor protein serine/threonine kinase
MSTRG.421.1	tr|Q7JQ36|Q7JQ36_DROME	26.568	271	146	12	147	878	270	514	2.3e-09	54.3	Receptor protein serine/threonine kinase
MSTRG.421.1	tr|Q7JPN8|Q7JPN8_DROME	26.568	271	146	12	147	878	270	514	2.38e-09	53.9	Receptor protein serine/threonine kinase
MSTRG.421.1	tr|A0A0B4K7J3|A0A0B4K7J3_DROME	26.568	271	146	12	147	878	282	526	2.52e-09	53.9	Receptor protein serine/threonine kinase
MSTRG.421.1	tr|Q7JPM7|Q7JPM7_DROME	26.568	271	146	12	147	878	270	514	2.55e-09	53.9	Receptor protein serine/threonine kinase
MSTRG.421.1	tr|A1Z7L8|A1Z7L8_DROME	25.592	211	127	8	147	719	330	530	5.52e-08	49.7	Receptor protein serine/threonine kinase
MSTRG.421.1	tr|Q7YU60|Q7YU60_DROME	25.592	211	127	8	147	719	303	503	6.09e-08	49.7	Receptor protein serine/threonine kinase
MSTRG.421.1	tr|Q23975|Q23975_DROME	25.592	211	127	8	147	719	309	509	6.12e-08	49.7	Receptor protein serine/threonine kinase
MSTRG.421.1	tr|A1Z7L9|A1Z7L9_DROME	25.592	211	127	8	147	719	309	509	6.78e-08	49.3	Receptor protein serine/threonine kinase
rna348	tr|A0A0B4KG59|A0A0B4KG59_DROME	27.103	214	133	6	128	724	209	414	9.45e-12	61.2	Serine/threonine-protein kinase receptor
rna348	tr|Q24229|Q24229_DROME	27.103	214	133	6	128	724	209	414	9.55e-12	61.2	Serine/threonine-protein kinase receptor
rna348	tr|Q24468|Q24468_DROME	27.103	214	133	6	128	724	209	414	9.8e-12	60.8	Serine/threonine-protein kinase receptor
rna348	tr|Q95T01|Q95T01_DROME	27.528	178	110	5	236	724	9	182	2.1e-11	58.5	Serine/threonine-protein kinase receptor
rna348	tr|Q9VMT1|Q9VMT1_DROME	27.014	211	124	8	125	697	272	472	8.35e-10	55.1	Receptor protein serine/threonine kinase
rna348	tr|Q8IPK9|Q8IPK9_DROME	27.014	211	124	8	125	697	228	428	9.5e-10	54.7	Receptor protein serine/threonine kinase
rna348	tr|Q24326|Q24326_DROME	27.014	211	124	8	125	697	260	460	1.06e-09	54.7	Receptor protein serine/threonine kinase
rna348	tr|Q7KTP1|Q7KTP1_DROME	27.014	211	124	8	125	697	260	460	1.07e-09	54.7	Receptor protein serine/threonine kinase
rna348	tr|Q7JQ37|Q7JQ37_DROME	27.014	211	124	8	125	697	260	460	1.11e-09	54.7	Receptor protein serine/threonine kinase
rna348	tr|Q95SI0|Q95SI0_DROME	27.014	211	124	8	125	697	206	406	1.16e-09	54.3	Receptor protein serine/threonine kinase
rna348	tr|A0A0B4K7J3|A0A0B4K7J3_DROME	26.568	271	146	12	125	856	282	526	1.64e-09	53.9	Receptor protein serine/threonine kinase
rna348	tr|Q7JPN8|Q7JPN8_DROME	26.568	271	146	12	125	856	270	514	1.65e-09	53.9	Receptor protein serine/threonine kinase
rna348	tr|Q7JPM7|Q7JPM7_DROME	26.568	271	146	12	125	856	270	514	1.68e-09	53.9	Receptor protein serine/threonine kinase
rna348	tr|Q7JQ39|Q7JQ39_DROME	26.568	271	146	12	125	856	270	514	1.73e-09	53.9	Receptor protein serine/threonine kinase
rna348	tr|Q7JQ36|Q7JQ36_DROME	26.568	271	146	12	125	856	270	514	1.76e-09	53.9	Receptor protein serine/threonine kinase
rna348	tr|Q95U21|Q95U21_DROME	26.568	271	146	12	125	856	235	479	1.82e-09	53.9	Receptor protein serine/threonine kinase
rna348	tr|A1Z7L8|A1Z7L8_DROME	25.592	211	127	8	125	697	330	530	4.88e-08	49.3	Receptor protein serine/threonine kinase
rna348	tr|Q7YU60|Q7YU60_DROME	25.592	211	127	8	125	697	303	503	5.97e-08	48.9	Receptor protein serine/threonine kinase
rna348	tr|Q23975|Q23975_DROME	25.592	211	127	8	125	697	309	509	6.31e-08	48.9	Receptor protein serine/threonine kinase
rna348	tr|A1Z7L9|A1Z7L9_DROME	25.592	211	127	8	125	697	309	509	6.65e-08	48.9	Receptor protein serine/threonine kinase
MSTRG.422.1	tr|Q24605|Q24605_DROME	37.5	48	30	0	1854	1997	1774	1821	3.48e-07	46.6	Zinc finger protein
MSTRG.422.1	tr|Q24605|Q24605_DROME	33.333	57	38	0	1857	2027	443	499	2.09e-06	43.9	Zinc finger protein
MSTRG.422.1	tr|Q24605|Q24605_DROME	39.216	51	31	0	1533	1381	1770	1820	9.46e-06	41.6	Zinc finger protein
MSTRG.422.1	tr|Q0E9C5|Q0E9C5_DROME	37.5	48	30	0	1854	1997	1775	1822	3.48e-07	46.6	Schnurri, isoform A
MSTRG.422.1	tr|Q0E9C5|Q0E9C5_DROME	33.333	57	38	0	1857	2027	444	500	2.09e-06	43.9	Schnurri, isoform A
MSTRG.422.1	tr|Q0E9C5|Q0E9C5_DROME	39.216	51	31	0	1533	1381	1771	1821	9.15e-06	41.6	Schnurri, isoform A
MSTRG.422.1	tr|Q24107|Q24107_DROME	37.5	48	30	0	1854	1997	1770	1817	3.51e-07	46.6	Transcription factor
MSTRG.422.1	tr|Q24107|Q24107_DROME	33.333	57	38	0	1857	2027	439	495	2.09e-06	43.9	Transcription factor
MSTRG.422.1	tr|Q24107|Q24107_DROME	39.216	51	31	0	1533	1381	1766	1816	9.14e-06	41.6	Transcription factor
MSTRG.422.1	tr|A1Z8F4|A1Z8F4_DROME	37.5	48	30	0	1854	1997	1820	1867	3.54e-07	46.2	Schnurri, isoform D
MSTRG.422.1	tr|A1Z8F4|A1Z8F4_DROME	33.333	57	38	0	1857	2027	489	545	2.11e-06	43.9	Schnurri, isoform D
MSTRG.422.1	tr|A1Z8F4|A1Z8F4_DROME	39.216	51	31	0	1533	1381	1816	1866	9.08e-06	41.6	Schnurri, isoform D
MSTRG.422.1	tr|A0A0B4KFC0|A0A0B4KFC0_DROME	37.5	48	30	0	1854	1997	1820	1867	3.55e-07	46.2	Schnurri, isoform F
MSTRG.422.1	tr|A0A0B4KFC0|A0A0B4KFC0_DROME	33.333	57	38	0	1857	2027	489	545	2.11e-06	43.9	Schnurri, isoform F
MSTRG.422.1	tr|A0A0B4KFC0|A0A0B4KFC0_DROME	39.216	51	31	0	1533	1381	1816	1866	8.85e-06	42	Schnurri, isoform F
rna418	tr|Q24605|Q24605_DROME	42.553	47	27	0	1432	1572	438	484	2.63e-08	50.4	Zinc finger protein
rna418	tr|Q24605|Q24605_DROME	31.25	112	66	2	3001	3336	2254	2354	3.29e-07	47	Zinc finger protein
rna418	tr|Q24605|Q24605_DROME	40.426	47	28	0	2305	2445	438	484	4.28e-07	46.6	Zinc finger protein
rna418	tr|Q24605|Q24605_DROME	33.929	56	37	0	3169	3336	1766	1821	4.54e-07	46.6	Zinc finger protein
rna418	tr|Q24605|Q24605_DROME	40.625	64	32	1	2284	2457	1763	1826	6.63e-07	45.8	Zinc finger protein
rna418	tr|Q24605|Q24605_DROME	37.5	64	37	1	523	714	1763	1823	7.39e-07	45.8	Zinc finger protein
rna418	tr|Q24605|Q24605_DROME	37.5	64	37	1	2992	3183	1763	1823	1.27e-06	45.1	Zinc finger protein
rna418	tr|Q24605|Q24605_DROME	40.909	44	26	0	3454	3585	438	481	1.5e-06	44.7	Zinc finger protein
rna418	tr|Q24605|Q24605_DROME	33.333	75	38	1	2929	3117	1770	1844	2.47e-06	43.9	Zinc finger protein
rna418	tr|Q24605|Q24605_DROME	37.5	56	35	0	1162	1329	1763	1818	2.73e-06	43.9	Zinc finger protein
rna418	tr|Q24605|Q24605_DROME	40.426	47	28	0	544	684	438	484	5.88e-06	42.7	Zinc finger protein
rna418	tr|Q24605|Q24605_DROME	40.816	49	29	0	1183	1329	438	486	6.78e-06	42.7	Zinc finger protein
rna418	tr|Q24605|Q24605_DROME	33.333	57	38	0	1843	2013	1763	1819	7.69e-06	42.4	Zinc finger protein
rna418	tr|Q24605|Q24605_DROME	36.17	47	30	0	1864	2004	438	484	9.34e-06	42	Zinc finger protein
rna418	tr|Q24605|Q24605_DROME	34.615	52	33	1	1255	1407	1766	1817	9.34e-06	42	Zinc finger protein
rna418	tr|Q24107|Q24107_DROME	42.553	47	27	0	1432	1572	434	480	2.65e-08	50.4	Transcription factor
rna418	tr|Q24107|Q24107_DROME	31.25	112	66	2	3001	3336	2252	2352	3.21e-07	47	Transcription factor
rna418	tr|Q24107|Q24107_DROME	40.426	47	28	0	2305	2445	434	480	4.31e-07	46.6	Transcription factor
rna418	tr|Q24107|Q24107_DROME	33.929	56	37	0	3169	3336	1762	1817	4.5e-07	46.6	Transcription factor
rna418	tr|Q24107|Q24107_DROME	40.625	64	32	1	2284	2457	1759	1822	6.41e-07	45.8	Transcription factor
rna418	tr|Q24107|Q24107_DROME	37.5	64	37	1	523	714	1759	1819	7.39e-07	45.8	Transcription factor
rna418	tr|Q24107|Q24107_DROME	37.5	64	37	1	2992	3183	1759	1819	1.27e-06	45.1	Transcription factor
rna418	tr|Q24107|Q24107_DROME	40.909	44	26	0	3454	3585	434	477	1.54e-06	44.7	Transcription factor
rna418	tr|Q24107|Q24107_DROME	33.333	75	38	1	2929	3117	1766	1840	2.47e-06	43.9	Transcription factor
rna418	tr|Q24107|Q24107_DROME	37.5	56	35	0	1162	1329	1759	1814	2.64e-06	43.9	Transcription factor
rna418	tr|Q24107|Q24107_DROME	40.426	47	28	0	544	684	434	480	6.03e-06	42.7	Transcription factor
rna418	tr|Q24107|Q24107_DROME	40.816	49	29	0	1183	1329	434	482	6.78e-06	42.7	Transcription factor
rna418	tr|Q24107|Q24107_DROME	33.333	57	38	0	1843	2013	1759	1815	7.69e-06	42.4	Transcription factor
rna418	tr|Q24107|Q24107_DROME	36.17	47	30	0	1864	2004	434	480	9.34e-06	42	Transcription factor
rna418	tr|Q24107|Q24107_DROME	34.615	52	33	1	1255	1407	1762	1813	9.5e-06	42	Transcription factor
rna418	tr|Q0E9C5|Q0E9C5_DROME	42.553	47	27	0	1432	1572	439	485	2.67e-08	50.4	Schnurri, isoform A
rna418	tr|Q0E9C5|Q0E9C5_DROME	31.25	112	66	2	3001	3336	2257	2357	3.38e-07	47	Schnurri, isoform A
rna418	tr|Q0E9C5|Q0E9C5_DROME	40.426	47	28	0	2305	2445	439	485	4.35e-07	46.6	Schnurri, isoform A
rna418	tr|Q0E9C5|Q0E9C5_DROME	33.929	56	37	0	3169	3336	1767	1822	4.61e-07	46.6	Schnurri, isoform A
rna418	tr|Q0E9C5|Q0E9C5_DROME	40.625	64	32	1	2284	2457	1764	1827	6.3e-07	45.8	Schnurri, isoform A
rna418	tr|Q0E9C5|Q0E9C5_DROME	37.5	64	37	1	523	714	1764	1824	7.27e-07	45.8	Schnurri, isoform A
rna418	tr|Q0E9C5|Q0E9C5_DROME	37.5	64	37	1	2992	3183	1764	1824	1.27e-06	45.1	Schnurri, isoform A
rna418	tr|Q0E9C5|Q0E9C5_DROME	40.909	44	26	0	3454	3585	439	482	1.55e-06	44.7	Schnurri, isoform A
rna418	tr|Q0E9C5|Q0E9C5_DROME	33.333	75	38	1	2929	3117	1771	1845	2.49e-06	43.9	Schnurri, isoform A
rna418	tr|Q0E9C5|Q0E9C5_DROME	37.5	56	35	0	1162	1329	1764	1819	2.68e-06	43.9	Schnurri, isoform A
rna418	tr|Q0E9C5|Q0E9C5_DROME	40.426	47	28	0	544	684	439	485	6.03e-06	42.7	Schnurri, isoform A
rna418	tr|Q0E9C5|Q0E9C5_DROME	40.816	49	29	0	1183	1329	439	487	6.84e-06	42.7	Schnurri, isoform A
rna418	tr|Q0E9C5|Q0E9C5_DROME	33.333	57	38	0	1843	2013	1764	1820	7.76e-06	42.4	Schnurri, isoform A
rna418	tr|Q0E9C5|Q0E9C5_DROME	36.17	47	30	0	1864	2004	439	485	9.34e-06	42	Schnurri, isoform A
rna418	tr|Q0E9C5|Q0E9C5_DROME	34.615	52	33	1	1255	1407	1767	1818	9.99e-06	42	Schnurri, isoform A
rna418	tr|A1Z8F4|A1Z8F4_DROME	42.553	47	27	0	1432	1572	484	530	2.86e-08	50.4	Schnurri, isoform D
rna418	tr|A1Z8F4|A1Z8F4_DROME	31.25	112	66	2	3001	3336	2302	2402	3.59e-07	47	Schnurri, isoform D
rna418	tr|A1Z8F4|A1Z8F4_DROME	40.426	47	28	0	2305	2445	484	530	4.47e-07	46.6	Schnurri, isoform D
rna418	tr|A1Z8F4|A1Z8F4_DROME	33.929	56	37	0	3169	3336	1812	1867	4.74e-07	46.6	Schnurri, isoform D
rna418	tr|A1Z8F4|A1Z8F4_DROME	40.625	64	32	1	2284	2457	1809	1872	6.69e-07	45.8	Schnurri, isoform D
rna418	tr|A1Z8F4|A1Z8F4_DROME	37.5	64	37	1	523	714	1809	1869	7.85e-07	45.8	Schnurri, isoform D
rna418	tr|A1Z8F4|A1Z8F4_DROME	37.5	64	37	1	2992	3183	1809	1869	1.4e-06	45.1	Schnurri, isoform D
rna418	tr|A1Z8F4|A1Z8F4_DROME	40.909	44	26	0	3454	3585	484	527	1.58e-06	44.7	Schnurri, isoform D
rna418	tr|A1Z8F4|A1Z8F4_DROME	33.333	75	38	1	2929	3117	1816	1890	2.53e-06	43.9	Schnurri, isoform D
rna418	tr|A1Z8F4|A1Z8F4_DROME	37.5	56	35	0	1162	1329	1809	1864	2.8e-06	43.9	Schnurri, isoform D
rna418	tr|A1Z8F4|A1Z8F4_DROME	40.426	47	28	0	544	684	484	530	6.4e-06	42.7	Schnurri, isoform D
rna418	tr|A1Z8F4|A1Z8F4_DROME	40.816	49	29	0	1183	1329	484	532	7.39e-06	42.4	Schnurri, isoform D
rna418	tr|A1Z8F4|A1Z8F4_DROME	33.333	57	38	0	1843	2013	1809	1865	8.45e-06	42.4	Schnurri, isoform D
rna418	tr|A0A0B4KFC0|A0A0B4KFC0_DROME	42.553	47	27	0	1432	1572	484	530	2.96e-08	50.4	Schnurri, isoform F
rna418	tr|A0A0B4KFC0|A0A0B4KFC0_DROME	31.25	112	66	2	3001	3336	2302	2402	3.62e-07	47	Schnurri, isoform F
rna418	tr|A0A0B4KFC0|A0A0B4KFC0_DROME	40.426	47	28	0	2305	2445	484	530	4.58e-07	46.6	Schnurri, isoform F
rna418	tr|A0A0B4KFC0|A0A0B4KFC0_DROME	33.929	56	37	0	3169	3336	1812	1867	4.78e-07	46.6	Schnurri, isoform F
rna418	tr|A0A0B4KFC0|A0A0B4KFC0_DROME	40.625	64	32	1	2284	2457	1809	1872	6.81e-07	45.8	Schnurri, isoform F
rna418	tr|A0A0B4KFC0|A0A0B4KFC0_DROME	37.5	64	37	1	523	714	1809	1869	7.86e-07	45.8	Schnurri, isoform F
rna418	tr|A0A0B4KFC0|A0A0B4KFC0_DROME	37.5	64	37	1	2992	3183	1809	1869	1.41e-06	45.1	Schnurri, isoform F
rna418	tr|A0A0B4KFC0|A0A0B4KFC0_DROME	40.909	44	26	0	3454	3585	484	527	1.64e-06	44.7	Schnurri, isoform F
rna418	tr|A0A0B4KFC0|A0A0B4KFC0_DROME	33.333	75	38	1	2929	3117	1816	1890	2.62e-06	43.9	Schnurri, isoform F
rna418	tr|A0A0B4KFC0|A0A0B4KFC0_DROME	37.5	56	35	0	1162	1329	1809	1864	2.85e-06	43.9	Schnurri, isoform F
rna418	tr|A0A0B4KFC0|A0A0B4KFC0_DROME	40.426	47	28	0	544	684	484	530	6.4e-06	42.7	Schnurri, isoform F
rna418	tr|A0A0B4KFC0|A0A0B4KFC0_DROME	40.816	49	29	0	1183	1329	484	532	7.51e-06	42.4	Schnurri, isoform F
rna418	tr|A0A0B4KFC0|A0A0B4KFC0_DROME	33.333	57	38	0	1843	2013	1809	1865	8.45e-06	42.4	Schnurri, isoform F
rna418	tr|Q8MQL7|Q8MQL7_DROME	35.065	77	42	2	1432	1638	482	558	5.29e-08	49.3	SD06302p
rna418	tr|Q8MQL7|Q8MQL7_DROME	40.426	47	28	0	2305	2445	482	528	4.75e-07	45.8	SD06303p
rna418	tr|Q8MQL7|Q8MQL7_DROME	40.909	44	26	0	3454	3585	482	525	1.52e-06	44.3	SD06304p
rna418	tr|Q8MQL7|Q8MQL7_DROME	40.426	47	28	0	544	684	482	528	5.61e-06	42.4	SD06305p
rna418	tr|Q8MQL7|Q8MQL7_DROME	36.17	47	30	0	1864	2004	482	528	7.12e-06	42.4	SD06306p
rna460	tr|A0A0B4KFC0|A0A0B4KFC0_DROME	44.231	52	28	1	2227	2379	482	533	1.52e-07	47.4	Schnurri, isoform F
rna460	tr|Q0E9C5|Q0E9C5_DROME	44.231	52	28	1	2227	2379	437	488	1.53e-07	47.4	Schnurri, isoform A
rna460	tr|Q24107|Q24107_DROME	44.231	52	28	1	2227	2379	432	483	1.56e-07	47.4	Transcription factor
rna460	tr|Q24605|Q24605_DROME	44.231	52	28	1	2227	2379	436	487	1.6e-07	47.4	Zinc finger protein
rna460	tr|A1Z8F4|A1Z8F4_DROME	44.231	52	28	1	2227	2379	482	533	1.6e-07	47.4	Schnurri, isoform D
rna460	tr|Q8MQL7|Q8MQL7_DROME	44.231	52	28	1	2227	2379	480	531	3.25e-07	45.8	SD06302p
MSTRG.678.1	tr|A1Z8F4|A1Z8F4_DROME	31.818	110	64	2	2317	2646	2302	2400	1.05e-10	60.1	Schnurri, isoform D
MSTRG.678.1	tr|A1Z8F4|A1Z8F4_DROME	32.99	97	52	2	2491	2742	2304	2400	3.58e-08	51.6	Schnurri, isoform D
MSTRG.678.1	tr|A1Z8F4|A1Z8F4_DROME	28.319	113	70	2	1999	2337	2308	2409	2.32e-06	45.4	Schnurri, isoform D
MSTRG.678.1	tr|A1Z8F4|A1Z8F4_DROME	24.138	116	73	2	2167	2508	2308	2410	5.1e-06	44.3	Schnurri, isoform D
MSTRG.678.1	tr|A0A0B4KFC0|A0A0B4KFC0_DROME	31.818	110	64	2	2317	2646	2302	2400	1.05e-10	60.1	Schnurri, isoform F
MSTRG.678.1	tr|A0A0B4KFC0|A0A0B4KFC0_DROME	32.99	97	52	2	2491	2742	2304	2400	3.58e-08	51.6	Schnurri, isoform F
MSTRG.678.1	tr|A0A0B4KFC0|A0A0B4KFC0_DROME	28.319	113	70	2	1999	2337	2308	2409	2.32e-06	45.4	Schnurri, isoform F
MSTRG.678.1	tr|A0A0B4KFC0|A0A0B4KFC0_DROME	24.138	116	73	2	2167	2508	2308	2410	5.1e-06	44.3	Schnurri, isoform F
MSTRG.678.1	tr|Q24107|Q24107_DROME	31.818	110	64	2	2317	2646	2252	2350	1.08e-10	59.7	Transcription factor
MSTRG.678.1	tr|Q24107|Q24107_DROME	32.99	97	52	2	2491	2742	2254	2350	3.57e-08	51.6	Transcription factor
MSTRG.678.1	tr|Q24107|Q24107_DROME	28.319	113	70	2	1999	2337	2258	2359	2.31e-06	45.4	Transcription factor
MSTRG.678.1	tr|Q24107|Q24107_DROME	24.138	116	73	2	2167	2508	2258	2360	5.17e-06	44.3	Transcription factor
MSTRG.678.1	tr|Q24605|Q24605_DROME	31.818	110	64	2	2317	2646	2254	2352	1.08e-10	59.7	Transcription factor
MSTRG.678.1	tr|Q24605|Q24605_DROME	32.99	97	52	2	2491	2742	2256	2352	3.63e-08	51.6	Transcription factor
MSTRG.678.1	tr|Q24605|Q24605_DROME	28.319	113	70	2	1999	2337	2260	2361	2.39e-06	45.4	Transcription factor
MSTRG.678.1	tr|Q24605|Q24605_DROME	24.138	116	73	2	2167	2508	2260	2362	5.22e-06	44.3	Transcription factor
MSTRG.678.1	tr|Q0E9C5|Q0E9C5_DROME	31.818	110	64	2	2317	2646	2257	2355	1.08e-10	59.7	Schnurri, isoform A
MSTRG.678.1	tr|Q0E9C5|Q0E9C5_DROME	32.99	97	52	2	2491	2742	2259	2355	3.69e-08	51.6	Schnurri, isoform A
MSTRG.678.1	tr|Q0E9C5|Q0E9C5_DROME	28.319	113	70	2	1999	2337	2263	2364	2.37e-06	45.4	Schnurri, isoform A
MSTRG.678.1	tr|Q0E9C5|Q0E9C5_DROME	24.138	116	73	2	2167	2508	2263	2365	5.26e-06	44.3	Schnurri, isoform A
rna532	tr|A1Z8F4|A1Z8F4_DROME	31.818	110	64	2	591	920	2302	2400	3.49e-11	60.1	Schnurri, isoform D
rna532	tr|A1Z8F4|A1Z8F4_DROME	32.99	97	52	2	765	1016	2304	2400	1.23e-08	51.6	Schnurri, isoform D
rna532	tr|A1Z8F4|A1Z8F4_DROME	28.319	113	70	2	273	611	2308	2409	8.11e-07	45.4	Schnurri, isoform D
rna532	tr|A1Z8F4|A1Z8F4_DROME	24.138	116	73	2	441	782	2308	2410	1.79e-06	44.3	Schnurri, isoform D
rna532	tr|A0A0B4KFC0|A0A0B4KFC0_DROME	31.818	110	64	2	591	920	2302	2400	3.5e-11	60.1	Schnurri, isoform F
rna532	tr|A0A0B4KFC0|A0A0B4KFC0_DROME	32.99	97	52	2	765	1016	2304	2400	1.23e-08	51.6	Schnurri, isoform F
rna532	tr|A0A0B4KFC0|A0A0B4KFC0_DROME	28.319	113	70	2	273	611	2308	2409	8.11e-07	45.4	Schnurri, isoform F
rna532	tr|A0A0B4KFC0|A0A0B4KFC0_DROME	24.138	116	73	2	441	782	2308	2410	1.79e-06	44.3	Schnurri, isoform F
rna532	tr|Q24107|Q24107_DROME	31.818	110	64	2	591	920	2252	2350	3.61e-11	59.7	Transcription factor
rna532	tr|Q24107|Q24107_DROME	32.99	97	52	2	765	1016	2254	2350	1.23e-08	51.6	Transcription factor
rna532	tr|Q24107|Q24107_DROME	28.319	113	70	2	273	611	2258	2359	8.1e-07	45.4	Transcription factor
rna532	tr|Q24107|Q24107_DROME	24.138	116	73	2	441	782	2258	2360	1.82e-06	44.3	Transcription factor
rna532	tr|Q24605|Q24605_DROME	31.818	110	64	2	591	920	2254	2352	3.61e-11	59.7	Transcription factor
rna532	tr|Q24605|Q24605_DROME	32.99	97	52	2	765	1016	2256	2352	1.25e-08	51.6	Transcription factor
rna532	tr|Q24605|Q24605_DROME	28.319	113	70	2	273	611	2260	2361	8.38e-07	45.4	Transcription factor
rna532	tr|Q24605|Q24605_DROME	24.138	116	73	2	441	782	2260	2362	1.84e-06	44.3	Transcription factor
rna532	tr|Q0E9C5|Q0E9C5_DROME	31.818	110	64	2	591	920	2257	2355	3.61e-11	59.7	Schnurri, isoform A
rna532	tr|Q0E9C5|Q0E9C5_DROME	32.99	97	52	2	765	1016	2259	2355	1.27e-08	51.6	Schnurri, isoform A
rna532	tr|Q0E9C5|Q0E9C5_DROME	28.319	113	70	2	273	611	2263	2364	8.31e-07	45.4	Schnurri, isoform A
rna532	tr|Q0E9C5|Q0E9C5_DROME	24.138	116	73	2	441	782	2263	2365	1.85e-06	44.3	Schnurri, isoform A
rna533	tr|Q0E9C5|Q0E9C5_DROME	31.818	110	64	2	675	1004	2257	2355	4.08e-11	59.7	Schnurri, isoform A
rna533	tr|Q0E9C5|Q0E9C5_DROME	32.99	97	52	2	849	1100	2259	2355	1.37e-08	51.2	Schnurri, isoform A
rna533	tr|Q0E9C5|Q0E9C5_DROME	26.606	109	63	1	591	866	2257	2365	4.25e-07	46.6	Schnurri, isoform A
rna533	tr|Q0E9C5|Q0E9C5_DROME	26.471	102	58	1	441	695	2263	2364	6.05e-07	45.8	Schnurri, isoform A
rna533	tr|Q0E9C5|Q0E9C5_DROME	28.319	113	70	2	273	611	2263	2364	7.17e-07	45.8	Schnurri, isoform A
rna533	tr|A1Z8F4|A1Z8F4_DROME	31.818	110	64	2	675	1004	2302	2400	4.09e-11	59.7	Schnurri, isoform D
rna533	tr|A1Z8F4|A1Z8F4_DROME	32.99	97	52	2	849	1100	2304	2400	1.38e-08	51.2	Schnurri, isoform D
rna533	tr|A1Z8F4|A1Z8F4_DROME	26.606	109	63	1	591	866	2302	2410	4.26e-07	46.6	Schnurri, isoform D
rna533	tr|A1Z8F4|A1Z8F4_DROME	26.471	102	58	1	441	695	2308	2409	6.06e-07	45.8	Schnurri, isoform D
rna533	tr|A1Z8F4|A1Z8F4_DROME	28.319	113	70	2	273	611	2308	2409	7.18e-07	45.8	Schnurri, isoform D
rna533	tr|A0A0B4KFC0|A0A0B4KFC0_DROME	31.818	110	64	2	675	1004	2302	2400	4.13e-11	59.7	Schnurri, isoform F
rna533	tr|A0A0B4KFC0|A0A0B4KFC0_DROME	32.99	97	52	2	849	1100	2304	2400	1.38e-08	51.2	Schnurri, isoform F
rna533	tr|A0A0B4KFC0|A0A0B4KFC0_DROME	26.606	109	63	1	591	866	2302	2410	4.26e-07	46.6	Schnurri, isoform F
rna533	tr|A0A0B4KFC0|A0A0B4KFC0_DROME	26.471	102	58	1	441	695	2308	2409	6.06e-07	45.8	Schnurri, isoform F
rna533	tr|A0A0B4KFC0|A0A0B4KFC0_DROME	28.319	113	70	2	273	611	2308	2409	7.24e-07	45.8	Schnurri, isoform F
rna533	tr|Q24107|Q24107_DROME	31.818	110	64	2	675	1004	2252	2350	4.37e-11	59.7	Transcription factor
rna533	tr|Q24107|Q24107_DROME	32.99	97	52	2	849	1100	2254	2350	1.48e-08	51.2	Transcription factor
rna533	tr|Q24107|Q24107_DROME	26.606	109	63	1	591	866	2252	2360	4.51e-07	46.6	Transcription factor
rna533	tr|Q24107|Q24107_DROME	26.471	102	58	1	441	695	2258	2359	6.48e-07	45.8	Transcription factor
rna533	tr|Q24107|Q24107_DROME	28.319	113	70	2	273	611	2258	2359	7.73e-07	45.8	Transcription factor
rna533	tr|Q24605|Q24605_DROME	31.818	110	64	2	675	1004	2254	2352	4.41e-11	59.7	Zinc finger protein
rna533	tr|Q24605|Q24605_DROME	32.99	97	52	2	849	1100	2256	2352	1.48e-08	51.2	Zinc finger protein
rna533	tr|Q24605|Q24605_DROME	26.606	109	63	1	591	866	2254	2362	4.58e-07	46.2	Zinc finger protein
rna533	tr|Q24605|Q24605_DROME	26.471	102	58	1	441	695	2260	2361	6.53e-07	45.8	Zinc finger protein
rna533	tr|Q24605|Q24605_DROME	28.319	113	70	2	273	611	2260	2361	7.86e-07	45.4	Zinc finger protein
rna542	tr|A1Z8F4|A1Z8F4_DROME	36.17	47	30	0	782	922	484	530	1.61e-07	46.2	Schnurri, isoform D
rna542	tr|A1Z8F4|A1Z8F4_DROME	33.929	56	37	0	1022	1189	1812	1867	5.97e-07	44.3	Schnurri, isoform D
rna542	tr|A1Z8F4|A1Z8F4_DROME	35.714	56	36	0	770	937	1812	1867	6.13e-07	44.3	Schnurri, isoform D
rna542	tr|A1Z8F4|A1Z8F4_DROME	33.929	56	37	0	518	685	1812	1867	6.62e-07	44.3	Schnurri, isoform D
rna542	tr|A1Z8F4|A1Z8F4_DROME	34.043	47	31	0	614	754	484	530	1.49e-06	43.1	Schnurri, isoform D
rna542	tr|A1Z8F4|A1Z8F4_DROME	32.653	49	33	0	1034	1180	484	532	3.39e-06	42	Schnurri, isoform D
rna542	tr|A1Z8F4|A1Z8F4_DROME	41.176	34	20	0	950	1051	484	517	3.98e-06	41.6	Schnurri, isoform D
rna542	tr|A1Z8F4|A1Z8F4_DROME	28.75	80	45	1	938	1141	1812	1891	4.09e-06	41.6	Schnurri, isoform D
rna542	tr|A1Z8F4|A1Z8F4_DROME	32.143	56	38	0	854	1021	1812	1867	5.06e-06	41.6	Schnurri, isoform D
rna542	tr|A1Z8F4|A1Z8F4_DROME	26.667	75	53	1	866	1090	484	556	9.6e-06	40.4	Schnurri, isoform D
rna542	tr|Q24107|Q24107_DROME	36.17	47	30	0	782	922	434	480	1.63e-07	46.2	Transcription factor
rna542	tr|Q24107|Q24107_DROME	33.929	56	37	0	1022	1189	1762	1817	6.23e-07	44.3	Transcription factor
rna542	tr|Q24107|Q24107_DROME	35.714	56	36	0	770	937	1762	1817	6.78e-07	44.3	Transcription factor
rna542	tr|Q24107|Q24107_DROME	33.929	56	37	0	518	685	1762	1817	7.26e-07	44.3	Transcription factor
rna542	tr|Q24107|Q24107_DROME	34.043	47	31	0	614	754	434	480	1.4e-06	43.1	Transcription factor
rna542	tr|Q24107|Q24107_DROME	32.653	49	33	0	1034	1180	434	482	3.24e-06	42	Transcription factor
rna542	tr|Q24107|Q24107_DROME	41.176	34	20	0	950	1051	434	467	4.01e-06	41.6	Transcription factor
rna542	tr|Q24107|Q24107_DROME	28.75	80	45	1	938	1141	1762	1841	4.41e-06	41.6	Transcription factor
rna542	tr|Q24107|Q24107_DROME	32.143	56	38	0	854	1021	1762	1817	5.7e-06	41.2	Transcription factor
rna542	tr|Q24107|Q24107_DROME	26.667	75	53	1	866	1090	434	506	9.84e-06	40.4	Transcription factor
rna542	tr|Q0E9C5|Q0E9C5_DROME	36.17	47	30	0	782	922	439	485	1.63e-07	46.2	Schnurri, isoform A
rna542	tr|Q0E9C5|Q0E9C5_DROME	33.929	56	37	0	1022	1189	1767	1822	6.12e-07	44.3	Schnurri, isoform A
rna542	tr|Q0E9C5|Q0E9C5_DROME	35.714	56	36	0	770	937	1767	1822	6.67e-07	44.3	Schnurri, isoform A
rna542	tr|Q0E9C5|Q0E9C5_DROME	33.929	56	37	0	518	685	1767	1822	7.2e-07	44.3	Schnurri, isoform A
rna542	tr|Q0E9C5|Q0E9C5_DROME	34.043	47	31	0	614	754	439	485	1.44e-06	43.1	Schnurri, isoform A
rna542	tr|Q0E9C5|Q0E9C5_DROME	32.653	49	33	0	1034	1180	439	487	3.24e-06	42	Schnurri, isoform A
rna542	tr|Q0E9C5|Q0E9C5_DROME	41.176	34	20	0	950	1051	439	472	3.98e-06	41.6	Schnurri, isoform A
rna542	tr|Q0E9C5|Q0E9C5_DROME	28.75	80	45	1	938	1141	1767	1846	4.22e-06	41.6	Schnurri, isoform A
rna542	tr|Q0E9C5|Q0E9C5_DROME	32.143	56	38	0	854	1021	1767	1822	5.65e-06	41.2	Schnurri, isoform A
rna542	tr|Q0E9C5|Q0E9C5_DROME	26.667	75	53	1	866	1090	439	511	9.84e-06	40.4	Schnurri, isoform A
rna542	tr|A0A0B4KFC0|A0A0B4KFC0_DROME	36.17	47	30	0	782	922	484	530	1.63e-07	46.2	Schnurri, isoform F
rna542	tr|A0A0B4KFC0|A0A0B4KFC0_DROME	33.929	56	37	0	1022	1189	1812	1867	5.87e-07	44.3	Schnurri, isoform F
rna542	tr|A0A0B4KFC0|A0A0B4KFC0_DROME	35.714	56	36	0	770	937	1812	1867	6.18e-07	44.3	Schnurri, isoform F
rna542	tr|A0A0B4KFC0|A0A0B4KFC0_DROME	33.929	56	37	0	518	685	1812	1867	6.62e-07	44.3	Schnurri, isoform F
rna542	tr|A0A0B4KFC0|A0A0B4KFC0_DROME	34.043	47	31	0	614	754	484	530	1.49e-06	43.1	Schnurri, isoform F
rna542	tr|A0A0B4KFC0|A0A0B4KFC0_DROME	32.653	49	33	0	1034	1180	484	532	3.36e-06	42	Schnurri, isoform F
rna542	tr|A0A0B4KFC0|A0A0B4KFC0_DROME	41.176	34	20	0	950	1051	484	517	3.98e-06	41.6	Schnurri, isoform F
rna542	tr|A0A0B4KFC0|A0A0B4KFC0_DROME	28.75	80	45	1	938	1141	1812	1891	4.12e-06	41.6	Schnurri, isoform F
rna542	tr|A0A0B4KFC0|A0A0B4KFC0_DROME	32.143	56	38	0	854	1021	1812	1867	5.15e-06	41.6	Schnurri, isoform F
rna542	tr|A0A0B4KFC0|A0A0B4KFC0_DROME	26.667	75	53	1	866	1090	484	556	9.52e-06	40.4	Schnurri, isoform F
rna542	tr|Q24605|Q24605_DROME	36.17	47	30	0	782	922	438	484	1.67e-07	46.2	Zinc finger protein
rna542	tr|Q24605|Q24605_DROME	33.929	56	37	0	1022	1189	1766	1821	6.02e-07	44.3	Zinc finger protein
rna542	tr|Q24605|Q24605_DROME	35.714	56	36	0	770	937	1766	1821	6.72e-07	44.3	Zinc finger protein
rna542	tr|Q24605|Q24605_DROME	33.929	56	37	0	518	685	1766	1821	7.39e-07	44.3	Zinc finger protein
rna542	tr|Q24605|Q24605_DROME	34.043	47	31	0	614	754	438	484	1.48e-06	43.1	Zinc finger protein
rna542	tr|Q24605|Q24605_DROME	32.653	49	33	0	1034	1180	438	486	3.3e-06	42	Zinc finger protein
rna542	tr|Q24605|Q24605_DROME	41.176	34	20	0	950	1051	438	471	3.94e-06	41.6	Zinc finger protein
rna542	tr|Q24605|Q24605_DROME	28.75	80	45	1	938	1141	1766	1845	4.26e-06	41.6	Zinc finger protein
rna542	tr|Q24605|Q24605_DROME	32.143	56	38	0	854	1021	1766	1821	5.7e-06	41.2	Zinc finger protein
rna542	tr|Q8MQL7|Q8MQL7_DROME	36.17	47	30	0	782	922	482	528	1.97e-07	45.4	SD06302p
rna542	tr|Q8MQL7|Q8MQL7_DROME	34.043	47	31	0	614	754	482	528	2.85e-06	42	SD06302p
rna542	tr|Q8MQL7|Q8MQL7_DROME	41.176	34	20	0	950	1051	482	515	3e-06	42	SD06302p
rna542	tr|Q8MQL7|Q8MQL7_DROME	32.653	49	33	0	1034	1180	482	530	5.95e-06	40.8	SD06302p
rna542	tr|Q8MQL7|Q8MQL7_DROME	32.653	49	33	0	866	1012	482	530	6.05e-06	40.8	SD06302p
rna560	tr|A1Z7L8|A1Z7L8_DROME	24.125	257	138	13	246	908	295	530	9.44e-08	46.6	Receptor protein serine/threonine kinase
rna560	tr|Q23975|Q23975_DROME	24.125	257	138	13	246	908	274	509	1.06e-07	46.6	Receptor protein serine/threonine kinase
rna560	tr|A1Z7L9|A1Z7L9_DROME	24.125	257	138	13	246	908	274	509	1.13e-07	46.2	Receptor protein serine/threonine kinase
rna560	tr|Q7YU60|Q7YU60_DROME	24.125	257	138	13	246	908	268	503	1.15e-07	46.2	Receptor protein serine/threonine kinase
rna560	tr|Q24326|Q24326_DROME	26.563	128	70	5	591	908	335	460	1.64e-06	42.7	Receptor protein serine/threonine kinase
rna560	tr|Q95SI0|Q95SI0_DROME	26.563	128	70	5	591	908	281	406	1.72e-06	42.4	Receptor protein serine/threonine kinase
rna560	tr|Q7KTP1|Q7KTP1_DROME	26.563	128	70	5	591	908	335	460	1.77e-06	42.4	Receptor protein serine/threonine kinase
rna560	tr|Q9VMT1|Q9VMT1_DROME	26.563	128	70	5	591	908	347	472	1.79e-06	42.4	Receptor protein serine/threonine kinase
rna560	tr|Q8IPK9|Q8IPK9_DROME	26.563	128	70	5	591	908	303	428	1.81e-06	42.4	Receptor protein serine/threonine kinase
rna560	tr|Q7JQ37|Q7JQ37_DROME	26.563	128	70	5	591	908	335	460	1.85e-06	42.4	Receptor protein serine/threonine kinase
rna560	tr|A0A0B4K7J3|A0A0B4K7J3_DROME	29.412	85	45	3	699	911	400	483	7.75e-06	40.4	Receptor protein serine/threonine kinase
rna560	tr|Q7JPM7|Q7JPM7_DROME	29.412	85	45	3	699	911	388	471	8.25e-06	40.4	Receptor protein serine/threonine kinase
rna560	tr|Q95U21|Q95U21_DROME	29.412	85	45	3	699	911	353	436	8.73e-06	40	Receptor protein serine/threonine kinase
rna560	tr|Q7JPN8|Q7JPN8_DROME	29.412	85	45	3	699	911	388	471	8.76e-06	40.4	Receptor protein serine/threonine kinase
rna560	tr|Q7JQ36|Q7JQ36_DROME	29.412	85	45	3	699	911	388	471	8.99e-06	40	Receptor protein serine/threonine kinase
rna560	tr|Q7JQ39|Q7JQ39_DROME	29.412	85	45	3	699	911	388	471	9.23e-06	40	Receptor protein serine/threonine kinase

## Sheet: Notch signalling pathway
Table S5. Developmental transcripts in conserved signalling pathways with a blast hit to Drosophila (E-value cuto ≤ 10−5) .
Table S5-4.Notch signalling pathway
Query	Target	Percent identity	Alignment length	Number of mismatches	Number of gap opens	based position of start in query	based position of end in query	based position of start in target	based position of end in target	E-value calculated using Karlin-Altschul statistics	Bit score calculated using Karlin-Altschul statistics	name
MSTRG.47.1	sp|Q9VPR4|NLE_DROME	24.355	349	209	8	350	1288	118	447	1.33e-24	102	Protein Notchless
MSTRG.47.1	sp|Q9VPR4|NLE_DROME	26.014	296	186	12	473	1279	113	402	2.7e-13	67.4	Protein Notchless
MSTRG.47.1	sp|Q9VPR4|NLE_DROME	25.098	255	162	9	1612	2367	224	452	1.45e-12	64.7	Protein Notchless
MSTRG.47.1	sp|Q9VPR4|NLE_DROME	26.425	193	126	6	1720	2298	127	303	1.67e-10	58.2	Protein Notchless
MSTRG.47.1	sp|Q9VPR4|NLE_DROME	36.709	79	50	0	1043	1279	110	188	3.24e-10	57.4	Protein Notchless
MSTRG.47.1	sp|Q9VPR4|NLE_DROME	22	200	122	6	1807	2379	114	288	1.06e-09	55.8	Protein Notchless
MSTRG.47.1	sp|Q9VPR4|NLE_DROME	26.452	155	96	5	1612	2070	348	486	1.26e-08	52.4	Protein Notchless
MSTRG.47.1	sp|Q9VPR4|NLE_DROME	24.138	145	105	3	1918	2349	49	189	4.59e-06	43.9	Protein Notchless
MSTRG.47.1	sp|P49846|TAF5_DROME	28.241	216	134	5	1705	2352	411	605	5.59e-19	85.9	Transcription initiation factor TFIID subunit 5
MSTRG.47.1	sp|P49846|TAF5_DROME	25.556	360	217	12	470	1528	371	686	7.88e-19	85.5	Transcription initiation factor TFIID subunit 5
MSTRG.47.1	sp|P49846|TAF5_DROME	23.906	297	181	7	395	1279	392	645	9.26e-17	79	Transcription initiation factor TFIID subunit 5
MSTRG.47.1	sp|P49846|TAF5_DROME	27.178	287	177	11	1624	2475	427	684	1.08e-16	78.6	Transcription initiation factor TFIID subunit 5
MSTRG.47.1	sp|P49846|TAF5_DROME	23.671	207	136	6	1609	2229	464	648	2.1e-08	52	Transcription initiation factor TFIID subunit 5
MSTRG.47.2	sp|Q9VPR4|NLE_DROME	24.355	349	209	8	350	1288	118	447	1.33e-24	102	Protein Notchless
MSTRG.47.2	sp|Q9VPR4|NLE_DROME	26.014	296	186	12	473	1279	113	402	2.7e-13	67.4	Protein Notchless
MSTRG.47.2	sp|Q9VPR4|NLE_DROME	25.098	255	162	9	1612	2367	224	452	1.45e-12	64.7	Protein Notchless
MSTRG.47.2	sp|Q9VPR4|NLE_DROME	26.425	193	126	6	1720	2298	127	303	1.67e-10	58.2	Protein Notchless
MSTRG.47.2	sp|Q9VPR4|NLE_DROME	36.709	79	50	0	1043	1279	110	188	3.24e-10	57.4	Protein Notchless
MSTRG.47.2	sp|Q9VPR4|NLE_DROME	22	200	122	6	1807	2379	114	288	1.06e-09	55.8	Protein Notchless
MSTRG.47.2	sp|Q9VPR4|NLE_DROME	26.452	155	96	5	1612	2070	348	486	1.26e-08	52.4	Protein Notchless
MSTRG.47.2	sp|Q9VPR4|NLE_DROME	24.138	145	105	3	1918	2349	49	189	4.59e-06	43.9	Protein Notchless
MSTRG.47.2	sp|P49846|TAF5_DROME	28.241	216	134	5	1705	2352	411	605	5.59e-19	85.9	Transcription initiation factor TFIID subunit 5
MSTRG.47.2	sp|P49846|TAF5_DROME	25.556	360	217	12	470	1528	371	686	7.88e-19	85.5	Transcription initiation factor TFIID subunit 5
MSTRG.47.2	sp|P49846|TAF5_DROME	23.906	297	181	7	395	1279	392	645	9.26e-17	79	Transcription initiation factor TFIID subunit 5
MSTRG.47.2	sp|P49846|TAF5_DROME	27.178	287	177	11	1624	2475	427	684	1.08e-16	78.6	Transcription initiation factor TFIID subunit 5
MSTRG.47.2	sp|P49846|TAF5_DROME	23.671	207	136	6	1609	2229	464	648	2.1e-08	52	Transcription initiation factor TFIID subunit 5
MSTRG.47.3	sp|Q9VPR4|NLE_DROME	24.355	349	209	8	350	1288	118	447	1.33e-24	102	Protein Notchless
MSTRG.47.3	sp|Q9VPR4|NLE_DROME	26.014	296	186	12	473	1279	113	402	2.7e-13	67.4	Protein Notchless
MSTRG.47.3	sp|Q9VPR4|NLE_DROME	25.098	255	162	9	1612	2367	224	452	1.45e-12	64.7	Protein Notchless
MSTRG.47.3	sp|Q9VPR4|NLE_DROME	26.425	193	126	6	1720	2298	127	303	1.67e-10	58.2	Protein Notchless
MSTRG.47.3	sp|Q9VPR4|NLE_DROME	36.709	79	50	0	1043	1279	110	188	3.24e-10	57.4	Protein Notchless
MSTRG.47.3	sp|Q9VPR4|NLE_DROME	22	200	122	6	1807	2379	114	288	1.06e-09	55.8	Protein Notchless
MSTRG.47.3	sp|Q9VPR4|NLE_DROME	26.452	155	96	5	1612	2070	348	486	1.26e-08	52.4	Protein Notchless
MSTRG.47.3	sp|Q9VPR4|NLE_DROME	24.138	145	105	3	1918	2349	49	189	4.59e-06	43.9	Protein Notchless
MSTRG.47.3	sp|P49846|TAF5_DROME	28.241	216	134	5	1705	2352	411	605	5.59e-19	85.9	Transcription initiation factor TFIID subunit 5
MSTRG.47.3	sp|P49846|TAF5_DROME	25.556	360	217	12	470	1528	371	686	7.88e-19	85.5	Transcription initiation factor TFIID subunit 5
MSTRG.47.3	sp|P49846|TAF5_DROME	23.906	297	181	7	395	1279	392	645	9.26e-17	79	Transcription initiation factor TFIID subunit 5
MSTRG.47.3	sp|P49846|TAF5_DROME	27.178	287	177	11	1624	2475	427	684	1.08e-16	78.6	Transcription initiation factor TFIID subunit 5
MSTRG.47.3	sp|P49846|TAF5_DROME	23.671	207	136	6	1609	2229	464	648	2.1e-08	52	Transcription initiation factor TFIID subunit 5
rna26	sp|Q9VPR4|NLE_DROME	24.107	336	200	10	339	1238	118	434	1.81e-20	89.7	Protein Notchless
rna26	sp|Q9VPR4|NLE_DROME	29.661	118	81	2	468	818	371	487	1e-12	65.1	Protein Notchless
rna26	sp|Q9VPR4|NLE_DROME	25.098	255	162	9	1241	1996	224	452	1.7e-12	64.3	Protein Notchless
rna26	sp|Q9VPR4|NLE_DROME	26.425	193	126	6	1349	1927	127	303	1.13e-10	58.5	Protein Notchless
rna26	sp|Q9VPR4|NLE_DROME	25.175	286	181	12	462	1238	113	392	5.49e-10	56.2	Protein Notchless
rna26	sp|Q9VPR4|NLE_DROME	22.751	189	112	6	1436	1975	114	277	7.38e-10	55.8	Protein Notchless
rna26	sp|Q9VPR4|NLE_DROME	21.088	294	160	6	384	1142	224	486	6.78e-09	52.8	Protein Notchless
rna26	sp|Q9VPR4|NLE_DROME	26.452	155	96	5	1241	1699	348	486	1.18e-08	52	Protein Notchless
rna26	sp|Q9VPR4|NLE_DROME	36.232	69	44	0	1032	1238	110	178	1.69e-07	48.5	Protein Notchless
rna26	sp|Q9VPR4|NLE_DROME	24.138	145	105	3	1547	1978	49	189	3.88e-06	43.9	Protein Notchless
rna26	sp|P49846|TAF5_DROME	28.241	216	134	5	1334	1981	411	605	4.7e-19	85.9	Protein Notchless
rna26	sp|P49846|TAF5_DROME	27.178	287	177	11	1253	2104	427	684	7.15e-17	79	Protein Notchless
rna26	sp|P49846|TAF5_DROME	23.776	286	173	7	384	1235	392	634	2.86e-14	70.5	Protein Notchless
rna26	sp|P49846|TAF5_DROME	25	252	152	7	459	1214	371	585	7.87e-13	65.9	Protein Notchless
rna26	sp|P49846|TAF5_DROME	25.623	281	132	10	315	1148	441	647	1.22e-11	62	Protein Notchless
rna26	sp|P49846|TAF5_DROME	24.038	208	136	6	1235	1858	463	648	3.24e-09	54.3	Protein Notchless
rna26	sp|P49846|TAF5_DROME	30.612	98	57	1	945	1238	465	551	1.55e-08	52	Protein Notchless
rna28	sp|Q8T045|RUMI_DROME	53.846	390	163	5	267	1391	7	394	2e-148	429	O-glucosyltransferase rumi
MSTRG.59.1	tr|Q8IPP4|Q8IPP4_DROME	33.036	112	62	5	539	865	813	914	8.65e-06	43.9	Canoe, isoform C
MSTRG.59.1	tr|A0A0B4KGI6|A0A0B4KGI6_DROME	33.036	112	62	5	539	865	882	983	8.97e-06	43.9	Canoe, isoform G
MSTRG.59.1	tr|Q8IPP3|Q8IPP3_DROME	33.036	112	62	5	539	865	982	1083	9.14e-06	43.9	Canoe, isoform D
MSTRG.59.1	tr|A0A0B4KF82|A0A0B4KF82_DROME	33.036	112	62	5	539	865	982	1083	9.14e-06	43.9	Canoe, isoform I
MSTRG.59.1	tr|Q95TT5|Q95TT5_DROME	33.036	112	62	5	539	865	982	1083	9.17e-06	43.9	LD24616p
MSTRG.59.1	tr|A0A0B4KG43|A0A0B4KG43_DROME	33.036	112	62	5	539	865	982	1083	9.29e-06	43.9	Canoe, isoform H
MSTRG.59.1	tr|Q9VN82|Q9VN82_DROME	33.036	112	62	5	539	865	982	1083	9.32e-06	43.9	Canoe, isoform E
MSTRG.87.1	tr|M9NE67|M9NE67_DROME	43.494	269	141	7	571	1374	492	750	8.97e-57	212	Notch, isoform B
MSTRG.87.1	tr|M9NE67|M9NE67_DROME	37.097	310	152	7	571	1392	530	832	3.42e-54	204	Notch, isoform B
MSTRG.87.1	tr|M9NE67|M9NE67_DROME	41.697	271	147	6	571	1374	681	943	1.53e-51	195	Notch, isoform B
MSTRG.87.1	tr|M9NE67|M9NE67_DROME	41.176	272	148	7	571	1377	643	905	2.69e-51	194	Notch, isoform B
MSTRG.87.1	tr|M9NE67|M9NE67_DROME	33.702	362	180	6	571	1506	221	572	9.81e-49	186	Notch, isoform B
MSTRG.87.1	tr|M9NE67|M9NE67_DROME	35.191	341	158	7	571	1428	988	1320	2.04e-48	185	Notch, isoform B
MSTRG.87.1	tr|M9NE67|M9NE67_DROME	38.38	284	156	7	571	1392	950	1224	2.11e-48	185	Notch, isoform B
MSTRG.87.1	tr|M9NE67|M9NE67_DROME	39.927	273	152	8	571	1377	1187	1451	1.83e-45	175	Notch, isoform B
MSTRG.87.1	tr|M9NE67|M9NE67_DROME	37.638	271	159	6	586	1392	343	605	2.48e-45	174	Notch, isoform B
MSTRG.87.1	tr|M9NE67|M9NE67_DROME	40.672	268	143	8	595	1377	71	329	3.24e-45	174	Notch, isoform B
MSTRG.87.1	tr|M9NE67|M9NE67_DROME	37.455	275	162	6	574	1392	1151	1417	3.41e-45	174	Notch, isoform B
MSTRG.87.1	tr|M9NE67|M9NE67_DROME	38.113	265	150	7	595	1374	152	407	3.39e-43	167	Notch, isoform B
MSTRG.87.1	tr|M9NE67|M9NE67_DROME	35.088	285	170	9	535	1377	364	637	2.02e-40	158	Notch, isoform B
MSTRG.87.1	tr|M9NE67|M9NE67_DROME	32.895	152	60	3	571	900	1301	1452	3.92e-15	75.5	Notch, isoform B
MSTRG.87.1	tr|M9NE67|M9NE67_DROME	24.064	374	220	15	3049	4080	719	1058	1.23e-10	60.8	Notch, isoform B
MSTRG.87.1	tr|M9NE67|M9NE67_DROME	32.45	151	94	7	937	1374	67	214	2.84e-10	59.3	Notch, isoform B
MSTRG.87.1	tr|M9NE67|M9NE67_DROME	34.483	116	67	5	3016	3339	937	1051	1.05e-09	57.8	Notch, isoform B
MSTRG.87.1	tr|M9NE67|M9NE67_DROME	32.258	124	70	5	3049	3402	221	336	1.58e-09	57	Notch, isoform B
MSTRG.87.1	tr|M9NE67|M9NE67_DROME	36.792	106	56	5	3022	3321	907	1007	3.04e-09	56.2	Notch, isoform B
MSTRG.87.1	tr|M9NE67|M9NE67_DROME	39.744	78	45	1	3844	4077	1020	1095	3.97e-09	55.8	Notch, isoform B
MSTRG.87.1	tr|M9NE67|M9NE67_DROME	35.556	90	53	3	3049	3312	1064	1150	2.04e-08	53.5	Notch, isoform B
MSTRG.87.1	tr|M9NE67|M9NE67_DROME	40.964	83	45	3	3862	4107	1341	1420	2.3e-08	53.1	Notch, isoform B
MSTRG.87.1	tr|M9NE67|M9NE67_DROME	34.951	103	59	4	3049	3339	606	706	3.3e-08	52.8	Notch, isoform B
MSTRG.87.1	tr|M9NE67|M9NE67_DROME	36.25	80	48	2	3049	3282	1187	1265	5.75e-08	52	Notch, isoform B
MSTRG.87.1	tr|M9NE67|M9NE67_DROME	37.079	89	51	3	3013	3267	974	1061	8.67e-08	51.2	Notch, isoform B
MSTRG.87.1	tr|M9NE67|M9NE67_DROME	22.5	360	233	13	3058	4080	457	789	1.45e-07	50.4	Notch, isoform B
MSTRG.87.1	tr|M9NE67|M9NE67_DROME	37.662	77	46	2	559	783	1375	1451	1.63e-07	50.4	Notch, isoform B
MSTRG.87.1	tr|M9NE67|M9NE67_DROME	37.363	91	51	4	3016	3270	129	219	1.83e-07	50.1	Notch, isoform B
MSTRG.87.1	tr|M9NE67|M9NE67_DROME	38.462	78	47	1	4642	4872	141	218	2.44e-07	49.7	Notch, isoform B
MSTRG.87.1	tr|M9NE67|M9NE67_DROME	31.579	76	50	1	3856	4083	219	292	3.53e-07	49.3	Notch, isoform B
MSTRG.87.1	tr|M9NE67|M9NE67_DROME	36.082	97	53	4	2986	3270	742	831	3.71e-07	49.3	Notch, isoform B
MSTRG.87.1	tr|M9NE67|M9NE67_DROME	40.506	79	43	2	3862	4092	181	257	6.35e-07	48.5	Notch, isoform B
MSTRG.87.1	tr|M9NE67|M9NE67_DROME	35.366	82	46	2	3859	4104	680	754	7.2e-07	48.1	Notch, isoform B
MSTRG.87.1	tr|M9NE67|M9NE67_DROME	37.037	81	48	2	4663	4896	67	147	9.34e-07	47.8	Notch, isoform B
MSTRG.87.1	tr|M9NE67|M9NE67_DROME	34.211	76	47	2	3049	3270	681	755	1.01e-06	47.8	Notch, isoform B
MSTRG.87.1	tr|M9NE67|M9NE67_DROME	36.986	73	46	0	3862	4080	1263	1335	1.26e-06	47.4	Notch, isoform B
MSTRG.87.1	tr|M9NE67|M9NE67_DROME	31.183	93	56	3	2998	3270	783	869	1.53e-06	47	Notch, isoform B
MSTRG.87.1	tr|M9NE67|M9NE67_DROME	32.222	90	58	2	3049	3312	1341	1429	2.9e-06	46.2	Notch, isoform B
MSTRG.87.1	tr|M9NE67|M9NE67_DROME	34.667	75	47	1	3859	4083	642	714	4.03e-06	45.8	Notch, isoform B
MSTRG.87.1	tr|M9NE67|M9NE67_DROME	32.558	86	52	3	3862	4113	833	914	4.76e-06	45.4	Notch, isoform B
MSTRG.87.1	sp|P07207|NOTCH_DROME	43.494	269	141	7	571	1374	492	750	8.97e-57	212	Neurogenic locus Notch protein
MSTRG.87.1	sp|P07207|NOTCH_DROME	37.097	310	152	7	571	1392	530	832	3.42e-54	204	Neurogenic locus Notch protein
MSTRG.87.1	sp|P07207|NOTCH_DROME	41.697	271	147	6	571	1374	681	943	1.53e-51	195	Neurogenic locus Notch protein
MSTRG.87.1	sp|P07207|NOTCH_DROME	41.176	272	148	7	571	1377	643	905	2.69e-51	194	Neurogenic locus Notch protein
MSTRG.87.1	sp|P07207|NOTCH_DROME	33.702	362	180	6	571	1506	221	572	9.81e-49	186	Neurogenic locus Notch protein
MSTRG.87.1	sp|P07207|NOTCH_DROME	35.191	341	158	7	571	1428	988	1320	2.04e-48	185	Neurogenic locus Notch protein
MSTRG.87.1	sp|P07207|NOTCH_DROME	38.38	284	156	7	571	1392	950	1224	2.11e-48	185	Neurogenic locus Notch protein
MSTRG.87.1	sp|P07207|NOTCH_DROME	39.927	273	152	8	571	1377	1187	1451	1.83e-45	175	Neurogenic locus Notch protein
MSTRG.87.1	sp|P07207|NOTCH_DROME	37.638	271	159	6	586	1392	343	605	2.48e-45	174	Neurogenic locus Notch protein
MSTRG.87.1	sp|P07207|NOTCH_DROME	40.672	268	143	8	595	1377	71	329	3.24e-45	174	Neurogenic locus Notch protein
MSTRG.87.1	sp|P07207|NOTCH_DROME	37.455	275	162	6	574	1392	1151	1417	3.41e-45	174	Neurogenic locus Notch protein
MSTRG.87.1	sp|P07207|NOTCH_DROME	38.113	265	150	7	595	1374	152	407	3.39e-43	167	Neurogenic locus Notch protein
MSTRG.87.1	sp|P07207|NOTCH_DROME	35.088	285	170	9	535	1377	364	637	2.02e-40	158	Neurogenic locus Notch protein
MSTRG.87.1	sp|P07207|NOTCH_DROME	32.895	152	60	3	571	900	1301	1452	3.92e-15	75.5	Neurogenic locus Notch protein
MSTRG.87.1	sp|P07207|NOTCH_DROME	24.064	374	220	15	3049	4080	719	1058	1.23e-10	60.8	Neurogenic locus Notch protein
MSTRG.87.1	sp|P07207|NOTCH_DROME	32.45	151	94	7	937	1374	67	214	2.84e-10	59.3	Neurogenic locus Notch protein
MSTRG.87.1	sp|P07207|NOTCH_DROME	34.483	116	67	5	3016	3339	937	1051	1.05e-09	57.8	Neurogenic locus Notch protein
MSTRG.87.1	sp|P07207|NOTCH_DROME	32.258	124	70	5	3049	3402	221	336	1.58e-09	57	Neurogenic locus Notch protein
MSTRG.87.1	sp|P07207|NOTCH_DROME	36.792	106	56	5	3022	3321	907	1007	3.04e-09	56.2	Neurogenic locus Notch protein
MSTRG.87.1	sp|P07207|NOTCH_DROME	39.744	78	45	1	3844	4077	1020	1095	3.97e-09	55.8	Neurogenic locus Notch protein
MSTRG.87.1	sp|P07207|NOTCH_DROME	35.556	90	53	3	3049	3312	1064	1150	2.04e-08	53.5	Neurogenic locus Notch protein
MSTRG.87.1	sp|P07207|NOTCH_DROME	40.964	83	45	3	3862	4107	1341	1420	2.3e-08	53.1	Neurogenic locus Notch protein
MSTRG.87.1	sp|P07207|NOTCH_DROME	34.951	103	59	4	3049	3339	606	706	3.3e-08	52.8	Neurogenic locus Notch protein
MSTRG.87.1	sp|P07207|NOTCH_DROME	36.25	80	48	2	3049	3282	1187	1265	5.75e-08	52	Neurogenic locus Notch protein
MSTRG.87.1	sp|P07207|NOTCH_DROME	37.079	89	51	3	3013	3267	974	1061	8.67e-08	51.2	Neurogenic locus Notch protein
MSTRG.87.1	sp|P07207|NOTCH_DROME	22.5	360	233	13	3058	4080	457	789	1.45e-07	50.4	Neurogenic locus Notch protein
MSTRG.87.1	sp|P07207|NOTCH_DROME	37.662	77	46	2	559	783	1375	1451	1.63e-07	50.4	Neurogenic locus Notch protein
MSTRG.87.1	sp|P07207|NOTCH_DROME	37.363	91	51	4	3016	3270	129	219	1.83e-07	50.1	Neurogenic locus Notch protein
MSTRG.87.1	sp|P07207|NOTCH_DROME	38.462	78	47	1	4642	4872	141	218	2.44e-07	49.7	Neurogenic locus Notch protein
MSTRG.87.1	sp|P07207|NOTCH_DROME	31.579	76	50	1	3856	4083	219	292	3.53e-07	49.3	Neurogenic locus Notch protein
MSTRG.87.1	sp|P07207|NOTCH_DROME	36.082	97	53	4	2986	3270	742	831	3.71e-07	49.3	Neurogenic locus Notch protein
MSTRG.87.1	sp|P07207|NOTCH_DROME	40.506	79	43	2	3862	4092	181	257	6.35e-07	48.5	Neurogenic locus Notch protein
MSTRG.87.1	sp|P07207|NOTCH_DROME	35.366	82	46	2	3859	4104	680	754	7.2e-07	48.1	Neurogenic locus Notch protein
MSTRG.87.1	sp|P07207|NOTCH_DROME	37.037	81	48	2	4663	4896	67	147	9.34e-07	47.8	Neurogenic locus Notch protein
MSTRG.87.1	sp|P07207|NOTCH_DROME	34.211	76	47	2	3049	3270	681	755	1.01e-06	47.8	Neurogenic locus Notch protein
MSTRG.87.1	sp|P07207|NOTCH_DROME	36.986	73	46	0	3862	4080	1263	1335	1.26e-06	47.4	Neurogenic locus Notch protein
MSTRG.87.1	sp|P07207|NOTCH_DROME	31.183	93	56	3	2998	3270	783	869	1.53e-06	47	Neurogenic locus Notch protein
MSTRG.87.1	sp|P07207|NOTCH_DROME	32.222	90	58	2	3049	3312	1341	1429	2.9e-06	46.2	Neurogenic locus Notch protein
MSTRG.87.1	sp|P07207|NOTCH_DROME	34.667	75	47	1	3859	4083	642	714	4.03e-06	45.8	Neurogenic locus Notch protein
MSTRG.87.1	sp|P07207|NOTCH_DROME	32.558	86	52	3	3862	4113	833	914	4.76e-06	45.4	Neurogenic locus Notch protein
MSTRG.87.1	tr|Q9VQ47|Q9VQ47_DROME	34.364	291	150	10	595	1374	648	928	8.77e-40	155	Weary, isoform D
MSTRG.87.1	tr|Q9VQ47|Q9VQ47_DROME	33.891	239	144	7	571	1269	741	971	1.25e-34	139	Weary, isoform D
MSTRG.87.1	tr|Q9VQ47|Q9VQ47_DROME	29.717	212	107	5	871	1386	685	894	7.11e-23	100	Weary, isoform D
MSTRG.87.1	tr|Q9VQ47|Q9VQ47_DROME	32.68	153	63	2	571	912	822	973	3.2e-20	92	Weary, isoform D
MSTRG.87.1	tr|Q9VQ47|Q9VQ47_DROME	38.158	76	43	2	3049	3267	897	971	1.2e-09	57.4	Weary, isoform D
MSTRG.87.1	tr|Q9VQ47|Q9VQ47_DROME	43.056	72	37	3	3049	3258	822	891	4.25e-09	55.5	Weary, isoform D
MSTRG.87.1	tr|Q9VQ47|Q9VQ47_DROME	34.343	99	56	4	3016	3306	853	944	6.75e-09	54.7	Weary, isoform D
MSTRG.87.1	tr|Q9VQ47|Q9VQ47_DROME	30.769	78	52	1	3859	4092	858	933	9.54e-09	54.3	Weary, isoform D
MSTRG.87.1	tr|Q9VQ47|Q9VQ47_DROME	38.889	72	41	2	3862	4077	784	852	2.48e-08	52.8	Weary, isoform D
MSTRG.87.1	tr|Q9VQ47|Q9VQ47_DROME	35.135	74	45	2	3859	4080	821	891	2.76e-08	52.8	Weary, isoform D
MSTRG.87.1	tr|Q9VQ47|Q9VQ47_DROME	34.615	78	44	2	3862	4080	741	816	6.59e-08	51.6	Weary, isoform D
MSTRG.87.1	tr|Q9VQ47|Q9VQ47_DROME	37.838	74	43	2	3862	4080	897	968	4.71e-07	48.5	Weary, isoform D
MSTRG.87.1	tr|Q9VQ47|Q9VQ47_DROME	30.345	145	82	5	2923	3309	690	831	5.96e-07	48.5	Weary, isoform D
MSTRG.87.1	tr|Q9VQ47|Q9VQ47_DROME	34.722	72	44	3	4648	4860	859	928	9.32e-06	44.3	Weary, isoform D
MSTRG.87.1	tr|M9NEN9|M9NEN9_DROME	34.364	291	150	10	595	1374	647	927	9.06e-40	155	Weary, isoform C
MSTRG.87.1	tr|M9NEN9|M9NEN9_DROME	33.891	239	144	7	571	1269	740	970	1.19e-34	139	Weary, isoform C
MSTRG.87.1	tr|M9NEN9|M9NEN9_DROME	29.717	212	107	5	871	1386	684	893	7.05e-23	100	Weary, isoform C
MSTRG.87.1	tr|M9NEN9|M9NEN9_DROME	32.68	153	63	2	571	912	821	972	3.11e-20	92	Weary, isoform C
MSTRG.87.1	tr|M9NEN9|M9NEN9_DROME	38.158	76	43	2	3049	3267	896	970	1.19e-09	57.4	Weary, isoform C
MSTRG.87.1	tr|M9NEN9|M9NEN9_DROME	43.056	72	37	3	3049	3258	821	890	4.17e-09	55.5	Weary, isoform C
MSTRG.87.1	tr|M9NEN9|M9NEN9_DROME	34.343	99	56	4	3016	3306	852	943	6.53e-09	54.7	Weary, isoform C
MSTRG.87.1	tr|M9NEN9|M9NEN9_DROME	30.769	78	52	1	3859	4092	857	932	9.62e-09	54.3	Weary, isoform C
MSTRG.87.1	tr|M9NEN9|M9NEN9_DROME	38.889	72	41	2	3862	4077	783	851	2.41e-08	52.8	Weary, isoform C
MSTRG.87.1	tr|M9NEN9|M9NEN9_DROME	35.135	74	45	2	3859	4080	820	890	2.76e-08	52.8	Weary, isoform C
MSTRG.87.1	tr|M9NEN9|M9NEN9_DROME	34.615	78	44	2	3862	4080	740	815	6.48e-08	51.6	Weary, isoform C
MSTRG.87.1	tr|M9NEN9|M9NEN9_DROME	37.838	74	43	2	3862	4080	896	967	4.67e-07	48.5	Weary, isoform C
MSTRG.87.1	tr|M9NEN9|M9NEN9_DROME	30.345	145	82	5	2923	3309	689	830	5.62e-07	48.5	Weary, isoform C
MSTRG.87.1	tr|M9NEN9|M9NEN9_DROME	34.722	72	44	3	4648	4860	858	927	9.4e-06	44.3	Weary, isoform C
MSTRG.87.1	tr|Q7KU08|Q7KU08_DROME	34.364	291	150	10	595	1374	647	927	9.1e-40	155	Weary, isoform B
MSTRG.87.1	tr|Q7KU08|Q7KU08_DROME	34.298	242	142	7	571	1269	740	973	1.24e-35	142	Weary, isoform B
MSTRG.87.1	tr|Q7KU08|Q7KU08_DROME	29.717	212	107	5	871	1386	684	893	7.12e-23	100	Weary, isoform B
MSTRG.87.1	tr|Q7KU08|Q7KU08_DROME	32.051	156	63	2	571	912	821	975	7.02e-20	90.9	Weary, isoform B
MSTRG.87.1	tr|Q7KU08|Q7KU08_DROME	36.709	79	43	2	3049	3267	896	973	3.84e-09	55.5	Weary, isoform B
MSTRG.87.1	tr|Q7KU08|Q7KU08_DROME	43.056	72	37	3	3049	3258	821	890	4.36e-09	55.5	Weary, isoform B
MSTRG.87.1	tr|Q7KU08|Q7KU08_DROME	36.585	82	44	3	3016	3255	852	927	7.29e-09	54.7	Weary, isoform B
MSTRG.87.1	tr|Q7KU08|Q7KU08_DROME	30.769	78	52	1	3859	4092	857	932	9.63e-09	54.3	Weary, isoform B
MSTRG.87.1	tr|Q7KU08|Q7KU08_DROME	38.889	72	41	2	3862	4077	783	851	2.42e-08	52.8	Weary, isoform B
MSTRG.87.1	tr|Q7KU08|Q7KU08_DROME	35.135	74	45	2	3859	4080	820	890	2.72e-08	52.8	Weary, isoform B
MSTRG.87.1	tr|Q7KU08|Q7KU08_DROME	34.615	78	44	2	3862	4080	740	815	6.48e-08	51.6	Weary, isoform B
MSTRG.87.1	tr|Q7KU08|Q7KU08_DROME	30.345	145	82	5	2923	3309	689	830	5.76e-07	48.5	Weary, isoform B
MSTRG.87.1	tr|Q7KU08|Q7KU08_DROME	37.333	75	45	1	3862	4080	896	970	2.82e-06	46.2	Weary, isoform B
MSTRG.87.1	tr|Q7KU08|Q7KU08_DROME	34.722	72	44	3	4648	4860	858	927	9.56e-06	44.3	Weary, isoform B
MSTRG.87.1	tr|A4V346|A4V346_DROME	31.546	317	158	10	571	1377	260	565	2.16e-39	153	Delta-like protein
MSTRG.87.1	tr|A4V346|A4V346_DROME	37.5	200	109	5	571	1152	378	567	2.21e-31	127	Delta-like protein
MSTRG.87.1	tr|A4V346|A4V346_DROME	31.944	288	133	9	658	1374	215	488	2.95e-28	117	Delta-like protein
MSTRG.87.1	tr|A4V346|A4V346_DROME	36.634	101	53	1	484	786	477	566	4.74e-13	68.2	Delta-like protein
MSTRG.87.1	tr|A4V346|A4V346_DROME	28.571	161	88	6	988	1389	216	376	7.72e-09	54.3	Delta-like protein
MSTRG.87.1	tr|A4V346|A4V346_DROME	24.737	190	129	5	3016	3555	482	667	4.5e-08	52	Delta-like protein
MSTRG.87.1	tr|A4V346|A4V346_DROME	39.726	73	40	2	3877	4083	301	373	2.97e-07	49.3	Delta-like protein
MSTRG.87.1	tr|A4V346|A4V346_DROME	36.111	72	44	1	3862	4077	457	526	2.97e-06	45.8	Delta-like protein
MSTRG.87.1	sp|P10041|DL_DROME	31.546	317	158	10	571	1377	260	565	2.16e-39	153	Neurogenic locus protein delta
MSTRG.87.1	sp|P10041|DL_DROME	37.5	200	109	5	571	1152	378	567	2.21e-31	127	Neurogenic locus protein delta
MSTRG.87.1	sp|P10041|DL_DROME	31.944	288	133	9	658	1374	215	488	2.95e-28	117	Neurogenic locus protein delta
MSTRG.87.1	sp|P10041|DL_DROME	36.634	101	53	1	484	786	477	566	4.74e-13	68.2	Neurogenic locus protein delta
MSTRG.87.1	sp|P10041|DL_DROME	28.571	161	88	6	988	1389	216	376	7.72e-09	54.3	Neurogenic locus protein delta
MSTRG.87.1	sp|P10041|DL_DROME	24.737	190	129	5	3016	3555	482	667	4.5e-08	52	Neurogenic locus protein delta
MSTRG.87.1	sp|P10041|DL_DROME	39.726	73	40	2	3877	4083	301	373	2.97e-07	49.3	Neurogenic locus protein delta
MSTRG.87.1	sp|P10041|DL_DROME	36.111	72	44	1	3862	4077	457	526	2.97e-06	45.8	Neurogenic locus protein delta
MSTRG.87.1	tr|A0A0B4LIS1|A0A0B4LIS1_DROME	30.25	400	190	11	424	1392	570	957	1.5e-37	149	Delta-like protein
MSTRG.87.1	tr|A0A0B4LIS1|A0A0B4LIS1_DROME	35.496	262	147	8	625	1383	474	722	1.29e-35	142	Delta-like protein
MSTRG.87.1	tr|A0A0B4LIS1|A0A0B4LIS1_DROME	30.488	328	175	8	508	1374	562	875	7.06e-35	140	Delta-like protein
MSTRG.87.1	tr|A0A0B4LIS1|A0A0B4LIS1_DROME	39.31	145	80	3	529	951	826	966	9.52e-22	97.1	Delta-like protein
MSTRG.87.1	tr|A0A0B4LIS1|A0A0B4LIS1_DROME	26.667	285	166	10	607	1377	257	526	2.67e-16	79.3	Delta-like protein
MSTRG.87.1	tr|A0A0B4LIS1|A0A0B4LIS1_DROME	38.298	94	55	2	3049	3324	882	974	1.35e-10	60.5	Delta-like protein
MSTRG.87.1	tr|A0A0B4LIS1|A0A0B4LIS1_DROME	35.135	111	67	3	3856	4185	880	986	2.13e-09	56.6	Delta-like protein
MSTRG.87.1	tr|A0A0B4LIS1|A0A0B4LIS1_DROME	38.75	80	46	2	3856	4095	649	725	2.88e-09	55.8	Delta-like protein
MSTRG.87.1	tr|A0A0B4LIS1|A0A0B4LIS1_DROME	36.842	76	45	2	3064	3285	618	692	4.1e-09	55.5	Delta-like protein
MSTRG.87.1	tr|A0A0B4LIS1|A0A0B4LIS1_DROME	38.235	68	39	1	3877	4080	581	645	5.09e-08	52	Delta-like protein
MSTRG.87.1	tr|A0A0B4LIS1|A0A0B4LIS1_DROME	34.118	85	50	4	3016	3258	638	720	1.33e-07	50.4	Delta-like protein
MSTRG.87.1	tr|A0A0B4LIS1|A0A0B4LIS1_DROME	37.931	87	45	4	4606	4863	605	683	2.13e-06	46.6	Delta-like protein
MSTRG.87.1	tr|A0A0B4LIS1|A0A0B4LIS1_DROME	41.071	56	31	1	3856	4023	800	853	5.19e-06	45.4	Delta-like protein
MSTRG.87.1	tr|A0A0B4LIS1|A0A0B4LIS1_DROME	38.356	73	39	3	3103	3315	474	542	9.29e-06	44.7	Delta-like protein
MSTRG.87.1	sp|P18168|SERR_DROME	30.25	400	190	11	424	1392	567	954	1.82e-37	148	Protein serrate
MSTRG.87.1	sp|P18168|SERR_DROME	35.496	262	147	8	625	1383	471	719	1.66e-35	142	Protein serrate
MSTRG.87.1	sp|P18168|SERR_DROME	30.488	328	175	8	508	1374	559	872	9.24e-35	139	Protein serrate
MSTRG.87.1	sp|P18168|SERR_DROME	39.31	145	80	3	529	951	823	963	1.07e-21	97.1	Protein serrate
MSTRG.87.1	sp|P18168|SERR_DROME	26.667	285	166	10	607	1377	254	523	3.35e-16	79	Protein serrate
MSTRG.87.1	sp|P18168|SERR_DROME	38.298	94	55	2	3049	3324	879	971	1.3e-10	60.5	Protein serrate
MSTRG.87.1	sp|P18168|SERR_DROME	35.135	111	67	3	3856	4185	877	983	2.14e-09	56.6	Protein serrate
MSTRG.87.1	sp|P18168|SERR_DROME	38.75	80	46	2	3856	4095	646	722	2.9e-09	55.8	Protein serrate
MSTRG.87.1	sp|P18168|SERR_DROME	36.842	76	45	2	3064	3285	615	689	4e-09	55.5	Protein serrate
MSTRG.87.1	sp|P18168|SERR_DROME	38.235	68	39	1	3877	4080	578	642	5.14e-08	52	Protein serrate
MSTRG.87.1	sp|P18168|SERR_DROME	34.118	85	50	4	3016	3258	635	717	1.32e-07	50.4	Protein serrate
MSTRG.87.1	sp|P18168|SERR_DROME	37.931	87	45	4	4606	4863	602	680	2.13e-06	46.6	Protein serrate
MSTRG.87.1	sp|P18168|SERR_DROME	41.071	56	31	1	3856	4023	797	850	5.24e-06	45.4	Protein serrate
MSTRG.87.1	sp|P18168|SERR_DROME	38.356	73	39	3	3103	3315	471	539	9.29e-06	44.7	Protein serrate
MSTRG.87.1	tr|Q8MQN5|Q8MQN5_DROME	30	400	191	11	424	1392	344	731	1.13e-35	142	Delta-like protein (Fragment)
MSTRG.87.1	tr|Q8MQN5|Q8MQN5_DROME	35.385	260	146	8	625	1377	248	494	3.08e-33	134	Delta-like protein (Fragment)
MSTRG.87.1	tr|Q8MQN5|Q8MQN5_DROME	30.488	328	175	8	508	1374	336	649	5.1e-33	133	Delta-like protein (Fragment)
MSTRG.87.1	tr|Q8MQN5|Q8MQN5_DROME	26.667	285	166	10	607	1377	31	300	4.4e-14	71.6	Delta-like protein (Fragment)
MSTRG.87.1	tr|Q8MQN5|Q8MQN5_DROME	38.298	94	55	2	3049	3324	656	748	7.11e-10	57.8	Delta-like protein (Fragment)
MSTRG.87.1	tr|Q8MQN5|Q8MQN5_DROME	35.135	111	67	3	3856	4185	654	760	9.15e-09	54.3	Delta-like protein (Fragment)
MSTRG.87.1	tr|Q8MQN5|Q8MQN5_DROME	38.75	80	46	2	3856	4095	423	499	2.26e-08	53.1	Delta-like protein (Fragment)
MSTRG.87.1	tr|Q8MQN5|Q8MQN5_DROME	36.842	76	45	2	3064	3285	392	466	2.72e-08	52.8	Delta-like protein (Fragment)
MSTRG.87.1	tr|Q8MQN5|Q8MQN5_DROME	38.235	68	39	1	3877	4080	355	419	4e-07	48.9	Delta-like protein (Fragment)
MSTRG.87.1	tr|Q8MQN5|Q8MQN5_DROME	34.118	85	50	4	3016	3258	412	494	9.89e-07	47.8	Delta-like protein (Fragment)
MSTRG.87.1	tr|Q4QQB7|Q4QQB7_DROME	37.748	151	88	4	580	1023	1	148	3.52e-20	92	LD34134p (Fragment)
MSTRG.87.1	tr|Q4QQB7|Q4QQB7_DROME	36.607	112	69	2	571	900	38	149	6.69e-15	74.7	LD34134p (Fragment)
MSTRG.87.1	tr|Q4QQB7|Q4QQB7_DROME	40.964	83	45	3	3862	4107	38	117	9.62e-10	57.8	LD34134p (Fragment)
MSTRG.87.1	tr|Q4QQB7|Q4QQB7_DROME	31.304	115	76	3	1051	1392	2	114	2.17e-08	53.1	LD34134p (Fragment)
MSTRG.87.1	tr|Q4QQB7|Q4QQB7_DROME	35.135	74	46	1	3049	3264	38	111	7.56e-08	51.2	LD34134p (Fragment)
MSTRG.87.1	tr|Q4QQB7|Q4QQB7_DROME	37.662	77	46	2	559	783	72	148	9.9e-08	50.8	LD34134p (Fragment)
MSTRG.87.1	tr|Q4QQB7|Q4QQB7_DROME	36.364	77	45	4	4648	4872	38	112	4.98e-06	45.4	LD34134p (Fragment)
MSTRG.87.1	tr|Q4QQB7|Q4QQB7_DROME	33.803	71	42	3	3058	3258	1	70	9.13e-06	44.7	LD34134p (Fragment)
rna63	tr|M9NE67|M9NE67_DROME	44.978	229	119	5	7	690	643	865	3.47e-50	190	Notch, isoform B
rna63	tr|M9NE67|M9NE67_DROME	43.668	229	121	6	7	690	492	713	4.68e-49	186	Notch, isoform B
rna63	tr|M9NE67|M9NE67_DROME	43.29	231	123	6	7	690	757	982	4.96e-49	186	Notch, isoform B
rna63	tr|M9NE67|M9NE67_DROME	42.06	233	129	4	7	705	606	832	1.24e-45	175	Notch, isoform B
rna63	tr|M9NE67|M9NE67_DROME	40.083	242	131	4	7	705	988	1224	4.51e-42	164	Notch, isoform B
rna63	tr|M9NE67|M9NE67_DROME	39.207	227	133	3	10	690	913	1134	1.14e-41	162	Notch, isoform B
rna63	tr|M9NE67|M9NE67_DROME	38.428	229	133	5	10	690	1151	1373	8.33e-39	153	Notch, isoform B
rna63	tr|M9NE67|M9NE67_DROME	33.955	268	132	5	22	705	343	605	3.21e-38	151	Notch, isoform B
rna63	tr|M9NE67|M9NE67_DROME	34.276	283	176	6	31	867	152	428	8.18e-38	149	Notch, isoform B
rna63	tr|M9NE67|M9NE67_DROME	37.975	237	137	5	7	705	1187	1417	1.49e-37	149	Notch, isoform B
rna63	tr|M9NE67|M9NE67_DROME	30.793	328	160	7	1	819	257	572	3.34e-37	147	Notch, isoform B
rna63	tr|M9NE67|M9NE67_DROME	31.348	319	166	5	7	819	221	534	1.8e-35	142	Notch, isoform B
rna63	tr|M9NE67|M9NE67_DROME	35.472	265	120	7	31	690	71	329	5.47e-35	140	Notch, isoform B
rna63	tr|M9NE67|M9NE67_DROME	39	200	104	9	121	690	62	253	2.23e-24	105	Notch, isoform B
rna63	tr|M9NE67|M9NE67_DROME	32.895	152	60	3	7	336	1301	1452	3.36e-15	75.5	Notch, isoform B
rna63	tr|M9NE67|M9NE67_DROME	24.064	374	220	15	2362	3393	719	1058	9.03e-11	60.8	Notch, isoform B
rna63	tr|M9NE67|M9NE67_DROME	34.483	116	67	5	2329	2652	937	1051	7.45e-10	57.8	Notch, isoform B
rna63	tr|M9NE67|M9NE67_DROME	32.258	124	70	5	2362	2715	221	336	1.3e-09	57	Notch, isoform B
rna63	tr|M9NE67|M9NE67_DROME	36.792	106	56	5	2335	2634	907	1007	2.5e-09	56.2	Notch, isoform B
rna63	tr|M9NE67|M9NE67_DROME	39.744	78	45	1	3157	3390	1020	1095	3.24e-09	55.8	Notch, isoform B
rna63	tr|M9NE67|M9NE67_DROME	35.556	90	53	3	2362	2625	1064	1150	1.67e-08	53.5	Notch, isoform B
rna63	tr|M9NE67|M9NE67_DROME	40.964	83	45	3	3175	3420	1341	1420	1.77e-08	53.1	Notch, isoform B
rna63	tr|M9NE67|M9NE67_DROME	34.951	103	59	4	2362	2652	606	706	2.54e-08	52.8	Notch, isoform B
rna63	tr|M9NE67|M9NE67_DROME	36.25	80	48	2	2362	2595	1187	1265	4.62e-08	52	Notch, isoform B
rna63	tr|M9NE67|M9NE67_DROME	37.079	89	51	3	2326	2580	974	1061	6.92e-08	51.2	Notch, isoform B
rna63	tr|M9NE67|M9NE67_DROME	22.5	360	233	13	2371	3393	457	789	1.16e-07	50.4	Notch, isoform B
rna63	tr|M9NE67|M9NE67_DROME	37.363	91	51	4	2329	2583	129	219	1.49e-07	50.1	Notch, isoform B
rna63	tr|M9NE67|M9NE67_DROME	38.462	78	47	1	3955	4185	141	218	1.91e-07	50.1	Notch, isoform B
rna63	tr|M9NE67|M9NE67_DROME	36.082	97	53	4	2299	2583	742	831	3.17e-07	49.3	Notch, isoform B
rna63	tr|M9NE67|M9NE67_DROME	31.579	76	50	1	3169	3396	219	292	3.3e-07	48.9	Notch, isoform B
rna63	tr|M9NE67|M9NE67_DROME	40.506	79	43	2	3175	3405	181	257	5.56e-07	48.5	Notch, isoform B
rna63	tr|M9NE67|M9NE67_DROME	35.366	82	46	2	3172	3417	680	754	6.36e-07	48.1	Notch, isoform B
rna63	tr|M9NE67|M9NE67_DROME	37.037	81	48	2	3976	4209	67	147	7.79e-07	47.8	Notch, isoform B
rna63	tr|M9NE67|M9NE67_DROME	29.204	113	69	4	2362	2676	681	790	8.19e-07	47.8	Notch, isoform B
rna63	tr|M9NE67|M9NE67_DROME	36.986	73	46	0	3175	3393	1263	1335	1.06e-06	47.4	Notch, isoform B
rna63	tr|M9NE67|M9NE67_DROME	31.183	93	56	3	2311	2583	783	869	1.29e-06	47	Notch, isoform B
rna63	tr|M9NE67|M9NE67_DROME	32.222	90	58	2	2362	2625	1341	1429	2.5e-06	46.2	Notch, isoform B
rna63	tr|M9NE67|M9NE67_DROME	34.667	75	47	1	3172	3396	642	714	3.39e-06	45.8	Notch, isoform B
rna63	tr|M9NE67|M9NE67_DROME	32.558	86	52	3	3175	3426	833	914	4.01e-06	45.4	Notch, isoform B
rna63	tr|M9NE67|M9NE67_DROME	24.688	320	192	13	1702	2580	343	640	7.99e-06	44.7	Notch, isoform B
rna63	sp|P07207|NOTCH_DROME	44.978	229	119	5	7	690	643	865	3.47e-50	190	Neurogenic locus Notch protein
rna63	sp|P07207|NOTCH_DROME	43.668	229	121	6	7	690	492	713	4.68e-49	186	Neurogenic locus Notch protein
rna63	sp|P07207|NOTCH_DROME	43.29	231	123	6	7	690	757	982	4.96e-49	186	Neurogenic locus Notch protein
rna63	sp|P07207|NOTCH_DROME	42.06	233	129	4	7	705	606	832	1.24e-45	175	Neurogenic locus Notch protein
rna63	sp|P07207|NOTCH_DROME	40.083	242	131	4	7	705	988	1224	4.51e-42	164	Neurogenic locus Notch protein
rna63	sp|P07207|NOTCH_DROME	39.207	227	133	3	10	690	913	1134	1.14e-41	162	Neurogenic locus Notch protein
rna63	sp|P07207|NOTCH_DROME	38.428	229	133	5	10	690	1151	1373	8.33e-39	153	Neurogenic locus Notch protein
rna63	sp|P07207|NOTCH_DROME	33.955	268	132	5	22	705	343	605	3.21e-38	151	Neurogenic locus Notch protein
rna63	sp|P07207|NOTCH_DROME	34.276	283	176	6	31	867	152	428	8.18e-38	149	Neurogenic locus Notch protein
rna63	sp|P07207|NOTCH_DROME	37.975	237	137	5	7	705	1187	1417	1.49e-37	149	Neurogenic locus Notch protein
rna63	sp|P07207|NOTCH_DROME	30.793	328	160	7	1	819	257	572	3.34e-37	147	Neurogenic locus Notch protein
rna63	sp|P07207|NOTCH_DROME	31.348	319	166	5	7	819	221	534	1.8e-35	142	Neurogenic locus Notch protein
rna63	sp|P07207|NOTCH_DROME	35.472	265	120	7	31	690	71	329	5.47e-35	140	Neurogenic locus Notch protein
rna63	sp|P07207|NOTCH_DROME	39	200	104	9	121	690	62	253	2.23e-24	105	Neurogenic locus Notch protein
rna63	sp|P07207|NOTCH_DROME	32.895	152	60	3	7	336	1301	1452	3.36e-15	75.5	Neurogenic locus Notch protein
rna63	sp|P07207|NOTCH_DROME	24.064	374	220	15	2362	3393	719	1058	9.03e-11	60.8	Neurogenic locus Notch protein
rna63	sp|P07207|NOTCH_DROME	34.483	116	67	5	2329	2652	937	1051	7.45e-10	57.8	Neurogenic locus Notch protein
rna63	sp|P07207|NOTCH_DROME	32.258	124	70	5	2362	2715	221	336	1.3e-09	57	Neurogenic locus Notch protein
rna63	sp|P07207|NOTCH_DROME	36.792	106	56	5	2335	2634	907	1007	2.5e-09	56.2	Neurogenic locus Notch protein
rna63	sp|P07207|NOTCH_DROME	39.744	78	45	1	3157	3390	1020	1095	3.24e-09	55.8	Neurogenic locus Notch protein
rna63	sp|P07207|NOTCH_DROME	35.556	90	53	3	2362	2625	1064	1150	1.67e-08	53.5	Neurogenic locus Notch protein
rna63	sp|P07207|NOTCH_DROME	40.964	83	45	3	3175	3420	1341	1420	1.77e-08	53.1	Neurogenic locus Notch protein
rna63	sp|P07207|NOTCH_DROME	34.951	103	59	4	2362	2652	606	706	2.54e-08	52.8	Neurogenic locus Notch protein
rna63	sp|P07207|NOTCH_DROME	36.25	80	48	2	2362	2595	1187	1265	4.62e-08	52	Neurogenic locus Notch protein
rna63	sp|P07207|NOTCH_DROME	37.079	89	51	3	2326	2580	974	1061	6.92e-08	51.2	Neurogenic locus Notch protein
rna63	sp|P07207|NOTCH_DROME	22.5	360	233	13	2371	3393	457	789	1.16e-07	50.4	Neurogenic locus Notch protein
rna63	sp|P07207|NOTCH_DROME	37.363	91	51	4	2329	2583	129	219	1.49e-07	50.1	Neurogenic locus Notch protein
rna63	sp|P07207|NOTCH_DROME	38.462	78	47	1	3955	4185	141	218	1.91e-07	50.1	Neurogenic locus Notch protein
rna63	sp|P07207|NOTCH_DROME	36.082	97	53	4	2299	2583	742	831	3.17e-07	49.3	Neurogenic locus Notch protein
rna63	sp|P07207|NOTCH_DROME	31.579	76	50	1	3169	3396	219	292	3.3e-07	48.9	Neurogenic locus Notch protein
rna63	sp|P07207|NOTCH_DROME	40.506	79	43	2	3175	3405	181	257	5.56e-07	48.5	Neurogenic locus Notch protein
rna63	sp|P07207|NOTCH_DROME	35.366	82	46	2	3172	3417	680	754	6.36e-07	48.1	Neurogenic locus Notch protein
rna63	sp|P07207|NOTCH_DROME	37.037	81	48	2	3976	4209	67	147	7.79e-07	47.8	Neurogenic locus Notch protein
rna63	sp|P07207|NOTCH_DROME	29.204	113	69	4	2362	2676	681	790	8.19e-07	47.8	Neurogenic locus Notch protein
rna63	sp|P07207|NOTCH_DROME	36.986	73	46	0	3175	3393	1263	1335	1.06e-06	47.4	Neurogenic locus Notch protein
rna63	sp|P07207|NOTCH_DROME	31.183	93	56	3	2311	2583	783	869	1.29e-06	47	Neurogenic locus Notch protein
rna63	sp|P07207|NOTCH_DROME	32.222	90	58	2	2362	2625	1341	1429	2.5e-06	46.2	Neurogenic locus Notch protein
rna63	sp|P07207|NOTCH_DROME	34.667	75	47	1	3172	3396	642	714	3.39e-06	45.8	Neurogenic locus Notch protein
rna63	sp|P07207|NOTCH_DROME	32.558	86	52	3	3175	3426	833	914	4.01e-06	45.4	Neurogenic locus Notch protein
rna63	sp|P07207|NOTCH_DROME	24.688	320	192	13	1702	2580	343	640	7.99e-06	44.7	Neurogenic locus Notch protein
rna63	tr|A4V346|A4V346_DROME	38.75	240	123	10	7	687	260	488	2.17e-37	146	Delta-like protein
rna63	tr|A4V346|A4V346_DROME	32.917	240	132	8	16	690	340	565	4.47e-33	132	Delta-like protein
rna63	tr|A4V346|A4V346_DROME	34.632	231	130	7	31	687	305	526	7.34e-31	125	Delta-like protein
rna63	tr|A4V346|A4V346_DROME	43.137	153	80	3	7	465	422	567	3.35e-28	117	Delta-like protein
rna63	tr|A4V346|A4V346_DROME	30.804	224	131	10	67	705	246	456	2.15e-18	85.5	Delta-like protein
rna63	tr|A4V346|A4V346_DROME	31.05	219	125	9	94	708	215	421	2.12e-16	79	Delta-like protein
rna63	tr|A4V346|A4V346_DROME	24.737	190	129	5	2329	2868	482	667	3.53e-08	52	Delta-like protein
rna63	tr|A4V346|A4V346_DROME	39.726	73	40	2	3190	3396	301	373	2.33e-07	49.3	Delta-like protein
rna63	tr|A4V346|A4V346_DROME	36.111	72	44	1	3175	3390	457	526	2.46e-06	45.8	Delta-like protein
rna63	tr|A4V346|A4V346_DROME	38.158	76	44	3	3961	4185	457	530	9.95e-06	43.9	Delta-like protein
rna63	sp|P10041|DL_DROME	38.75	240	123	10	7	687	260	488	2.17e-37	146	Neurogenic locus protein delta
rna63	sp|P10041|DL_DROME	32.917	240	132	8	16	690	340	565	4.47e-33	132	Neurogenic locus protein delta
rna63	sp|P10041|DL_DROME	34.632	231	130	7	31	687	305	526	7.34e-31	125	Neurogenic locus protein delta
rna63	sp|P10041|DL_DROME	43.137	153	80	3	7	465	422	567	3.35e-28	117	Neurogenic locus protein delta
rna63	sp|P10041|DL_DROME	30.804	224	131	10	67	705	246	456	2.15e-18	85.5	Neurogenic locus protein delta
rna63	sp|P10041|DL_DROME	31.05	219	125	9	94	708	215	421	2.12e-16	79	Neurogenic locus protein delta
rna63	sp|P10041|DL_DROME	24.737	190	129	5	2329	2868	482	667	3.53e-08	52	Neurogenic locus protein delta
rna63	sp|P10041|DL_DROME	39.726	73	40	2	3190	3396	301	373	2.33e-07	49.3	Neurogenic locus protein delta
rna63	sp|P10041|DL_DROME	36.111	72	44	1	3175	3390	457	526	2.46e-06	45.8	Neurogenic locus protein delta
rna63	sp|P10041|DL_DROME	38.158	76	44	3	3961	4185	457	530	9.95e-06	43.9	Neurogenic locus protein delta
rna63	tr|M9NEN9|M9NEN9_DROME	35.039	254	127	9	31	699	647	893	3.21e-37	147	Weary, isoform C
rna63	tr|M9NEN9|M9NEN9_DROME	34.894	235	138	7	1	690	743	967	2.71e-35	140	Weary, isoform C
rna63	tr|M9NEN9|M9NEN9_DROME	33.628	226	135	8	31	687	710	927	7.52e-30	123	Weary, isoform C
rna63	tr|M9NEN9|M9NEN9_DROME	40	155	87	4	7	468	821	970	6.78e-29	120	Weary, isoform C
rna63	tr|M9NEN9|M9NEN9_DROME	38.158	76	43	2	2362	2580	896	970	9.85e-10	57.4	Weary, isoform C
rna63	tr|M9NEN9|M9NEN9_DROME	43.056	72	37	3	2362	2571	821	890	3.47e-09	55.5	Weary, isoform C
rna63	tr|M9NEN9|M9NEN9_DROME	34.343	99	56	4	2329	2619	852	943	5.42e-09	54.7	Weary, isoform C
rna63	tr|M9NEN9|M9NEN9_DROME	30.769	78	52	1	3172	3405	857	932	8e-09	54.3	Weary, isoform C
rna63	tr|M9NEN9|M9NEN9_DROME	38.889	72	41	2	3175	3390	783	851	2.01e-08	52.8	Weary, isoform C
rna63	tr|M9NEN9|M9NEN9_DROME	35.135	74	45	2	3172	3393	820	890	2.3e-08	52.8	Weary, isoform C
rna63	tr|M9NEN9|M9NEN9_DROME	34.615	78	44	2	3175	3393	740	815	5.39e-08	51.6	Weary, isoform C
rna63	tr|M9NEN9|M9NEN9_DROME	37.838	74	43	2	3175	3393	896	967	3.89e-07	48.5	Weary, isoform C
rna63	tr|M9NEN9|M9NEN9_DROME	30.345	145	82	5	2236	2622	689	830	4.68e-07	48.5	Weary, isoform C
rna63	tr|M9NEN9|M9NEN9_DROME	34.722	72	44	3	3961	4173	858	927	7.85e-06	44.3	Weary, isoform C
rna63	tr|Q9VQ47|Q9VQ47_DROME	35.039	254	127	9	31	699	648	894	3.21e-37	147	Weary, isoform D
rna63	tr|Q9VQ47|Q9VQ47_DROME	34.894	235	138	7	1	690	744	968	2.71e-35	140	Weary, isoform D
rna63	tr|Q9VQ47|Q9VQ47_DROME	33.628	226	135	8	31	687	711	928	7.53e-30	123	Weary, isoform D
rna63	tr|Q9VQ47|Q9VQ47_DROME	40	155	87	4	7	468	822	971	6.72e-29	120	Weary, isoform D
rna63	tr|Q9VQ47|Q9VQ47_DROME	38.158	76	43	2	2362	2580	897	971	9.93e-10	57.4	Weary, isoform D
rna63	tr|Q9VQ47|Q9VQ47_DROME	43.056	72	37	3	2362	2571	822	891	3.53e-09	55.5	Weary, isoform D
rna63	tr|Q9VQ47|Q9VQ47_DROME	34.343	99	56	4	2329	2619	853	944	5.61e-09	54.7	Weary, isoform D
rna63	tr|Q9VQ47|Q9VQ47_DROME	30.769	78	52	1	3172	3405	858	933	7.93e-09	54.3	Weary, isoform D
rna63	tr|Q9VQ47|Q9VQ47_DROME	38.889	72	41	2	3175	3390	784	852	2.06e-08	52.8	Weary, isoform D
rna63	tr|Q9VQ47|Q9VQ47_DROME	35.135	74	45	2	3172	3393	821	891	2.3e-08	52.8	Weary, isoform D
rna63	tr|Q9VQ47|Q9VQ47_DROME	34.615	78	44	2	3175	3393	741	816	5.49e-08	51.6	Weary, isoform D
rna63	tr|Q9VQ47|Q9VQ47_DROME	37.838	74	43	2	3175	3393	897	968	3.92e-07	48.5	Weary, isoform D
rna63	tr|Q9VQ47|Q9VQ47_DROME	30.345	145	82	5	2236	2622	690	831	4.97e-07	48.5	Weary, isoform D
rna63	tr|Q9VQ47|Q9VQ47_DROME	34.722	72	44	3	3961	4173	859	928	7.79e-06	44.3	Weary, isoform D
rna63	tr|Q7KU08|Q7KU08_DROME	35.039	254	127	9	31	699	647	893	3.42e-37	147	Weary, isoform B
rna63	tr|Q7KU08|Q7KU08_DROME	34.034	238	139	7	1	690	743	970	9.4e-35	139	Weary, isoform B
rna63	tr|Q7KU08|Q7KU08_DROME	33.628	226	135	8	31	687	710	927	8.21e-30	122	Weary, isoform B
rna63	tr|Q7KU08|Q7KU08_DROME	39.241	158	87	4	7	468	821	973	3.18e-28	117	Weary, isoform B
rna63	tr|Q7KU08|Q7KU08_DROME	36.709	79	43	2	2362	2580	896	973	3.19e-09	55.5	Weary, isoform B
rna63	tr|Q7KU08|Q7KU08_DROME	43.056	72	37	3	2362	2571	821	890	3.62e-09	55.5	Weary, isoform B
rna63	tr|Q7KU08|Q7KU08_DROME	36.585	82	44	3	2329	2568	852	927	6.06e-09	54.7	Weary, isoform B
rna63	tr|Q7KU08|Q7KU08_DROME	30.769	78	52	1	3172	3405	857	932	8e-09	54.3	Weary, isoform B
rna63	tr|Q7KU08|Q7KU08_DROME	38.889	72	41	2	3175	3390	783	851	2.01e-08	52.8	Weary, isoform B
rna63	tr|Q7KU08|Q7KU08_DROME	35.135	74	45	2	3172	3393	820	890	2.26e-08	52.8	Weary, isoform B
rna63	tr|Q7KU08|Q7KU08_DROME	34.615	78	44	2	3175	3393	740	815	5.4e-08	51.6	Weary, isoform B
rna63	tr|Q7KU08|Q7KU08_DROME	30.345	145	82	5	2236	2622	689	830	4.81e-07	48.5	Weary, isoform B
rna63	tr|Q7KU08|Q7KU08_DROME	37.333	75	45	1	3175	3393	896	970	2.35e-06	46.2	Weary, isoform B
rna63	tr|Q7KU08|Q7KU08_DROME	34.722	72	44	3	3961	4173	858	927	7.99e-06	44.3	Weary, isoform B
rna63	sp|P18168|SERR_DROME	34.47	264	125	7	22	687	615	872	3.44e-32	130	Protein serrate
rna63	sp|P18168|SERR_DROME	29.297	256	130	5	61	696	471	719	7.36e-29	120	Protein serrate
rna63	sp|P18168|SERR_DROME	37.931	174	100	3	67	576	781	950	2.22e-27	115	Protein serrate
rna63	sp|P18168|SERR_DROME	29.008	262	141	5	16	687	576	830	2.58e-26	111	Protein serrate
rna63	sp|P18168|SERR_DROME	27.508	309	146	6	7	705	648	954	2.75e-24	105	Protein serrate
rna63	sp|P18168|SERR_DROME	38.298	94	55	2	2362	2637	879	971	1.07e-10	60.5	Protein serrate
rna63	sp|P18168|SERR_DROME	31.111	135	78	4	7	402	879	1001	1.3e-09	57	Protein serrate
rna63	sp|P18168|SERR_DROME	35.135	111	67	3	3169	3498	877	983	1.78e-09	56.6	Protein serrate
rna63	sp|P18168|SERR_DROME	38.75	80	46	2	3169	3408	646	722	2.41e-09	55.8	Protein serrate
rna63	sp|P18168|SERR_DROME	27.778	162	98	6	43	510	254	402	2.58e-09	55.8	Protein serrate
rna63	sp|P18168|SERR_DROME	36.842	76	45	2	2377	2598	615	689	3.32e-09	55.5	Protein serrate
rna63	sp|P18168|SERR_DROME	38.235	68	39	1	3190	3393	578	642	4.27e-08	52	Protein serrate
rna63	sp|P18168|SERR_DROME	34.118	85	50	4	2329	2571	635	717	1.1e-07	50.4	Protein serrate
rna63	sp|P18168|SERR_DROME	37.931	87	45	4	3919	4176	602	680	1.77e-06	46.6	Protein serrate
rna63	sp|P18168|SERR_DROME	41.071	56	31	1	3169	3336	797	850	4.37e-06	45.4	Protein serrate
rna63	sp|P18168|SERR_DROME	38.356	73	39	3	2416	2628	471	539	7.76e-06	44.7	Protein serrate
rna63	tr|A0A0B4LIS1|A0A0B4LIS1_DROME	34.47	264	125	7	22	687	618	875	3.63e-32	130	Delta-like protein
rna63	tr|A0A0B4LIS1|A0A0B4LIS1_DROME	29.297	256	130	5	61	696	474	722	7.43e-29	120	Delta-like protein
rna63	tr|A0A0B4LIS1|A0A0B4LIS1_DROME	37.931	174	100	3	67	576	784	953	2.19e-27	115	Delta-like protein
rna63	tr|A0A0B4LIS1|A0A0B4LIS1_DROME	29.008	262	141	5	16	687	579	833	2.77e-26	111	Delta-like protein
rna63	tr|A0A0B4LIS1|A0A0B4LIS1_DROME	27.508	309	146	6	7	705	651	957	2.92e-24	105	Delta-like protein
rna63	tr|A0A0B4LIS1|A0A0B4LIS1_DROME	38.298	94	55	2	2362	2637	882	974	1.12e-10	60.5	Delta-like protein
rna63	tr|A0A0B4LIS1|A0A0B4LIS1_DROME	31.111	135	78	4	7	402	882	1004	1.31e-09	57	Delta-like protein
rna63	tr|A0A0B4LIS1|A0A0B4LIS1_DROME	35.135	111	67	3	3169	3498	880	986	1.76e-09	56.6	Delta-like protein
rna63	tr|A0A0B4LIS1|A0A0B4LIS1_DROME	38.75	80	46	2	3169	3408	649	725	2.39e-09	55.8	Delta-like protein
rna63	tr|A0A0B4LIS1|A0A0B4LIS1_DROME	27.778	162	98	6	43	510	257	405	2.69e-09	55.8	Delta-like protein
rna63	tr|A0A0B4LIS1|A0A0B4LIS1_DROME	36.842	76	45	2	2377	2598	618	692	3.41e-09	55.5	Delta-like protein
rna63	tr|A0A0B4LIS1|A0A0B4LIS1_DROME	38.235	68	39	1	3190	3393	581	645	4.24e-08	52	Delta-like protein
rna63	tr|A0A0B4LIS1|A0A0B4LIS1_DROME	34.118	85	50	4	2329	2571	638	720	1.11e-07	50.4	Delta-like protein
rna63	tr|A0A0B4LIS1|A0A0B4LIS1_DROME	37.931	87	45	4	3919	4176	605	683	1.77e-06	46.6	Delta-like protein
rna63	tr|A0A0B4LIS1|A0A0B4LIS1_DROME	41.071	56	31	1	3169	3336	800	853	4.34e-06	45.4	Delta-like protein
rna63	tr|A0A0B4LIS1|A0A0B4LIS1_DROME	38.356	73	39	3	2416	2628	474	542	7.76e-06	44.7	Delta-like protein
rna63	tr|Q8MQN5|Q8MQN5_DROME	34.47	264	125	7	22	687	392	649	1.87e-30	124	Delta-like protein (Fragment)
rna63	tr|Q8MQN5|Q8MQN5_DROME	29.134	254	129	5	61	690	248	494	4.32e-27	114	Delta-like protein (Fragment)
rna63	tr|Q8MQN5|Q8MQN5_DROME	37.931	174	100	3	67	576	558	727	3.42e-26	110	Delta-like protein (Fragment)
rna63	tr|Q8MQN5|Q8MQN5_DROME	29.008	262	141	5	16	687	353	607	1.39e-24	105	Delta-like protein (Fragment)
rna63	tr|Q8MQN5|Q8MQN5_DROME	35.849	159	92	5	7	468	576	729	6.06e-23	100	Delta-like protein (Fragment)
rna63	tr|Q8MQN5|Q8MQN5_DROME	27.508	309	146	6	7	705	425	731	1.96e-22	98.6	Delta-like protein (Fragment)
rna63	tr|Q8MQN5|Q8MQN5_DROME	38.298	94	55	2	2362	2637	656	748	5.9e-10	57.8	Delta-like protein (Fragment)
rna63	tr|Q8MQN5|Q8MQN5_DROME	35.135	111	67	3	3169	3498	654	760	7.6e-09	54.3	Delta-like protein (Fragment)
rna63	tr|Q8MQN5|Q8MQN5_DROME	38.75	80	46	2	3169	3408	423	499	1.88e-08	53.1	Delta-like protein (Fragment)
rna63	tr|Q8MQN5|Q8MQN5_DROME	36.842	76	45	2	2377	2598	392	466	2.27e-08	52.8	Delta-like protein (Fragment)
rna63	tr|Q8MQN5|Q8MQN5_DROME	27.778	162	98	6	43	510	31	179	2.97e-08	52.4	Delta-like protein (Fragment)
rna63	tr|Q8MQN5|Q8MQN5_DROME	38.235	68	39	1	3190	3393	355	419	3.34e-07	48.9	Delta-like protein (Fragment)
rna63	tr|Q8MQN5|Q8MQN5_DROME	34.118	85	50	4	2329	2571	412	494	8.25e-07	47.8	Delta-like protein (Fragment)
rna63	tr|Q4QQB7|Q4QQB7_DROME	37.086	151	89	4	16	459	1	148	5.68e-19	87.8	LD34134p (Fragment)
rna63	tr|Q4QQB7|Q4QQB7_DROME	36.607	112	69	2	7	336	38	149	3.48e-15	75.1	LD34135p (Fragment)
rna63	tr|Q4QQB7|Q4QQB7_DROME	40.964	83	45	3	3175	3420	38	117	7.98e-10	57.8	LD34136p (Fragment)
rna63	tr|Q4QQB7|Q4QQB7_DROME	31.633	98	65	2	415	705	18	114	9.36e-09	53.9	LD34137p (Fragment)
rna63	tr|Q4QQB7|Q4QQB7_DROME	35.135	74	46	1	2362	2577	38	111	6.29e-08	51.2	LD34138p (Fragment)
rna63	tr|Q4QQB7|Q4QQB7_DROME	36.364	77	45	4	3961	4185	38	112	4.15e-06	45.4	LD34139p (Fragment)
rna63	tr|Q4QQB7|Q4QQB7_DROME	33.803	71	42	3	2371	2571	1	70	7.62e-06	44.7	LD34140p (Fragment)
rna74	tr|M9NE67|M9NE67_DROME	25.322	1165	614	60	123	3224	176	1215	8.92e-19	90.9	Notch, isoform B
rna74	tr|M9NE67|M9NE67_DROME	28.859	298	176	8	8424	9317	679	940	1.73e-14	76.6	Notch, isoform B
rna74	tr|M9NE67|M9NE67_DROME	24.557	1299	620	60	27177	30644	147	1228	5e-14	75.1	Notch, isoform B
rna74	tr|M9NE67|M9NE67_DROME	24.463	1304	651	68	3078	6608	202	1298	3.13e-12	68.9	Notch, isoform B
rna74	tr|M9NE67|M9NE67_DROME	23.735	1087	509	49	27036	30122	429	1253	5.96e-11	64.7	Notch, isoform B
rna74	tr|M9NE67|M9NE67_DROME	23.082	1473	696	64	12159	16253	161	1304	3.76e-10	62	Notch, isoform B
rna74	tr|M9NE67|M9NE67_DROME	22.506	1293	670	54	12249	15896	411	1448	8.9e-08	54.3	Notch, isoform B
rna74	tr|M9NE67|M9NE67_DROME	22.134	1509	757	58	10641	15101	179	1291	1.89e-07	53.1	Notch, isoform B
rna74	tr|M9NE67|M9NE67_DROME	22.829	1117	552	48	14199	17255	413	1317	2.39e-07	52.8	Notch, isoform B
rna74	tr|M9NE67|M9NE67_DROME	22.431	691	347	27	20463	22451	648	1177	6.86e-07	51.2	Notch, isoform B
rna74	tr|M9NE67|M9NE67_DROME	23.457	1053	510	50	16758	19418	256	1178	1.24e-06	50.4	Notch, isoform B
rna74	tr|M9NE67|M9NE67_DROME	24.249	965	453	51	20592	23249	527	1292	1.36e-06	50.4	Notch, isoform B
rna74	tr|M9NE67|M9NE67_DROME	23.695	747	372	36	27315	29402	678	1277	4.48e-06	48.5	Notch, isoform B
rna74	sp|P07207|NOTCH_DROME	25.322	1165	614	60	123	3224	176	1215	8.92e-19	90.9	Neurogenic locus Notch protein
rna74	sp|P07207|NOTCH_DROME	28.859	298	176	8	8424	9317	679	940	1.73e-14	76.6	Neurogenic locus Notch protein
rna74	sp|P07207|NOTCH_DROME	24.557	1299	620	60	27177	30644	147	1228	5e-14	75.1	Neurogenic locus Notch protein
rna74	sp|P07207|NOTCH_DROME	24.463	1304	651	68	3078	6608	202	1298	3.13e-12	68.9	Neurogenic locus Notch protein
rna74	sp|P07207|NOTCH_DROME	23.735	1087	509	49	27036	30122	429	1253	5.96e-11	64.7	Neurogenic locus Notch protein
rna74	sp|P07207|NOTCH_DROME	23.082	1473	696	64	12159	16253	161	1304	3.76e-10	62	Neurogenic locus Notch protein
rna74	sp|P07207|NOTCH_DROME	22.506	1293	670	54	12249	15896	411	1448	8.9e-08	54.3	Neurogenic locus Notch protein
rna74	sp|P07207|NOTCH_DROME	22.134	1509	757	58	10641	15101	179	1291	1.89e-07	53.1	Neurogenic locus Notch protein
rna74	sp|P07207|NOTCH_DROME	22.829	1117	552	48	14199	17255	413	1317	2.39e-07	52.8	Neurogenic locus Notch protein
rna74	sp|P07207|NOTCH_DROME	22.431	691	347	27	20463	22451	648	1177	6.86e-07	51.2	Neurogenic locus Notch protein
rna74	sp|P07207|NOTCH_DROME	23.457	1053	510	50	16758	19418	256	1178	1.24e-06	50.4	Neurogenic locus Notch protein
rna74	sp|P07207|NOTCH_DROME	24.249	965	453	51	20592	23249	527	1292	1.36e-06	50.4	Neurogenic locus Notch protein
rna74	sp|P07207|NOTCH_DROME	23.695	747	372	36	27315	29402	678	1277	4.48e-06	48.5	Neurogenic locus Notch protein
rna74	tr|M9NEN9|M9NEN9_DROME	30.519	308	157	18	8439	9317	698	963	8.2e-07	50.8	Weary, isoform C
rna74	tr|Q9VQ47|Q9VQ47_DROME	30.519	308	157	18	8439	9317	699	964	8.28e-07	50.8	Weary, isoform D
MSTRG.117.2	tr|M9NE67|M9NE67_DROME	25.192	1044	514	51	5975	8941	616	1447	1.57e-19	90.9	Notch, isoform B
MSTRG.117.2	tr|M9NE67|M9NE67_DROME	25.191	1175	603	58	74	3175	176	1215	1.74e-19	90.9	Notch, isoform B
MSTRG.117.2	sp|P07207|NOTCH_DROME	25.192	1044	514	51	5975	8941	616	1447	1.57e-19	90.9	Neurogenic locus Notch protein
MSTRG.117.2	sp|P07207|NOTCH_DROME	25.191	1175	603	58	74	3175	176	1215	1.74e-19	90.9	Neurogenic locus Notch protein
MSTRG.117.2	tr|Q9VQ47|Q9VQ47_DROME	30.519	308	157	18	7616	8494	699	964	7.92e-07	48.9	Weary, isoform D
MSTRG.117.2	tr|M9NEN9|M9NEN9_DROME	30.519	308	157	18	7616	8494	698	963	8.12e-07	48.5	Weary, isoform C
MSTRG.117.2	tr|Q7KU08|Q7KU08_DROME	30.195	308	161	17	7616	8494	698	966	5.78e-06	45.8	Weary, isoform B
MSTRG.117.3	tr|M9NE67|M9NE67_DROME	25.333	1200	632	57	1340	4684	141	1161	1.02e-19	92	Notch, isoform B
MSTRG.117.3	tr|M9NE67|M9NE67_DROME	25.413	1149	585	58	29	3061	201	1215	4.14e-18	86.7	Notch, isoform B
MSTRG.117.3	tr|M9NE67|M9NE67_DROME	28.361	543	296	30	10286	11743	165	671	5.7e-18	86.3	Notch, isoform B
MSTRG.117.3	tr|M9NE67|M9NE67_DROME	25.084	893	457	40	10721	13366	679	1370	9.37e-17	82	Notch, isoform B
MSTRG.117.3	tr|M9NE67|M9NE67_DROME	24.958	593	290	28	10334	12061	993	1447	8.47e-14	72.4	Notch, isoform B
MSTRG.117.3	tr|M9NE67|M9NE67_DROME	23.675	1415	754	66	2915	6679	202	1450	2.13e-10	61.2	Notch, isoform B
MSTRG.117.3	sp|P07207|NOTCH_DROME	25.333	1200	632	57	1340	4684	141	1161	1.02e-19	92	Neurogenic locus Notch protein
MSTRG.117.3	sp|P07207|NOTCH_DROME	25.413	1149	585	58	29	3061	201	1215	4.14e-18	86.7	Neurogenic locus Notch protein
MSTRG.117.3	sp|P07207|NOTCH_DROME	28.361	543	296	30	10286	11743	165	671	5.7e-18	86.3	Neurogenic locus Notch protein
MSTRG.117.3	sp|P07207|NOTCH_DROME	25.084	893	457	40	10721	13366	679	1370	9.37e-17	82	Neurogenic locus Notch protein
MSTRG.117.3	sp|P07207|NOTCH_DROME	24.958	593	290	28	10334	12061	993	1447	8.47e-14	72.4	Neurogenic locus Notch protein
MSTRG.117.3	sp|P07207|NOTCH_DROME	23.675	1415	754	66	2915	6679	202	1450	2.13e-10	61.2	Neurogenic locus Notch protein
MSTRG.117.3	tr|Q9VQ47|Q9VQ47_DROME	30.195	308	158	18	10736	11614	699	964	9.78e-09	55.5	Weary, isoform D
MSTRG.117.3	tr|M9NEN9|M9NEN9_DROME	30.195	308	158	18	10736	11614	698	963	9.94e-09	55.5	Weary, isoform C
MSTRG.117.3	tr|Q7KU08|Q7KU08_DROME	29.87	308	162	17	10736	11614	698	966	8.24e-08	52.4	Weary, isoform B
MSTRG.117.3	tr|Q8MQN5|Q8MQN5_DROME	27.854	219	125	10	10916	11527	543	743	4.06e-06	46.6	Delta-like protein (Fragment)
MSTRG.117.4	tr|M9NE67|M9NE67_DROME	25.188	1199	635	56	1340	4684	141	1161	3.5e-19	90.1	Notch, isoform B
MSTRG.117.4	tr|M9NE67|M9NE67_DROME	28.361	543	296	30	11060	12517	165	671	6.05e-18	86.3	Notch, isoform B
MSTRG.117.4	tr|M9NE67|M9NE67_DROME	25.26	1152	583	59	29	3061	201	1215	1.08e-17	85.5	Notch, isoform B
MSTRG.117.4	tr|M9NE67|M9NE67_DROME	25.084	893	457	40	11495	14140	679	1370	9.95e-17	82	Notch, isoform B
MSTRG.117.4	tr|M9NE67|M9NE67_DROME	24.958	593	290	28	11108	12835	993	1447	8.99e-14	72.4	Notch, isoform B
MSTRG.117.4	tr|M9NE67|M9NE67_DROME	24.312	1308	648	64	2915	6445	202	1298	2.19e-13	71.2	Notch, isoform B
MSTRG.117.4	tr|M9NE67|M9NE67_DROME	27.53	247	115	14	5816	6490	678	882	5.58e-06	46.6	Notch, isoform B
MSTRG.117.4	sp|P07207|NOTCH_DROME	25.188	1199	635	56	1340	4684	141	1161	3.5e-19	90.1	Neurogenic locus Notch protein
MSTRG.117.4	sp|P07207|NOTCH_DROME	28.361	543	296	30	11060	12517	165	671	6.05e-18	86.3	Neurogenic locus Notch protein
MSTRG.117.4	sp|P07207|NOTCH_DROME	25.26	1152	583	59	29	3061	201	1215	1.08e-17	85.5	Neurogenic locus Notch protein
MSTRG.117.4	sp|P07207|NOTCH_DROME	25.084	893	457	40	11495	14140	679	1370	9.95e-17	82	Neurogenic locus Notch protein
MSTRG.117.4	sp|P07207|NOTCH_DROME	24.958	593	290	28	11108	12835	993	1447	8.99e-14	72.4	Neurogenic locus Notch protein
MSTRG.117.4	sp|P07207|NOTCH_DROME	24.312	1308	648	64	2915	6445	202	1298	2.19e-13	71.2	Neurogenic locus Notch protein
MSTRG.117.4	sp|P07207|NOTCH_DROME	27.53	247	115	14	5816	6490	678	882	5.58e-06	46.6	Neurogenic locus Notch protein
MSTRG.117.4	tr|Q9VQ47|Q9VQ47_DROME	30.195	308	158	18	11510	12388	699	964	1.04e-08	55.5	Weary, isoform D
MSTRG.117.4	tr|M9NEN9|M9NEN9_DROME	30.195	308	158	18	11510	12388	698	963	1.05e-08	55.5	Weary, isoform C
MSTRG.117.4	tr|Q7KU08|Q7KU08_DROME	29.87	308	162	17	11510	12388	698	966	8.73e-08	52.4	Weary, isoform B
MSTRG.117.4	tr|Q8MQN5|Q8MQN5_DROME	27.854	219	125	10	11690	12301	543	743	4.31e-06	46.6	Delta-like protein (Fragment)
MSTRG.117.5	tr|M9NE67|M9NE67_DROME	28.378	444	251	18	372	1607	453	861	6.08e-20	90.1	Notch, isoform B
MSTRG.117.5	tr|M9NE67|M9NE67_DROME	26.99	289	166	11	780	1607	226	482	1.63e-09	55.8	Notch, isoform B
MSTRG.117.5	tr|M9NE67|M9NE67_DROME	26.681	476	263	22	303	1607	1017	1447	1.03e-08	53.1	Notch, isoform B
MSTRG.117.5	sp|P07207|NOTCH_DROME	28.378	444	251	18	372	1607	453	861	6.08e-20	90.1	Neurogenic locus Notch protein
MSTRG.117.5	sp|P07207|NOTCH_DROME	26.99	289	166	11	780	1607	226	482	1.63e-09	55.8	Neurogenic locus Notch protein
MSTRG.117.5	sp|P07207|NOTCH_DROME	26.681	476	263	22	303	1607	1017	1447	1.03e-08	53.1	Neurogenic locus Notch protein
MSTRG.117.5	tr|M9NEN9|M9NEN9_DROME	30.195	308	158	18	600	1478	698	963	1.14e-07	49.7	Weary, isoform C
MSTRG.117.5	tr|Q9VQ47|Q9VQ47_DROME	30.195	308	158	18	600	1478	699	964	1.18e-07	49.7	Weary, isoform D
MSTRG.117.5	tr|Q7KU08|Q7KU08_DROME	30.195	308	161	17	600	1478	698	966	9.39e-07	46.6	Weary, isoform B
MSTRG.117.5	tr|Q8MQN5|Q8MQN5_DROME	27.854	219	125	10	780	1391	543	743	1.05e-06	46.6	Delta-like protein (Fragment)
MSTRG.117.5	tr|A0A0B4LIS1|A0A0B4LIS1_DROME	30.769	169	93	8	825	1313	784	934	6.77e-06	43.9	Delta-like protein
MSTRG.117.5	sp|P18168|SERR_DROME	30.769	169	93	8	825	1313	781	931	8.3e-06	43.5	Protein serrate
MSTRG.117.13	tr|M9NE67|M9NE67_DROME	23.264	1109	563	49	1139	4207	411	1317	9.18e-13	69.3	Notch, isoform B
MSTRG.117.13	tr|M9NE67|M9NE67_DROME	22.9	1131	547	50	56	3205	418	1304	6.8e-12	66.2	Notch, isoform B
MSTRG.117.13	tr|M9NE67|M9NE67_DROME	23.472	720	369	31	173	2203	867	1447	1.22e-10	62.4	Notch, isoform B
MSTRG.117.13	tr|M9NE67|M9NE67_DROME	23.649	833	411	38	101	2524	815	1447	2.78e-10	61.2	Notch, isoform B
MSTRG.117.13	tr|M9NE67|M9NE67_DROME	23.266	1182	564	54	3629	6538	203	1253	2.36e-08	54.7	Notch, isoform B
MSTRG.117.13	tr|M9NE67|M9NE67_DROME	24.448	724	366	31	1142	3205	258	836	4.01e-07	50.4	Notch, isoform B
MSTRG.117.13	tr|M9NE67|M9NE67_DROME	21.918	1460	737	68	9500	13195	47	1331	1.95e-06	48.1	Notch, isoform B
MSTRG.117.13	tr|M9NE67|M9NE67_DROME	23.194	789	374	32	3710	5905	678	1291	1.97e-06	48.1	Notch, isoform B
MSTRG.117.13	sp|P07207|NOTCH_DROME	23.264	1109	563	49	1139	4207	411	1317	9.18e-13	69.3	Neurogenic locus Notch protein
MSTRG.117.13	sp|P07207|NOTCH_DROME	22.9	1131	547	50	56	3205	418	1304	6.8e-12	66.2	Neurogenic locus Notch protein
MSTRG.117.13	sp|P07207|NOTCH_DROME	23.472	720	369	31	173	2203	867	1447	1.22e-10	62.4	Neurogenic locus Notch protein
MSTRG.117.13	sp|P07207|NOTCH_DROME	23.649	833	411	38	101	2524	815	1447	2.78e-10	61.2	Neurogenic locus Notch protein
MSTRG.117.13	sp|P07207|NOTCH_DROME	23.266	1182	564	54	3629	6538	203	1253	2.36e-08	54.7	Neurogenic locus Notch protein
MSTRG.117.13	sp|P07207|NOTCH_DROME	24.448	724	366	31	1142	3205	258	836	4.01e-07	50.4	Neurogenic locus Notch protein
MSTRG.117.13	sp|P07207|NOTCH_DROME	21.918	1460	737	68	9500	13195	47	1331	1.95e-06	48.1	Neurogenic locus Notch protein
MSTRG.117.13	sp|P07207|NOTCH_DROME	23.194	789	374	32	3710	5905	678	1291	1.97e-06	48.1	Neurogenic locus Notch protein
MSTRG.117.10	tr|M9NE67|M9NE67_DROME	23.359	1280	579	58	1379	4927	203	1177	2.89e-10	61.6	Notch, isoform B
MSTRG.117.10	tr|M9NE67|M9NE67_DROME	22.297	1628	809	78	170	4753	176	1447	5.33e-09	57.4	Notch, isoform B
MSTRG.117.10	tr|M9NE67|M9NE67_DROME	23.457	1053	510	50	2420	5080	256	1178	2.45e-07	51.6	Notch, isoform B
MSTRG.117.10	tr|M9NE67|M9NE67_DROME	22.606	637	314	26	101	1915	815	1304	2.99e-07	51.6	Notch, isoform B
MSTRG.117.10	tr|M9NE67|M9NE67_DROME	25.591	508	230	24	12650	14020	413	823	3.95e-06	47.8	Notch, isoform B
MSTRG.117.10	tr|M9NE67|M9NE67_DROME	23.604	949	451	43	92	2842	509	1215	7.09e-06	47	Notch, isoform B
MSTRG.117.10	tr|M9NE67|M9NE67_DROME	27.706	231	106	10	13175	13855	1158	1331	7.46e-06	47	Notch, isoform B
MSTRG.117.10	tr|M9NE67|M9NE67_DROME	25.278	1080	499	55	6950	10030	429	1253	8.46e-06	46.6	Notch, isoform B
MSTRG.117.10	sp|P07207|NOTCH_DROME	23.359	1280	579	58	1379	4927	203	1177	2.89e-10	61.6	Neurogenic locus Notch protein
MSTRG.117.10	sp|P07207|NOTCH_DROME	22.297	1628	809	78	170	4753	176	1447	5.33e-09	57.4	Neurogenic locus Notch protein
MSTRG.117.10	sp|P07207|NOTCH_DROME	23.457	1053	510	50	2420	5080	256	1178	2.45e-07	51.6	Neurogenic locus Notch protein
MSTRG.117.10	sp|P07207|NOTCH_DROME	22.606	637	314	26	101	1915	815	1304	2.99e-07	51.6	Neurogenic locus Notch protein
MSTRG.117.10	sp|P07207|NOTCH_DROME	25.591	508	230	24	12650	14020	413	823	3.95e-06	47.8	Neurogenic locus Notch protein
MSTRG.117.10	sp|P07207|NOTCH_DROME	23.604	949	451	43	92	2842	509	1215	7.09e-06	47	Neurogenic locus Notch protein
MSTRG.117.10	sp|P07207|NOTCH_DROME	27.706	231	106	10	13175	13855	1158	1331	7.46e-06	47	Neurogenic locus Notch protein
MSTRG.117.10	sp|P07207|NOTCH_DROME	25.278	1080	499	55	6950	10030	429	1253	8.46e-06	46.6	Neurogenic locus Notch protein
MSTRG.117.11	tr|M9NE67|M9NE67_DROME	23.276	1392	643	66	1139	5104	411	1447	8.28e-14	72.8	Notch, isoform B
MSTRG.117.11	tr|M9NE67|M9NE67_DROME	23.014	1473	697	63	1049	5143	161	1304	5.42e-12	67	Notch, isoform B
MSTRG.117.11	tr|M9NE67|M9NE67_DROME	22.919	1117	551	49	3089	6145	413	1317	6.01e-09	56.6	Notch, isoform B
MSTRG.117.11	tr|M9NE67|M9NE67_DROME	23.237	1106	527	51	5567	8308	203	1178	2.95e-08	54.7	Notch, isoform B
MSTRG.117.11	tr|M9NE67|M9NE67_DROME	23.194	789	374	32	5648	7843	678	1291	2.28e-06	48.1	Notch, isoform B
MSTRG.117.11	tr|M9NE67|M9NE67_DROME	21.918	1460	737	68	11438	15133	47	1331	3.17e-06	47.8	Notch, isoform B
MSTRG.117.11	sp|P07207|NOTCH_DROME	23.276	1392	643	66	1139	5104	411	1447	8.28e-14	72.8	Neurogenic locus Notch protein
MSTRG.117.11	sp|P07207|NOTCH_DROME	23.014	1473	697	63	1049	5143	161	1304	5.42e-12	67	Neurogenic locus Notch protein
MSTRG.117.11	sp|P07207|NOTCH_DROME	22.919	1117	551	49	3089	6145	413	1317	6.01e-09	56.6	Neurogenic locus Notch protein
MSTRG.117.11	sp|P07207|NOTCH_DROME	23.237	1106	527	51	5567	8308	203	1178	2.95e-08	54.7	Neurogenic locus Notch protein
MSTRG.117.11	sp|P07207|NOTCH_DROME	23.194	789	374	32	5648	7843	678	1291	2.28e-06	48.1	Neurogenic locus Notch protein
MSTRG.117.11	sp|P07207|NOTCH_DROME	21.918	1460	737	68	11438	15133	47	1331	3.17e-06	47.8	Neurogenic locus Notch protein
MSTRG.117.12	tr|M9NE67|M9NE67_DROME	22.74	1460	665	66	548	4615	77	1177	6.97e-09	56.2	Notch, isoform B
MSTRG.117.12	tr|M9NE67|M9NE67_DROME	23.103	1186	561	52	2027	4936	203	1253	2.51e-08	54.3	Notch, isoform B
MSTRG.117.12	tr|M9NE67|M9NE67_DROME	22.01	1463	732	69	7898	11593	47	1331	1.67e-06	48.5	Notch, isoform B
MSTRG.117.12	tr|M9NE67|M9NE67_DROME	23.194	789	374	32	2108	4303	678	1291	2.21e-06	48.1	Notch, isoform B
MSTRG.117.12	sp|P07207|NOTCH_DROME	22.74	1460	665	66	548	4615	77	1177	6.97e-09	56.2	Notch, isoform B
MSTRG.117.12	sp|P07207|NOTCH_DROME	23.103	1186	561	52	2027	4936	203	1253	2.51e-08	54.3	Notch, isoform B
MSTRG.117.12	sp|P07207|NOTCH_DROME	22.01	1463	732	69	7898	11593	47	1331	1.67e-06	48.5	Notch, isoform B
MSTRG.117.12	sp|P07207|NOTCH_DROME	23.194	789	374	32	2108	4303	678	1291	2.21e-06	48.1	Notch, isoform B
MSTRG.117.6	tr|M9NE67|M9NE67_DROME	23.002	1026	495	43	92	3013	509	1291	5.16e-08	53.1	Notch, isoform B
MSTRG.117.6	tr|M9NE67|M9NE67_DROME	21.986	1460	736	69	6608	10303	47	1331	5.67e-07	49.7	Notch, isoform B
MSTRG.117.6	tr|M9NE67|M9NE67_DROME	22.615	1300	643	60	170	3646	176	1253	1.09e-06	48.9	Notch, isoform B
MSTRG.117.6	sp|P07207|NOTCH_DROME	23.002	1026	495	43	92	3013	509	1291	5.16e-08	53.1	Neurogenic locus Notch protein
MSTRG.117.6	sp|P07207|NOTCH_DROME	21.986	1460	736	69	6608	10303	47	1331	5.67e-07	49.7	Neurogenic locus Notch protein
MSTRG.117.6	sp|P07207|NOTCH_DROME	22.615	1300	643	60	170	3646	176	1253	1.09e-06	48.9	Neurogenic locus Notch protein
MSTRG.117.7	tr|M9NE67|M9NE67_DROME	23.184	1363	626	60	2348	6217	163	1177	2.58e-11	64.3	Notch, isoform B
MSTRG.117.7	tr|M9NE67|M9NE67_DROME	23.478	1380	657	65	170	4132	176	1215	4.09e-10	60.5	Notch, isoform B
MSTRG.117.7	tr|M9NE67|M9NE67_DROME	23.111	1125	552	50	56	3205	418	1304	5.18e-10	60.1	Notch, isoform B
MSTRG.117.7	tr|M9NE67|M9NE67_DROME	22.919	1117	551	49	1151	4207	413	1317	7.5e-09	56.2	Notch, isoform B
MSTRG.117.7	tr|M9NE67|M9NE67_DROME	23.237	1106	527	51	3629	6370	203	1178	3.28e-08	54.3	Notch, isoform B
MSTRG.117.7	tr|M9NE67|M9NE67_DROME	21.986	1460	736	69	9500	13195	47	1331	2.33e-06	48.1	Notch, isoform B
MSTRG.117.7	tr|M9NE67|M9NE67_DROME	23.194	789	374	32	3710	5905	678	1291	2.47e-06	48.1	Notch, isoform B
MSTRG.117.7	sp|P07207|NOTCH_DROME	23.184	1363	626	60	2348	6217	163	1177	2.58e-11	64.3	Neurogenic locus Notch protein
MSTRG.117.7	sp|P07207|NOTCH_DROME	23.478	1380	657	65	170	4132	176	1215	4.09e-10	60.5	Neurogenic locus Notch protein
MSTRG.117.7	sp|P07207|NOTCH_DROME	23.111	1125	552	50	56	3205	418	1304	5.18e-10	60.1	Neurogenic locus Notch protein
MSTRG.117.7	sp|P07207|NOTCH_DROME	22.919	1117	551	49	1151	4207	413	1317	7.5e-09	56.2	Neurogenic locus Notch protein
MSTRG.117.7	sp|P07207|NOTCH_DROME	23.237	1106	527	51	3629	6370	203	1178	3.28e-08	54.3	Neurogenic locus Notch protein
MSTRG.117.7	sp|P07207|NOTCH_DROME	21.986	1460	736	69	9500	13195	47	1331	2.33e-06	48.1	Neurogenic locus Notch protein
MSTRG.117.7	sp|P07207|NOTCH_DROME	23.194	789	374	32	3710	5905	678	1291	2.47e-06	48.1	Neurogenic locus Notch protein
MSTRG.117.8	tr|M9NE67|M9NE67_DROME	23.641	1104	540	47	1139	4171	411	1304	1.78e-14	75.5	Notch, isoform B
MSTRG.117.8	tr|M9NE67|M9NE67_DROME	23.819	1461	705	68	1025	5098	60	1215	3.55e-10	61.2	Notch, isoform B
MSTRG.117.8	tr|M9NE67|M9NE67_DROME	23.009	1482	709	66	1049	5173	161	1317	4.05e-10	61.2	Notch, isoform B
MSTRG.117.8	tr|M9NE67|M9NE67_DROME	22.239	1322	668	58	56	3814	418	1448	1.86e-08	55.5	Notch, isoform B
MSTRG.117.8	tr|M9NE67|M9NE67_DROME	23.457	1053	510	50	4676	7336	256	1178	3.03e-07	51.6	Notch, isoform B
MSTRG.117.8	tr|M9NE67|M9NE67_DROME	23.128	1669	833	76	548	5098	77	1447	2.52e-06	48.5	Notch, isoform B
MSTRG.117.8	tr|M9NE67|M9NE67_DROME	25.591	508	230	24	14906	16276	413	823	5.4e-06	47.4	Notch, isoform B
MSTRG.117.8	tr|M9NE67|M9NE67_DROME	27.706	231	106	10	15431	16111	1158	1331	8.42e-06	47	Notch, isoform B
MSTRG.117.8	sp|P07207|NOTCH_DROME	23.641	1104	540	47	1139	4171	411	1304	1.78e-14	75.5	Neurogenic locus Notch protein
MSTRG.117.8	sp|P07207|NOTCH_DROME	23.819	1461	705	68	1025	5098	60	1215	3.55e-10	61.2	Neurogenic locus Notch protein
MSTRG.117.8	sp|P07207|NOTCH_DROME	23.009	1482	709	66	1049	5173	161	1317	4.05e-10	61.2	Neurogenic locus Notch protein
MSTRG.117.8	sp|P07207|NOTCH_DROME	22.239	1322	668	58	56	3814	418	1448	1.86e-08	55.5	Neurogenic locus Notch protein
MSTRG.117.8	sp|P07207|NOTCH_DROME	23.457	1053	510	50	4676	7336	256	1178	3.03e-07	51.6	Neurogenic locus Notch protein
MSTRG.117.8	sp|P07207|NOTCH_DROME	23.128	1669	833	76	548	5098	77	1447	2.52e-06	48.5	Neurogenic locus Notch protein
MSTRG.117.8	sp|P07207|NOTCH_DROME	25.591	508	230	24	14906	16276	413	823	5.4e-06	47.4	Neurogenic locus Notch protein
MSTRG.117.8	sp|P07207|NOTCH_DROME	27.706	231	106	10	15431	16111	1158	1331	8.42e-06	47	Neurogenic locus Notch protein
MSTRG.117.9	tr|M9NE67|M9NE67_DROME	22.765	1700	821	83	170	5077	176	1447	2.22e-13	71.2	Notch, isoform B
MSTRG.117.9	tr|M9NE67|M9NE67_DROME	23.184	1363	626	60	1382	5251	163	1177	1.98e-11	64.7	Notch, isoform B
MSTRG.117.9	tr|M9NE67|M9NE67_DROME	23.103	1186	561	52	2663	5572	203	1253	2.74e-08	54.3	Notch, isoform B
MSTRG.117.9	tr|M9NE67|M9NE67_DROME	22.832	1130	574	53	56	3241	418	1317	2.3e-07	51.2	Notch, isoform B
MSTRG.117.9	tr|M9NE67|M9NE67_DROME	21.986	1460	736	69	8534	12229	47	1331	1.54e-06	48.5	Notch, isoform B
MSTRG.117.9	tr|M9NE67|M9NE67_DROME	23.136	778	375	40	101	2200	815	1447	2.77e-06	47.8	Notch, isoform B
MSTRG.117.9	sp|P07207|NOTCH_DROME	22.765	1700	821	83	170	5077	176	1447	2.22e-13	71.2	Neurogenic locus Notch protein
MSTRG.117.9	sp|P07207|NOTCH_DROME	23.184	1363	626	60	1382	5251	163	1177	1.98e-11	64.7	Neurogenic locus Notch protein
MSTRG.117.9	sp|P07207|NOTCH_DROME	23.103	1186	561	52	2663	5572	203	1253	2.74e-08	54.3	Neurogenic locus Notch protein
MSTRG.117.9	sp|P07207|NOTCH_DROME	22.832	1130	574	53	56	3241	418	1317	2.3e-07	51.2	Neurogenic locus Notch protein
MSTRG.117.9	sp|P07207|NOTCH_DROME	21.986	1460	736	69	8534	12229	47	1331	1.54e-06	48.5	Neurogenic locus Notch protein
MSTRG.117.9	sp|P07207|NOTCH_DROME	23.136	778	375	40	101	2200	815	1447	2.77e-06	47.8	Neurogenic locus Notch protein
MSTRG.117.14	tr|M9NE67|M9NE67_DROME	23.487	1371	642	67	181	4107	152	1177	4.65e-13	70.1	Notch, isoform B
MSTRG.117.14	tr|M9NE67|M9NE67_DROME	23.009	1356	638	59	1	3933	221	1215	2.63e-10	60.8	Notch, isoform B
MSTRG.117.14	tr|M9NE67|M9NE67_DROME	21.986	1460	736	69	7390	11085	47	1331	1.41e-06	48.5	Notch, isoform B
MSTRG.117.14	tr|M9NE67|M9NE67_DROME	23.758	1570	736	83	1147	5529	152	1369	2.41e-06	47.8	Notch, isoform B
MSTRG.117.14	tr|M9NE67|M9NE67_DROME	22.321	1344	673	60	1009	4428	77	1253	3.58e-06	47.4	Notch, isoform B
MSTRG.117.14	sp|P07207|NOTCH_DROME	23.487	1371	642	67	181	4107	152	1177	4.65e-13	70.1	Neurogenic locus Notch protein
MSTRG.117.14	sp|P07207|NOTCH_DROME	23.009	1356	638	59	1	3933	221	1215	2.63e-10	60.8	Neurogenic locus Notch protein
MSTRG.117.14	sp|P07207|NOTCH_DROME	21.986	1460	736	69	7390	11085	47	1331	1.41e-06	48.5	Neurogenic locus Notch protein
MSTRG.117.14	sp|P07207|NOTCH_DROME	23.758	1570	736	83	1147	5529	152	1369	2.41e-06	47.8	Neurogenic locus Notch protein
MSTRG.117.14	sp|P07207|NOTCH_DROME	22.321	1344	673	60	1009	4428	77	1253	3.58e-06	47.4	Neurogenic locus Notch protein
MSTRG.117.15	tr|M9NE67|M9NE67_DROME	24.724	1270	588	59	772	4200	200	1228	2.47e-13	71.6	Notch, isoform B
MSTRG.117.15	tr|M9NE67|M9NE67_DROME	23.735	1087	509	49	592	3678	429	1253	2.37e-11	65.1	Notch, isoform B
MSTRG.117.15	tr|M9NE67|M9NE67_DROME	23.695	747	372	36	871	2958	678	1277	1.28e-06	49.3	Notch, isoform B
MSTRG.117.15	tr|M9NE67|M9NE67_DROME	25.591	508	230	24	12043	13413	413	823	5.41e-06	47.4	Notch, isoform B
MSTRG.117.15	tr|M9NE67|M9NE67_DROME	27.706	231	106	10	12568	13248	1158	1331	8.73e-06	46.6	Notch, isoform B
MSTRG.117.15	tr|M9NE67|M9NE67_DROME	23.333	990	508	42	781	3507	550	1369	9.41e-06	46.6	Notch, isoform B
MSTRG.117.15	sp|P07207|NOTCH_DROME	24.724	1270	588	59	772	4200	200	1228	2.47e-13	71.6	Neurogenic locus Notch protein
MSTRG.117.15	sp|P07207|NOTCH_DROME	23.735	1087	509	49	592	3678	429	1253	2.37e-11	65.1	Neurogenic locus Notch protein
MSTRG.117.15	sp|P07207|NOTCH_DROME	23.695	747	372	36	871	2958	678	1277	1.28e-06	49.3	Neurogenic locus Notch protein
MSTRG.117.15	sp|P07207|NOTCH_DROME	25.591	508	230	24	12043	13413	413	823	5.41e-06	47.4	Neurogenic locus Notch protein
MSTRG.117.15	sp|P07207|NOTCH_DROME	27.706	231	106	10	12568	13248	1158	1331	8.73e-06	46.6	Neurogenic locus Notch protein
MSTRG.117.15	sp|P07207|NOTCH_DROME	23.333	990	508	42	781	3507	550	1369	9.41e-06	46.6	Neurogenic locus Notch protein
rna93	sp|Q9VPR4|NLE_DROME	28.024	339	190	7	332	1207	155	486	2.22e-34	128	Protein Notchless
rna93	sp|Q9VPR4|NLE_DROME	28.455	246	133	3	332	946	245	488	2.68e-26	105	Protein Notchless
rna93	sp|Q9VPR4|NLE_DROME	23.411	299	139	8	575	1213	110	404	1.44e-18	81.6	Protein Notchless
rna93	sp|P49846|TAF5_DROME	34.466	206	134	1	335	952	445	649	1.07e-31	122	Transcription initiation factor TFIID subunit 5
rna93	sp|P49846|TAF5_DROME	27.74	292	194	5	332	1207	371	645	1.98e-31	121	Transcription initiation factor TFIID subunit 5
rna93	sp|P49846|TAF5_DROME	27.826	230	162	3	395	1084	423	648	1.27e-26	107	Transcription initiation factor TFIID subunit 5
rna94	sp|Q9VPR4|NLE_DROME	28.024	339	190	7	289	1164	155	486	1.5e-34	128	Protein Notchless
rna94	sp|Q9VPR4|NLE_DROME	28.455	246	133	3	289	903	245	488	2.03e-26	105	Protein Notchless
rna94	sp|Q9VPR4|NLE_DROME	23.411	299	139	8	532	1170	110	404	1.21e-18	81.6	Protein Notchless
rna94	sp|P49846|TAF5_DROME	34.466	206	134	1	292	909	445	649	7.32e-32	122	Transcription initiation factor TFIID subunit 5
rna94	sp|P49846|TAF5_DROME	27.74	292	194	5	289	1164	371	645	1.36e-31	121	Transcription initiation factor TFIID subunit 5
rna94	sp|P49846|TAF5_DROME	27.826	230	162	3	352	1041	423	648	9.32e-27	107	Transcription initiation factor TFIID subunit 5

## Sheet: hedgehog signalling pathway
Table S5. Developmental transcrips in conserved signalling pathways with a blast hit to Drosophila (E-value cuto ≤ 10−5) .
Table S5-5.hedgehog signalling pathway
Query	Target	Percent identity	Alignment length	Number of mismatches	Number of gap opens	based position of start in query	based position of end in query	based position of start in target	based position of end in target	E-value calculated using Karlin-Altschul statistics	Bit score calculated using Karlin-Altschul statistics	name
MSTRG.87.1	sp|Q9W3W5|WIF1_DROME	30.909	220	108	15	721	1374	263	440	4.14e-11	60.1	Protein shifted
MSTRG.87.1	sp|Q9W3W5|WIF1_DROME	30.508	177	94	8	616	1146	294	441	4.63e-11	59.7	Protein shifted
MSTRG.87.1	sp|Q9W3W5|WIF1_DROME	34.351	131	64	9	985	1377	299	407	4.33e-07	47	Protein shifted
MSTRG.87.1	sp|Q9W3W5|WIF1_DROME	37.037	81	37	5	4636	4866	338	408	1.33e-06	45.4	Protein shifted
rna63	sp|Q9W3W5|WIF1_DROME	31.214	173	93	8	52	570	294	440	9.81e-13	65.1	Protein shifted
rna63	sp|Q9W3W5|WIF1_DROME	34.194	155	75	11	226	690	280	407	9.33e-10	55.5	Protein shifted
rna63	sp|Q9W3W5|WIF1_DROME	37.037	81	37	5	3949	4179	338	408	1.11e-06	45.4	Protein shifted
MSTRG.170.1	sp|P18502|PTC_DROME	23.871	155	106	2	837	1265	984	1138	9.25e-08	47	Protein patched
MSTRG.170.1	sp|Q9VNJ5|DISP_DROME	21.028	214	152	6	690	1286	934	1145	2.1e-06	42.7	Protein dispatched
rna148	sp|P18502|PTC_DROME	23.871	155	106	2	727	1155	984	1138	1.59e-07	46.2	Protein patched
rna148	sp|Q9VNJ5|DISP_DROME	21.028	214	152	6	580	1176	934	1145	3.27e-06	42	Protein dispatched
MSTRG.227.1	tr|Q8SXT9|Q8SXT9_DROME	31.111	135	86	2	480	872	28	159	2.44e-15	71.6	Kinesin-like protein
MSTRG.227.1	tr|O62528|O62528_DROME	31.111	135	86	2	480	872	27	158	2.55e-15	71.6	Kinesin-like protein
MSTRG.227.1	tr|Q9VZF5|Q9VZF5_DROME	31.111	135	86	2	480	872	28	159	2.57e-15	71.6	Kinesin-like protein
MSTRG.282.1	sp|P23647|FUSED_DROME	28.571	154	97	5	279	722	2	148	6.37e-07	47.4	Serine/threonine-protein kinase fused
MSTRG.282.1	sp|P12370|KAPC_DROME	24.675	231	148	10	297	968	50	261	1.77e-06	45.4	cAMP-dependent protein kinase catalytic subunit
rna249	sp|P23647|FUSED_DROME	28.571	154	97	5	169	612	2	148	1.52e-07	47.4	Serine/threonine-protein kinase fused
rna249	sp|P12370|KAPC_DROME	24.675	231	148	10	187	858	50	261	4.35e-07	45.4	cAMP-dependent protein kinase catalytic subunit
MSTRG.307.1	tr|Q95R27|Q95R27_DROME	27.536	138	91	3	829	1221	228	363	7.41e-08	48.1	SD07678p
MSTRG.307.1	tr|Q9W4Y6|Q9W4Y6_DROME	27.536	138	91	3	829	1221	228	363	7.93e-08	48.1	Brother of ihog, isoform B
MSTRG.307.1	tr|A8JUV7|A8JUV7_DROME	27.536	138	91	3	829	1221	228	363	1.06e-07	47.8	Brother of ihog, isoform G
MSTRG.307.1	sp|Q9VM64|IHOG_DROME	26.471	204	124	10	499	1080	240	427	3.28e-06	42.7	Interference hedgehog
MSTRG.307.2	tr|Q95R27|Q95R27_DROME	27.536	138	91	3	829	1221	228	363	7.41e-08	48.1	SD07678p
MSTRG.307.2	tr|Q9W4Y6|Q9W4Y6_DROME	27.536	138	91	3	829	1221	228	363	7.93e-08	48.1	Brother of ihog, isoform B
MSTRG.307.2	tr|A8JUV7|A8JUV7_DROME	27.536	138	91	3	829	1221	228	363	1.06e-07	47.8	Brother of ihog, isoform G
MSTRG.307.2	sp|Q9VM64|IHOG_DROME	26.471	204	124	10	499	1080	240	427	3.28e-06	42.7	Interference hedgehog
rna272	tr|Q95R27|Q95R27_DROME	25.532	188	128	5	859	1401	228	410	1.03e-08	50.8	SD07678p
rna272	tr|Q95R27|Q95R27_DROME	27.072	181	101	8	1057	1557	203	366	2.07e-06	43.5	SD07678p
rna272	tr|Q9W4Y6|Q9W4Y6_DROME	25.532	188	128	5	859	1401	228	410	1.06e-08	50.8	Brother of ihog, isoform B
rna272	tr|Q9W4Y6|Q9W4Y6_DROME	27.072	181	101	8	1057	1557	203	366	2.08e-06	43.5	Brother of ihog, isoform B
rna272	tr|A8JUV7|A8JUV7_DROME	25.532	188	128	5	859	1401	228	410	1.11e-08	50.8	Brother of ihog, isoform G
rna272	tr|A8JUV7|A8JUV7_DROME	26.738	187	106	8	1039	1557	197	366	2.18e-06	43.5	Brother of ihog, isoform G
rna272	sp|Q9VM64|IHOG_DROME	26.471	204	124	10	529	1110	240	427	2.63e-06	43.1	Interference hedgehog
MSTRG.323.1	sp|P19538|CI_DROME	47.748	111	51	4	4621	4932	491	601	6.74e-19	85.9	Transcriptional activator cubitus interruptus
MSTRG.323.1	sp|P19538|CI_DROME	44.444	117	57	5	1685	2011	490	606	3.53e-18	83.6	Transcriptional activator cubitus interruptus
MSTRG.323.1	sp|P19538|CI_DROME	42.857	112	57	4	1601	1915	490	601	2.38e-16	77.8	Transcriptional activator cubitus interruptus
MSTRG.323.1	sp|P19538|CI_DROME	41.228	114	59	5	3769	4086	487	600	3.4e-16	77	Transcriptional activator cubitus interruptus
MSTRG.323.1	sp|P19538|CI_DROME	39.844	128	67	5	1730	2083	474	601	4.81e-16	76.6	Transcriptional activator cubitus interruptus
MSTRG.323.1	sp|P19538|CI_DROME	38.889	144	74	6	4291	4680	458	601	1.63e-15	75.1	Transcriptional activator cubitus interruptus
MSTRG.323.1	sp|P19538|CI_DROME	44.86	107	51	4	1814	2110	474	580	2.2e-15	74.3	Transcriptional activator cubitus interruptus
MSTRG.323.1	sp|P19538|CI_DROME	40.171	117	63	4	4027	4356	490	606	7.72e-15	72.8	Transcriptional activator cubitus interruptus
MSTRG.323.1	sp|P19538|CI_DROME	44.944	89	44	3	2194	2445	491	579	1.15e-14	72	Transcriptional activator cubitus interruptus
MSTRG.323.1	sp|P19538|CI_DROME	40	100	53	4	2140	2418	501	600	4.43e-14	70.1	Transcriptional activator cubitus interruptus
MSTRG.323.1	sp|P19538|CI_DROME	40.708	113	59	5	4195	4512	490	601	2.81e-13	67.4	Transcriptional activator cubitus interruptus
MSTRG.323.1	sp|P19538|CI_DROME	38.202	89	46	4	4768	5007	479	567	1.64e-06	45.4	Transcriptional activator cubitus interruptus
gene191	sp|P19538|CI_DROME	47.748	111	51	4	3279	3590	491	601	4.46e-19	85.9	Transcriptional activator cubitus interruptus
gene191	sp|P19538|CI_DROME	44.444	117	57	5	343	669	490	606	2.35e-18	83.6	Transcriptional activator cubitus interruptus
gene191	sp|P19538|CI_DROME	42.857	112	57	4	259	573	490	601	1.6e-16	77.8	Transcriptional activator cubitus interruptus
gene191	sp|P19538|CI_DROME	41.228	114	59	5	2427	2744	487	600	2.28e-16	77	Transcriptional activator cubitus interruptus
gene191	sp|P19538|CI_DROME	39.844	128	67	5	388	741	474	601	3.23e-16	76.6	Transcriptional activator cubitus interruptus
gene191	sp|P19538|CI_DROME	38.889	144	74	6	2949	3338	458	601	1.1e-15	75.1	Transcriptional activator cubitus interruptus
gene191	sp|P19538|CI_DROME	44.86	107	51	4	472	768	474	580	1.48e-15	74.3	Transcriptional activator cubitus interruptus
gene191	sp|P19538|CI_DROME	40.171	117	63	4	2685	3014	490	606	5.23e-15	72.8	Transcriptional activator cubitus interruptus
gene191	sp|P19538|CI_DROME	44.944	89	44	3	852	1103	491	579	7.78e-15	72	Transcriptional activator cubitus interruptus
gene191	sp|P19538|CI_DROME	40	100	53	4	798	1076	501	600	3.01e-14	70.1	Transcriptional activator cubitus interruptus
gene191	sp|P19538|CI_DROME	40.708	113	59	5	2853	3170	490	601	1.92e-13	67.4	Transcriptional activator cubitus interruptus
gene191	sp|P19538|CI_DROME	38.202	89	46	4	3426	3665	479	567	1.15e-06	45.4	Transcriptional activator cubitus interruptus
gene193	sp|P19538|CI_DROME	41.739	115	60	4	880	1203	487	601	1.38e-18	83.2	Transcriptional activator cubitus interruptus
gene193	sp|P19538|CI_DROME	41.441	111	58	4	1060	1371	491	601	3.81e-18	82	Transcriptional activator cubitus interruptus
gene193	sp|P19538|CI_DROME	41.085	129	64	5	1859	2209	473	601	7.74e-18	80.9	Transcriptional activator cubitus interruptus
gene193	sp|P19538|CI_DROME	39.837	123	62	5	955	1287	479	601	5.85e-17	78.2	Transcriptional activator cubitus interruptus
gene193	sp|P19538|CI_DROME	38.76	129	67	5	1523	1873	473	601	4.19e-16	75.5	Transcriptional activator cubitus interruptus
gene193	sp|P19538|CI_DROME	37.5	144	75	6	1655	2041	458	601	8.15e-16	74.3	Transcriptional activator cubitus interruptus
gene193	sp|P19538|CI_DROME	42.424	99	50	4	1228	1503	491	589	1.06e-15	73.9	Transcriptional activator cubitus interruptus
gene193	sp|P19538|CI_DROME	44.318	88	44	3	1982	2230	491	578	7.04e-15	71.2	Transcriptional activator cubitus interruptus
gene193	sp|P19538|CI_DROME	40.816	98	51	4	1517	1789	504	601	7.26e-14	68.2	Transcriptional activator cubitus interruptus
gene193	sp|P19538|CI_DROME	42.222	90	45	4	871	1119	512	601	8.36e-13	64.7	Transcriptional activator cubitus interruptus

## Sheet: sex determination
Table S5. Developmental transcripts in conserved signalling pathways with a blast hit to Drosophila (E-value cuto ≤ 10−5) .
Table S5-6.sex determination
Query	Target	Percent identity	Alignment length	Number of mismatches	Number of gap opens	based position of start in query	based position of end in query	based position of start in target	based position of end in target	E-value calculated using Karlin-Altschul statistics	Bit score calculated using Karlin-Altschul statistics	name
MSTRG.47.1	sp|P16371|GROU_DROME	26.693	251	134	8	1705	2352	493	728	5.23e-12	62.4	Protein groucho
MSTRG.47.1	sp|P16371|GROU_DROME	22.628	274	164	10	500	1288	493	729	6.85e-07	45.8	Protein groucho
MSTRG.47.1	sp|P16371-2|GROU_DROME	26.693	251	134	8	1705	2352	482	717	5.7e-12	62	Isoform A of Protein groucho
MSTRG.47.1	sp|P16371-2|GROU_DROME	22.628	274	164	10	500	1288	482	718	6.7e-07	45.8	Isoform A of Protein groucho
MSTRG.47.2	sp|P16371|GROU_DROME	26.693	251	134	8	1705	2352	493	728	5.23e-12	62.4	Protein groucho
MSTRG.47.2	sp|P16371|GROU_DROME	22.628	274	164	10	500	1288	493	729	6.85e-07	45.8	Protein groucho
MSTRG.47.2	sp|P16371-2|GROU_DROME	26.693	251	134	8	1705	2352	482	717	5.7e-12	62	Isoform A of Protein groucho
MSTRG.47.2	sp|P16371-2|GROU_DROME	22.628	274	164	10	500	1288	482	718	6.7e-07	45.8	Isoform A of Protein groucho
MSTRG.47.3	sp|P16371|GROU_DROME	26.693	251	134	8	1705	2352	493	728	5.23e-12	62.4	Protein groucho
MSTRG.47.3	sp|P16371|GROU_DROME	22.628	274	164	10	500	1288	493	729	6.85e-07	45.8	Protein groucho
MSTRG.47.3	sp|P16371-2|GROU_DROME	26.693	251	134	8	1705	2352	482	717	5.7e-12	62	Isoform A of Protein groucho
MSTRG.47.3	sp|P16371-2|GROU_DROME	22.628	274	164	10	500	1288	482	718	6.7e-07	45.8	Isoform A of Protein groucho
rna26	sp|P16371|GROU_DROME	26.693	251	134	8	1334	1981	493	728	6.15e-12	62	Protein groucho
rna26	sp|P16371-2|GROU_DROME	26.693	251	134	8	1334	1981	482	717	6.42e-12	61.6	Isoform A of Protein groucho
rna93	sp|P16371|GROU_DROME	20.408	245	182	5	359	1081	493	728	8.52e-12	59.7	Protein groucho
rna93	sp|P16371-2|GROU_DROME	20.408	245	182	5	359	1081	482	717	8.84e-12	59.7	Isoform A of Protein groucho
rna94	sp|P16371|GROU_DROME	20.408	245	182	5	316	1038	493	728	7.57e-12	59.7	Protein groucho
rna94	sp|P16371-2|GROU_DROME	20.408	245	182	5	316	1038	482	717	7.86e-12	59.7	Isoform A of Protein groucho
rna139	sp|P51521-2|OVO_DROME	27.358	106	58	4	905	1183	823	922	4.95e-06	42	Isoform A of Protein groucho
rna139	sp|P51521-3|OVO_DROME	27.358	106	58	4	905	1183	1070	1169	5.05e-06	42	Isoform C of Transcriptional regulator ovo
rna139	sp|P51521-4|OVO_DROME	27.358	106	58	4	905	1183	876	975	5.73e-06	42	Isoform D of Transcriptional regulator ovo
rna139	sp|P51521|OVO_DROME	27.358	106	58	4	905	1183	1199	1298	5.76e-06	42	Transcriptional regulator ovo
rna140	sp|P51521-2|OVO_DROME	27.358	106	58	4	913	1191	823	922	4.98e-06	42	Isoform A of Transcriptional regulator ovo
rna140	sp|P51521-3|OVO_DROME	27.358	106	58	4	913	1191	1070	1169	5.08e-06	42	Isoform C of Transcriptional regulator ovo
rna140	sp|P51521-4|OVO_DROME	27.358	106	58	4	913	1191	876	975	5.76e-06	42	Isoform D of Transcriptional regulator ovo
rna140	sp|P51521|OVO_DROME	27.358	106	58	4	913	1191	1199	1298	5.8e-06	42	Transcriptional regulator ovo

## Sheet: Wnt signalling pathway 
Table S5. Developmental transcripts in conserved signalling pathways with a blast hit to Drosophila (E-value cuto ≤ 10−5) .
Table S5-7.Wnt signalling pathway
Query	Target	Percent identity	Alignment length	Number of mismatches	Number of gap opens	based position of start in query	based position of end in query	based position of start in target	based position of end in target	E-value calculated using Karlin-Altschul statistics	Bit score calculated using Karlin-Altschul statistics	name
MSTRG.2.1	tr|Q6AWJ8|Q6AWJ8_DROME	34.008	988	612	24	1682	4603	250	1211	0	556	LP19005p
MSTRG.2.1	tr|Q6AWJ8|Q6AWJ8_DROME	43.038	158	78	2	1231	1668	88	245	0	129	LP19006p
MSTRG.2.1	tr|Q6AWJ8|Q6AWJ8_DROME	34.757	843	523	15	2135	4612	84	916	8.39e-161	514	LP19007p
MSTRG.2.1	tr|Q6AWJ8|Q6AWJ8_DROME	34.419	706	444	16	1685	3793	556	1245	1.42e-144	414	LP19008p
MSTRG.2.1	tr|Q6AWJ8|Q6AWJ8_DROME	36.979	192	109	7	1120	1671	367	554	1.42e-144	114	LP19009p
MSTRG.2.1	tr|Q6AWJ8|Q6AWJ8_DROME	36.17	188	112	3	1123	1671	675	859	5.13e-27	113	LP19010p
MSTRG.2.1	tr|Q6AWJ8|Q6AWJ8_DROME	29.381	194	129	4	1123	1692	980	1169	4.02e-13	68.2	LP19011p
MSTRG.2.1	tr|Q6AWJ8|Q6AWJ8_DROME	25.381	197	133	8	1090	1659	750	939	5.43e-12	64.3	LP19012p
MSTRG.2.1	tr|Q6AWJ8|Q6AWJ8_DROME	25.424	118	84	2	1282	1629	510	625	3.86e-08	51.6	LP19013p
MSTRG.2.1	tr|Q6AWJ8|Q6AWJ8_DROME	36.62	71	42	2	1718	1921	172	242	2.11e-06	46.2	LP19014p
MSTRG.2.1	tr|A1Z9D7|A1Z9D7_DROME	34.008	988	612	24	1682	4603	250	1211	0	555	Low-density lipoprotein receptor-related protein
MSTRG.2.1	tr|A1Z9D7|A1Z9D7_DROME	43.038	158	78	2	1231	1668	88	245	0	130	Low-density lipoprotein receptor-related protein
MSTRG.2.1	tr|A1Z9D7|A1Z9D7_DROME	34.757	843	523	15	2135	4612	84	916	3.03e-157	514	Low-density lipoprotein receptor-related protein
MSTRG.2.1	tr|A1Z9D7|A1Z9D7_DROME	32.807	823	518	22	1685	4099	556	1361	8.17e-151	434	Low-density lipoprotein receptor-related protein
MSTRG.2.1	tr|A1Z9D7|A1Z9D7_DROME	36.979	192	109	7	1120	1671	367	554	8.17e-151	114	Low-density lipoprotein receptor-related protein
MSTRG.2.1	tr|A1Z9D7|A1Z9D7_DROME	36.17	188	112	3	1123	1671	675	859	2.67e-27	114	Low-density lipoprotein receptor-related protein
MSTRG.2.1	tr|A1Z9D7|A1Z9D7_DROME	29.381	194	129	4	1123	1692	980	1169	1.06e-13	70.1	Low-density lipoprotein receptor-related protein
MSTRG.2.1	tr|A1Z9D7|A1Z9D7_DROME	26.857	175	116	7	1150	1659	772	939	1.09e-12	66.6	Low-density lipoprotein receptor-related protein
MSTRG.2.1	tr|A1Z9D7|A1Z9D7_DROME	31.481	162	63	6	520	972	1318	1442	2.41e-09	55.8	Low-density lipoprotein receptor-related protein
MSTRG.2.1	tr|A1Z9D7|A1Z9D7_DROME	38.76	129	56	5	391	744	1317	1433	4.06e-09	55.1	Low-density lipoprotein receptor-related protein
MSTRG.2.1	tr|A1Z9D7|A1Z9D7_DROME	25.424	118	84	2	1282	1629	510	625	9.04e-09	53.9	Low-density lipoprotein receptor-related protein
MSTRG.2.1	tr|A1Z9D7|A1Z9D7_DROME	38.211	123	53	6	121	453	1309	1420	1.31e-07	50.1	Low-density lipoprotein receptor-related protein
MSTRG.2.1	tr|A1Z9D7|A1Z9D7_DROME	32.576	132	74	4	307	690	1340	1460	3.36e-07	48.9	Low-density lipoprotein receptor-related protein
MSTRG.2.1	tr|A1Z9D7|A1Z9D7_DROME	36.066	61	37	1	1718	1894	172	232	2.69e-06	45.8	Low-density lipoprotein receptor-related protein
MSTRG.2.1	tr|A1Z9D7|A1Z9D7_DROME	25.191	131	91	5	1246	1629	192	318	7.47e-06	44.3	Low-density lipoprotein receptor-related protein
MSTRG.2.1	tr|Q95V09|Q95V09_DROME	34.008	988	612	24	1682	4603	250	1211	0	555	Low-density lipoprotein receptor-related protein
MSTRG.2.1	tr|Q95V09|Q95V09_DROME	43.038	158	78	2	1231	1668	88	245	0	132	Low-density lipoprotein receptor-related protein
MSTRG.2.1	tr|Q95V09|Q95V09_DROME	34.757	843	523	15	2135	4612	84	916	1.73e-157	515	Low-density lipoprotein receptor-related protein
MSTRG.2.1	tr|Q95V09|Q95V09_DROME	32.807	823	518	22	1685	4099	556	1361	3.71e-151	435	Low-density lipoprotein receptor-related protein
MSTRG.2.1	tr|Q95V09|Q95V09_DROME	36.979	192	109	7	1120	1671	367	554	3.71e-151	114	Low-density lipoprotein receptor-related protein
MSTRG.2.1	tr|Q95V09|Q95V09_DROME	36.17	188	112	3	1123	1671	675	859	2.35e-27	114	Low-density lipoprotein receptor-related protein
MSTRG.2.1	tr|Q95V09|Q95V09_DROME	29.381	194	129	4	1123	1692	980	1169	2.24e-14	72.4	Low-density lipoprotein receptor-related protein
MSTRG.2.1	tr|Q95V09|Q95V09_DROME	26.857	175	116	7	1150	1659	772	939	1.01e-12	67	Low-density lipoprotein receptor-related protein
MSTRG.2.1	tr|Q95V09|Q95V09_DROME	31.481	162	63	6	520	972	1318	1442	2.23e-09	55.8	Low-density lipoprotein receptor-related protein
MSTRG.2.1	tr|Q95V09|Q95V09_DROME	38.76	129	56	5	391	744	1317	1433	3.8e-09	55.1	Low-density lipoprotein receptor-related protein
MSTRG.2.1	tr|Q95V09|Q95V09_DROME	25.424	118	84	2	1282	1629	510	625	8.82e-09	53.9	Low-density lipoprotein receptor-related protein
MSTRG.2.1	tr|Q95V09|Q95V09_DROME	38.211	123	53	6	121	453	1309	1420	1.2e-07	50.1	Low-density lipoprotein receptor-related protein
MSTRG.2.1	tr|Q95V09|Q95V09_DROME	32.576	132	74	4	307	690	1340	1460	3.22e-07	48.9	Low-density lipoprotein receptor-related protein
MSTRG.2.1	tr|Q95V09|Q95V09_DROME	36.066	61	37	1	1718	1894	172	232	3.16e-06	45.4	Low-density lipoprotein receptor-related protein
MSTRG.2.1	tr|Q95V09|Q95V09_DROME	25.191	131	91	5	1246	1629	192	318	7.22e-06	44.3	Low-density lipoprotein receptor-related protein
MSTRG.2.1	tr|Q9NHE9|Q9NHE9_DROME	33.907	988	613	24	1682	4603	250	1211	0	553	Low-density lipoprotein receptor-related protein
MSTRG.2.1	tr|Q9NHE9|Q9NHE9_DROME	43.038	158	78	2	1231	1668	88	245	0	130	Low-density lipoprotein receptor-related protein
MSTRG.2.1	tr|Q9NHE9|Q9NHE9_DROME	34.757	843	523	15	2135	4612	84	916	2.94e-157	514	Low-density lipoprotein receptor-related protein
MSTRG.2.1	tr|Q9NHE9|Q9NHE9_DROME	32.807	823	518	22	1685	4099	556	1361	2.82e-150	434	Low-density lipoprotein receptor-related protein
MSTRG.2.1	tr|Q9NHE9|Q9NHE9_DROME	36.458	192	110	7	1120	1671	367	554	2.82e-150	112	Low-density lipoprotein receptor-related protein
MSTRG.2.1	tr|Q9NHE9|Q9NHE9_DROME	36.17	188	112	3	1123	1671	675	859	2.58e-27	114	Low-density lipoprotein receptor-related protein
MSTRG.2.1	tr|Q9NHE9|Q9NHE9_DROME	29.381	194	129	4	1123	1692	980	1169	1.01e-13	70.1	Low-density lipoprotein receptor-related protein
MSTRG.2.1	tr|Q9NHE9|Q9NHE9_DROME	26.857	175	116	7	1150	1659	772	939	1.08e-12	66.6	Low-density lipoprotein receptor-related protein
MSTRG.2.1	tr|Q9NHE9|Q9NHE9_DROME	31.481	162	63	6	520	972	1318	1442	2.39e-09	55.8	Low-density lipoprotein receptor-related protein
MSTRG.2.1	tr|Q9NHE9|Q9NHE9_DROME	38.76	129	56	5	391	744	1317	1433	4.09e-09	55.1	Low-density lipoprotein receptor-related protein
MSTRG.2.1	tr|Q9NHE9|Q9NHE9_DROME	25.424	118	84	2	1282	1629	510	625	8.97e-09	53.9	Low-density lipoprotein receptor-related protein
MSTRG.2.1	tr|Q9NHE9|Q9NHE9_DROME	38.211	123	53	6	121	453	1309	1420	1.29e-07	50.1	Low-density lipoprotein receptor-related protein
MSTRG.2.1	tr|Q9NHE9|Q9NHE9_DROME	32.576	132	74	4	307	690	1340	1460	3.45e-07	48.5	Low-density lipoprotein receptor-related protein
MSTRG.2.1	tr|Q9NHE9|Q9NHE9_DROME	36.066	61	37	1	1718	1894	172	232	2.67e-06	45.8	Low-density lipoprotein receptor-related protein
MSTRG.2.1	tr|Q9NHE9|Q9NHE9_DROME	25.191	131	91	5	1246	1629	192	318	7.1e-06	44.3	Low-density lipoprotein receptor-related protein
rna0	tr|Q6AWJ8|Q6AWJ8_DROME	34.036	996	615	25	1679	4618	250	1219	0	557	LP19005p
rna0	tr|Q6AWJ8|Q6AWJ8_DROME	43.038	158	78	2	1228	1665	88	245	0	129	LP19005p
rna0	tr|Q6AWJ8|Q6AWJ8_DROME	34.711	847	526	15	2132	4621	84	920	3.88e-162	518	LP19005p
rna0	tr|Q6AWJ8|Q6AWJ8_DROME	34.419	706	444	16	1682	3790	556	1245	1.33e-144	414	LP19005p
rna0	tr|Q6AWJ8|Q6AWJ8_DROME	36.979	192	109	7	1117	1668	367	554	1.33e-144	114	LP19005p
rna0	tr|Q6AWJ8|Q6AWJ8_DROME	36.17	188	112	3	1120	1668	675	859	5.16e-27	113	LP19005p
rna0	tr|Q6AWJ8|Q6AWJ8_DROME	29.381	194	129	4	1120	1689	980	1169	4.04e-13	68.2	LP19005p
rna0	tr|Q6AWJ8|Q6AWJ8_DROME	25.381	197	133	8	1087	1656	750	939	5.46e-12	64.3	LP19005p
rna0	tr|Q6AWJ8|Q6AWJ8_DROME	25.424	118	84	2	1279	1626	510	625	3.88e-08	51.6	LP19005p
rna0	tr|Q6AWJ8|Q6AWJ8_DROME	36.62	71	42	2	1715	1918	172	242	2.11e-06	46.2	LP19005p
rna0	tr|A1Z9D7|A1Z9D7_DROME	33.968	998	617	25	1679	4624	250	1221	0	556	Low-density lipoprotein receptor-related protein
rna0	tr|A1Z9D7|A1Z9D7_DROME	43.038	158	78	2	1228	1665	88	245	0	131	Low-density lipoprotein receptor-related protein
rna0	tr|A1Z9D7|A1Z9D7_DROME	34.711	847	526	15	2132	4621	84	920	1.47e-158	518	Low-density lipoprotein receptor-related protein
rna0	tr|A1Z9D7|A1Z9D7_DROME	32.807	823	518	22	1682	4096	556	1361	6.29e-151	434	Low-density lipoprotein receptor-related protein
rna0	tr|A1Z9D7|A1Z9D7_DROME	36.979	192	109	7	1117	1668	367	554	6.29e-151	114	Low-density lipoprotein receptor-related protein
rna0	tr|A1Z9D7|A1Z9D7_DROME	36.17	188	112	3	1120	1668	675	859	2.45e-27	114	Low-density lipoprotein receptor-related protein
rna0	tr|A1Z9D7|A1Z9D7_DROME	30.189	212	134	6	1120	1743	980	1181	1e-13	70.1	Low-density lipoprotein receptor-related protein
rna0	tr|A1Z9D7|A1Z9D7_DROME	26.857	175	116	7	1147	1656	772	939	1.01e-12	67	Low-density lipoprotein receptor-related protein
rna0	tr|A1Z9D7|A1Z9D7_DROME	31.481	162	63	6	517	969	1318	1442	2.26e-09	55.8	Low-density lipoprotein receptor-related protein
rna0	tr|A1Z9D7|A1Z9D7_DROME	38.76	129	56	5	388	741	1317	1433	3.98e-09	55.1	Low-density lipoprotein receptor-related protein
rna0	tr|A1Z9D7|A1Z9D7_DROME	25.424	118	84	2	1279	1626	510	625	8.86e-09	53.9	Low-density lipoprotein receptor-related protein
rna0	tr|A1Z9D7|A1Z9D7_DROME	38.211	123	53	6	118	450	1309	1420	1.21e-07	50.1	Low-density lipoprotein receptor-related protein
rna0	tr|A1Z9D7|A1Z9D7_DROME	32.576	132	74	4	304	687	1340	1460	3.29e-07	48.9	Low-density lipoprotein receptor-related protein
rna0	tr|A1Z9D7|A1Z9D7_DROME	36.066	61	37	1	1715	1891	172	232	2.6e-06	45.8	Low-density lipoprotein receptor-related protein
rna0	tr|A1Z9D7|A1Z9D7_DROME	25.191	131	91	5	1243	1626	192	318	7.08e-06	44.3	Low-density lipoprotein receptor-related protein
rna0	tr|Q95V09|Q95V09_DROME	33.968	998	617	25	1679	4624	250	1221	0	555	Low-density lipoprotein receptor-related protein
rna0	tr|Q95V09|Q95V09_DROME	43.038	158	78	2	1228	1665	88	245	0	131	Low-density lipoprotein receptor-related protein
rna0	tr|Q95V09|Q95V09_DROME	34.711	847	526	15	2132	4621	84	920	1.37e-158	518	Low-density lipoprotein receptor-related protein
rna0	tr|Q95V09|Q95V09_DROME	32.807	823	518	22	1682	4096	556	1361	4.59e-151	435	Low-density lipoprotein receptor-related protein
rna0	tr|Q95V09|Q95V09_DROME	36.979	192	109	7	1117	1668	367	554	4.59e-151	114	Low-density lipoprotein receptor-related protein
rna0	tr|Q95V09|Q95V09_DROME	36.17	188	112	3	1120	1668	675	859	2.45e-27	114	Low-density lipoprotein receptor-related protein
rna0	tr|Q95V09|Q95V09_DROME	30.189	212	134	6	1120	1743	980	1181	2.31e-14	72.4	Low-density lipoprotein receptor-related protein
rna0	tr|Q95V09|Q95V09_DROME	26.857	175	116	7	1147	1656	772	939	1.04e-12	67	Low-density lipoprotein receptor-related protein
rna0	tr|Q95V09|Q95V09_DROME	31.481	162	63	6	517	969	1318	1442	2.28e-09	55.8	Low-density lipoprotein receptor-related protein
rna0	tr|Q95V09|Q95V09_DROME	38.76	129	56	5	388	741	1317	1433	3.82e-09	55.1	Low-density lipoprotein receptor-related protein
rna0	tr|Q95V09|Q95V09_DROME	25.424	118	84	2	1279	1626	510	625	9.09e-09	53.9	Low-density lipoprotein receptor-related protein
rna0	tr|Q95V09|Q95V09_DROME	38.211	123	53	6	118	450	1309	1420	1.22e-07	50.1	Low-density lipoprotein receptor-related protein
rna0	tr|Q95V09|Q95V09_DROME	32.576	132	74	4	304	687	1340	1460	3.24e-07	48.9	Low-density lipoprotein receptor-related protein
rna0	tr|Q95V09|Q95V09_DROME	36.066	61	37	1	1715	1891	172	232	3.26e-06	45.4	Low-density lipoprotein receptor-related protein
rna0	tr|Q95V09|Q95V09_DROME	25.191	131	91	5	1243	1626	192	318	7.44e-06	44.3	Low-density lipoprotein receptor-related protein
rna0	tr|Q9NHE9|Q9NHE9_DROME	33.868	998	618	25	1679	4624	250	1221	0	554	Low-density lipoprotein receptor-related protein
rna0	tr|Q9NHE9|Q9NHE9_DROME	43.038	158	78	2	1228	1665	88	245	0	131	Low-density lipoprotein receptor-related protein
rna0	tr|Q9NHE9|Q9NHE9_DROME	34.711	847	526	15	2132	4621	84	920	1.43e-158	518	Low-density lipoprotein receptor-related protein
rna0	tr|Q9NHE9|Q9NHE9_DROME	32.807	823	518	22	1682	4096	556	1361	2.14e-150	434	Low-density lipoprotein receptor-related protein
rna0	tr|Q9NHE9|Q9NHE9_DROME	36.458	192	110	7	1117	1668	367	554	2.14e-150	112	Low-density lipoprotein receptor-related protein
rna0	tr|Q9NHE9|Q9NHE9_DROME	36.17	188	112	3	1120	1668	675	859	2.33e-27	114	Low-density lipoprotein receptor-related protein
rna0	tr|Q9NHE9|Q9NHE9_DROME	30.189	212	134	6	1120	1743	980	1181	9.77e-14	70.1	Low-density lipoprotein receptor-related protein
rna0	tr|Q9NHE9|Q9NHE9_DROME	26.857	175	116	7	1147	1656	772	939	9.61e-13	67	Low-density lipoprotein receptor-related protein
rna0	tr|Q9NHE9|Q9NHE9_DROME	31.481	162	63	6	517	969	1318	1442	2.3e-09	55.8	Low-density lipoprotein receptor-related protein
rna0	tr|Q9NHE9|Q9NHE9_DROME	38.76	129	56	5	388	741	1317	1433	3.98e-09	55.1	Low-density lipoprotein receptor-related protein
rna0	tr|Q9NHE9|Q9NHE9_DROME	25.424	118	84	2	1279	1626	510	625	8.64e-09	53.9	Low-density lipoprotein receptor-related protein
rna0	tr|Q9NHE9|Q9NHE9_DROME	38.211	123	53	6	118	450	1309	1420	1.19e-07	50.1	Low-density lipoprotein receptor-related protein
rna0	tr|Q9NHE9|Q9NHE9_DROME	32.576	132	74	4	304	687	1340	1460	3.32e-07	48.9	Low-density lipoprotein receptor-related protein
rna0	tr|Q9NHE9|Q9NHE9_DROME	36.066	61	37	1	1715	1891	172	232	2.6e-06	45.8	Low-density lipoprotein receptor-related protein
rna0	tr|Q9NHE9|Q9NHE9_DROME	25.191	131	91	5	1243	1626	192	318	6.73e-06	44.3	Low-density lipoprotein receptor-related protein
MSTRG.47.1	sp|P16371|GROU_DROME	26.693	251	134	8	1705	2352	493	728	1.21e-11	62.4	Protein groucho
MSTRG.47.1	sp|P16371|GROU_DROME	22.628	274	164	10	500	1288	493	729	1.59e-06	45.8	Protein groucho
MSTRG.47.1	sp|P16371-2|GROU_DROME	26.693	251	134	8	1705	2352	482	717	1.32e-11	62	Isoform A of Protein groucho
MSTRG.47.1	sp|P16371-2|GROU_DROME	22.628	274	164	10	500	1288	482	718	1.56e-06	45.8	Isoform A of Protein groucho
MSTRG.47.2	sp|P16371|GROU_DROME	26.693	251	134	8	1705	2352	493	728	1.21e-11	62.4	Protein groucho
MSTRG.47.2	sp|P16371|GROU_DROME	22.628	274	164	10	500	1288	493	729	1.59e-06	45.8	Protein groucho
MSTRG.47.2	sp|P16371-2|GROU_DROME	26.693	251	134	8	1705	2352	482	717	1.32e-11	62	Isoform A of Protein groucho
MSTRG.47.2	sp|P16371-2|GROU_DROME	22.628	274	164	10	500	1288	482	718	1.56e-06	45.8	Isoform A of Protein groucho
MSTRG.47.3	sp|P16371|GROU_DROME	26.693	251	134	8	1705	2352	493	728	1.21e-11	62.4	Protein groucho
MSTRG.47.3	sp|P16371|GROU_DROME	22.628	274	164	10	500	1288	493	729	1.59e-06	45.8	Protein groucho
MSTRG.47.3	sp|P16371-2|GROU_DROME	26.693	251	134	8	1705	2352	482	717	1.32e-11	62	Isoform A of Protein groucho
MSTRG.47.3	sp|P16371-2|GROU_DROME	22.628	274	164	10	500	1288	482	718	1.56e-06	45.8	Isoform A of Protein groucho
rna26	sp|P16371|GROU_DROME	26.693	251	134	8	1334	1981	493	728	1.43e-11	62	Protein groucho
rna26	sp|P16371-2|GROU_DROME	26.693	251	134	8	1334	1981	482	717	1.49e-11	61.6	Isoform A of Protein groucho
MSTRG.87.1	sp|Q9V5N8|STAN_DROME	25.424	649	338	28	2341	4083	1469	2039	1.23e-22	100	Protocadherin-like wing polarity protein stan
MSTRG.87.1	sp|Q9V5N8|STAN_DROME	33.083	133	57	4	685	987	1422	1554	3.13e-12	65.9	Protocadherin-like wing polarity protein stan
MSTRG.87.1	sp|Q9V5N8|STAN_DROME	38.372	86	43	3	967	1203	1458	1540	4.11e-10	58.9	Protocadherin-like wing polarity protein stan
MSTRG.87.1	sp|Q9V5N8|STAN_DROME	27.317	205	116	10	4630	5220	1480	1659	1.33e-09	57.4	Protocadherin-like wing polarity protein stan
MSTRG.87.1	sp|Q9V5N8|STAN_DROME	34.783	69	45	0	586	792	1727	1795	4.93e-09	55.5	Protocadherin-like wing polarity protein stan
MSTRG.87.1	sp|Q9V5N8|STAN_DROME	23.373	338	192	19	3862	4758	1486	1795	1.59e-07	50.4	Protocadherin-like wing polarity protein stan
MSTRG.87.1	sp|Q9V5N8|STAN_DROME	32.673	101	57	4	619	900	1460	1556	2.36e-07	49.7	Protocadherin-like wing polarity protein stan
MSTRG.87.1	sp|Q9V5N8|STAN_DROME	23.718	312	196	13	2374	3270	1760	2042	6.75e-07	48.1	Protocadherin-like wing polarity protein stan
MSTRG.87.1	sp|Q9V5N8|STAN_DROME	30.851	94	56	3	1102	1365	1462	1552	2.38e-06	46.6	Protocadherin-like wing polarity protein stan
MSTRG.87.1	sp|Q9V5N8-2|STAN_DROME	25.424	649	338	28	2341	4083	1469	2039	1.32e-22	100	Isoform B of Protocadherin-like wing polarity protein stan
MSTRG.87.1	sp|Q9V5N8-2|STAN_DROME	33.083	133	57	4	685	987	1422	1554	3.13e-12	65.9	Isoform B of Protocadherin-like wing polarity protein stan
MSTRG.87.1	sp|Q9V5N8-2|STAN_DROME	38.372	86	43	3	967	1203	1458	1540	4.22e-10	58.9	Isoform B of Protocadherin-like wing polarity protein stan
MSTRG.87.1	sp|Q9V5N8-2|STAN_DROME	27.317	205	116	10	4630	5220	1480	1659	1.32e-09	57.4	Isoform B of Protocadherin-like wing polarity protein stan
MSTRG.87.1	sp|Q9V5N8-2|STAN_DROME	34.783	69	45	0	586	792	1727	1795	4.97e-09	55.5	Isoform B of Protocadherin-like wing polarity protein stan
MSTRG.87.1	sp|Q9V5N8-2|STAN_DROME	23.373	338	192	19	3862	4758	1486	1795	1.61e-07	50.4	Isoform B of Protocadherin-like wing polarity protein stan
MSTRG.87.1	sp|Q9V5N8-2|STAN_DROME	32.673	101	57	4	619	900	1460	1556	2.44e-07	49.7	Isoform B of Protocadherin-like wing polarity protein stan
MSTRG.87.1	sp|Q9V5N8-2|STAN_DROME	23.718	312	196	13	2374	3270	1760	2042	6.86e-07	48.1	Isoform B of Protocadherin-like wing polarity protein stan
MSTRG.87.1	sp|Q9V5N8-2|STAN_DROME	30.851	94	56	3	1102	1365	1462	1552	2.38e-06	46.6	Isoform B of Protocadherin-like wing polarity protein stan
MSTRG.87.1	sp|P33450|FAT_DROME	36.17	141	82	4	730	1146	3994	4128	4.53e-22	98.6	Cadherin-related tumor suppressor
MSTRG.87.1	sp|P33450|FAT_DROME	41.593	113	61	3	571	897	4017	4128	1.78e-19	89.7	Cadherin-related tumor suppressor
MSTRG.87.1	sp|P33450|FAT_DROME	33.108	148	90	5	949	1377	3985	4128	2.71e-18	85.9	Cadherin-related tumor suppressor
MSTRG.87.1	sp|P33450|FAT_DROME	36.765	136	77	5	625	1020	3997	4127	2.03e-17	83.2	Cadherin-related tumor suppressor
MSTRG.87.1	sp|P33450|FAT_DROME	33.333	147	87	6	841	1269	3993	4132	2.45e-14	72.8	Cadherin-related tumor suppressor
MSTRG.87.1	sp|P33450|FAT_DROME	37.615	109	57	4	3862	4179	4056	4156	5.95e-13	68.2	Cadherin-related tumor suppressor
MSTRG.87.1	sp|P33450|FAT_DROME	32.955	88	53	3	3016	3261	4004	4091	6.42e-09	55.1	Cadherin-related tumor suppressor
MSTRG.87.1	sp|P33450|FAT_DROME	39.394	66	36	2	3916	4113	3997	4058	5.83e-08	52	Cadherin-related tumor suppressor
MSTRG.87.1	sp|Q9W3W5|WIF1_DROME	30.909	220	108	15	721	1374	263	440	9.83e-11	60.1	Protein shifted
MSTRG.87.1	sp|Q9W3W5|WIF1_DROME	30.508	177	94	8	616	1146	294	441	1.1e-10	59.7	Protein shifted
MSTRG.87.1	sp|Q9W3W5|WIF1_DROME	34.351	131	64	9	985	1377	299	407	1.03e-06	47	Protein shifted
MSTRG.87.1	sp|Q9W3W5|WIF1_DROME	37.037	81	37	5	4636	4866	338	408	3.16e-06	45.4	Protein shifted
rna63	sp|Q9V5N8|STAN_DROME	25.424	649	338	28	1654	3396	1469	2039	5.3e-23	101	Protocadherin-like wing polarity protein stan
rna63	sp|Q9V5N8|STAN_DROME	33.083	133	57	4	121	423	1422	1554	2.13e-12	66.2	Protocadherin-like wing polarity protein stan
rna63	sp|Q9V5N8|STAN_DROME	27.317	205	116	10	3943	4533	1480	1659	9.74e-10	57.4	Protocadherin-like wing polarity protein stan
rna63	sp|Q9V5N8|STAN_DROME	34.783	69	45	0	22	228	1727	1795	3.52e-09	55.5	Protocadherin-like wing polarity protein stan
rna63	sp|Q9V5N8|STAN_DROME	23.373	338	192	19	3175	4071	1486	1795	1.03e-07	50.8	Protocadherin-like wing polarity protein stan
rna63	sp|Q9V5N8|STAN_DROME	32.673	101	57	4	55	336	1460	1556	1.74e-07	50.1	Protocadherin-like wing polarity protein stan
rna63	sp|Q9V5N8|STAN_DROME	23.718	312	196	13	1687	2583	1760	2042	3.73e-07	48.9	Protocadherin-like wing polarity protein stan
rna63	sp|Q9V5N8|STAN_DROME	31.633	98	58	3	403	678	1458	1552	3.89e-07	48.9	Protocadherin-like wing polarity protein stan
rna63	sp|Q9V5N8-2|STAN_DROME	25.578	649	337	28	1654	3396	1469	2039	5.35e-23	101	Isoform B of Protocadherin-like wing polarity protein stan
rna63	sp|Q9V5N8-2|STAN_DROME	33.083	133	57	4	121	423	1422	1554	2.19e-12	66.2	Isoform B of Protocadherin-like wing polarity protein stan
rna63	sp|Q9V5N8-2|STAN_DROME	27.317	205	116	10	3943	4533	1480	1659	9.82e-10	57.4	Isoform B of Protocadherin-like wing polarity protein stan
rna63	sp|Q9V5N8-2|STAN_DROME	34.783	69	45	0	22	228	1727	1795	3.55e-09	55.5	Isoform B of Protocadherin-like wing polarity protein stan
rna63	sp|Q9V5N8-2|STAN_DROME	23.373	338	192	19	3175	4071	1486	1795	1.03e-07	50.8	Isoform B of Protocadherin-like wing polarity protein stan
rna63	sp|Q9V5N8-2|STAN_DROME	32.673	101	57	4	55	336	1460	1556	1.72e-07	50.1	Isoform B of Protocadherin-like wing polarity protein stan
rna63	sp|Q9V5N8-2|STAN_DROME	23.718	312	196	13	1687	2583	1760	2042	3.73e-07	48.9	Isoform B of Protocadherin-like wing polarity protein stan
rna63	sp|Q9V5N8-2|STAN_DROME	31.633	98	58	3	403	678	1458	1552	3.92e-07	48.9	Isoform B of Protocadherin-like wing polarity protein stan
rna63	sp|P33450|FAT_DROME	42.105	114	61	3	4	333	4016	4128	1.35e-20	93.2	Cadherin-related tumor suppressor
rna63	sp|P33450|FAT_DROME	34.507	142	87	4	166	582	3994	4132	4.87e-20	91.3	Cadherin-related tumor suppressor
rna63	sp|P33450|FAT_DROME	35.766	137	79	5	61	459	3997	4128	3.35e-17	82	Cadherin-related tumor suppressor
rna63	sp|P33450|FAT_DROME	34.043	141	85	5	277	690	3993	4128	9.82e-17	80.5	Cadherin-related tumor suppressor
rna63	sp|P33450|FAT_DROME	37.615	109	57	4	3175	3492	4056	4156	3.62e-13	68.9	Cadherin-related tumor suppressor
rna63	sp|P33450|FAT_DROME	24.868	378	214	19	2329	3291	4004	4368	2.23e-09	56.2	Cadherin-related tumor suppressor
rna63	sp|P33450|FAT_DROME	39.394	66	36	2	3229	3426	3997	4058	3.67e-08	52.4	Cadherin-related tumor suppressor
rna63	sp|P33450|FAT_DROME	26.486	185	104	9	3961	4488	4056	4217	7.4e-06	44.7	Cadherin-related tumor suppressor
rna63	sp|Q9W3W5|WIF1_DROME	31.214	173	93	8	52	570	294	440	2.33e-12	65.1	Protein shifted
rna63	sp|Q9W3W5|WIF1_DROME	34.194	155	75	11	226	690	280	407	2.22e-09	55.5	Protein shifted
rna63	sp|Q9W3W5|WIF1_DROME	37.037	81	37	5	3949	4179	338	408	2.64e-06	45.4	Protein shifted

## Sheet: segmentation
Table S5. Developmental transcripts in conserved signalling pathways with a blast hit to Drosophila (E-value cuto ≤ 10−5) .
Table S5-8.segmentation
Query	Target	Percent identity	Alignment length	Number of mismatches	Number of gap opens	based position of start in query	based position of end in query	based position of start in target	based position of end in target	E-value calculated using Karlin-Altschul statistics	Bit score calculated using Karlin-Altschul statistics	name
MSTRG.2.1	tr|A1Z9D7|A1Z9D7_DROME	34.008	988	612	24	1682	4603	250	1211	0	555	Low-density lipoprotein receptor-related protein
MSTRG.2.1	tr|A1Z9D7|A1Z9D7_DROME	43.038	158	78	2	1231	1668	88	245	0	130	Low-density lipoprotein receptor-related protein
MSTRG.2.1	tr|A1Z9D7|A1Z9D7_DROME	34.757	843	523	15	2135	4612	84	916	8.55e-157	514	Low-density lipoprotein receptor-related protein
MSTRG.2.1	tr|A1Z9D7|A1Z9D7_DROME	32.807	823	518	22	1685	4099	556	1361	2.27e-150	434	Low-density lipoprotein receptor-related protein
MSTRG.2.1	tr|A1Z9D7|A1Z9D7_DROME	36.979	192	109	7	1120	1671	367	554	2.27e-150	114	Low-density lipoprotein receptor-related protein
MSTRG.2.1	tr|A1Z9D7|A1Z9D7_DROME	36.17	188	112	3	1123	1671	675	859	7.54e-27	114	Low-density lipoprotein receptor-related protein
MSTRG.2.1	tr|A1Z9D7|A1Z9D7_DROME	29.381	194	129	4	1123	1692	980	1169	2.98e-13	70.1	Low-density lipoprotein receptor-related protein
MSTRG.2.1	tr|A1Z9D7|A1Z9D7_DROME	26.857	175	116	7	1150	1659	772	939	3.09e-12	66.6	Low-density lipoprotein receptor-related protein
MSTRG.2.1	tr|A1Z9D7|A1Z9D7_DROME	31.481	162	63	6	520	972	1318	1442	6.8e-09	55.8	Low-density lipoprotein receptor-related protein
MSTRG.2.1	tr|A1Z9D7|A1Z9D7_DROME	38.76	129	56	5	391	744	1317	1433	1.15e-08	55.1	Low-density lipoprotein receptor-related protein
MSTRG.2.1	tr|A1Z9D7|A1Z9D7_DROME	25.424	118	84	2	1282	1629	510	625	2.55e-08	53.9	Low-density lipoprotein receptor-related protein
MSTRG.2.1	tr|A1Z9D7|A1Z9D7_DROME	38.211	123	53	6	121	453	1309	1420	3.69e-07	50.1	Low-density lipoprotein receptor-related protein
MSTRG.2.1	tr|A1Z9D7|A1Z9D7_DROME	32.576	132	74	4	307	690	1340	1460	9.49e-07	48.9	Low-density lipoprotein receptor-related protein
MSTRG.2.1	tr|A1Z9D7|A1Z9D7_DROME	36.066	61	37	1	1718	1894	172	232	7.6e-06	45.8	Low-density lipoprotein receptor-related protein
rna0	tr|A1Z9D7|A1Z9D7_DROME	33.968	998	617	25	1679	4624	250	1221	0	556	Low-density lipoprotein receptor-related protein
rna0	tr|A1Z9D7|A1Z9D7_DROME	43.038	158	78	2	1228	1665	88	245	0	131	Low-density lipoprotein receptor-related protein
rna0	tr|A1Z9D7|A1Z9D7_DROME	34.711	847	526	15	2132	4621	84	920	4.15e-158	518	Low-density lipoprotein receptor-related protein
rna0	tr|A1Z9D7|A1Z9D7_DROME	32.807	823	518	22	1682	4096	556	1361	1.75e-150	434	Low-density lipoprotein receptor-related protein
rna0	tr|A1Z9D7|A1Z9D7_DROME	36.979	192	109	7	1117	1668	367	554	1.75e-150	114	Low-density lipoprotein receptor-related protein
rna0	tr|A1Z9D7|A1Z9D7_DROME	36.17	188	112	3	1120	1668	675	859	6.91e-27	114	Low-density lipoprotein receptor-related protein
rna0	tr|A1Z9D7|A1Z9D7_DROME	30.189	212	134	6	1120	1743	980	1181	2.83e-13	70.1	Low-density lipoprotein receptor-related protein
rna0	tr|A1Z9D7|A1Z9D7_DROME	26.857	175	116	7	1147	1656	772	939	2.85e-12	67	Low-density lipoprotein receptor-related protein
rna0	tr|A1Z9D7|A1Z9D7_DROME	31.481	162	63	6	517	969	1318	1442	6.39e-09	55.8	Low-density lipoprotein receptor-related protein
rna0	tr|A1Z9D7|A1Z9D7_DROME	38.76	129	56	5	388	741	1317	1433	1.12e-08	55.1	Low-density lipoprotein receptor-related protein
rna0	tr|A1Z9D7|A1Z9D7_DROME	25.424	118	84	2	1279	1626	510	625	2.5e-08	53.9	Low-density lipoprotein receptor-related protein
rna0	tr|A1Z9D7|A1Z9D7_DROME	38.211	123	53	6	118	450	1309	1420	3.41e-07	50.1	Low-density lipoprotein receptor-related protein
rna0	tr|A1Z9D7|A1Z9D7_DROME	32.576	132	74	4	304	687	1340	1460	9.3e-07	48.9	Low-density lipoprotein receptor-related protein
rna0	tr|A1Z9D7|A1Z9D7_DROME	36.066	61	37	1	1715	1891	172	232	7.33e-06	45.8	Low-density lipoprotein receptor-related protein
MSTRG.47.1	tr|A0A0B4KHK1|A0A0B4KHK1_DROME	25.463	216	127	7	1729	2364	259	444	9.22e-17	80.1	Supernumerary limbs, isoform B
MSTRG.47.1	tr|A0A0B4KHK1|A0A0B4KHK1_DROME	25.228	329	192	15	386	1336	220	506	2.6e-16	78.6	Supernumerary limbs, isoform B
MSTRG.47.1	tr|A0A0B4KHK1|A0A0B4KHK1_DROME	26.316	228	135	11	1561	2223	287	488	2.5e-10	59.3	Supernumerary limbs, isoform B
MSTRG.47.1	tr|O44382|O44382_DROME	24.528	212	134	6	1729	2364	259	444	1.96e-16	78.6	Slimb
MSTRG.47.1	tr|O44382|O44382_DROME	24.924	329	193	15	386	1336	220	506	5.44e-16	77.4	Slimb
MSTRG.47.1	tr|O44382|O44382_DROME	26.754	228	134	11	1561	2223	287	488	1.37e-10	60.1	Slimb
MSTRG.47.1	sp|Q24572|CAF1_DROME	28.03	132	89	4	2026	2406	196	326	1.13e-08	53.5	Probable histone-binding protein Caf1
MSTRG.47.1	sp|Q24572|CAF1_DROME	23.581	229	159	8	392	1033	196	423	1.24e-07	50.4	Probable histone-binding protein Caf1
MSTRG.47.2	tr|A0A0B4KHK1|A0A0B4KHK1_DROME	25.463	216	127	7	1729	2364	259	444	9.22e-17	80.1	Supernumerary limbs, isoform B
MSTRG.47.2	tr|A0A0B4KHK1|A0A0B4KHK1_DROME	25.228	329	192	15	386	1336	220	506	2.6e-16	78.6	Supernumerary limbs, isoform B
MSTRG.47.2	tr|A0A0B4KHK1|A0A0B4KHK1_DROME	26.316	228	135	11	1561	2223	287	488	2.5e-10	59.3	Supernumerary limbs, isoform B
MSTRG.47.2	tr|O44382|O44382_DROME	24.528	212	134	6	1729	2364	259	444	1.96e-16	78.6	Slimb
MSTRG.47.2	tr|O44382|O44382_DROME	24.924	329	193	15	386	1336	220	506	5.44e-16	77.4	Slimb
MSTRG.47.2	tr|O44382|O44382_DROME	26.754	228	134	11	1561	2223	287	488	1.37e-10	60.1	Slimb
MSTRG.47.2	sp|Q24572|CAF1_DROME	28.03	132	89	4	2026	2406	196	326	1.13e-08	53.5	Probable histone-binding protein Caf1
MSTRG.47.2	sp|Q24572|CAF1_DROME	23.581	229	159	8	392	1033	196	423	1.24e-07	50.4	Probable histone-binding protein Caf1
MSTRG.47.3	tr|A0A0B4KHK1|A0A0B4KHK1_DROME	25.463	216	127	7	1729	2364	259	444	9.22e-17	80.1	Supernumerary limbs, isoform B
MSTRG.47.3	tr|A0A0B4KHK1|A0A0B4KHK1_DROME	25.228	329	192	15	386	1336	220	506	2.6e-16	78.6	Supernumerary limbs, isoform B
MSTRG.47.3	tr|A0A0B4KHK1|A0A0B4KHK1_DROME	26.316	228	135	11	1561	2223	287	488	2.5e-10	59.3	Supernumerary limbs, isoform B
MSTRG.47.3	tr|O44382|O44382_DROME	24.528	212	134	6	1729	2364	259	444	1.96e-16	78.6	Slimb
MSTRG.47.3	tr|O44382|O44382_DROME	24.924	329	193	15	386	1336	220	506	5.44e-16	77.4	Slimb
MSTRG.47.3	tr|O44382|O44382_DROME	26.754	228	134	11	1561	2223	287	488	1.37e-10	60.1	Slimb
MSTRG.47.3	sp|Q24572|CAF1_DROME	28.03	132	89	4	2026	2406	196	326	1.13e-08	53.5	Probable histone-binding protein Caf1
MSTRG.47.3	sp|Q24572|CAF1_DROME	23.581	229	159	8	392	1033	196	423	1.24e-07	50.4	Probable histone-binding protein Caf1
rna26	tr|A0A0B4KHK1|A0A0B4KHK1_DROME	25.463	216	127	7	1358	1993	259	444	8.62e-17	79.7	Supernumerary limbs, isoform B
rna26	tr|A0A0B4KHK1|A0A0B4KHK1_DROME	23.333	240	152	6	525	1241	223	431	4.03e-13	68.2	Supernumerary limbs, isoform B
rna26	tr|A0A0B4KHK1|A0A0B4KHK1_DROME	25.969	258	148	13	384	1148	223	440	1.63e-12	66.2	Supernumerary limbs, isoform B
rna26	tr|A0A0B4KHK1|A0A0B4KHK1_DROME	25.926	216	128	10	1226	1852	298	488	1.55e-10	59.7	Supernumerary limbs, isoform B
rna26	tr|O44382|O44382_DROME	24.528	212	134	6	1358	1993	259	444	1.88e-16	78.6	Slimb
rna26	tr|O44382|O44382_DROME	22.917	240	153	6	525	1241	223	431	6.26e-13	67.4	Slimb
rna26	tr|O44382|O44382_DROME	25.67	261	151	13	375	1148	220	440	2.8e-12	65.1	Slimb
rna26	tr|O44382|O44382_DROME	26.389	216	127	10	1226	1852	298	488	8.79e-11	60.5	Slimb
rna26	sp|Q24572|CAF1_DROME	28.03	132	89	4	1655	2035	196	326	9.95e-09	53.5	Probable histone-binding protein Caf1
rna26	sp|Q24572|CAF1_DROME	23.581	229	159	8	381	1022	196	423	1.33e-07	50.1	Probable histone-binding protein Caf1
rna30	sp|Q7KRY7-4|LAP4_DROME	45.763	59	31	1	662	838	603	660	7.38e-07	49.3	Isoform E of Protein lap4
rna30	sp|Q7KRY7-6|LAP4_DROME	45.763	59	31	1	662	838	602	659	7.5e-07	49.3	Isoform G of Protein lap4
rna30	sp|Q7KRY7-7|LAP4_DROME	45.763	59	31	1	662	838	1337	1394	8.67e-07	48.9	Isoform H of Protein lap4
rna30	sp|Q7KRY7-9|LAP4_DROME	45.763	59	31	1	662	838	1248	1305	9.07e-07	48.9	Isoform J of Protein lap4
rna30	sp|Q7KRY7|LAP4_DROME	45.763	59	31	1	662	838	1249	1306	9.15e-07	48.9	Protein lap4
rna30	sp|Q7KRY7-5|LAP4_DROME	45.763	59	31	1	662	838	1249	1306	9.21e-07	48.9	Isoform F of Protein lap4
rna30	sp|Q7KRY7-8|LAP4_DROME	45.763	59	31	1	662	838	1249	1306	9.22e-07	48.9	Isoform I of Protein lap4
rna30	sp|Q7KRY7-2|LAP4_DROME	45.763	59	31	1	662	838	1154	1211	9.25e-07	48.9	Isoform A of Protein lap4
rna30	sp|Q7KRY7-11|LAP4_DROME	45.763	59	31	1	662	838	1274	1331	9.31e-07	48.9	Isoform P of Protein lap4
rna30	sp|Q7KRY7-10|LAP4_DROME	45.763	59	31	1	662	838	1154	1211	1.02e-06	48.9	Isoform K of Protein lap4
MSTRG.59.1	sp|Q7KRY7-4|LAP4_DROME	45.763	59	31	1	662	838	603	660	4.98e-07	49.3	Isoform E of Protein lap4
MSTRG.59.1	sp|Q7KRY7-6|LAP4_DROME	45.763	59	31	1	662	838	602	659	5.06e-07	49.3	Isoform G of Protein lap4
MSTRG.59.1	sp|Q7KRY7-7|LAP4_DROME	45.763	59	31	1	662	838	1337	1394	5.84e-07	48.9	Isoform H of Protein lap4
MSTRG.59.1	sp|Q7KRY7-9|LAP4_DROME	45.763	59	31	1	662	838	1248	1305	6.12e-07	48.9	Isoform J of Protein lap4
MSTRG.59.1	sp|Q7KRY7|LAP4_DROME	45.763	59	31	1	662	838	1249	1306	6.17e-07	48.9	Protein lap4
MSTRG.59.1	sp|Q7KRY7-5|LAP4_DROME	45.763	59	31	1	662	838	1249	1306	6.21e-07	48.9	Isoform F of Protein lap4
MSTRG.59.1	sp|Q7KRY7-8|LAP4_DROME	45.763	59	31	1	662	838	1249	1306	6.22e-07	48.9	Isoform I of Protein lap4
MSTRG.59.1	sp|Q7KRY7-2|LAP4_DROME	45.763	59	31	1	662	838	1154	1211	6.23e-07	48.9	Isoform A of Protein lap4
MSTRG.59.1	sp|Q7KRY7-11|LAP4_DROME	45.763	59	31	1	662	838	1274	1331	6.28e-07	48.9	Isoform P of Protein lap4
MSTRG.59.1	sp|Q7KRY7-10|LAP4_DROME	45.763	59	31	1	662	838	1154	1211	6.87e-07	48.9	Isoform K of Protein lap4
