# Supplementary material for: An Overview of Embryogenesis: External Morphology and Transcriptome Profiling in the Hemipteran Insect Nilaparvata lugens
Source: Front Physiol. 2020 Feb 18;11:106. doi: 10.3389/fphys.2020.00106 (PMC7040246; doi:10.3389/fphys.2020.00106)
Supplement: TABLE S6 — The lists of the primers used in this study. [file Table_6.XLS]

## Sheet: Table S2
Table S6 The lists of primers used in this study
Primer name	Sequence(5'-3')	Purpose
q-Actin-F	CCCTCGCTCCCTCAACAATG	Quatitative real-time PCR(validation of transcriptome data)
q-Actin-R	TGGATGGACCAGACTCGTCGT	Quatitative real-time PCR(validation of transcriptome data)
Q- MSTRG.806-F	TTGCTGCCCCCGTCGCATAC	Quatitative real-time PCR(validation of transcriptome data)
Q- MSTRG.806-R	GTATAGGTTTTCTGTTTTATTGCAGTTtggaaataaataga	Quatitative real-time PCR(validation of transcriptome data)
Q- LOC111049196-F	GTTCTACTAAAATTACGTTCTCTAAGGCTTATGTATTTCAGGC	Quatitative real-time PCR(validation of transcriptome data)
Q- LOC111049196-R	AAAGTTAAAATACATGTTCACAGTATCAATCCAACTTGATGC	Quatitative real-time PCR(validation of transcriptome data)
Q- LOC111043686-F	AACTTCATTGCAATACTTAACTCTAAACTGCAACT	Quatitative real-time PCR(validation of transcriptome data)
Q- LOC111043686-R	tatgcaTCTCATAGAACAGACGAGGTACAT	Quatitative real-time PCR(validation of transcriptome data)
Q- LOC111048518-F	GTCATTCCAGAAGCCTCCAGATCCAAC	Quatitative real-time PCR(validation of transcriptome data)
Q- LOC111048518-R	TGCAATCAGCTACTCATGTTACTGATGGC	Quatitative real-time PCR(validation of transcriptome data)
Q- LOC111049611-F	TTCAACGTGTTCGAGGTGATAGTATCGACTC	Quatitative real-time PCR(validation of transcriptome data)
Q- LOC111049611-R	CTTGGACACATCCACTACGTTCATGC	Quatitative real-time PCR(validation of transcriptome data)
Q- LOC111056408 -F	attatatgaGGTCCATTCATGATACATATCTAAAAGAACAATCC	Quatitative real-time PCR(validation of transcriptome data)
Q- LOC111056408 -R	aatttcaattaGTATTTTAAGCCTCCTTTCATCTGTCTCAAT	Quatitative real-time PCR(validation of transcriptome data)
Q- LOC111043422-F	TTTGCGTTGTTGCATTGGACGTATTgt	Quatitative real-time PCR(validation of transcriptome data)
Q- LOC111043422-R	TGGAAATGAATTCGATAACCAAAGCCGAGTTAATT	Quatitative real-time PCR(validation of transcriptome data)
Q- MSTRG.2087-F	taaaaaaatggtacctttaaaccacctccacccc	Quatitative real-time PCR(validation of transcriptome data)
Q- MSTRG.2087-R	GTAGGGAACCAACTGGACGAACCTG	Quatitative real-time PCR(validation of transcriptome data)
Q- LOC111046511-F:	AGAGGCAGACGACAGTCGACAGTGTGAT	Quatitative real-time PCR(validation of transcriptome data)
Q- LOC111046511-R	AATCACTTTATTCAGAGAAAAATACtccaattaatttatcaaaacag	Quatitative real-time PCR(validation of transcriptome data)
Q- LOC111056544-F	TCGAAGTCAACTCTGCAAGATAAGAAATGAAAC	Quatitative real-time PCR(validation of transcriptome data)
Q- LOC111056544-R	TCCGGAGCTGGCTCCAGTCACTATTGCTG	Quatitative real-time PCR(validation of transcriptome data)
Q- LOC111055036-F	GGGAGGGGAGAAAGTCTAAGGATAGC	Quatitative real-time PCR(validation of transcriptome data)
Q- LOC111055036-R	CGTGACAGTGTATGAAGTGATGGATGG	Quatitative real-time PCR(validation of transcriptome data)
Q- MSTRG.5147-F	GACGGTAGACTAAacgatgaaaattataatatgtcCTTT	Quatitative real-time PCR(validation of transcriptome data)
Q- MSTRG.5147-R	AGACTTTGATTAAGATTTTCTTTCCAAGCCAAGG	Quatitative real-time PCR(validation of transcriptome data)
Q- LOC111055669-F	GACGGCCAATATAAGCCGCCC	Quatitative real-time PCR(validation of transcriptome data)
Q- LOC111055669-R	TTAGGCTTGTCAGATTGATTCACTTGACCT	Quatitative real-time PCR(validation of transcriptome data)
Q-LOC111057920-F	GACTTCAACATCGGCTCACCGGATCAC	Quatitative real-time PCR(validation of transcriptome data)
Q- LOC111057920-R	GTGTAAGTTCATGACAGGACATGGATCAC	Quatitative real-time PCR(validation of transcriptome data)
Q-MSTRG.6288-F	GAGATGGAGCTTCAACACCTTGGACACAT	Quatitative real-time PCR(validation of transcriptome data)
Q-MSTRG.6288-R	actttcgaAACCATATCGTTCTTTGCAGTATACAATA	Quatitative real-time PCR(validation of transcriptome data)
Q-LOC111060838-F	TTGAGCGGCGATTTGGTGCAATTTGTGTGT	Quatitative real-time PCR(validation of transcriptome data)
Q-LOC111060838-R	GTGATGTTGTACGGCTCTCGTTTTTCCAT	Quatitative real-time PCR(validation of transcriptome data)
Q-LOC111054035-F	GATGAGGCTTTCGACAACATGGTGATTGAC	Quatitative real-time PCR(validation of transcriptome data)
Q-LOC111054035-R	AAGGTGGAAATGTTGCTGGTCTCTAGAGATG	Quatitative real-time PCR(validation of transcriptome data)
Q-LOC111061161-F	ACAACTCAGAACCGGTCACGAATCAAGTGA	Quatitative real-time PCR(validation of transcriptome data)
Q-LOC111061161-R	CCAATCCTAGAGGCAGATTGTGGTCCT	Quatitative real-time PCR(validation of transcriptome data)
Q-LOC111056719-F	TGTTGTTGATCAGATTTAGTGCGCGCTACCAT	Quatitative real-time PCR(validation of transcriptome data)
Q-LOC111056719-R	GTTTCCTGAGCTTGGTCAGCTCAGTGTCA	Quatitative real-time PCR(validation of transcriptome data)
Q-LOC111048012-F	ATACCCCCATGATGCCACCCTACTT	Quatitative real-time PCR(validation of transcriptome data)
Q-LOC111048012-R	tgctgctgctgttgctgatAGTCTTGCT	Quatitative real-time PCR(validation of transcriptome data)
dsMSTRG.3372-F	CCAACATCGAGTCGAAGACAC	PCR(dsRNA synthesis)
dsMSTRG.3372-R	GTCAGGTAGTCGACGGTCA	PCR(dsRNA synthesis)
T7-dsMSTRG.3372-F	GGATCCTAATACGACTCACTATAGG CCAACATCGAGTCGAAGACAC	PCR(dsRNA synthesis)
T7-dsMSTRG.3372-R	GGATCCTAATACGACTCACTATAGG GTCAGGTAGTCGACGGTCA	PCR(dsRNA synthesis)
dsGFP-F	AAGGGCGAGGAGCTGTTCACCG	PCR(dsRNA synthesis)
dsGFP-R	CAGCAGGACCATGTGATCGCGC	PCR(dsRNA synthesis)
T7-dsGFP-F	GGATCCTAATACGACTCACTATAGGAAGGGCGAGGAGCTGTTCACCG	PCR(dsRNA synthesis)
T7-dsGFP-R	GGATCCTAATACGACTCACTATAGGCAGCAGGACCATGTGATCGCGC	PCR(dsRNA synthesis)
Q-MSTRG.3372-F	CAACGGGGCATCCGTCAATGTACAAAGCC	Quatitative real-time PCR(validation of parental RNAi efficiency)
Q-MSTRG.3372-R	GAGGGCAGCCGCCTTGCAGTCATC	Quatitative real-time PCR(validation of parental RNAi efficiency)
Q-LOC111062458 -F	GTACAAGCAGTCAGCATCTTTCGCTAGTT	Quatitative real-time PCR(validation of gene expression after parental RNAi)
Q-LOC111062458 –R	TTGCAAGGCATCGCCAGTTCCAGTTC	Quatitative real-time PCR(validation of gene expression after parental RNAi)
Q-LOC111046940-F	TCACAGTTTGACGCAATCACGTTCTG	Quatitative real-time PCR(validation of gene expression after parental RNAi)
Q-LOC111046940-R	AACAAACTGTGAACATTATTTGATTAATGGAGCTCA	Quatitative real-time PCR(validation of gene expression after parental RNAi)
Q-LOC111053944-F	AACCAGAGTGGCATGTCCGGCCA	Quatitative real-time PCR(validation of gene expression after parental RNAi)
Q-LOC111053944-R	ATCCAAGTTACGCGGGGCGCC	Quatitative real-time PCR(validation of gene expression after parental RNAi)
Q-LOC111051089-F	TATGAACAATTGGTTTCTAGTGCGGTAATGTATCAAGGa	Quatitative real-time PCR(validation of gene expression after parental RNAi)
Q-LOC111051089-R	gttGTCTTCAAATGTTGATCTCATTGAATCCATCaa	Quatitative real-time PCR(validation of gene expression after parental RNAi)
Q-LOC111043405-F	GATGACTTCGTACGAGACAAGGCTAGTG	Quatitative real-time PCR(validation of gene expression after parental RNAi)
Q-LOC111043405-R	AGCGGTTGTGTTTTGGGAGGAGCAA	Quatitative real-time PCR(validation of gene expression after parental RNAi)
